# Supplementary material for: Contrasting evolutionary origins of two mountain endemics: Saxifraga wahlenbergii (Western Carpathians) and S. styriaca (Eastern Alps)
Source: BMC Evol Biol. 2019 Jan 11;19:18. doi: 10.1186/s12862-019-1355-x (PMC6329101; doi:10.1186/s12862-019-1355-x)
Supplement: Supplementary file 2 — Sequence alignments (FASTA) used in this study (ITS extended taxon set, ITS reduced taxon set, ITS reduced taxon set with NGS reads, ITS reduced taxon set with NGS reads for molecular clock, trnL–trnF and rpl32–trnL extended taxon set, trnL–trnF and rpl32–trnL reduced taxon set) and the BEAUti-generated XML file. See Methods for details and explanation. (ZIP 189 kb) [file 12862_2019_1355_MOESM2_ESM.zip]

Archive with 7 entries (7 files):
- Tkach_et_al_ITS.fasta
- Tkach_et_al_ITS_reduced.fasta
- Tkach_et_al_NGS.fasta
- Tkach_et_al_NGS_BEAST.fasta
- Tkach_et_al_trnLF_rpl32.fasta
- Tkach_et_al_trnLF_rpl32_reduced.fasta
- Tkach_etal_ITS_NGS_molecular_clock.xml
