# Supplementary material for: Contrasting evolutionary origins of two mountain endemics: Saxifraga wahlenbergii (Western Carpathians) and S. styriaca (Eastern Alps)
Source: BMC Evol Biol. 2019 Jan 11;19:18. doi: 10.1186/s12862-019-1355-x (PMC6329101; doi:10.1186/s12862-019-1355-x)
Supplement: Supplementary file 2 — Sequence alignments (FASTA) used in this study (ITS extended taxon set, ITS reduced taxon set, ITS reduced taxon set with NGS reads, ITS reduced taxon set with NGS reads for molecular clock, trnL–trnF and rpl32–trnL extended taxon set, trnL–trnF and rpl32–trnL reduced taxon set) and the BEAUti-generated XML file. See Methods for details and explanation. (ZIP 189 kb) [file 12862_2019_1355_MOESM2_ESM.zip › Tkach_et_al_ITS.fasta]

>Astilbe_microphylla_FJ653634_FJ653651
---------------------------------------------------------------------------------------------------------------------------------------------------ATTGTCGAAACC--TGCA-TG-GCAGAA------CAA-CTCGCGAACACGTGG--TTAGCCTACACGCGGGGACGGACGGGCGCCC----GCTCGTCTT----------TCCCC--GCAGT-------------CGGG-CTGCGC-TCGGCGA-CC---CGTCGCCCCACAACGCCCG---ACGT-TTGGG--GGGGCG------CTCCCGGACGC--TCCCGACACAA--CAA---CGAA--CCCC-GGCGCGAATTGCGCCAAGGA--TCCTAA-------AAGAAAGAGCG--TTCCTCCGC-TG----CCGCGTTCGC--GCAGGC--AGTCG-GAGGAGGCGTCGTCTT--CTT-GAT--GTCTTTAATGACTCNNNNNNNNNNNNNNNNNNNNNNNNNNNNNNNNNNNNNNNNNNNNNNNNNNNNNNNNNNNNNNNNNNNNNNNNNNNNNNNNNNNNNNNNNN-NNNNN-NNNNNNNNNNNNNNNNNNNNNNNNNNNNNNNNNNNNNNNNNNNNNNNNNNN--NNNNNNNNNNNNNT-CTC-CCACGAAACCCGTCCTCCCCATTTTGGG-------GCGAAGGATTT-TACGGAGAGCGGAGAATGGCCTCCCGTGCC-------GACCATCTGGCGCGGCTGACCC-AAAAAA-GA-GTACCGGGTGACGGAACGTCACGACAAGTGGTGGTTTA-CAGGCCC-TCG-CGGCTG---GCCG-AAAC-TAGTCGTG----CGCGCGCTCGTCGCTCGG-GAAA--ACTCTCG-TGCGA--ACCCCGACACGTCCG---TGACGGA-CG--CTACT-GTCTCGACCCCA---------------------------------------------------------------------------------
>Astilboides_tabularis_JQ895221
-------------------------------------------------------------------------------------------------------------------------------------------------------TCGAAACC--TGCA-TA-GCAGAA------CAA-CTTGTGAACATGTGG--TTA--CACTT-----GGGGAGAGGAGTGTAT----GCTTTTTCT-----------CCCC--GCTGT-------------CAAG-ATGCGC-TCGGTAA-CT---TGTCACCCCAAAGTGCTTG---ACGT-TTTGG--GGAGGC-----ATTATTGGGTGC--TCTCGACTTAA--CAA---CGAA--CCCC-GGCGTGAATTGCGCCAAGGA--ATTTAA--------AGAAAGAGCA--CTCCTCCAT-TGT--TTTGTGTTCGT--GCAGAC--AATTG-GAGGAAGTGTCGTCTT--CTT-GAT--GTCTTTAATGACTCTCGGCAACGGATATCTCGGCTCTCGCATCGATGAAGAACGTAGCGAAATGCGATACTTGGTGTGAATTGCAGAATCCCGTGAACCATCGA-GTTTT-TGAACGCAAGTTGCGCCCGAAGCCATTTGGTTGAGGGCACGTCTGCCTGGG--CCACGTACACACTT-CTCCCCACAAA-CCTT----TCCCTCTTCGG--------GTCAATGAGTT-TGTGTCGGGAAGATACTGGCCTCCCGTTCA--------CAACATTGGTGCGGTTGACCT-AAAAAA-GA-GTACCGAGTGGCAAAATGTCACGATAAGTGGTGGTTTA-TAATCCTAATG-TGGTTTT--GCCA-AATC-GAGTCGTG------AGCGTTTGTCACTCGA-GAT---TAGCTCA-AGTGA--ACCCCCACACGTCT-----AACTGA-TG--CTATT-GTCGCGACCCCA---------------------------------------------------------------------------------
>Bensoniella_oregona_AF158953
-------------------------------------------------------------------------------------------------------------------------------------------------------TCGAAACC--TGCA-TG-GCAGAA------CAA-CTTGTGAACATGTAG--TTA--AATTT--GGGGGGGGAGGGAGTGAAT----GCTCGCTCT----------CCCCC--GTTGT-------------CAAT-GTGTGC-TCAGTAA-CC---TCCCACCTGAAAGTGCTTG---GCGC-TTGAA--GGAGGG------TTATTGGATGC--TATTGACTTAA--CAA---CGAA--CCCC-GGCGTGAACTGCGCCAAGGA--ATACAA-------AAGAATGACCA--GTCCTCCAT-TTG---CTGTGTTTTT--GCACAAGCGATAG-GAGTA-TTGTCATCTT--CTT-GAT--GTCTTTAATGACTCTCGGCAACGGATATCTCGGCTCTCGCATCGATGAAGAACGTAGCGAAATGCGATACTTGGTGTGAATTGCAGAATCCCGTGAACCATCGA-GTTTT-TGAACGCAAGTTGCGCCCGAAGCCACCTGGTTGAGGGCACGTCTGCCTGGG--CCACGTACACACGC-CTC-CCACAAAACCTT---TCTCCATTTTGG--------GACAAGGGTTT-TGTGGCGAGCAGAGAGTGGCCTCCCGTCCA----------ATTTTTGTGCGGCTGACCC-AAAAAA-GA-GTACCGAGTGACGAAGTGTCACGATAAGTGGTGGTTTG-TAAGCCCTCAG-TGGCTCT--GCCA-AATC-GAGTCGTG------TGCATTTGTTTCTCGG-GATG--ATCCTCA-AGCGA--ACCCCTACACGTCTT---AAATTGA-CG--CTATT-GTCGCGACCCCAGGTCA----------------------------------------------------------------------------
>Choristylis_rhamnoides_KU524085
-------------------------------------------------------------------------------------------------------------------------------------------------------TCGAAACC--TGCA-AA-GCAGAA------CGA-CCCGTGAACACGTAC--TTAAAACT-----GGGGCTGAGGGGTTGCGTTCTCGCTCCCCAC----------TCCCC--TTTGT-------------TGGG-ATGCAC-GCGTGAT------TGTGTCACCAACATGGTG----AC---TCGGA--CGAGTG-------TAC---------TCCTGGCTTTTA-AAA---CAAC--CCCC-GGCGCGGACCGCGCCAAGGA--ATTTTT------TAAGAAGGAGCA---CGCCCCAT-TG----CCTCGATA----CCGG-----GGTG-AGTAGGTGGTTGTGATGCCTAAAAT--GTCTTTAACGACTCTCGGCAACGGATATCTCGGCTCTCGCATCGATGAAGAACGTAGCGAAATGCGATACTTGGTGTGAATTGCAGAATCCCGTGAACCATCAA-GTCTT-TGAACGCAAGTTGCGCCCGAAGCCATTTGGCCTAGGGCACGTCTGCCTGGGCGTCACGTACAATGTCACTC-CACCAAAACTCT---CCT-----------------TGAAGAGCT---GGGCGG-AGTGGAGATTGGTCTCCCGTGCA----------AGACCTGTGCGGTTGGCCC-AAAAAC-AA-GCATCCGACGACATAACGTCACGACAAGCGGTGGTTGA-TTAGCCC-ATG-TGGTT----GCCT-CATC-ATGTCGTG-----TGCGTCATGTCGRCAGT-GAG----TG-----ATTG---ACCCCATCACGCCT-----TTTGG--CG--CTTCT-GTCGCGACCCCA---------------------------------------------------------------------------------
>Chrysosplenium_iowense_Alignment_(Xiang_et_al_2012)
-------------------------------------------------------------------------------------------------------------------------------------------------------TTGTAACC--TGCC-TA-GCAGT-------CAA-CTCGTGAACATGTAA--CT----ATAT-GTGGGGGTAGAAGTGTGCAA----GCTCTTTCT------------TTC--CTCGT-------------CAAG-TAGTAC-CCGGTAT-AT-------CCCACACACGGCTTA---ATGC-CTTGG--GGAGTA-----ATTGCCGGATGC--TCTTGGCCTAA--CAA----AAC--CCAC-GGCGTGAATTGCGCCAAGGA--ATTTTA--------TGAAAGATCA--TTCTTCCAT-TGATTGGTGTGTTTAT-CGCATCAA-AATTG-GAGGA-TTGTCATCTT--CGC-GAT--GTCNNNNNNNNNNNNNNNNNNNNNNNNNNNNNNNNNNNNNNNNNNNNNNNNNNNNNNNNNNNNNNNNNNNNNNNNNNNNNNNNNNNNNNNNNNNNNNNNNNNNN-NNNNN-NNNNNNNNNNNNNNNNNNNNNNNNNNNNNNNNNNNNNNNNNNNNNNNNNNN--NNNNNTACACACAT-CTCGCCACAAACCATT--ACCAAGCTTATTG--------GTGCATGAGT--GGTGGTGACCCAATATTGGTCTCCCGTCCT----------GCAATGTTGCGG-TGACCT-AAAAAA-GA-GTGCCTAGTGACCGGACGTCCCGATAAGTGGTGGTTAA----TCCAATTA-TGGTTTTT-GCCG-AATC-GAGTCGTG------AGTGTTTGTCACTTTG-AAAA--GTGCTCG-AGTTTG-AACCCCAAACATCT----CAATAGA-TG--CTATT--T-------------------------------------------------------------------------------------------
>Conimitella_williamsii_AB292020
-------------------------------------------------------------------------------------------------------------------------------------------------------TCGAAACC--TGCA-TG-GCAGAA------CAA-CTTGTGAACATGTAG--TTA--CACTT----GGGGGGGATC-GCTCTC------------------------CCCC--GTGGT-------------CAAT-ATGTGC-TCARTAA-TC---TGCCGCCCGAAAGTGCTTG---GCGC-TTGAA--GGAGGC-----RTTATTGGATGC--TCTTGACTTAA--CAA---CGAA--CCCC-GGCGTGAATTGCGCCAAGGA--ATACAA-------AAGAATGACCA--GTCCTCCAT-TTG---CTGTGTTCTT-TGCACTAGTGATTG-GAGTA-TTGTCATCTT--CTT-GAT--GTCTTTAATGACTCTCGGCAACGGATATCTCGGCTCTCGCATCGATGAAGAACGTAGCGAAATGCGATACTTGGTGTGAATTGCAGAATCCCGTGAACCATCGA-GTTTT-TGAACGCAAGTTGCGCCCGAAGCCATCTGGTTGAGGGCACGTCTGCCTGGG--CCACGTACACACGC-CTC-CCACAAAACCTT---TCCCCATTTTGG--------GAGGAGGAATT-TGTGGCGAGCAGAGAGTGGCCTCCCGTGCA----------ATTTTTGTGTGGTTGACCC-AAAAAA-GA-GTACCGAGTGACGAAGTGTCACGATAAGTGGTGGTTTC-TAAGCCCACAG-TGGCTTT--GCCA-AATC-GAGTCGTG------TGCATTTGTTGCTCGG-GATG--ATTCTCA-AGCGA--ACCCCAACACGTCT-------------------------------------------------------------------------------------------------------------------
>Darmera_peltata_AB292041
-------------------------------------------------------------------------------------------------------------------------------------------------------TCGAAACC--TGCA-TA-GCAGAA------CAA-CTTGTGAACATGTGG--TTA--CAATT-----GGGGAGAGGAGTGCAT----GCTTTTTCT-----------CCCC--ACTGT-------------CAAG-ATGTGC-TCGGTAA-CT---TGTCGGCCCAAAGTGCTTG---ACAT-TTTGG--GGAGGC-----ATTATTGGGAGC--TCTTGACTTAA--CAA---TGAA--CCCC-GGCGTGAACTGCGCCAAGGA--ATTTAA--------AGAAAGAGCG--CTCCTCCAT-TGT--TTTGTGTTCGT--GCAGAC--TATTG-GAGAAAGCGTCGTCTT--CTT-GAT--GTCTTTAATGACTCTCGGCAACGGATATCTCGGCTCTCGCATCGATGAAGAACGTAGCGAAATGCGATACTTGGTGTGAATTGCAGAATCCCGTGAACCATCGA-GTCTT-TGAACGCAAGTTGCGCCCGAAGCCATTTGGTCGAGGGCACGTCTGCCTGGG--CCACGTACACACAT-CTC-CCACAAT-CCTT---TCCCCTTTTTGG--------GTGAAGGAGTT-TGTGTCGGGAAGATATTGGCCTCCCGTGCA-------CAAATATTGGTGCGGTTGTCCT-AAAAAA-GA-GTACCGAGTGATGAAATGTCACGATAAGTGGTGGTTTA-TAATCCTAATG-TGGTTT---GCCA-AATC-GAGTCGTG------AGCGTTTGTCACTCGA-GCT---AAGCTCA-AGTTA--AACCCCCCACGTCT-------------------------------------------------------------------------------------------------------------------
>Elmera_racemosa_AB248849
-------------------------------------------------------------------------------------------------------------------------------------------------------TCGAAACC--TGCA-TA-GCAGAA------CAA-CTTGTGAACATGTAG--TTA--CACTT--GGGAGGGGAGGGAGTGCAT----GCTCTCTCT----------CCCCC--GTTGT-------------CAAT-ATGTGC-TCAGTAA-CC---TGCCGCCCGAAAGCGCTTG---GCGC-TTGAA--GGAGGC-----GTTATTGGATGC--TCTTGACTCAA--CAA---CGAA--CCCC-GGCGTGAATTGCGCCAAGGA--ATACAA-------AAGAATGACCA--GTCCTCCAT-TTG---CTGTGTTCTT-TGCACAAGTGATTG-GAGTA-TTGTCATCTT--CTT-GAT--GTCTTTAATGACTCTCGGCAACGGATATCTCGGCTCTCGCATCGATGAAGAACGTAGCGAAATGCGATACTTGGTGTGAATTGCAGAATCCCGTGAACCATCGA-GTTTT-TGAACGCAAGTTGCGCCTGAAGCCATCTGGTTGAGGGCACGTCTGCCTGGG--CCACGTACACACGC-CTC-CCACAAAACCTT---TCCCCATTTTGG--------GATCAGGATTT-TGTGGCGAGCAGAGAGTGGCCTCCCATGCA----------GTTTGTGTGTGGTTGACCC-AAAAAA-GA-GTACCGAGTGAYGAAGTGTCACGATAAGTGGTGGTTTC-TAAGCCCACAG-TGGCTTT--GCCA-AATC-GAGTCGTG------TGCATTTGTTGCTCGG-GATG--ATTCTCA-AGCGA--ACCCCAACACGTCT-------------------------------------------------------------------------------------------------------------------
>Heuchera_micrantha_AB248853
-------------------------------------------------------------------------------------------------------------------------------------------------------TCGAAACC--TGCA-TG-GCAGAA------CAA-CTTGTGAACATGTAG--TTA--AACTT---GGGGGGGAGGGAGTGCAC----GCTCTCTCT------------CCC--CCTGT-------------CAAT-GTGTGC-TCAGTAA-CC---TCCCGCCTGAAAGCGCCTG---GCGC-TTGAA--GGAGGT-----GTTATTGGATGC--TCTTGACTTAA--CAA---CGAA--CCCC-GGCGTGAATTGCGCCAAGGA--ATACAA-------AAGAATGATCA--RTCCTCCAT-TTG---CTGTGTTCTT--GCACAAGCGATTG-GGGTA-TTGTCATCTT--CTT-GAT--GTCTTTAATGACTCTCGGCAACGGATATCTCGGCTCTCGCATCGATGAAGAACGTAGCGAAATGCGATACTTGGTGTGAATTGCAGAATCCCGTGAACCATCGA-GTTTT-TGAACGCAAGTTGCGCCCGAAGCCATCTGGTTGAGGGCACGTCTGCCTGGG--CCACGTACACACGC-CTC-CCACAAAACCTT---TCTCCATTTCGG--------GACATGGATTT-TGTGGCGAGCAGAGAGTGGCCTCCCGTGCA----------ATTTTTGTGCGGTTGACCC-AAAAAA-GA-GTACCGAGTGACGAAGTGTCACGATAAGTGGTGGTTTG-TAAGCCCTTAG-TGGCTTTT-GCCA-AATC-GAGTCGTG------TGCATTTGTTGCTCGG-GATG--ATCCTCA-AGCAA--ACCCCTACACGTCT-------------------------------------------------------------------------------------------------------------------
>Itea_virginica_AY231368
-------------------------------------------------------------------------------------------------------------------------------------------------------TCGAAACC--TGCC-AA-GCAGAA------TGA-CCAGTGAACACGTAC--TTACACGC-----GGGGTTGAGGGGCTGCCAATGTGCTCTCCTC----------TCCCC--TTTGT-------------CGGG-ATGCAG-GCGTG---CT---TGTGTCGC-AACTTGGTG----CC---TCGCA--CGAGTG-------CAT---------TCCCGACCGTA--CAA---CAAA--CCCG-GGCGCGAACTGCGCCAAGGA--ATTTGA-------AACAAGGAACA---CGCCCCGC-TG----TCCCGATATC--GGGGC----GAGC-AGGTGGTAGTGACGC---CTTTGAT--GTCTACAATGTCGCTNNNNNNNNNNNNNNNNNNNNNNNNNNNNNNNNNNNNNNNNNNNNNNNNNNNNNNNNNNNNNNNNNNNNNNNNNNNNNNNNNNNNNNNNN-NNNNN-NNNNNNNNNNNNNNNNNNNNNNNNNNNNNNNNNNNNNNNNNNNNNNNNNNN--NNNNNNNNNNNNNN-NTC-CCCAAAA-CTCT---CCC-----------------AAAAAGAGG---CGGGGCGAGCGGAGATTGGCCTCCCGTGCG----------AGACCTGTGCGGTTGGCCC-AAAAAC-AA-GCATCCGACGACTAA-CGTCACGACAAGCGGTGGTTGA-TTAGCCC-ATG-CGGTG----AACT-CATC-ATGTCGTG-----CACGTCACGTCGCCGGT-GAT----TGTCC--AAGG---ACCCCATCACGTCT------TATGA-CG--CTTCT----------------------------------------------------------------------------------------------
>Itea_yunnanensis_JN102242
-------------------------------------------------------------------------------------------------------------------------------------------------------TCGAAACC--TGCC-AA-GCAGAA------TGA-CCAGCGAACACGTAC--TTACACGC-----GGGGTTGAGGGGCTGCCAATGCGCTCTCCTC----------TCCCC--TCTGT-------------CGGG-ATGCAA-GCGTG---CT---TGTGTCGCCAACTTGGTG----CC---TCGCA--CGAGTG-------CAT---------TCCTGACCGTA--CAA---CAAA--CCCG-GGCGCGAACTGCGCCAAGGA--ATTTGA-------AACAAGGAACA---CGCCCCGT-CG----CCCCGATATC--GGGGC----GAGC-AGGAGGTAGTGACGC---CTTTGAT--GTCTTTAACGACTCTCGGCAACGGATATCTCGGCTCTCGCATCGATGAAGAACGTAGCGAAATGCGATACTTGGTGTGAATTGCAGAATCCCGTGAACCATCGA-GTCTT-TGAACGCAAGTTGCGCCCGAAGCCATTTGGCCTAGGGCACGTCTGCCTGGGCGTCACGTACAACGTCGCTT-CCCCAAAACTCA---CCC-----------------AAAAAGAGT---CGGGGCGAGCGGAGATTGGCCTCCCGTGCG----------AGACCCGTGCGGTTGGCCC-AAAAAC-GA-GCATCCGACGAC-TAACGTCACGACAAGCGGTGGTTGA-TTAGCCC-ATG-CGGTG----AACT-CATC-ATGTCGTG-----CGCGTCGCGTCGCCGGC-GAT----TGTCT--AAGG---ACCCCATCACGTCT------TCTGA-CG--CTTCT-GT-------------------------------------------------------------------------------------------
>Jepsonia_parryi_U51262
-------------------------------------------------------------------------------------------------------------------------------------------------------TCGATACC--TGCA-TA-GCACAA------CAA-CTCGCGAACACGTGG--TTGC-CACCGGTGCAGTCGGGACGCGGTGAA----GCTGTCCTC-----------------------------------------------TCCG-AA-C------------GCAGACGTT----------TGAGG--GGACTG----CGTTGCCGGTCTGT-TCTCGACCAAA--AAA---AGAA--CCCC-GGCGCAAAACGCGC-AAGGA--ATTTAA-------AAGAAAGAGCA-CTCCCTTCGG-AT----CTGCGTTAAG-CGCGGA---CGTCG-GAGGAGGTGTCATCTT--CTT-GAT--GTCTTTAANNNNNNNNNNNNNNNNNNNNNNNNNNNNNNNNNNNNNNNNNNNNNNNNNNNNNNNNNNNNNNNNNNNNNNNNNNNNNNNNNNNNNNNNNNNNNNNN-NNNNN-NNNNNNNNNNNNNNNNNNNNNNNNNNNNNNNNNNNNNNNNNNNNNNNNNNN--NNNNNNNNNNNNNN-NNNNNNNNAAT-CCTT----TGCACTTGGGGA-------AATAGTTATGT-TGTGGAG-GCGGAGATTGGCCTCCCGTGCCGTTCATCAGAACAATGTCACGGTTGACTT-AAAAAA-GAAGCACCGAGCGGCGAAACGTCACGATTAGTGGTGGTTCA-CA-GCCC-AAG-CCCTT----GCCA-ATTC-GAGTCGCG------CGAGCTCGTCGCTCTT-GTT----GCTCCA-AGAGGAAACCCCGACACGTCC-----CACAGA-CG--CTACT-GTCGCGACCCCAGG-------------------------------------------------------------------------------
>Leptarrhena_pyrolifolia_Alignment_(Xiang_et_al_2012)
-------------------------------------------------------------------------------------------------------------------------------------------------------TCGCAACC--TGCAATA-GCAGAA------CAA-CTTGTGAACATGTAA--TTG--CACTT---TGGGGGGGAGGAGCGCAT----GCTTGTTCT-----------CCCC--ATTGT-------------CAAG-ATGTGC-TCGGTAA-CC---CGTCGCCTCAAAACGCTTG---ACG--TTTGG--GGAGGC-----ATTATCGTCCGC--TCTTGACTCAA--CAA---CGAA--CCCC-GGCGTGAATTGCGCCAAGGA--ATTTAA-------AAGAAAGATCA-TTCCCTCCAT-GG----CTGTGTTC----GCACACACAATTG-GAGGA-CTGTCGTCTT--CTT-AAT--GTCNNNNNNNNNNNNNNNNNNNNNNNNNNNNNNNNNNNNNNNNNNNNNNNNNNNNNNNNNNNNNNNNNNNNNNNNNNNNNNNNNNNNNNNNNNNNNNNNNNNNN-NNNNN-NNNNNNNNNNNNNNNNNNNNNNNNNNNNNNNNNNNNNNNNNNNNNNNNNNN--NNNNNTGCACACGT-CTC-CCACAAAACTCT----TATCCATTTGG--------ATGACGGATTT-GGTGGCGAGCAGACATTGGCCTCCCGTGCA--------TAACATTGTTGCGGTTGACCT-AAAAAA-GA-GTGCCGAGTGACGAAATGTCACGATAAGTGGTGGTTTA-TAAGCCC-TTG-TGGTTTTTTGCCA-ATTC-GAGTCGTG------TGCGTTTGTTATTCGA-GCA---ATTCTCA-AGTGA--ACCCCAACACGTAT-----GATTGA-CG--CTATT-GT-------------------------------------------------------------------------------------------
>Lithophragma_trifoliatum_AF158951
-------------------------------------------------------------------------------------------------------------------------------------------------------TCGAAACC--TGCA-CA-GCAGAA------CAA-CTTGTGGACATGTAG--TTA--AACTT---GGGGGGGAGCGAGTGCAA----GCTCGCTCT----------CCCCC--GTTGT-------------CAAT-GTGTGC-TCAGTAA-TA---TACCGCCCGAAAGCGCCTG---GCGC-TTGAA--GGAGGC-----GTTATCGGGTGC--CATTGACTTAA--CAA---CGAA--CCCC-GGCGTGAATTGCGCCAAGGA--ATACAA-------AAGAATGACCA--GTCCTCCAT-TTC---TTGTGCTCTTGGGCGCAAGCGATTG-GAGCA-TTGTCATCTT--CTT-GAT--GTCTTTAATGACTCTCGGCAACGGATATCTCGGCTCTCGCATCGATGAAGAACGTAGCGAAATGCGATACTTGGTGTGAATTGCAGAATCCCGTGAACCATCGA-GTTTT-TGAACGCAAGTTGCGCCCGAAGCCATCTGGTTGAGGGCACGTCTGCCTGGG--CCACGTACACACGC-CTC-CCACAAACCCTT--TTCTCCATTACGG--------GACAAGGATTC-TGTGGCGAGCAGAGAGTGGCCTCCCGTGCA----------GTTTTTGTGCGGTTGACCC-AAAAAA-GA-GTACCGAGTGACGAAGTGTCACGATAAGTGGTGGTATT-TAAGCCCTCTG-TGGCTTT--GCCG-AATC-GAGTC-TG------TGCATTTGTTCTTCGGAATG---ATTCTCA-AGCGA--ACCCCAACACGTCT----TAATCGA-CG--CTATT-GTCGCGACCCCAGGTCA----------------------------------------------------------------------------
>Micranthes_brachypetala_LM654344
-----------------------------------------------------------------------------------------------------------------ACAAGGTTTCCGTAGGTGAACCTGCGGAAGGATCATTGTCGAAACC--TGCA-TA-GCAGAA------AAC-CAAGTGAACTTGTAG---CAAAACTTT----GAGGGAA-GCATCACAT----GCTTCTCCT-----------CCAT--GTTGT-------------CGGG-ATGTGC-TTGATAT-TA---TCTACC--ACCAT-GCTTT---ATGC-TTGG---GGAAGA---ATG---TTGAGTAC--CCCCGACTTCA--AAA---CTCA--CCCC-GGCGTGAATTACGCCAAGGA--CTTTTT----AAAAGGATTGAACA--TTCCTTCAC-ATT--ACTGTATTCAT--GCAGGT--AATTG-GAGGAGGTGTCATCTT--CTT-GAT--GTCTTTAATGACTCTCGGCAACGGATATCTCGGCTCTCACAACGATGAAGAACGTAGCGAAATGCGATACTTGGTGTGAATTGCAGAATCCCGTGAACCATCGA-GTTTT-TGAACGCAAGTTGCGCCCGAAGCCATCTGGTTGAGGGCACGTCTGCCTGGG--CCACGTACCCACTC-CTC-TCACAA--CCTA----TATCCCATGGG--------TCTTAAGGCTT-TGTGTTGAGGAAAGGTTGGCCTCCCATGCA----------CTCTGTGTGTGGTTGACCT-AAAATA-GA-GTACCGAGTGATAAAACGTCACGATAAGTGGTGGTATACAAAGCCT-------------------AATC-GAGTCGAG--------CGTTTATCAC---A-AAT---GTGCTCC-CAAA---ACCCAAACACGTTG-----ATTTGG-CG--CTATT--TTGCGACCCC----------------------------------------------------------------------------------
>Micranthes_californica_LM654347
---------------------------------------------------------------------------------------------------------------------------------------------------ATTGCTGAAACC--TGCA-AT-GCAGAA------AAC-CTTGAGAACATGTTA---AAAAAAATC----GAGGAGGGGCATTTCAT----GTCTCTTCT-----------CRCC--TTTGT-------------GGGG-AGGCAT-TTGATTT-CT---TTA-CCTTGCGTTTGCTTT--TATGC-ATGC---ATGTGT---GAGTAATTGAGTGT--TCCTTACATTG--TAA---CAAC--CCCC-GGCGTGAATTGCGCCAAGGA--ATTTTT------AAAAAAAGTGCA---TTTTTCAT-TTT---ATGTTAATRT--GCATT---AAATG-GAAA--ATGTTAACTT--YTT-TAT--GTCTTTAATGACTCTCGGCAACGGATATCTCGGCTCTCGCATCGATGAAGAACGTAGCGAAATGCGATACTTGGTGTGAATTGCAGAATCCCGTGAACCATCGA-GTTTT-TGAACGCAAGTTGCSCCCGAAGCCTCT-GGTTGAGGGCACGTCTGCCTGGG--CCACGTACACACTT-CTC-CCACAAA-CCTT----TCCTATTCAGG---------TTTAAG-ATT-TGTGGTGAGAAAAGATTGGCCTCCCATACC-----------CTTACGTGTGGTTGACCT-AAAAAA-GA-GTAC-GAGTGATGAAACGTCACGATAAGTGGTGGTTCA-TAAGCCTTTTT-TGGTTTT--GCCA-AATC-GAGTCGAA--------CGTTTATCACTTGA-GAT---ATGCTCG-AATTA--ATCCCCACACGTTG-----AAATGA-CG--CTATT--TCGCGACCCCAGGTCAGGCGGGATTACCCGCTGAGTTTAA----------------------------------------------------
>Micranthes_calycina_LM654349
----------------------------------------------------------------------------------------------------------------------------------------------------------AAACC--TGCA-AT-GCAGAA------AAC-CTTGAGAACATGTAA---AAAAATATT----GAGGAGGGGCATTTCAT----GTATCTTCT-----------CACC--TTTGT-------------GGGG-AGGGAT-TTGATTT-CT---TTAACCTTGCATTTGCTTT--TACGC-ATGTGTGGGGTGT---AAGTAATCGAGTCT--TCCTTACATTG--CAA---CAAC--CCCC-GGCGTGAATTGCGCCAAGGA--ATTTTT----AAATTAAGAGAGCA--TTTCTCTAT-TTC---ATGTTT--AT--GCATA---AACTG-GAAAA-ATGTTATCTT--CTT-TAT--GTCTTTAATGACTCTCGGCAACGGATATCTCGGCTCTCGCATCGATGAAGAACGTAGCGAAATGCGATACTTGGTGTGAATTGCAGAATCCCGTGAACCATCGA-GTTTT-TGAACGCAAGTTGCGCCCGAAGCCATTTSGTTGAGGGCACGTCTGCCTGGG--CCACGTACACACTT-CTC-CCACAAA-CTTT----TCCCATCTTGG---------TTTAGGCATT-TGTGTTGAGAAAAGATTGGCCTCCCATACC-----------CTTGTGTGTGGTTGACTT-AAAAAA-GA-GTAC-GAGTGATGAAACGTCACGATAAGTGGTGGTTTA-TAAGCCTTTTT-TGGTTTT--GCCA-GATC-GAGTCGAA--------TGTTTGTCACTTGA-GAT---ATGCTCA-AGTTA--ATCCCCACACGTTG-----AATTGA-CG--CTATT--TCGCGACCCCAGGTCAGGCGGGATTACCCGCTGAGTTTAAGCATATC---------------------------------------------
>Micranthes_razshivinii_LM654398
------------------------------------------------------------------------------------------------------------------------------------------------------GCTGAAACC--TGCA-AT-GCAGAA------AAC-CTTGAGAACATGTAA---AAAAATATT----GAGGAGGGGCATTTCAT----GTTTCTTCT-----------CACC--TTTGT-------------GGGG-AGGCAT-TTGATTT-CT---TTAACCTTGCATTTGCTTT--TACGC-ATGTGTGGGGTGT---AAGTAATTGAGTCT--TCTTTACATTG--CAA---CAAC--CCCC-GGCGTGAATTGCGCCAAGGA--ATTTTT----AAATTAAGAGAGCA--TTTCTCTAT-TTC---ATGTTT--AT--GCATA---AACTG-GAAAA-ATGTTATCTT--CTT-TAT--GTCTTTAATGACTCTCGGCAACGGATATCTCGGCTCTCGCATCGATGAAGAACGTAGCGAAATGCGATACTTGGTGTGAATTGCAGAATCCCGTGAACCATCGA-GTTTT-TGAACGCAAGTTGCGCCCGAAGCCATT-GGTTGAGGGCACGTCTGCCTGGG--CCACGTACACACTT-CTC-CCACAAA-CTTT----TCCCATCTTGG---------TTTAGGCATT-TGTGTTGAGAAAAGATTGGACTCCCATACC-----------CTTGTGTGTGGTTGACTT-AAAAAA-GA-GTAC-GAGTGATGAAACGTCACGATAAGTGGTGGTTTA-TAAGCCTTTTT-TGGTTTT--GCCA-AATC-GAGTCGAA--------TGTTTGTCACTTGA-GAT---ATGCTCA-AGTTA--ATCCCCACACGTTG-----AATTGA-CG--CTATT--TCGCGACCCCAGGTCAGGCGGGATTACCCGCTGAGTTTAAGCATATCA--------------------------------------------
>Micranthes_divaricata_LM654354
----------------------------------------------------------------------------------------------------------------------------------------------------TTGATGCA-CC--TGCT-AAAGCAGAA------AAC-ATCGAGAACATGTAA----CAAAAATT----GAGTGGGAGCATTCCAT----GCTTCTTCT-----------CACC--TTTGT-------------CGGG-AGGCAT-TAGATTC-AT---TGCTCCT-GCGTT-GCTCT--TACGC-ACGT---GGGAGT---AAGTA-TCGAGTGTT-TCCTAACATTG--CAA---CAAAC-CCCC-GGCGTGAATTGCGCCAAGGA--ATTTTA-AAAAAAGATAGATAACA----CCTCCAT-CTC---ATGTTG--------------------GAGAA-ATGTTATCTT--CTT-GAT--GTCTTTAATGACTCTCGGCAACGGATATCTCGGCTCTCGCATCGATGAAGAACGTAGCGAAATGCGATACTTGGTGTGAATTGCAGAATCCCGTGAACCATCGA-GTTTT-TGAACGCAAGTTGCGCCCGAAGCCACCTGGTTGAGGGCACGTCTGCTTGGG--CCACGTACACACTT-CTC-CCACAAA-CCTT---TTCCAATTATGG----------TGAGACATT-TGTGGTGAGTAGAGATTGGTCTCCCATGCC-----------CTTGCGCGTGGTTGGCCT-AAAAAA-GA-GTAC-GAGTGATGAAACGTCACGATTAGTGGTGGTATA-TATGCCTCTTT-TGGTTTT--GCCA-GATC-GAGTCGAA--------CGTTTGTCACTTGA-GAT---ATGCTCT-AGTTA--ATCCCCAAACGTTG-----AATTGA-CG--CTATT--TCGCGACCCCAGGTCAGGCGGGATTACCCGCTGAGTTTAAGCATATC---------------------------------------------
>Micranthes_ferruginea_LM654357
-----------------------------------------------------------------------------------------------------------------ACAAGGTTTCCGTAGGTGAACCTGCGGAAGGATCATTGCTGAAACC--TGCA-AT-GCAGAAA-----AAC-CGTGTGAACGCGTGA--CCTCAAAAAA----GAGAAGGAGCATTCTTT----GTTCCTTTT-----------CACC--TTTGT-------------TGG--ATTCGC-TTMATTC-CT---TTGTCGT-GGGCTTGCTTC--CATGC-ATGC---ACGTCG---GAGTA-TTGAGCGT--TCCTGGCAATG--TAA---CAAC--CCCC-GGCGCGAATTGCGCCAAGGA--ATTTTT---AAAAAAGAGAGGGCA-CTTTCTCCAC-TTC---ATGCC---AT--GCACA---AAGTG-GCGAGAATGTTATCTT--CTA-GAT--GTCTTTAATGACTCTCGGCAACGGATATCTCGGCTCTCGCATCGATGAAGAACGTAGCGAAATGCGATACTTGGTGTGAATTGCAGAATCCCGTGAACCATCGA-GTTTT-TGAACGCAAGTTGCGCCTGAAGCCTCTTGGTTGAGGGCACGTCTGCCTGGG--CCACGTACACACTT-CTC-CCACAAT-CCTT----TCACATGAAGT----------GTTTGCGTT-TGCGGGGAGGGATGATTGGCCTCCCATGCC-----------CACGTGTGTGGTTGGCCT-AAAAAT-GA-GTAC-TAGTGATGAAACGTCACGATAAGTGGTGGTACA-TAAGCCTTCTT-TGGTTTTT-GCCA-AATC-GAGTCGTA--------AGTTTGTCGCTTGA-GAA---ATACTCA-AGTTA--ATCCCCTTACGTTG-----ATCATA-CG--CTATT--TCGCGACCCCA---------------------------------------------------------------------------------
>Micranthes_integrifolia_LM654365
--------------------------------------------------------------------------------------------------------------------------------------------------CATTGCTGAAACC--TGCA-AT-GCAGAA------AAC-CTTGAGAACATGTTA----AAAAAATT----GAGGAGGGGCATTTCAT----GTTTCTTCT-----------CACC--TTTGT-------------GGGG-AGACAT-TTRATTT-CT---TTAACCTTGCGTTTGCTTT--TACGC-ACGC---GGGTGT---AAGTAATTGAGTGT--TCCTTACATTG--TAA---CAAC--CCCC-GGCGTGAATTGCGCCAAGGA--ATTTTT-----TAAAAAAAGAGCA--TTTTTTCAT-TTT---ATGTTAATAT--GCATA---SATTG-GGAAA-ATGTTATCTT--CTT-TAT--GTCTTTAATGACTCTCGGCAACGGATATCTCGGCTCTCGCATCGATGAAGAACGTAGCGAAATGCGATACTTGGTGTGAATTGCAGAATCCCGTGAACCATCGA-GTTTT-TGAACGCAAGTTGCGCCCGAAGCCTCT-GGTTGAGGGCACGTCTGCCTGGG--CCACGTACACACTT-CTC-CCACAAA-CCTT---TTCCCATTTTGG---------TTTAAGAATT-TGTAGTGAGAAAAGATTGGCCTCCCATACC-----------CTTGTGTGTGGTTGACCT-AAAAAA-GA-GTAC-GAGTGATGAAACGTCACGATAAGTGGTGGTTTA-TAAGCCTTTTT-TGGTTTT--GCCA-AATC-GAGTCGAA--------CGTTTGTCACTTAA-GAT---ATGCTCG-AGTTA--ATCCCCACACGTTG-----AATTGA-CG--CTATT--TCGCGACCCCAGGTCAGGCGGGATTACCCGCTGAGTTTAAG-ATATC---------------------------------------------
>Micranthes_lyallii_subsp_lyallii_LM654368
-----------------------------------------------------------------------------------------------------------------ACAAGGTTTCCGTAGGTGAACCTGCGGAAGGATCATTGCTGAAACC--TGCA-AT-GCAGAA------AAC-CTTGAGAACATGTAA---AACAATTTT----GAGGAGGGGCATTTCAT----GTTACTTCT-----------CACC--TTTGT-------------GGGGGAGGCAT-TCAATTT-CT---TTAACCTTGCATTTGCTTT--TACGC-ATGTGT-GGGTTT---AAGTAATTAAGTGTT-CCCTTACATTG--CAA---CAAC--CCCC-GGCGTGAATTGCGCCAAGGA--ATTTTT----AAAAAAAGAGAGCA--ATTCTCCAT-TTC---ATGTGTA-AT--GCATA---AATTG-GAAAA-ATGTTATCTT--CTT-TAT--GTCTTTAATGACTCTCGGCAACGGATATCTCGGCTCTCGCATCGATGAAGAACGTAGCGAAATGCGATACTTGGTGTGAATTGCAGAATCCCGTGAACCATCGA-GTTTT-TGAACGCAAGTTGCGCCCGAAGCCATT-GGTTGAGGGCACGTCTGCCTGGG--CCACATACACACTT-CTC-TCGCAAA-CCCT----TRCCATTTTGG---------TTTAGGTATT-TGTAATGAGGAAAGATTGGTCTCCCATACC-----------CTTGTGTGTGGTTGACCT-AAAAAA-GA-GTAC-GAGTGATGAAACGTCACGATAAGTGGTGGTTTA-AAAGCCTTTTT-TGGTTTT--GCCA-AATC-GAGTCGAA--------TGTTTGTCACTTGA-AAT---ATGCTCA-AGT----ATCCCCACACGTTG-----AATTGA-CG--CTATT--TYGCG---------------------------------------------------------------------------------------
>Micranthes_melanocentra_LM654372
--------------------------------------------------------------------------------------------------------------------------------------------------CATTGATGCAACC--TGCC-AAAGCAGAA------AAC-ATCGAGAACATGTAA----CAAAAATT---SAGTGGGGAGCATTCCAT----GCTTCTTCT-----------CACC--TTTGT-------------CGGG-AGGCAT-TAGATTC-AT---TGCTCCT-GCGTT-GCTCT--TACGC-ACGT---GGGAGT---AAGTA-TCGAGTGTT-TCCTTACATTG--CAA---CAAAC-CCCC-GGCGTGAATTGCGCCAAGGA--ATTTTA-AAAAAAGATAGATAGCA----CCTCCAT-CTC---ATGTTG--------------------GAGAA-ATGTTATCTT--CTT-GAT--GTCTTTAATGACTCTCGGCAACGGATATCTCGGCTCTCGCATCGATGAAGAACGTAGCGAAATGCGATACTTGGTGTGAATTGCAGAATCCCGTGAACCATCGA-GTTTT-TGAACGCAAGTTGCGCCCGAAGCCACCTGGTTGAGGGCACGTCTGCCTGGG--CCACGTACACACTT-CTC-CCACAAA-CCTT---TTCCAATTATGG----------TGAGGCATT-TGTGGTGAGTAGAGATTGGTCTCCCATGCC-----------CTTGCGCGTGGTTGGCCT-AAAAAA-GA-GTAC-GAGTGATGAAACGTCACGATTAGTGGTGGTATA-TAAACCTCTTT-TGGTTTT--GCCA-GATC-GAGTCGAA--------CGTTTGTCACTTGA-GAT---ATGCTCT-AGTTA--ATCCCCGAACGTTG-----AATTGA-CG--CTATT--TCGCGACCCCAGGTCAGGCGGGATTACCCGCTGAGTTTAAGCATATCA--------------------------------------------
>Micranthes_merkii_subsp_merkii_LM654374
------------------------------------------------------------------------------------------------------------------------------------ACCTGCGGAAGGATCATTGTCGAAACC--TGCT-TA-GCAGAA------AAC-CATGTGAACATGTTG----YAATACCC---GGGAGGAGTGCATTCTAT----GTTCCTTCT----------CCCCC--GAAGT-------------CAGG-AATTGC-TCGATAY-GT----CTCCC--ACCMTTGCTC---CATGC-ATGA---GTGAGT--GAAGTA-TCGGGTGT--CCTTGACTTCA--CAA---CTCA--CCCC-GGCGTGAATTACGCCAAGGA--AATTTT-----AWAAGATTGAACT---TYCTCCAT-TG----TTGTTTTTGT--GCATGC--AATTR-GAGGAAGYGTCATCTT--CAT-GAT--GTCTTTAATGACTCTCGGCAACGGATATCTCGGCTCTCGCAACGATGAAGAACGTAGCGAAATGCGATACTTGGTGTGAATTGCAGAATCCCGTGAACCATCGA-GTTTT-TGAACGCAAGTTGCGCCCGAAGCCAAT-GGTTGAGGGCACGTCTGCCTGGG--CCACGTACCCACTT-CTC-CCAAAAA-CMTA---TATCTCTTATGA---------TATATTCTTT-TTTRTCGAGAAAAAAATGRTCTCCCATGCA----------TCATTTGTGTGGTTGATCC-AAAATA-GA-GTACCGAGTGATGAAACGTCACGATAAGTGGTGGTATA-TAA------------------GCCT-AATC-GAGTCGAG--------CGTTTGTCAATCGA-GAT---ATACTCT-CAATAAAACCCTTACACGTTG-----GAATGA-CG--CTATT--TCGCGACCCCAGGTC-----------------------------------------------------------------------------
>Micranthes_micranthidifolia_LM654375
-----------------------------------------------------------------------------------------------------------------------------------------------------TGCTGAAACC--TGCA-AT-GCAGAA------AAC-CTTGAGAACATGTTA---AAAAAAATT----GAGGAGGGGCATTTCAT----GTTTCTTCT---------CACATC--TTTGT-------------GGGG-AGCCAT-TTGATTT-CT---TTAACCTTGCGTTTGCTTT--TACGC-GCGC---GGGTGT---AAGTAATTGAGTGT--TCCTTACATTG--CAA---CAAC--CCCC-GGCGTGAATTGCGCCAAGGA--ATATTT-----TAAAATAAGTGCA--TTTTTTCAT-TTT---ATGTAT--AT--GCATA---AATTG-GAGAA-ATGTTATCTT--CTT-TAT--GTCTTTAATGACTCTCGGCAACGGATATCTCGGCTCTCGCATCGATGAAGAACGTAGCGAAATGCGATACTTGGTGTGAATTGCAGAATCCCGTGAACCATCGA-GTTTT-TGAACGCAAGTTGCGCCCGAAGCCTTT-GGTTGAGGGCACGTCTGCCTGGG--CCACGTACACACTT-CTC-CCACAAA-CCTT----TCCCATTTTGG--------TTTTAAGAATT-TGTGGTGAGGAAAGATTGGCCTCCCATACC-----------CTTGCGTGTGGTTGACCT-AAAAAA-GA-GTAC-GAGTGATGAAACGTCACGATAAGTGGTGGTTTA-TAAGCCTTTTT-TGGTTTTT-GCCA-AATC-GAGTCGAA--------CGTTTGTCACTTGA-GAT---ATGCTCG-AGTTA--ATCCCCGCACGTTG-----AATTGA-CG--CTATT--TCGCGACCCCAGGTCAGGCGGGATTACCCGCTGAGTTTAAGCATATCA--------------------------------------------
>Micranthes_nelsoniana_LM654379
-----------------------------------------------------------------------------------------------------------------ACAAGGTTTCCGTAGGTGAACCTGCGGAAGGATCATTGCTGAAACC--TGCA-AT-GCAGAA------AAC-CTCGAGAACATGTAA--AAAAAATATT----GAGGAGGGGCATTTCAT----GTTTCTTCT-----------CACC--TTTGT-------------TGGG-TGTCAT-TCAATTT-TT---TTAACCTTGCATTTGCTTT--TACGC-ATGTGT-GGGTGT---AAGTAATTGAGTGT--TCCTTACATTG--CAA---CAAC--CCCC-GGCGTGAATTGCGCCAAGGA--ATTTTT----AAAAAAAGAGAGCA--TTTCTCCAT-TTC---ATGTGT--AT--GCATT---AATTG-GAAAA-ATGTTATCTT--ATT-TAT--GTCTTTAATGACTCTCGGCAACGGATATCTCGGCTCTCGCATCGATGAAGAACGTAGCGAAATGCGATACTTGGTGTGAATTGCAGAATCCCGTGAACCATCGA-GTTTT-TGAACGCAAGTTGCGCCCGAAGCCTC--GGTTGAGGGCACGTCTGCCTGGG--CCACGTACACACTT-CTC-CCACAAA-CCTT----TCCCATTTTGG---------TTTAGGCATT-TGTGATGAGGAAAGATTGGCCTCCCATACC--------CTCCTTGCGTGTGGTTGACCT-AAAAAA-GA-GTAM-GAGTGATGAAACGTCACGATAAGTGGTGGTTTA-TAAGCCTTTTT-TGGTTTT--GCCA-AATC-GAGTCGAA--------CGTTTGTCACTTGA-AAT---ATGCTCA-AGTTA--ATCCCCACACGTTG-----AATTGA-CG--CTATT--TCGCGACCCCA---------------------------------------------------------------------------------
>Micranthes_nivalis_LM654384
----------------------------------------------------------------------------------------------------------------------------------------------------TTGCTGAAACC--TGCA-AT-GCAGAA------AAC-ATTGAGAACATGTTA----AAAAAATT----GAGGAGGGGCATTTCAT----GTCTCTTCT-----------CACC--TTTGT-------------GGGG-AGATAT-TTGATTT-CT---TTAACCTTGCGTTTGCTTT--TATGC-ATGC---GGGTGC---AAGTAATTGAGTGT--TCCTTATATTG--CAA---CAAC--CCCC-GGCGTGAATTGCGCCAAGGA--ATTTTT------AAAAAAAGAGCT---TTTTTCAT-TTT---ATGTTATTAT--GCATA---TAATG-GAAAA-ATGTTATCTT--CTT-TAT--GTCTTTAATGACTCTCGGCAACGGATATCTCGGCTCTCGCATCGATGAAGAACGTAGCGAAATGCGATACTTGGTGTGAATTGCAGAATCCCGTGAACCATCGA-GTTTT-TGAACGCAAGTTGCGCCCGAAGCCTCT-GGTTGAGGGCACGTCTGCCTGGG--CCACGTACACACTT-CTC-CCACAAA-CCTT----TCCTATTCTAG---------TTTAAG-ATT-TGTGTTGAGAAAAGATTGGCCTCCCATACT-----------CTTATGTGTGGTTGACCT-AAAAAA-GA-GTAC-GAGTGATGAAACGTCACGATAAGTGGTGGTTTA-TAAGCCTTTTT-TTTGGTTTTGCCA-AATC-GAGTCGAA--------CGTTTGTCACTTGA-GAT---ATGCTCT-AGTTA--ATCCCCACACGTTG-----AAATGA-CG--CTATT--TCGCGACCCCAGGTCAGGCGGGATTACCCGCTGAGTTTAAGCATATCA--------------------------------------------
>Micranthes_nudicaulis_LM654385
-----------------------------------------------------------------------------------------------------------------ACAAGGTTTCCGTAGGTGAACCTGCGGAAGGATCATTGCCGAAACC--TGCA-TA-GCAGAA------AAC-CAAGTGAACTCGTAG---CAAAACACT-----GAGGGAAGCATCACAT----GCTTCTTCT-----------CCAT--GTTGT-------------CGGG-ATGTGC-TTGATAG-TT---TCTAC---ACCAT-GCTT---TATGC-TTGG---GGAAGA---AAATG-TTGCGTAC--CCCCGACTTCA--AAA---CTCA--CCCC-GGCGTGAATTACGCCAAGGA--YTTTTT----AAAAGGATTGAACA--TTCCTCCAC-ATT--ACTGTATTCAT--GCAGGTA-ATTTG-GAGGAGGTGTCATCTT--CTT-GAT--GTCTTTAATGACTCTCGGCAACGGATATCTCGGCTCTCACAACGATGAAGAACGTAGCGAAATGCGATACTTGGTGTGAATTGCAGAATCCCGTGAACCATCGA-GTTTT-TGAACGCAAGTTGCGCCCGAAGCCATTTGGTTGAGGGCACGTCTGCCTGGG--CCACGTACCCACTC-CTC-TCACAA--CCTA----TATCCCATGGG--------TCTTAGGGTTT-TGTGTTGAGGAAAGGTTGGTCTCCCATGCA-----------CTATTGTGTGGTTGACCT-AAAATA-GA-GTACCGAGTGATAAAACGTCACGATAAGTGGTGGTATA-CAAA-----------------GCCT-AATC-GAGTCGAG--------CGTTTTGCACGAAC-------GTGCTCC-CAAA---ACCCAAACACGTTG-----ATTTGG-CG--CTATT--TTGCGACCCC----------------------------------------------------------------------------------
>Micranthes_pensylvanica_LM654391
--------------------------------------------------------------------------------------------------------------------------------------------------CATTGCTGAAACC--TGCA-AT-GCAGAA------AAC-CTTGAGAACATGTTA----AAAAAATT----GAGGAGGGGCATTTCAT----GTTTCTTCT-----------CACC--TTTGT-------------GGGG-AGACAT-TTGATTT-CT---TTAACCTTGCGTTTGCTTT--TATKC-ACGC---GGGTGT---AAGTAATTGAGTGT--TCCTTACATTG--TAA---CAAC--CCCC-GGCGTGAATTGCGCCAAGGA--ATTTTT------AAAAAAAGAGCA--TTTTTTCAT-TTT---ATGTTAATAT--GCATA---GATTG-GGAAA-ATGTTATCTT--CTT-TAT--GTCTTTAATGACTCTCGGCAACGGATATCTCGGCTCTCGCATCGATGAAGAACGTAGCGAAATGCGATACTTGGTGTGAATTGCAGAATCCCGTGAACCATCGA-GTTTT-TGAACGCAAGTTGCGCCCGAAGCCTCT-GGTTGAGGGCACGTCTGCCTGGG--CCACGTACACACTT-CTC-CCACAAA-CCTT---TTCCCATTTTGG---------TTTAAG-ATT-TGTAGTGAGAAAAGATTGGCCTCCCATACC-----------CTTGTGTGTGGTTGACCT-AAAAAA-GA-GTAC-GAGTGATGAAACGTCACGATAAGTGGTGGTTTA-TAAGCCTTTTT-TGGTTTT--GCCA-AATC-GAGTCGAA--------CGTTTGTCACTTAA-GAT---ATGCTCG-AGTTA--ATCCCCACACGTTG-----AATTGA-CG--CTATT--TCGCGACCCCAGGTCAGGCGGGATTACCCGCTGAGTTTAAGCATATCA--------------------------------------------
>Micranthes_redofskyi_LM654399
-----------------------------------------------------------------------------------------------------------------ACAAGGTTTCCGTAGGTGAACCTGCGGAAGGATCATTGCTGAAACC--TGCA-AT-GCAGAA------AAC-CGTGTGAACGCGTGA---CCTAAAAAA----GAGAAGGAGCATTCTTT----GTTCCTTTT-----------TACC--TTTGT-------------TGG--ATTCGC-TTCATTC-CT---TTGTCGTGGACTT-GCTTC--CATGC-ATGC---ACGTCG---GAGTA-TTGAGCGT--TCCCTGCAATG--TAA---CAAC--CCCC-TGCGCGAATTGCGCCAAGGA--AATTTT---AAAAAAGAGAGGGCA-CTTTCTCCAC-TTC---ATGCC---AT--GCACA---AAGTG-GAGAGAATGTTATCTT--CTA-GAT--GTCTTTAATGACTCTCGGCAACGGATATCTCGGCTCTCGCATCGATGAAGAACGTAGCGAAATGCGATACTTGGTGTGAATTGCAGAATCCCGTGAACCATCGA-GTTTT-TGAACGCAAGTTGCGCCTGAAGCCTCTTGGTTGAGGGCACGTCTGCCTGGG--CCACGTACACACTT-CTC-CCACAAT-CCTT----TCACATGAAGT----------GTTTGCGTT-TGCGGGGAGGGATGATTGGCCTCCCATGCC-----------CACGTGTGTGGTTGGCCT-AAAAAT-GA-GTAC-TAGTGATGAAACGTCACGATAAGTGGTGGTACA-TAAGCCTTCTT-TGGTTTTT-GCCA-AATC-GAGTCGTA--------AGTTTGTCGCTTGA-GAA---ATACTCA-AGTTA--ATCCCCTTACGTTG-----ATCATA-CG--CTATT--T-------------------------------------------------------------------------------------------
>Micranthes_reflexa_LM654401
-----------------------------------------------------------------------------------------------------------------ACAAGGTTTCCGTAGGTGAACCTGCGGAAGGATCATTGCTGAATCC--TGCA-AT-GCAGAA------AAC-TTTGAGAACATGTTA----AAAAAATT----GAGGAGGGGCATTTCAT----GTTTCTTCT-----------CACC--TTTGC-------------TGGG-AGGCAT-TTGATTT-CT---TTAACCTTGCGTTTGCTTT--TTTGC-ATGC---GGGTGT---AAGTAATTGAGTGT--TCCTTGCATTG--CAA---CAAC--CCCC-GGCGTGAATTGCGCCAAGGA--ATTTTT-----AAAAAAAAGAGCA-TTTTTTTCAT-TTT---ATGTTAATAT--GCATA---AAATA-GAAAA-ATGTTATCTT--CTT-TAT--GTCTTTAATGACTCTCGGCAACGGATATCTCGGCTCTCGCATCGATGAAGAACGTAGCGAAATGCGATACTTGGTGTGAATTGCAGAATCCCGTGAACCATCGA-GTTTT-TGAACGCAAGTTGCGCCCGAAGCCTCC-GGTTGAGGGCACGTCTGCCTGGG--CCACGTACACACTT-CTC-CCACAAA-CCTT----TCCTATTTCGG---------TTTAAGAATT-TGTGGTGAGGAAAGATTGGCCTCCCATACC-----------CTTACGTGTGGTTGACCT-AAAAAA-GA-GTAC-GAGTGATGAAACGTCACGATAAGTGGTGGTTTA-TAAGCCTTTGT-TGGTTTT--GCCA-AATC-GAGTCGAA--------CGTTTGTCACTTGA-GAT---ATGCTCG-AGTTA-AATCCCCCCACGTTG-----AATTGA-CG--CTATT--TCGCGACCCCAG--------------------------------------------------------------------------------
>Micranthes_stellaris_LM654407
-----------------------------------------------------------------------------------------------------------------ACAAGGTTTCCGTAGGTGAACCTGCGGAAGGATCATTGCTGAAACC--TGCA-AT-GCAGAA------AAC-CGTGTGAACACGTGA--CCTCAAAAAA----GAGAAGGAGCATTCTTT----GTTCCTTTT----------TTACC--TTTGT-------------TGG--ATTCGC-TTCATTC-CT---TTGTCGT-GTGCTTGCTTC--CATGC-ATGC---ACGTCG---GAGTA-TTGAGTGT--TCCCTACAATG--TAA---CAAC--CCCC-GGCGCGAATTGCGCCAAGGA--ATTTTT---AAAAAAGAGAGGGCG-CTTTCTCCAC-TTC---ATGCC---AT--GCACA---AAGTG-GAGAGAATGTTATCTT--CTA-GAT--GTCTTTAATGACTCTCGGCAACGGATATCTCGGCTCTCGCATCGATGAAGAACGTAGCGAAATGCGATACTTGGTGTGAATTGCAGAATCCCGTGAACCATCGA-GTTTT-TGAACGCAAGTTGCGCCTGAAGCCTCTTGGTTGAGGGCACGTCTGCCTGGG--CCACGTACACACTT-CTC-CCACAAT-CCTT----TCACATGTAGT----------GTTTGCGTT-TGCGGCGAGGGATGATTGGCCTCCCATGCC-----------CACGTGTGTGGTTGGCCT-AAAAAT-GA-GTAC-TAGTGATGAAACGTCACGATAAGTGGTGGTACA-TAAGCCTTCTT-TGGTTTC--GCCA-AATC-GAGTCGTA--------AGTTTGTCGCTTGA-GAA---ATACTCA-AGTTA--ATCCCCTTACGTTG-----ATCATA-CG--CTATT--TCGCGACCCCAG--------------------------------------------------------------------------------
>Micranthes_tilingiana_LM654412
------------------------------------------------------------------------------------------------------------------------------------------------------------------GCA-AT-GCAGAA------CAC-CTTGAGAACATGTAA--CAAAWMAATT----GAGGAGGASSATTCCAT----GCTTCTTTT-----------CAC---TTTGT-------------GGGG-AGGCAT-TTGATTA-CT---TTCTCCTTGTGTT-GCTTT--TACGC-ATGC---GGGAGT---AAGTA-TCGTTACC--TCCTTACATTC--CAA---CAAC--CCCC-GGCGTGAATTGCGCCAAGGA--ATTTAAAAAAAAAGATAGAGAGCA--TTTCTCCTT-TTC---ATGTTT--AT--GCATA---AATTG-GAATAAATGTTATCTT--CTT-TAT--GTCTTTAATAACTCTCGCCAACGGATATCTCGGCTCTCGCATCGATGAAGAACGTAGCGAAATGCGATACTTGGTGTGAATTGCAGAATCCCGTGAACCATCGA-GTTTT-TGAACGCAAGTTGCGCCTGAAGCCACTTGGTTGAGGGCACGTCTGCCTGGG--CCACGTACACATTT-CTC-CCAAAAA-CCTT---TCCCAATTAGGG---------TCAGACATAT-TTTGGTGAGTAGAGATTGGGCTCCCATACC-----------CTCGTGTGTGGTTGACCT-AAAAAA-GA-GTAC-GAGTGATGAAACGTCACGATAAGTGGTGGTATA-TAAGCCTTTTT-AGGTTTT--GCCA-AATC-GAGTCGAA--------CGTTTGTCACTTGA-GAT---ACGCTCG-AGTTA--ATCCCCACACGTTG-----AATTGA-CG--CTATT--TCGCGACCCCAGGTCAGGCGGGATTACCCGCTGAGTTTAAGCATAT----------------------------------------------
>Micranthes_tolmiei_LM654413
-----------------------------------------------------------------------------------------------------------------ACAAGGTTTCCGTAGGTGAACCTGCGGAAGGATCATTGTCGAAACC--TGCT-TA-GCAGAA------AAC-CATGCGAACATGTTG--CAATACCAGG----GGGGGAGTGCATTTCAT----GTTCCTTCT-----------CCCC--GATGT-------------CAGG-AGGTGT-GCGATAC-TT----CTCTC--ACCCTTGCTT---TATGC-ATGA---GTGGGT--GATGTA-TCGGGTGT--CCTTGACTTCA--CAA---CTCA--CCCC-GGCGTGAATTACGCCAAGGA--AATTTT-----AAAAGATTGAACT---TCCTCTAT-TG----CTGTTTTTGT--GCATGC--AATTG-AAGGAAGTGTCATCTT--CTT-GAT--GTCTTTAATGACTCTCGGCAACGGATATCTCGGCTCTCGCAACGATGAAGAACGTAGCGAAATGCGATACTTGGTGTGAATTGCAGAATCCCGTGAACCATCGA-GTTTT-TGAACGCAAGTTGCGCCCGAAGCCATT-GGTTGAGGGCACGTCTGCCTGGG--CCACGTACCCACTT-CTC-CCAAAAA-CTTG---TATCTCTTATGA---------TATATCATTT-TTTGTTGAGAAAAAATTGGTCTCCCGTGCA----------TCATTTGTGTGGTTGATCC-AAAATA-GA-GTACCGAGTGATGAAACGTCACGATAAGTGGTGGTATC-TAA------------------ACCT-AATC-GAGTCGAG--------CGTTTGTCAATCGA-GAT---ATGTTCT-CAATAAAACCCTTACACGTTG-----GAATGA-CG--CTATT--TCGCGACCCC----------------------------------------------------------------------------------
>Mitella_nuda_AB163495
-------------------------------------------------------------------------------------------------------------------------------------------------------TCGAAACC--TGCA-TG-GCAGAA------CAA-CTTGTGAACATGTAG--TTA--AACCT---GGGGGGGAGGGAGTGCAA----GCTCGCTCT----------CCCCC--GTTGT-------------CAAT-ATGTGC-TCAGTAA-CC---TCCCGCCCGAAAGTGCCTG---ACGC-TTGAA--GGAGGT--GGCGTTATTGGATGC--TCTTGACTTAA--CAA---CGAA--CCCC-GGCGTGAATTGCGCCAAGGA--ATACAA-------AAGAATGATCA--GTCCTCCAT-TTG---CTGTGTTCTT--GCACAAGCGATTG-GAGTA-TTGTCATCTT--CTT-GAT--GTCTTTAATGACTCTCGGCAACGGATATCTCGGCTCTCGCATCGATGAAGAACGTAGCGAAATGCGATACTTGGTGTGAATTGCAGAATCCCGTGAACCATCGA-GTTTT-TGAACGCAAGTTGCGCCCGAAGCCATCTGGTTGAGGGCACGTCTGCCTGGG--CCACGTACACACGC-CTC-CCACAAAACCTT---TCTCCATTTTGG--------AAAAAAATATTTTGTGGCGAGCGGAGAGTGGCCTCCCGTGCA----------ATTTTTGTGCGGTTGACCC-AAAAAA-GA-GTACCGAGTGACGAAGTGTCACGATAAGTGGTGGTCTG-TAAGCCCTCAG-TGGCTTT--GCCA-AATC-GAGTCGTG------TGCATTTGTTGCTCGGAGTG---ATTCTCA-AGCGA--ACCCCAACACGTCTT---AAATTGA-CG--CTATT-GTCGCGACCCCAGGTCA----------------------------------------------------------------------------
>Mukdenia_rossii_Alignment_(Xiang_et_al_2012)
-------------------------------------------------------------------------------------------------------------------------------------------------------TCGAAACC--TGCA-ACAGCAGAA------CAA-CTTGTGAACATGTAG--TTA--CAATT---GAGGGAGAGGAGGCATAT----GCTTGCTCT-----------CCCC--ACTGT-------------CAAG-GTGTAC-TCKGTAA-CT---TGTTGCCC-----TGTT----------ATGGG--GGTGGC-----GTTGTCGGGTGC--TCTTGACTCAAA-CAA---CGAA--CCCC-GGCGTGAATTGCGCCAAGGA--ATTTAA--------AGAAAGAGCA--TTCCTCCGT-TTG---CTGT-TTCAT--GCAGCC--AATTG-GAGGAAGTGTAATCTT--CTT-GAT--GTCTTTAATGACTCTCGGCAACGGATATCTCGGCTCTCGCATCGATGAAGAACGTAGCGAAATGCGATACTTGGTGTGAATTGCAGAATCCCGTGAACCATCGA-GTCTT-TGAACGCAAGTTGCGCCCGAAGCCATTTGGTTGAGGGCACGTCTGCCTGGG--CCACGTACACACAT-CTC-CCACAAA-CCTT---TTCCCATCTTGGG-------TCAAATGATTT-GGTGGCGAGTTGAGATTGGCCTCCCGTGCA---------AACAATTGTGCGGTTGACCT-AAAACA-GA-GTACCGAGTGMCGAAATGTCACGATAAGTGGTGGTTTA-TAATCATAATG-TGGTTT---GCCA-AATC-GTATCGCG------ATCATTTGTTACTTGA-GGT---ATGCTCA-AGCGC--ACCCCAG-ACGTCC----TATTTGA-CG--CTACT-GT-------------------------------------------------------------------------------------------
>Oresitrophe_rupifraga_JN102231
------------------------------------------------------------------------------------------------------------------------------------------------------------------GCA-ACAGCAGAA------CAA-CTTGTGCACATGTAG--TTA--CAATT---GAGGGAGAGGAGGCATAT----GCCCGCTCT-----------CCCC--GCTGT-------------CAAG-GTGTAC-TCGGTAA-CT---TGTTGCCC-----TGTT----------ATGGG--GGTGGC-----GTTATTGGTTGC--TCTTGACTCAAA-CAA---CGAA--CCCC-GGCGTGAATTGCGCCAAGGA--ATTTAA--------AGAAAGAGCA--TTCCTCTAT-TTG---CTGT-TTCAT--GCAGCC--AATTG-GAGGAAGTGTAATCTT--CTT-GAT--GTCTTTAATGACTCTCGGCAACGGATATCTCGGCTCTCGCATCGATGAAGAACGTAGCGAAATGCGATACTTGGTGTGAATTGCAGAATCCCGTGAACCATCGA-GTCTT-TGAACGCAAGTTGCGCCCGAAGCCATTTGGTTGAGGGCACGTCTGCCTGGG--CCACGTACGCACAT-CTC-CCACAAA-CCTT---TTCCCATATTGGG-------TAAAATGATTT-GGCGGCGAGTTGAGATTGGCCTCCCGTGCA---------AACAATTGTGCGGTTGACCT-AAAACA-GA-GTACCGAGTGATGAAATGTCACGATAAGTGGTGGTTTA-TAATCATAATG-TGGTTT---GCC--AATC-GTATCGCG------ATCATTTGTTACTCGA-GGC---ACGCTCA-AGCGC--ACCCCCACACGTCT-----ATTTGA-CG--CTATT-GT-------------------------------------------------------------------------------------------
>Peltoboykinia_tellimoides_AB248847
-------------------------------------------------------------------------------------------------------------------------------------------------------TCGAAACC--TGCC-TA-GCAGAA------CAACTTTGTGAACATGTAG--TTA--CGCTT---GGGGGGAGAGGAGTGAAA----GCTCTTTGT---------CTTCCC--AGTGT-------------CGGG-ATGTGC-CCGGTAT-CT---TGTCTCCATCCAGCGCTT---CACGT-TCGGG--TGAGGC----AATTGCTGGGCAC--CCTTGACTTAA--CAA---CAA---CCCC-GGCGTGAATTGCGCCAAGGA--ATTTTA--------TAAAAGAGCA--TTCCTCTGT-TG----CGGTGTAATT--GCTGTC--AATTG-GAGGAATTGTTATCTT--TAT-GAT--GTCTTTAATGACTCTCGGCAACGGATATCTCGGCTCTCGCATCGATGAAGAACGTAGCGAAATGCGATACTTGGTGTGAATTGCAGAATCCCGTGAACCATCGA-GTTTT-TGAACGCAAGTTGCGCCMGAAGCCATTTGGTTGAGGGCACGTCTGCCTGGG--CCACGTACACACAT-CTCGCCACCAA-CCAT--TCCCCCTTGTGGG--------GTTTTTGAATTTTGTGGCGAGTTGACATTGGTCTCCCGTGCA---------AACATTGTTGCGGTTGGCCT-AAAATA-GA-GTACCGAGTGATGAGATATCACGATAAGTGGTGGTTTA-AAAGCCTATTA-TATGGCTTCGCCA-AATC-GAGTCGTG------AGTGTCTGTCACTTGA-TGT---ATGCTCA-AGAAA-ACCCCCCACACATCT-----AATTGA-TG--CTATT-GTCGCGACCCCAGGTCAGGCGGGATT-------------------------------------------------------------------
>Pterostemon_rotundifolius_AY231369
-------------------------------------------------------------------------------------------------------------------------------------------------------TCGAAACC--TGCC-TA-GCAGAA------CGA-CCCGCGAACAAGTAA--CCAAACGA-----GGGGCGGAAGGGGCAACAA----CCCCTTTC-----------CCCC--TCTGT-------------CGGG-AAGCGC-ACACGTC-CG---CGAGCCGTCGTAATGGCG----GA---GCGCG--CGTGTG-------CAC---------CCTCGATCCTG--TAA---CGAA--CCCC-GGCGCGGCATGCGCCAAGGA--ATTCGA-------AAGAAAGAGCA--ACGTCTCTC-GTT---CCCCGGTCTC--GGGGC-----CAC-GGGGGGGCGGGGCCAT--CTTNNNNNNNNNNNNNNNNNNNNNNNNNNNNNNNNNNNNNNNNNNNNNNNNNNNNNNNNNNNNNNNNNNNNNNNNNNNNNNNNNNNNNNNNNNNNNNNNNNNNNNNNNNNNNN-NNNNN-NNNNNNNNNNNNNNNNNNNNNNNNNNNNNNNNNNNNNNNNNNNNNNNNNNN---TGTCTACAA-GTCGCTC-CCCCAAAACCTC--ACCCCCACGGGGG--------TTGTAGGAA---CGAGGCGAGCGTAGACTGGCCTCCCGTGCG----------GCACCCGTGCGGTTGGCCGAAAAAAC-GA-GCGTTGCCGTGGCGATCGCCGCGACAAGTGGTGGTTGACAATGCCT-TCG-CGGTT----GCCT-CATG-TTGCGGTG-------CGGCACGTCGCCCGC-GGT----AGCTC--CAGG---ACTCCCACACGTCT----TAGAAGA-CG--CTTCC-AT-------------------------------------------------------------------------------------------
>Ribes_amarum_KU524089
-------------------------------------------------------------------------------------------------------------------------------------------------------TCGATACC--TGCC-TA-GCAGAA------CGA-CCCGTGAACACGTAG--TTATCAAC-----GGGGGTG--GGGTGGGGC---ATTGCATGTCCGTCCCCCTCCCCCC--TCTGT-------------CGGG-CCGCGC-TCGG----TT---CCGCACTGCCTTTC-------------GAGTC--GGTGTC-----GCGACCGTGCGC--TCCCGGCAAACA-CAA---CGAA--CCCC-GGCGTGAATTGCGCCAAGGA--AATATA------AAAGAAGGATCA--TGTCCCCG--GCAC--CTTCG-TGTC----GG----------ACAAGGGCGTGTCAT---CTTTGAT--GTCTTTAACGACTCTCGGCAACGGATATCTCGGCTCTCGCATCGATGAAGAACGTAGCGAAATGCGATACTTGGTGTGAATTGCAGAATCCCGTGAACCATCGA-GTCTT-TGAACGCAAGTTGCGCCTGAAGCCATTCGGCCGAAGGCACGTCTGCCTGGGCGTCACGTACCCAATCGCTC-CCCAAAA-C-CT---CCCACATCTCTACCGATTTGTGGAGGGCT---CGGAGG--GCGGAGATTGGCCTCCCGTGCT----------GTAACGGCGCGGATGGCCT-AAAAGCAAA-GCATCGAGCGACGAAACGTCACGACAAGTGGTGGTTGATAAAGCCC-TAG-CGGCA----GCCT-CATC-GTGTCGTG-----TGCGTCCAGTCGCGTTC-GAT----AGCCC--AACG---ACCCCTGCACGTCT-----CGACGA-----ATTCT-GTCGCGACCCCA---------------------------------------------------------------------------------
>Ribes_horridum_KU524090
-------------------------------------------------------------------------------------------------------------------------------------------------------TCGATACC--TGCC-TA-GCAGAA------CGA-CCCGTGAACACGTAC--TTATCAAC-----GGGGGTCGGGGGGCGGGC---ATCACACGTCCGTCCCTCTCCCCCC--TCTGT-------------CGGG-TTGTGA-TCGGT---TT---ACGCACTGTCTTTC-------------GAGAT--GGTGTC-----GTGGCCGCGCGC--TCCCGGCAAACA-CAA---CGAA--CCCC-GGCGTGAATTGCGCCAAGGA--AATATA------AAAGAAGGATCA--CGTCCCCG--GCAC--CTTCG-TGTC----GG----------ACAAGGGCGTGTCAT---CTTTGAT--GTCTTTAACGACTCTCGGCAACGGATATCTCGGCTCTCGCATCGATGAAGAACGTAGCGAAATGCGATACTTGGTGTGAATTGCAGAATCCCGTGAACCATCGA-GTCTT-TGAACGCAAGTTGCGCCTGAAGCCATTCGGCCGAAGGCACGTCTGCCTGGGCGTCACGTACCCAATCGCTC-CCCAAAA-CCCT---CCCACATTTCCACCGATTTGTGGAGGGCT---CGGAGG--GCGGAGATTGGCCTCCCGTGCC----------GTAACGGCGCGGATGGCCT-AAAAGCAAA-GCATCGAGCGACGAAACGTCACGACAAGTGGTGGTTGATAAAGCCC-TAG-CGGCA----GCCT-CATC-GTGTCGTG-----TGCGTCCAGTCGCGTTC-GAT----CGCTC--AACG---ACCCCTACACGTCT-----CGACGA-----ATTCT-GTCGCGACCCCA---------------------------------------------------------------------------------
>Rodgersia_pinnata_U51264
-------------------------------------------------------------------------------------------------------------------------------------------------------TCGAAACC--TGCA-CA-GCAGAA------CAA-CTTGTGAACATGTAG--TTA--CACCT---GGGNGNAGAGGAGTTCAC----GCTCTTTCT-----------TCCC--GCTGT-------------CAAG-ATGTGC-TCGGTAA-CT---TGTCACCCNAAATTGCTT---GACTT-TTGGN--GGAGGC--ANNNTTACTGGGCTC--TCTTGACTTAA--CAA---CGAA--CCCC-GGCGTGAATTGCGCCAAGGA--ATTTNA-------AAGAAAGAGCA--CTCCTCCAT-NG----TTGTGTTCNN--GTGCAGACAACTG-GAGGA-GTGTTGTCTT--CTT-GAT--GTCNNNNNNNNNNNNNNNNNNNNNNNNNNNNNNNNNNNNNNNNNNNNNNNNNNNNNNNNNNNNNNNNNNNNNNNNNNNNNNNNNNNNNNNNNNNNNNNNNNNNN-NNNNN-NNNNNNNNNNNNNNNNNNNNNNNNNNNNNNNNNNNNNNNNNNNNNNNNNNN--NNNNNNACACACCT-CTC-CCACAAAACCTT----TNCCCATTTGG--------GGATAGGAGTT-TGTGTTGGGAAGAGACTGGCCTCCCGTGCA---------ANCATTGGTGCGGTTGACCT-AAAAAA-GA-GTACCGAGTGGCGAAATGTCACGATAAGTGGTGGTNTA-GAATCCTAATG-TGTTT----GCCA-AATC-GAGTCGTG------AACGTTTGTCACTCGA-GAT---AAGCTCA-AGTGA--ACCCCCACACGTCT-----AATCGA-CG--CTATT-G--------------------------------------------------------------------------------------------
>Saxifraga_hypnoides_(2)_LT970996
--------------------------------------------------------------------------------------------------------------------------------------------------CATTGTCGTAACC--TGCG-AAAGCAATG------CAA-CTCGCGAACACGTAC--TTTA-CACTC------GTGAATCCA-GGGGT----GCCTCCCTC-----GTGA-ACACCC-TTGGTTTCTCGACAACGTCGGGGCGGCCT-GGCGTTC-TTT--TC--TCCCGGCGACGTAAAA-CTCGCT-CGGGCAAACAGA-CGCCGAGCTAA-----------ACCAACG--GAA---CAAAA-AACC-GGCGTGAAATGCGCCAAGGA--ACATGA-------AAGAGAGTGCG--CTCTTCTGG-TGT---CAGC--ACT---GCTGCG--CTAGG-ATGGG--CGTTGTCTT--CTT-GATGAGTTTATAATGACTCTCGGCAACGGATATCTCGGCTCTTACATCGATGAAGAACGTAGCAAAATGCGATACTTGGTGTGAATTGCAGAATCCCGTGAACCATCGA-GTCTT-TGAACGCAAGTTGCGCCCGAATCCTTTTGGTCGAGGGCACGTCTGCCTGGGTGTCACGTACACATGC-CTC-CCGCAAA-CCTT--CCCCCCTTTGTGGA-------TGAAGGGCC---TCRCGGGAGCAGATAATGGTATCCCGTGCC----------CTTTCTGCGCGGCTTGCCT-AAAAATGGA-GAGCCG-GTGATGTAACGTCACGCCTAGTGGTGGTTAA-CGAGGCCTAAC-GGCCA----ACCA-GTTC-GCGGCGTG------ACTGGTTTT-CACCGG-AAAT-----CTCT-TGCGA--CACCTTGGACGTCCTT--TATTGTA-CGTGCTATT-GTCGCGACCCCAGGTCAGGCGGGACTACCCGCTGAATTTAAGCATATCA--------------------------------------------
>Saxifraga_adscendens_(1)_LN812341
----------------------------------------------------------------------------------------------------------------AACAAGGTTTCCGTAGGTGAACCTGCGGAAGGATCATTGTCGTAACC--TGCG-AAAGCAAGG------CAA-CTCGCGAACACGTAA--TTTA-CACTC------GGGAATCGA-AGGGT----GTCTCCCCC-----GGGA-AAGCCC-TTCCTT-CCCGAAAACGTCGGTTCGGCTC-GGCGCTC-GTT--GCTTTTCCTACGACGTAACA-CTCGTT-TGGGCCAGCGAC-CGTCGGGCTTGT----------CCCTACG--CAA---CAAAAAAACC-GGCGCGAAATGTGCCAAGGA--ACATGA-------AAGAGAGTGCG--CTCTTCTGG-CGT---CAGC--ACT---GCTGCG--CTGGG-ATGGG--CGTTGTCTT--CTT-GATGAGTTTATAATGACTCTCGGCAACGGATATCTCGGCTCTTACATCGATGAAGAACGTAGCAAAATGCGATACTTGGTGTGAATTGCAGAATCCCGTGAACCATCGA-GTCTT-TGAACGCAAGTTGCGCCCGAATCCTTTTGGTCGAGGGCACGTCTGCCTGGGTGTCACGTACACGCGC-CTC-CTGCAAA-CCTT--CCYCTCTTTGTGGT-------CGAAGGGAC---TTGCGGGAGCAGATAATGGTATCCCGTGCT----------CTTTCCGCGCGGCTTGCCT-AAAAACAGA-GAACCG-GCGATGAAACGTCACGCCTAGTGGTGGTTAA-CGACGCCTAAC-GGCCG----ACCA-GTTC-GCGACGTG------ACTAGTTAT-CCCCTG-AAAT-----CTCA-TACGA--CACCTCGGACGTCCTC--TAATGGG-CGTGCTATT-GTCGCGACCCCA---------------------------------------------------------------------------------
>Saxifraga_adscendens_(2)_LT970992
--------------------------------------------------------------------------------------------------------------------------------------------------CATTGTCGTAACC--TGCG-AAAGCAAGG------CAA-CTCGCGAACACGTAC--TTTA-CACTC------GGGAATCGA-AGGGT----GTCTCCCCC-----GGGA-AAGCCC-TTCCTT-CCCGGCAACGTCGGGTCGGCTC-GGCGCTC-GTT--GCTTTCCGACGAA-GTAACA-CTCGTT-TGGGCTAGCGAC-CGTCGGGCTTGT----------CCCTACG--CAA---CAAAAAAACC-GGCGCGAAATGTGCCAAGGA--ACATGA-------AAGAGAGTGCG--CTCTTCTGG-CGT---CAGC--ACT---GCTGCG--CTGGG-ATGGG--CGTTGTCTT--CTT-GATGAGTTTATAATGACTCTCGGCAACGGATATCTCGGCTCTTACATCGATGAAGAACGTAGCAAAATGCGATACTTGGTGTGAATTGCAGAATCCCGTGAACCATCGA-GTCTT-TGAACGCAAGTTGCGCCCGAATCCTTTTGGTCGAGGGCACGTCTGCCTGGGTGTCACGTACACGCGC-CTC-CCGTAAAACCTT--CCCCCTTTTGTGGT-------TGAAGGGAC---TTGCGGGAGCAGATAATGGTATCCCGTGCT----------CTTTCCGCGCGGCTTGCCT-AAAGACAGA-GAACCG-GCGATGAAACGTCACGCCTAGTGGTGGTTAA-CGACGCCTAAC-GGCCG----ACCA-GTTC-GCGACGTG------ACTAGTTAT-CCCCGG-AAAT-----CTCA-TACGA--CACCTCGGACGTCCTC--TAATGGG-CGTGCTAAT-GTCGCGACCCCAGGTCAGGCGGGACTACCCGCTGAATTTAAGCATATC---------------------------------------------
>Saxifraga_afghanica_LN812342
--------------GTGA-AGGTGTTCGGATCGCGGCGATGCGGGCGGTTCGCTGCTCGCGACGTCGCGAGAAGTCCATTGAACCTTATCATTTAGAGGAAGGAGAAGTCGTAACAAGGTTTCCGTAGGTGAACCTGCGGAAGGATCATTGTCGTAACC--TGCG-AAAGCAAAG------CAA-CTCGCGAACACGTAG--TCAA-CACTC------GGGGATTCG-AGCGC----GYCCTCCCC----GGGGG-ACGCCCTTTTCTC-CCC---AAAGTCGGGGCGGCCC-GGCGCTC-GTT--GCTCGCAGGCGGC----GCG-ATTGTCGCGAGCTAACGGC-CTCCGGGCCTT-----------CCCGACG--CAA---CAAAA-AACC-GGCGCGGAATGCGCCAAGGA--ATATGA-------AAGAGAGTGCG--CTCTTTCGG-CGT---CAGC-TCGC---GCTGCG--CTCGG-ACGGG--CGTCGTCTT--CTT-GATGAGTTTATAATGACTCTCGGCAACGGATATCTCGGCTCTTACATCGATGAAGAACGTAGCAAAATGCGATACTTGGTGTGAATTGCAGAATCCCGTGAACCATCGA-GTCTT-TGAACGCAAGTTGCGCCCGAATCCATCTGGTTGAGGGCACGTCTGCCTGGGTGTCACGTACACGCGC-CTC-CCGCGAA-CCTT--CCCCTTTATGCGGA-------CGAATGGTC---TCGCGGGAGCAGATGTTGGTATCCCGTGCC----------TGTTTCGCGCGGCTTGCCT-AAAAACGGA-GATCCG-GCGACGAAACGTCGCGTCTAGTGGTGGTTGA-TGAGGCCTAAC-GGCCG---AACCA-GTTC-GCGGCGCG------ATCGTTTGTCGCAAGA-AAGT-----CTCG-GACGA--CACCTCGGACGCCCCC--TAACGGG-CGTGCCACT-GTCGCGACCCCAGGTCAGGCGGGACTACCCGCTGAATTTAAGCATATCAATA-AG-CGGAGGAAGAGAAACTTACAAGGATTCCCCTAGTAAC
>Saxifraga_aizoides_LN812343
---------------------------------------------------------------------------------------------------------------TAACAAGGTTTCCGTAGGTGAACCTGCGGAAGGATCATTGTCGTAACC--TGCG-AAAGCAAAG------CAA-CTCGCGAACACGTAG--TTAA-CACTC------GGGGATCCA-AGCGC----GTCCTCCTT----GGGGG-ACGCCC-TTTCTC-CCC---AAAGTCGGGACGGCTC-GGTGCTC-GTT--GCTCGCAGGCGGC----GCG-CYCGTCGCGAGCTTACGGC-CTCCGGGCCTT-----------CCAGACT--CAA---CAAAA-AACC-GGCGTGGAATGCGCCAAGGA--ACATGA-------AAGAGAGTGCG--CTMTTCCGG-CGT---CAGC-TCGC---GCTGCG--CTCGG-ATGGG--CGTTGTCTT--CTT-GATGAGTTTATAATGACTCTCGGCAACGGATATCTCGGCTCTTACATCGATGAAGAACGTAGCAAAATGCGATACTTGGTGTGAATTGCAGAATCCCGTGAACCATCGA-GTCTT-TGAACGCAAGTTGCGCCCGAATCCATCTGGTTGAGGGCACGTCTGCCTGGGTGTCACGTACACATGC-CTC-CCGCAAA-CCTT--CCCCTTTTTGTGGA-------CGAAGGGTC---TAGCGGGAGCAGATGATGGTATCCCGTGCC----------CTTTCTGCGCGGCTTGCCT-AAAAATGGA-GATTCG-GCGACGAAACGTCACGTCTAGTGGTGGTTGA-TGAGGCCTAAC-GGCCG----ACCA-GTTC-GCGGCGTG------ATCGTTTGTCGCACGA-AAGT-----CTCG-GACGA--CACCTTGGACGCCCTA--TAACGGG-CGTGCTACT-GTCGCGACCCCAGGTCA----------------------------------------------------------------------------
>Saxifraga_alberti_LN812344
----------------------------------------------------------------------------------------------------------------AACAAGGTTTCCGTAGGTGAACCTGCGGAAGGATCATTGTCGTAACC--TGCG-AAAGCAAAG------CAA-CTCGCGAACACGTAG--TCAA-CACTC------GGGGATTCG-AGCGC----GTCCTCCCC----GGGGG-ACGCCC-TTTCTC-CCC---AAAGTCGGGGCGGCCC-GGC----------GCTCGCAGGCGGC----GCG-ATTGTCGCGAGCTAACGGC-CTCCGGGCCCT-----------CCCGACG--CAA---CAAAA-AACC-GGCGCGGAATGCGCCAAGGA--ATATGA-------AAGAGAGTGCG--CTCTTTCGG-CGT---CAGC-TCGC---GCTGCG--CTCGG-ACGGG--CGTCGTCTT--CTT-GATGAGTTTATAATGACTCTCGGCAACGGATATCTCGGCTCTTACATCGATGAAGAACGTAGCAAAATGCGATACTTGGTGTGAATTGCAGAATCCCGTGAACCATCGA-GTCTT-TGAACGCAAGTTGCGCCCGAATCCATCTGGTTGAGGGCACGTCTGCCTGGGTGTCACGTACACGCGC-CTC-CCGCGAA-CCTT--CCCCTTTATGCGGA-------CGAATGGTC---TCGCGGGAGCAGATATTGGTATCCCGTGCC----------TGTTTTGCGCGGCTTGCCT-AAAAACGGA-GATCCG-GCGACGAAACGTCGCGTCTAGTGGTGGTTTA-TGAGGCCTAAC-GGCCG---AACCA-GTTC-GCGGCGCG------ATCGTTTGTCGCAAGA-AAGT-----CTCC-CACGA--CACCTCGGACGCCCCC--TAACGGG-CGTGCCACT-GTCGCGACCCCA---------------------------------------------------------------------------------
>Saxifraga_aleutica_LN812345
------------------------------------------------------------------------------------------------------------------------------------------------------------ACC--TGCG-AAAGCAAAAAA----CGA-CTCGCGAACACGTAG--TTA--CACTC------GGGGATTCA-AGCGC----GTCTCCCTA----GGGAC-ACGTCC-TTGGTT-CCC---AACGTCGGGATGGCTA-GGCGTAT-GTC--GCTCGTCGGCGAA----GTA-TTCGTCGCGAGTTGGCGTATCTCTGCGCTTTG----------CCCGACGCATAA---CAAAA-ACCC-GGCGTGAAATGCGCCAAGGA--ACATGA-------AAGAGAGCGCA--CTCTTCCGG-TGC---TAGC-TCGC---GCTGCA--CTCGG-ACGGG--TGCCGTCTT--CTT-GATGAGTTTATAATGACTCTCGGCAACGGATATCTCGGCTCTTACATCGATGAAGAACGTAGCAAAATGCGATACTTGGTGTGAATTGCAGAATCCCGTGAACCATCGA-GTCTT-TGAACGCAAGTTGCGCCCGAACCCTTCGGGTTGAGGGCACGTCTGCCTGGGTGTCACGTACACACGT-CTC-CCACAAA-CCTT---CGCCCTTTGCGGA-------CGGAGGGCT---TCGTGAGAGCAGAGATTGGTTTCCCGTGCT----------CTTGCGGCGCGGCTTACCT-AAAAACAGA-GAGCCA-GTGACGAAGCGTCACGTCTAGTGGTGGTTAA-TGTGCCTTT-T-GGCCG----ACCA-GTTC-GCGGCGTG------AATGCTTGTCGCTCGG-AAAG-----CTCG-ACCGA--CACCTTGAACGTCGTC--CAATCGG-CGTGCTACT-GTCGCGACCCCAGGTCAGGCGGGATTACCCGCTGAATTTAAGCATATCA--------------------------------------------
>Saxifraga_alpigena_LN812346
--------------------------------------------------------------------------------------------------------------------------------------------------CATTGTCGTAACC--TGCG-AAAGCAAAG------CAA-CTCGTGAACACGTAG--TCAA-CACTC------GGGGATTCG-AGCGC----GTCCTCCCC----GGGGG-ACGCCC-TTTCTA-CCC---AAAGTCGGGGCGGCCC-GGCGCTC-GTT--GCTCGCAGGCGGC----GCG-ATTGTCGCGAGCCAACGGC-CTCCGAGCCCT-----------CCCGACT--CAA---CAAAA-AACC-GGCGCGGAATGCGCCAAGGA--ATATGA-------AAGAGAGTGCG--CTCTTCCGG-CGT---CAGC-TCGC---GCTGCG--CTCGG-ACGGG--CGTCGTCTT--CTT-GATGAGTTTATAATGACTCTCGGCAACGGATATCTCGGCTCTTACATCGATGAAGAACGTAGCAAAATGCGATACTTGGTGTGAATTGCAGAATCCCGTGAACCATCGA-GTCTT-TGAACGCAAGTTGCGCCCGAATCCATCTGGTTGAGGGCACGTCTGCCTGGGTGTCACGTATAAGCGC-ATC-CCGCGAA-CCTT--CCCCTTTATGCGGA-------CGAATGGTC---TCGCGGGAGCAGATGTTGGTATCCCGTGCC----------TGTTTCGCGCGGCTTGCCT-AAAAACGGA-GATCCG-GCGACGAAACGTCGCGTCTAGTGGTGGTTGA-TGAGGCCTAAC-GGCCG---AACCA-GTTC-GCGGCGCG------ATCGTTTGTCGCAAGG-AAGT-----CTCG-GACGA--CACCTCGGACGCCCCC--TAACGGG-CGTGCCACT-GTCGCGACCCCAGGTCAGGCGGGACTACCCGCTGAATTTAAGCATATC---------------------------------------------
>Saxifraga_anadyrensis_(1)_LN812347
--------------------------------------------------------------------------------------------------------------GTAACAAGGTTTCCGTAGGTGAACCTGCGGAAGGATCATTGTCGTAACC--TGCT-AAAGCAAAA------CAA-CCTGCGAACATGTAC--ATA--CATTC------GGGGATCCA-AGTGC----GTCTGCTTC----GGCGG-ATGCTC-TTTCTT-CCC---AACGTTGAGATGGCTC-GGCATGT-GCTT-GCTTACCAACGAA----GCA-TTCGTTGAGAGTTGGCACT-TACTGAGCTTT-----------CTCGACA--TAA---CAAAA-ACCC-GGCGTGAACTGCGCCAAGGA--ACATAAT------AAGAGCGTGCA--TTCTCCCGG-TGT---TTGC-TTTT---GCTTCA--CTCGG-ATGGA--TGTCATCTT--CTT-GATGAGTTTATAATGACTCTCGGCAACGGATATCTCGGCTCTTACATCGATGAAGAACGTAGCAAAATGCGATACTTGGTGTGAATTGCAGAATCCCGTGAACCATCGA-GTCTT-TGAACGCAAGTTGCGCCCGAATCCATCCGGTCGAGGGCACGTCTGCCTGGGTGTCACGTACACACGT-CTC-TCACAAA-CCTT---TCCCTTCATGGG--------TGAAGGGTC---TTGCGTGAGCAGAATTTGGTCTCCCGTGCTT---------TGTATTGTGCGGCTTACCT-AAAAATTGA-GAGCCA-GTGATGAAACTTCACGTCTAGTGGTGGTTAA-GGAACCTTCAT-GGGTCAAAAACCA-GTTC-GCGGCGTG------AAAGTTTGTCACTTGG-AAAG---TTCTCT-ATCGA--CACCTTGAACGTCTTT--TAATGAC-CGTTCTACT-GTCGCG---------------------------------------------------------------------------------------
>Saxifraga_anadyrensis_(2)_LN812348
-------------------------------------------------------------------------------------------------------------------------------------------------------------------------GCAAAA------CAA-CCTGCGAACATGTAC--TTA--CATTC------GGGGATCCA-AGTGC----GTCTGCTTC----GGCGG-ATGCTC-TTTCTT-CCC---AACGTTGAGATGGCTC-GGCATGT-GCTT-GCTTACCAACGAA----GCA-TTCGTTGGGAGTTGGCACT-TACTGAGCTTT-----------CTCGACA--TAA---CAAAA-ACCC-GGCGTGAACTGCGCCAAGGA--ACATAAT------AAGAGCGTGCA--TTCTCCCGG-TGT---TTGC-TTTT---GCTTCA--CTCGG-ATGGA--TGTCATCTT--CTT-GATGAGTTTATAATGACTCTCGGCAACGGATATCTCGGCTCTTGCATCGATGAAGAACGCAGCAAAATGCGATACTTGGTGTGAATTGCAGAATCCCGTGAACCATCGA-GTCTT-TGAACGCAAGTTGCGCCCGAATCCTTCCGGTCGAGGGCACGTCTGCCTGGGTGTCACGTACACACGT-CTC-TCACAAA-CCTT---TCCCTTCATGGG--------TGAAGGGTC---TTGCGTGAGCAGAATTTGGTCTCCCGTGCTT---------TGTATTGTGCGGCTTACCT-AAAAATTGA-GAGCCA-GTGATGAAACTTCACGTCTAGTGGTGGTTAA-GGAACCTTCGT-GGGTCAAAAACCA-GTTC-GCGGCGTG------AAAGTTTGTCACTTGG-AAAG---TTCTCT-ATCGA--CACCTTGAACGTCTTT--TAATGAC-CGTTCTACT-GTCGCGACCCC----------------------------------------------------------------------------------
>Saxifraga_andersonii_LN812349
------------------------------------------------------------------------------------------------------------------------------------------GGAAGGATCATTGTCGTAACC--TGCG-AAAGCAAAG------CAA-CTCGCGAACACGTAG--TCAA-CACTC------GGGGATTCG-AGCGC----GTCCTCCCC----GGGGG-ACGCCC-TTTCTC-CCC---AAAGTCGGGGCGGCCC-GGCGCTC-GTT--GCTCGCAGGCGGC----GCG-ATTGTCGCGAGCYAACGGC-CTCCGAGCCCT-----------YCCGACG--CAA---CAAAA-AACC-GGCGCGGAATGCGCCAAGGA--ATATGA-------AAGAGAGTGCG--CTCTTCCGG-CKT---CAGC-TCGC---GCTGCG--CTCGG-ACGGG--CGTCGTCTT--CT--GATGAGTTTATAATGACTCTCGGCAACGGATATCTCGGCTCTTACATCGATGAAGAACGTAGCAAAATGCGATACTTGGTGTGAATTGCAGAATCCCGTGAACCATCGA-GTCTT-TGAACGCAAGTTGCGCCCGAATCCATCTGGTTGAGGGCACGTCTGCCTGGGTGTCACGTATAAGCGC-CTC-CCGCGAA-CCTT--CCCCTTTATGCGGA-------CGAATGGTC---TCGCGGGAGCAGATGTTGGTATCCCGTGCC----------TGTTTCGCGCGGCTTGCCT-AAAAACGGA-GATCCG-GCGACGAAACGTCGCGTCTAGTGGTGGTTGA-TGAGGCCTAAC-GGCCG---AACCA-GTTC-GCGGCGCG------ATCGTTTGTCGCAAGA-AAGT-----CTCG-GACGA--CACCTCGGACGCCCCC--TAACGGG-CGTGCCACT-GTCGCGACCCCAGGTCAGGCGGGACTACCCGCTGAATTTAAGCATATC---------------------------------------------
>Saxifraga_androsacea_(1)_LT970993
----------------------------------------------------------------------------------------------------------------------------------------------------TTGTCGTAACC--TGCG-AAAGCAATG------CAA-CTTGCGAACACGTAC--TTAA-CACTC------GGGAATCCA-AGGGT----GCCTCCCTC-----GGGA-GCACCC-TTTGTTTTCCGACAACGTCGGTGCGACTT-GGCGTTC-GTT--GC--TCCCTGCGTTGTAAAA-CTCGCT-CGGGCCAACCAA-CGTCGGGCTAA-----------ACCAACG--CAA---CAAAA-AACC-GGCGTGAAATGCGCCAAGGA--ACATGA-------AAGAGAGTGCG--CTCTTCTGG-TGT---CAGC--ACT---GCTGCG--CCAGG-ACGGG--CGTTGTCTT--CTT-GATGAGTTTATAATGACTCTCGGCAACGGATATCTCGGCTCTTACATCGATGAAGAACGTAGCAAAATGCGATACTTGGTGTGAATTGCAGAATCCCGTGAACCATCGA-GTCTT-TGAACGCAAGTTGCGCCCGAATCCTTTTGGTCGAGGGCACGTCTGCCTGGGTGTCACGTACACATGC-CTC-CCGCAAA-CCTT--CCCCCGTTTGTGGA-------TGAAGGGC----TCGCGGGAGCAGATAATGGTATCCCGTGCT----------CTTTCCGCGCGGCTTGCCT-AAAAATAGA-GAGCCG-GTGATTAAACGTCACGCCTAGTGGTGGTTAA-CGAGGCCTAAC-GGCCA----ACCA-GTTC-GCGACGTG------ACTAACTATCCCCCGG-AAAT-----CTCA-CACGA--CACCTTGGACGTCTTG--TAATGGA-CGTGCTATT-GTCGCGACCCCAGGTCAGGCGGGACTACCCGCTGAATTTAAGCATATCA--------------------------------------------
>Saxifraga_seguieri_(2)_LN812350
----------------------------------------------------------------------------------------------------------------AACAAGGTTTCCGTAGGTGAACCTGCGGAAGGATCATTGTCGTAACC--TGCG-AAAGCAATG------CAA-CTTGCGAACATGTAC--TTAA-CACTC------GGGAATCCA-AAGGT----GTCTCCCTT-----GGGA-ACATCC-TTTGTTTCCCGACAACGTCGGTGCGACTC-GGCGTTC-GTT--GC-TCCCAGTAGTCATATGA-CTCGCT-CGGGCCAACAAA-CGCCGGGCTGA-----------ACCAACG--CAA---CAAAA-AACC-GGCGTGAAATGCGCCAAGGA--ACATGA-------AAGAGAGTGCG--CTCTTCTGG-TGT---CAGC--ACT---GCTGCG--CTAGG-ACGGG--CGTTGTCTT--CTT-GATGAGTTTATAATGACTCTCGGCAACGGATATCTCGGCTCTTACATCGATGAAGAACGTAGCAAAATGCGATACTTGGTGTGAATTGCAGAATCCCGTGAACCATCGA-GTCTT-TGAACGCAAGTTGCGCCCGAATCCTTTTGGTCGAGGGCACGTCTGCCTGGGTGTCACGTACACATGC-CTC-CCGCAAA-CCTT----CCCCTTTGTGGA-------TGAAGGGC----TCGCGGGAGCAGATAATGGTATCCCGTGCT----------CTTTCCGTGCGGCTTGCCT-AAAATTAGA-GAGCCG-GTGATTAAACGTCACGCCTAGTGGTGGTTAA-CGAGGCCTAAC-GGCCA----ACCA-GTTC-GCGACGTG------ACTAACTATCCCCCGG-AAAT-----CTCA-CACGA--CACCTTGGACGTCCGG--TAATGGA-CGTGCTATT-GTCGCGACCCCA---------------------------------------------------------------------------------
>Saxifraga_angustata_LN812351
-----------------------------------------------------------------------------------------------------------------------------------------------------------------------AAGCAATG------CGA-CTCGCGAACACGTAG--TTA--CACTC------GGGGATCCA-TGCGC----GACTCCTTC----GGGCCGAAGCGC-TTGGTT-CCC---AACGTCGGGACGGCTT-GGCGTCC-GCC--GCTCGCCGACGAA----GCA-TTCGTCGCGGGTTGGCGTTTCTCCGAGCTGT-----------CCCGACA--CAA---CAAAA-ACCC-GGCGTGAAATGCGCCAAGGA--ACATAT-------AAGAGAGCGCA--TTCTTCCGG-TGC---TAGC-TCGC---GCTGCA--CTCGG-ACGGG--TGCCGTCTT--CTT-GATGAGTTTATAATGACTCTCGGCAACGGATATCTCGGCTCTTACATCGATGAAGAACGTAGCAAAATGCGATACTTGGTGTGAATTGCAGAATCCCGTGAACCATCGA-GTCTT-TGAACGCAAGTTGCGCCCGAATCCCTTGGGTTAAGGGCACGTCTGCCTGGGTGTCACGTACACACGT-CTC-CCACAAT-CCTT---CGCCCTTTGCGGA-------CGAAGGGTC---TCGTGCGAGCAGAGATTGGTATCCCGTGCC----------CTCGAGGCGCGGCTTACCT-AAAAACAGA-GTGCCA-GTGATGAAACGTCACGTCTAGTGGTGGTTAA-TGTGCCTTGAC-GGCCG----ACCA-GTTC-GGGGCGTG------AGCGTTTGTCGCTCGG-AAAG-----CTCG-ACCGA--CACCTTGAACGCCGTC--TAATCGG-CGTGCTACT-GTCGCGACCCCAGGTCAGGCGGGACTACCC---------------------------------------------------------------
>Saxifraga_aphylla_(1)_LN812352
--------------------------------------------------------------------------------------------------------------------------------------------------CATTGTCGTAACC--TGCG-AAAGCAATG------CAA-CTTGCGAACACGTAC--TTAA-CCCTC------GGGAATCCA-AGGGT----GCCTCCTTC-----GGGG-ACGCCC-TTTTTT-CCCGACAACTTCGGGGCGGCTC-GGCGTTC-GTT--GG---CTTGGCGGCGTAAAA-CCYGCT-CGGGCTAACAAA-CGTTCGGCTAA-----------ACCAACG--CAA---CAAAA-AACC-GGCGTGAAATGCGCCAAGGA--ACATGA-------AAGAGAGTGCG--CTCGTCTGG-TGT---CAGC--ACT---GCTACG--CTAGA-ACGGG--CGTTGTCTT--CTT-GATGAGTTTATAATGACTCTCGGCAACGGATATCTCGGCTCTTACATCGATGAAGAACGTAGCAAAATGCGATACTTGGTGTGAATTGCAGAATCCCGTGAACCATCGA-GTCTT-TGAACGCAAGTTGCGCCCGAATCCTTTTGGTCGAGGGCACGTCTGCCTGGGTGTCACGTACACATGC-CTC-CCGCAAA-CCCT--CCCCACTTTGTGG--------CGAAGGGCC---TCGCGGGAGCAGATAATGGTATCCCGTGCC----------CTTTCCGCGCGGCTTGCCT-AAAAATAGA-GAGCCG-GTGATGAAACGTCACGCCTAGTGGTGGTTAA-CGAGGCCTGAC-GGCCG----ACCA-GTTC-GCGACGTG------ACTAATTAT-CCCCGG-AAAT-----CTTA-CACGA--CACCTTGGACGTCCTT--TAATGGA-CGTGCTATT-GTCGCGACCCCA---------------------------------------------------------------------------------
>Saxifraga_aphylla_(2)_LT970994
--------------------------------------------------------------------------------------------------------------------------------------------------------CGTAACC--TGCG-AAAGCAATG------CAA-CTTGCGAACACGTAC--TTAA-CCCTC------GGGAATCCA-AGGGT----GCCTCCTTC-----GGGG-ACGCCC-TTTTTT-CCCGACAACTTCGGGGCGGCTC-GGCGTTC-GTT--GG---CTTGGCGGCGTAAAA-CCYGCT-CGGGCTAACAAC-TTTCGGCTAA------------ACCAACG--CAA---CAAAA-AACC-GGCGTGAAATGCGCCAAGGA--ACATGA-------AAGAGAGTGCG--CTCGTCTGG-KGT---CAGC--ACT---GCTACG--CTAGA-ACGGG--CGTTGTCTT--CTT-GATGAGTTTATAATGACTCTCGGCAACGGATATCTCGGCTCTTACATCGATGAAGAACGTAGCAAAATGCGATACTTGGKGTGAATTGCAGAATCCCGTGAACCATCGA-GTCTT-TGAACGCAAGTTGCGCCCGAATCCTTTTGGTCGAGGGCACGTCTGCCTGGGTGTCACGTACACATGC-CTC-CCGCAAA-CCCT--CCCCACTTTGTGG--------CGAAGGGCC---TCGCGGGAGCAGATAATGGTATCCCGTGCC----------CTTTCCGCGCGGCTTGCCT-AAAAATAGA-GAGCCG-GTGATGAAACGTCACGCCTAGTGGTGGTTAA-CGAGGCCTGAC-GGCCG----ACCA-GTTC-GCGACGTG------ACTAATTAT-CCCCGG-AAAT-----CTTA-CACGA--CACCTTGGACGTCCTT--TAATGGA-CGTGCTATT-GTCGCGACCCCAGGTCAGGCGGGACTACCCGCTGAATTTAAGCATATCAT-------------------------------------------
>Saxifraga_aquatica_AF261161
-------------------------------------------------------------------------------------------------------------------------------------------------------TCGTAACC--TGCG-AAAGCAATG------CAA-CTCGTGAACACGTAC--TTTA-CACTC------GGGAATCTA-GGGGT----GCCTCCCTA-----GCGA-ACACCC-TTGGTTTCCCGACATCGTTGGGGCGGCCC-GTCGTTC-TTT--TC--TCACGGCGACGTAAAAACTCACT-TGGGCTAACAAA-CGTCGGGCTAA-----------ACCAACG--CAA---CAAAA-AACC-GGCGTGAAATGCGCCAAGGA--ACATGA-------AAGAGAGTGCG--CTCTTCTGG-TGT---CAGC--AGT---GCTGCG--CCAGG-ATGAG--CGTTGTCTT--CTT-GATGAGTTTATAATGACTCTCGGCAACGGATATCTCGGCTCTTACATCGATGAAGAACGTAGCAAAATGCGATACTTGGTGTGAATTGCAGAATCCCGTGAACCATCGA-GTCTT-TGAACGCAAGTTGCGCCCGAATCCTTTTGGTCGAAGGCACGTCTGCCTGGGTGTCACGTACACATGC-CTC-CCGCAAA-CCTT--CCCCCCTTTGTGGA-------TGAAGGGCC---TCGCGGGAGCAGATAATGGTATCCCGTGCC----------CTTTCTGT--GGCTTGCCT-AAAAATGGG-GACCCG-GTGACGTAACGTCACGCCTAGTGGTGGTTAA-CGAGGCCTAAC-GGCCA----ACCA-GTTC-GCGGCGTG------ACTAGTTTT-CACCGG-AAAT-----CTCC-TGCGA--CACCTTGGACGTCCTA--TAATGGA-CGTGCTATT-GT-------------------------------------------------------------------------------------------
>Saxifraga_arachnoidea_LN812353
----------------------------------------------------------------------------------------------------------------AACAAGGTTTCCGTAGGTGAACCTGCGGAAGGATCATTGTCGTAACC--TGCG-AAAGCAATG------CAA-CTTGCGAACATGTAC--TTAA-CCCTC------GGGAATCCA-AGGGT----GCCTCCTTC-----GGGG-ACGCCC-TTTTTTTCACGACAACTTCGGGGCGGCTC-GGCGTTC-GTT--GC--TCTCGGCGGCGTAAAA-CCCGCT-CGGGCTAACAAA-CGTTCGGCTAA-----------ACCAACG--CAA---CAAAA-AACC-GGCGTGAAATGCGCCAAGGA--ACATGA-------AAGAGAGTGCG--CTCGTCTGG-TGT---CAGC--ACT---GCTGCG--CTAGA-ACGGG--CGTTGTCTT--CTT-GATGAGTTTATAATGACTCTCGGCAACGGATATCTCGGCTCTTACATCGATGAAGAACGTAGCAAAATGCGATACTTGGTGTGAATTGCAGAATCCCGTGAACCATCGA-GTCTT-TGAACGCAAGTTGCGCCCGAATCCTTTTGGTCGAGGGCACGTCTGCCTGGGTGTCACGTACACATGC-CTC-CCGCAAA-CCCT--CCCCACTTTGTGG--------TGAAGGGCC---TCGCGGGAGCAGATAATGGTATCCCGTGCC----------CTTTCTGCGCGGCTTGCCT-AAAAATAGA-GAGCCG-GTGATGAAACGTCACGCCTAGTGGTGGTTAA-CGAGGCCTGAC-GGCCG----ACCA-GTTC-GCGACGTG------GCTAATTAT-CCCCGG-AAAT-----CTTA-CACGA--CACCTTGGACG----------------------------------------------------------------------------------------------------------------------
>Saxifraga_aretioides_LN812354
---------------------------------------------------------------------------------------------------------------------------------------TGCGGAAGGATCATTGTCGTAACC--TGCG-AAAGTAAAG------CAA-CTCGCGAACACGTAG--TCAA-CACTC------GGGGATCCG-AGCGC----GTCCTCCTC----GGGGG-ACGCCC-TTTCTC-CCC---AAAGTCGGGGCGGCCC-GGCGCTC-GTT--GCTCGCAGGCGGC----GCG-ATTGTCGCGAGCTAACGGC-CTCCGGGCCTT-----------CCCGACG--CAA---TAAAA-AACC-GGCGCGGAATGCGCCAAGGA--ATATGA-------AAGAGAGTGCG--CTCTTCCGG-CGT---CAGC-TCGC---GCTGCG--CTCGG-ACGGG--CGTCGTCTT--CTT-AATGAGTTTATAATGACTCTCGGCAACGGATATCTCGGCTCTTACATCGATGAAGAACGTAGCAAAATGCGATACTTGGTGTGAATTGCAGAATCCCGTGAACCATCGA-GTCTT-TGAACGCAAGTTGCGCCCGAATCCATCTGGTTGAGGGCACGTCTGCCTGGGTGTCACGTACACGCGC-CTC-CCGCCAA-CCTT--CCCCTTTATGCGGA-------CGAAGGGTC---TCGCGGGAGCAGATGTTGGTATCCCGTGCC----------TGTTTCGCGCGGCTTGCCT-AAAAATGGA-GATCCG-GCGACGAAACGTCGCGTCTAGTGGTGGTTGA-TGAGGCCTAAC-GGCCG---AACCATGTGCTTCGGCGCG------ATCGTTTGTCGCGGGA-AAGT-----CTCG-GACGA--CACCTCGGACGCCCCC--TAACGGG-CGTGCTACT-GTCGCGACCCCAGGTCAGGCGGGACTACCCGCTGAATTTAAGCATATCA--------------------------------------------
>Saxifraga_aristulata_LN812355
--------------------------------------------------------------------------------------------------------------------------------------------------CATTGTCGTAACC--TGCG-AAAGCAAAAAA----CGA-CTCGCGAACACGTAG--TTA--CAATC------GGGGATCCA-AGCGC----GTCTCCCTA----GGGGT-ACGCTC-TTGTTT-CCC---AACGTCGGGATGGCTA-GGCGTTT-GCC--GCTCGTCGGCGGA----GTA-TTCGTCGTGAGTTGGCATTTCTCCTCGCTTTG----------CCCGACGCACAA---CAAAA-ACCC-GGCGCGAAATGTGCCAAGGA--ATATAA-------AAGAGAGCGCA--CTCTTTCGG-TGC---TAGC-TTGC---GCTGCA--CTCGG-ACGGG--TGCCGTCTT--CTT-GATGAGTTTATAATGACTCTCGGCAACGGATATCTCGGCTCTTACATCGATGAAGAACGTAGCAAAATGCGATACTTGGTGTGAATTGCAGAATCCCGTGAACCATCGA-GTCTT-TGAACGCAAGTTGCGCCCGAACCCTTCGGGTTGAGGGCACGTCTGCCTGGGCGTCACGTACGCATGT-CTC-TCACAAC-CCTT---CGCCCCTTGCGGA-------CTTAGGGCT---TCGTGCGAGCAGAG-TTGGTATCCCGTGCT----------CTCGAGGCGCGGCTTACCT-AAAAAAAGA-GAGCCA-GTGACAAAGCGTCACGTCTAGTGGTGGTTAA-TGTGCCTTTAC-GGCCG----ACCA-GTTC-GCGGCGTG------AATGCTTGTCGCTTGG-AAAG-----CTCG-ATCGA--CACCTTGAGCATCGTC--CAATCGG-TGTGCTACT-GTCGCGACCCCAGGTCAGGCGGGACTACCCGCTGAATTTAAGCATATCA--------------------------------------------
>Saxifraga_aspera_LN812356
--------------------------------------------------------------------------------------------------------------------------------------------------CATTGTCGTAACC--TGCG-AAAGCAAAG------CAA-CTCGCGAACACGTAG--CTAA-CAATC------GGGGATCCA-AGYGY----GTCTCCCCC----GGGGG-ACRCCC-TTTCTT-CCC---AACGTCGGGACGGCTC--------------------------------------GTTGCGAGTTAACGAC-CTCCGGGCCTT-----------CCCGATG--CAA---CAAAA-AACC-GGCGCGAAATGCGCCAAGGA--ACATGA-------AAGAGAGTGCG--CTCTTCCGG-GGT---CAGC-TCGC---GCTGTG--CTCGG-ACGGG--CGTCGTCTT--CTT-GATGAGTTTATAATGACTCTCGGCAACGGATATCTCGGCTCTTACATCGATGAAGAACGTAGCAAAATGCGATACTTGGTGTGAATTGCAGAATCCCGTGAACCATCGA-GTCTT-TGAACGCAAGTTGCGCCCGAATCCATCTGGTCGAGGGCACGTCTGCCTGGGTGTCACGTACACGCGT-CTC-CCGCGAA-CCTY---CCCCTTTCGAGGA-------YGAAGGGTC---TCGYGGGAGCAGATATTGGTATCCCGTGCC----------CGTTTCGCGCGGTTTGCCT-AAAAACGGA-GAGCCT-GTGACGAAACGTCACGCCTAGCGGTGGTTAA-CAAGGCCTAAC-GGCCG----ACCA-GTTC-GTGGCGTG------CGCGTCTGTCGCAAGG-AAGT-----CTCA-RACGA--CACCTTGAAYGTCCCC--TAACGGGGCGTGCTACT-GTCGCGACCCC----------------------------------------------------------------------------------
>Saxifraga_aurantiaca_LN812357
--------------------------------------------------------------------------------------------------------------------------------------------------CATTGTCGTAACC--TGCG-AAAGCAAAAAA----CGA-CTCGCGAACACGTAG--TTA--CACTC------GGGGAATCA-AGTGC----GTCTCCCTA----GGGAC-ACGCCC-TTGGTT-CCC---AACGTCGGGATGGCTA-GGCGTCT-GTC--GCTCGTCGGCGAA----GTA-TTCGTCGTGGGTTGCCTTATCTCCGTGCTTTG----------CCCGATGCATAA---CCAAA-ACCC-GGCGCAAAATGCGCCAAGGA--ACATGA-------AAGAGAGCGCA--CTCTTCCGG-TGC---TAGC-TCGC---GCTGCA--CTCGG-ACGGG--TGCCGTCTT--CTT-GATGAGTTTATAATGACTCTCGGCAACGGATATCTCGGCTCTTACATCGATGAAGAACGTAGCAAAATGCGATACTTGGTGTGAATTGCAGAATCCCGTGAACCATCGA-GTCTT-TGAACGCAAGTTGCGCCCGAACCCTTCGGGTTGAGGGCACGTCTGCCTGGGTGTCACGTACACATGT-CTC-CCACAAA-CCTT---CGCCCTTTGCGGA-------CGGAAGGCT---TCGTGCGAGCAGAGATTGGTTTCCCGTGCT----------CTCGCGGCGCGGCTTACCT-AAAAATAGA-GAGCCA-GTGACGAAGCGTCACGTCTAGTGGTGGTTAA-TGTGCCTTTTT-GGCCG----ACCA-ATTC-GCGGCGTG------AATGCTTGTCCCTCGG-AAGT-----CTCG-ACCGA--CACCCTGAACGCTGTT--CAATTGG-CGTGCTACT-GTCGCGACCCCAGGTCAGGCGGGACTACCCGCTGAATTTAAGCATATCA--------------------------------------------
>Saxifraga_babiana_LN812358
--------------------------------------------------------------------------------------------------------------------------------------CTGCGGAAGGATCATTGTCGTAACC--TGCG-AAAGCAATG------CAA-CTCGCGAACACGTAM--TTTA-CACTC------GTGAATCCA-GGGGT----GCCTCCCTC-----GCGA-GCACCC-TTGGTTTCCCGACAACGTCGGGGCGGCCT-TACGTTC-TTT--TC--TCCCGGCRACGTAAAA-CTCGCT-CGGGCTAACAGA-CGCCGGGCTAA-----------ACCAGCG--GAA---CAAAA-AACC-GGCGTCAAMTGCGCCAAGGA--ACATGA-------AAGAGAGTGCG--CTCTTCTGG-TGT---CAGC--ACT---GCTGCG--CCAGG-ACGGG--TGTTGTCTT--CTT-GATGAGTTTATAATGACTCTCGGCAACGGATATCTCGGCTCTTACATCGATGAAGAACGTAGCAAAATGCGATACTTGGTGTGAATTGCAGAATCCCGTGAACCATCGA-GTCTT-TGAACGCAAGTTGCGCCCGAATCCTTTTGGTCGAGGGCACGTCTGCCTGGGTGTCACGTACACATGC-CTC-CCGCAAA-CCTT--CCCCCCTTTGTGGA-------TGAAGGGCC---TCGCGGGAGCAGATAATGGTATCCCGTGCC----------CTTTCCGCGCGGCTTGCCT-AAAAATGGA-GAGCCG-GTGATGTAACGTCACGCCTAGTGGTGGTTAA-CGAGGCCTAAC-GCCCA----ACCA-GTTC-GCGGCGTG------ACTGGTTTT-CACTGG-AAAT-----CTCC-TGCGA--CACCTTGGACGTCCTA--TAATGGA-CGTGCTATT-GTCGCGACCCCAGGTCAGGCGGGACTACCCGCTGAATTTAAGCATATC---------------------------------------------
>Saxifraga_bergenioides_LN812359
---------------------------------------------------------------------------------------------------------------------------------------------------ATTGTAGTAACC--TGCG-AAAGCAAAAAA----TGA-CTCGCGAACACGTAG--TTA--CAATC------GGGGATCCA-AGCGC----GTCTCCCTA----GGGGT-ACGCTC-TTGTTT-CCC---AACGTCGGGATGGTTA-GGCGTTT-GCC--GCTCGTCGGYGAA----GTA-TTCGTCGTGAGTTGGCATTTCTCCTCSCTTTG----------CCCGACGCACAA---CAAAA-ACCC-GGYGCGAAATGCGCCAAGGA--ATATAA-------AAGAGAGCGCA--CTCTTTCGG-TGC---TAGC-TTGC---GCTGCA--CTCGG-ACGGG--TGYCGTCTT--CTT-GATGAGTTTATAATGACTCTCGGCAACGGATATCTCGGCTCTTACATCGATGAARAACGTAGCAAAATGCGATACTTGGTGTGAATTGCAGAATCCCGTGAACCATCGA-GTCTT-TGAACGCAAGTTGCGCCCGAACCCTTCGGGTTGAGGGCACGTCTGCCTGGGCGTCACGTACGCATGT-CTC-TCACAAC-CCTT---CGCCCCTTGCGGA-------CGTAGGGCT---TCGTGCGAGCAGAGATTGGTATCCCGTGCT----------CTCGAGGCGCGGCTTACCT-AAAAAAAGA-GAGCCA-GTGACAAAGCGTCACGTCTAGTGGTGGTTAA-TGTGCCTTTAC-GGYCG----ACCA-GTTC-GCGGCGTG------AATGCTTGTTGCTTGG-AAAG-----CTCG-ATCGA--CACCTTGAGCATCGTC--AAATCGG-TGTGCTACT-GTCGCGACCCCAGGTCAGGCGGGACTACCCGCTGAATTTAAGCATATC---------------------------------------------
>Saxifraga_berica_LN812360
--------------------------------------------------------------------------------------------------------------------------------------------------CATTGTCGTAGCC--TGCG-AAAGCAATG------CAA-CTCGTGAACACGTAC--TTAA-CCCTC------GAGAATCCA-AGGGT----GCCTCCTTC-----AGGG-ACGCCC-TTTTTTTSCCGACAACTTTGGGGCGGCTC-GGCGTTT-GTT--GC--TMMCGACGGCGTAAAA-CTCGCT-CGGGCTAACAAA-CGTTGGGCTAA-----------ACCAACG--CAA---CAAAA-AACC-GGCGTGAAATGCGCCAAGGA--ACATGA-------AAGAGAGTTCG--CTCGTTTGG-TGT---CAGC--ACT---GCTGCG--CCAGG-ACGTG--CGTTGTCTT--CTT-GATGAGTTTATAATGACTCTCGGCAACGGATATCTCGGCTCTTACATCGATGAAGAACGTAGCAAAATGCGATACTTGGTGTGAATTGCAGAATCCCGTGAACCATCGA-GTCTT-TGAACGCAAGTTGCGCCCGAATCCTTTTGGTCGAGGGCACGTCTGCCTGGGTGTCACGTACACATGC-CTC-CTGCAAA-CCTT--TCCCACTTTGTGGA-------TTTAGGGCC---TTGCGTGAGCAGATAATGGTATCCCGTGCC----------TTTCCCGCGCGGCTTGCCT-AAAAATAGA-GAGCCG-GTGATGAAACGTCACGCCTAGTGGTGGTTAA-TGAGGCCTGAC-GGCCA----ACCA-GTTC-GCGACGTG------ACTAGTTAT-CCCGTG-AAAT-----CTCA-CACGA--CACTTTGGATGTCTTG--TAAAGGA-CGTGCTATT-GTCGCGACCCCAGGTCAGGCGGGACTACCCGCTGAATTTAAGCATATC---------------------------------------------
>Saxifraga_biflora_LN812361
------------------------------------------------------------------------------------------------------------------------------------------------------------------------------------------------------------------------------------------------------------------------------------------------GCTC-GGTGCTC-GTT--GCTCGTTGGCGGC----GCG-CCCGTCGCGAGCTTACGGC-CTCCGGGCCTT-----------CCCGACA--CAA---CAAAA-AACC-GGCGCGGAATGCGCCAAGGA--AAATGA-------AAGAGAGTGCG--CCTGTCCGA-CTT---CGGC-TCGC---GCTGCG--CTCGG-ACGGG--CGTCGTCTT--CTT-GATGAGTTTATAATGACTCTCGGCAACGGATATCTCGGCTCTTACATCGATGAAGAACGTAGCAAAATGCGATACTTGGTGTGAATTGCAGAATCCCGTGAACCATCGA-GTCTT-TGAACGCAAGTTGCGCCCGAATCCATCTGGTTGAGGGCACGTCTGCCTGGGTGTCACGTACGCACGC-CTC-CCGCAAA-CCTT-CCCATTTTTTGTGGA-------CGAAGGGTC---TCGCGGGAGCAGATATTGGTATCCCGTGCC----------CGTTCCGCGCGGCTTGCCT-AAAAACGGA-GATCCG-GCGGCGAAACGTCACGTCTAGTGGTGGTTGA-TGAGGCCTAAC-GGCCG----ACCA-GTTC-GCGGCGTG------ATCGTTTGTCGCACGG-AAGT-----CTCG-GACGA--CACCTTGGACGCCCTC--TAACGGG-CGTGCTACT-GTCGCGACCCCAGGTCAGGCGGGACTACCCGCTGAA---------------------------------------------------------
>Saxifraga_biternata_LN812362
--------------------------------------------------------------------------------------------------------------------------------------------------CATTGTCGTAACA--TGCA-AAAGCAATG------CAA-CTCGCGAACACGTAC--TTTA-CACTC------GGGAATCCA-GGGGT----GCCTCGCTT-----GCGA-ACACCC-TTGGTCTCCCGATAACGTTGGGGTGGCCC-GGTGTTC-TTT--TC--TCTCGGCGACGTAAAA-CTCGCT-TGGGCTAACAAA-CGCTGCGCTAA-----------ACCAACG--CAR---CAAAAAAACC-GGCGTGAAACGCGCCAAGGA--ACATGA-------AAGAGAGTGCG--CTCTTCTGG-TGT---CAGC--ACT---GCTGCG--CCAGG-ATGGG--TGTTGTCTT--CTT-GATGAGTTTATAATGACTCTCGGCAACGGATATCTCGGCTCTTACATCGATGAAGAACGTAGCAAAATGCGATACTTGGTGTGAATTGCAGAATCCCGTGAACCATTGA-GTCTT-TGAACGCAAGTTGCGCCCGAATCCTTTTGGTCGAGGGCACGTCTGCCTGGGTGTCACGCACACATGC-CTC-CCGCAAA-CCTT--CCCCCCTTTGTGGA-------TGAAGGGCC---TCGCGGGAGCAGATAATGGTATCCCGTGCC----------CTTTTCGCGCGGCTTGCCT-AAAAATGGA-GAGCCG-GTGATGTAACGTCACGCCTAGTGGTGGTTAA-TGAGGCCTAAC-GGCCA----ACCA-GTTC-GCGGCATG------ACTAGTTTT-CACCGG-AAAT-----CTCT-TGCGG--CACCTTGGACGTCCTC--TAATGGA-CGTGCTATT-GTTGCGACCCCAGGTCAGGCGGGACTACCCGCTGAATTTAAGCATATCA--------------------------------------------
>Saxifraga_blepharophylla_AF504545
-------------------------------------------------------------------------------------------------------------------------------------------------------TCGTAACC--TGCG-AAAGCAAAG------TAA-CTCGCGAACACGTAG--TTAA-CACTC------GGGGATCCA-AGCGC----GTCCTCCCC----GGGGG-ACGCCC-TTTCTC-CCC---AAAGTCGGGGCGGCTC-GGTGCTC-GTT--GCTCGTTGGCGGC----GCG-CCCGTCGCGAGCTTACGGC-CTCCGGGCCTT-----------CCCGACA--CAA---CAAAA-AACC-GGCGCGGAATGCGCCAAGGA--GAATGA-------AAGAGAGTGCG--CCTGTCCGG-CTT---CGGC-TCGC---GCTGCG--CTCGG-ACGGG--CGTCGTCTT--CTT-GATGAGTTTATAATGACTCTCGGCAACGGATATCTCGGCTCTTACATCGATGAAGAACGTAGCAAAATGCGATACTTGGTGTGAATTGCAGAATCCCGTGAACCATCGA-GTCTT-TGAACGCAAGTTGCGCCCGAATCCATCTGGTTGAGGGCACGTCTGCCTGGGTGTCACGTACGCACGC-CTC-CCGCAAA-CCTT--CCCATTTTTGTGGA-------CGAAGGGTC---TCGCGGGAGCAGATATTGGTATCCCGTGCC----------CGTTCCGCGCGGCTTGCCT-AAAAACGGA-GATCCG-GCGGCGAAACGTCACGTCTAGTGGTGGTTGA-TGAGGCCTAAC-GGCCG----ACCA-GTTC-GCGGCGTG------ATCGTTTGTCGCACGG-AAGT-----CTCG-GACGA--CACCTTGGACGCCCTC--TAACGGG-CGTGCTACT-GT-------------------------------------------------------------------------------------------
>Saxifraga_marginata_(2)_LN812363
------------------------------------------------------------------------------------------------------------------------------------------GGAAGGATCATTGTCGTAACC--TGCG-AAAGCAAAG------CAA-CTCGCGAACACGTAG--TCAA-CACTC------GGGGATCCG-AGCGC----GTCCTCCCC----GGGGG-ACGCCC-TTTCTCCCCC---AAAGTCGGGGCGGTGC-GGCGCTC-GTT--GCTCGCAGGCGAC----GCG-ATTGTCGCGAGCTAACGGC-CTCCGGGCCTT-----------CCCGACG--CAA---CAAAA-AACC-GGCGCGGAATGCGCCAAGGA--ATATGA-------AAGAGAGTGCG--CTCTTCCGG-CGT---CAGC-TCGC---GCTGCG--CTCGG-ACGGG--CGTCGTCTT--CTT-GATGAGTTTATAATGACTCTCGGCAACGGATATCTCGGCTCTTACATCGATGAAGAACGTAGCAAAATGCGATACTTGGTGTGAATTGCAGAATCCCGTGAACCATCGA-GTCTT-TGAACGCAAGTTGCGCCCGAATCCATCTGGTTGAGGGCACGTCTGCCTGGGTGTCACGTACACGCGC-CTC-CCGCGAA-CCTT--CCCCTTTACGCGGA-------CGAAGGGTC---TCGCGGGAGCAGATGTTGGCATCCCGTGCC----------CGTTTCGCGCGGCTTGCCT-AAAAACGGA-GATCCG-GCGACGAAACGTCGCGTCTAGTGGTGGTTGA-CGAGGCCTAAC-GGCCG---AACCA-GTTC-GCGGCGCG------ATCGTTGGTCGCAAGA-AAGT-----CTCG-GACGA--CACCTCGGACGCCCCC--TAACGGG-CGTGCTACT-GTCGCGACCCCAGGTCAGGCGGGACTACCCGCTGAATTTAAGCATA-----------------------------------------------
>Saxifraga_bourgaeana_LN812364
--------------------------------------------------------------------------------------------------------------GTAACAAGGTTTCCGTAGGTGAACCTGCGGAAGGATCATTGTCGTAACC--TGCG-AAAGCAATG------CAA-CTCGCGAACACGTAC--TTTA-CACCC------TGGAATCCA-GGGGT----GCCTCCCTC-----GCGA-ACACCC-CTGGTTTC--GACAACGTCGGGGCGGCCT-GGCGTTCTTTT--TC--TCGTGACGACGTAAAA-CTCGCC-CGGGCTAACAAA-CGTCGGGCTAA-----------ACCAACG--CAA---CAAAA-AACC-GGCGTGAAATACGCCAAGGA--ACATGA-------AAGAGAGTGCG--CTCTTCTGG-TGC---CAGC--ACT---GCTGCG--CCAGG-ACGGG--CGTTGTCTT--CTT-GATGAGTTTATAATGACTCTCGGCAACGGATATCTCGGCTCTTACATCGATGAAGAACGTAGCAAAATGCGATACTTGGTGTGAATTGCAGAATCCCGTGAACCATCGA-GTCTT-TGAACGCAAGTTGCGCCCGAATCCTTTTGGTCGAGGGCACGTCTGCCTGGGTGTCACGTACACATGC-CTC-CCGCAAA-TCTT---CCCCCTTTGTGGA-------TGAAGGGCC---TCGCGGGAGCAGATAATGGTATCCCGTGCC----------CTTTCCGCGCGGCTTGCCT-AAAAATGGA-GAGCCG-GTGATGTAAAGTCACACCTAGTGGTGGTTAA-CGAGGCCTAAC-GGCCA----ACCA-GTTC-ACGGTGTG------ACTAGTTT--CACCAG-AAAT-----CTCC-TGCGA--CACCTTGGACGTCCTA--TAATGGA-CGTGCTATT-GTCGCGACCCC----------------------------------------------------------------------------------
>Saxifraga_brachypoda_LN812365
--------------------------------------------------------------------------------------------------------------------------------------------------CATTGTCGTAACC--TGCG-AAAGCAAGA------CGA-CTCGCGAACACGTAG--TTA--CCCTC------GGGGATCCA-TGCGC----GACTCCTYC----GGGCYGAAGCGC-TTGGTY-CCC---AACGTCGGGACGGCYY-GGCGTCY-GCC--KCCCGYCGACGAA----GTA-TTCKTCGCGAGTTGGCGTTTCTCCGGTATGT-----------CCCGACA--CAA---CAAAA-ACCC-GGCGTGAAATGCGCCAAGGA--ACATAA-------AAGAGAGCGCA--TTCTTYCGG-TGC---TAGC-TCGC---GCTGCA--CTCGG-ACGGG--TGCCGTCTT--CTT-GATGAGTTTATAATGACTCTCGGCAACGGATATCTCGGCTCTTACATCGATGAAGAACGTAGCAAAATGCGATACTTGGTGTGAATTGCAGAATCCCGTGAACCATCGA-GTCTT-TGAACGCAAGTTGCGCCCGAATCCCTTGGGTTAAGGGCACGTCTGCCTGGGTGTCACGTACACACGT-CTC-CCACAAC-CTTT---CGCCCTTYGCGGA-------CGAAGGGTC---TCGTGCGAGCAGAGATTGGTATCCCGTGCC----------CYCGAGGCGCGGCTTACCT-AAAAACAGA-GAGCCA-GTGATGAAACGTCACGTCTAGTGGTGGTTAA-TGTGCCTTGAC-GGCCG----ACCA-GTTC-GCGGCGTG------AGTGTTTGTCGCTCGG-AAAG-----CTCG-ACCGA--CACCTTGAACGTCGTC--TAAYCGG-CGTGCTACT-GTCGCGACCCCAGGTCAGGCGGGACTACCCGCTGAATTTAAGCATATCA--------------------------------------------
>Saxifraga_bracteata_(1)_LN812366
--------------------------------------------------------------------------------------------------------------------------------------------------------------------------------------------------------------------------------------------------------------------------------------------------------------------------------------------------------------------------------------------------------------------------------------------------------------------------------------------------------------------------------------------------------------------------------------------------------------AATTGCAGAATCCCGTGAACCATCGA-GTCTT-TGAACGCAAGTTGCGCCCGAATCCATCTGGTCGAGGGCACGTCTGCCTGGGTGTCACGTACACGCGC-CTC-CCGCAAA-CCTT---CCCCC-TTGGGGA-------GGAAGGGTC---ATGCGGGAGCAGATGTTGGTATCCCGTGCC----------CGTTCCGCGCGGCTTGCCT-AAAAATGGA-GAGCCG-GTGACGAAACGTCGCGCCTAGTGGTGGTTGC-ATCGGCCTAGC-GGCCG----ACCC-GTTC-GCGGCGTG------GACGTTTGTGTCCCGG-AGAT-----CTCG-GACGA--CACCTCGGACGCCCTC--CAATGGG-CGTGCTACT-GTCGCGACCCCAGGTCAGGCGGGACTACCCGCTGAATTTAAGCATATCAATA-AG-CG-----------------------------------
>Saxifraga_bracteata_(2)_LN812367
---------------------------------------------------------------------------------------------------------------------------------------------------ATTGTCGTAGCC--TGCG-AAAGCAAAG------CAA-CTCGCGAACACGTAG--TCAA-CGCCC------GGGGACTT--GGGGC----G-CCTCTCC----GGAGA-ACGCCC-CTTCTC-CCCG--AACGTCGGG-CGGCTC-------------------------------------GGAGTCCGTTTCGCGGA-CGACGCGCCGT-----------CCCGGCC--CAA---CAACA-AACC-GGCGTGAAATGCGCCAAGGA--ACGCGA-------AAGAGAGTGCA---CCCTCCGGTCGT---CGGC-TCGC---GCCGCG--CCCGG-GCTGG--TGTCGTCTT--CTT-GATGAGTTTATAATGACTCTCGGCAACGGATATCTCGGCTCTTACATCGATGAAGAACGTAGCAAAATGCGATACTTGGTGTGAATTGCAGAATCCCGTGAACCATCGA-GTCTT-TGAACGCAAGTTGCGCCCGAATCCATCTGGTCGAGGGCACGTCTGCCTGGGTGTCACGTACACGCGC-CTC-CCGCAAA-CCTT---CCCCC-TTGGGGA-------GGAAGGGTC---ATGCGGGAGCAGATGTTGGTATCCCGTGCC----------CGTTCCGCGCGGCTTGCCT-AAAAATGGA-GAGCCG-GTGACGAAACGTCGCGCCTAGTGGTGGTTGC-ATCGGCCTAGC-GGCCG----ACCC-GTTC-GCGGCGTG------GACGTTTGTGTCCCGG-AGAT-----CTCG-GACGA--CACCTCGGACGCCCTC--CAATGGG-CGTGCTACT-GTCGCGACCCCAGGTCAGGCGGGACTACCCGCTGAATTTAAGCATATC---------------------------------------------
>Saxifraga_bronchialis_subsp_austromontana_LN812368
--------------------------------------------------------------------------------------------------------------------------------------------------CATTGTCGTAACCTCTGCT-AAAGCAAAA------CAA-CCTGCGAACATGTACACTTA--CATTC------GGGGATCAA-AGTGT----GTCTACTTC----GGTGG-ATGCTC-TTTCTT-CCC---AACGTTGAGATGGCTC-GGTGTGT-GCTT-GCTTACCGACGAA----GTA-TTCGTTGGGAGTTGGCACT-TACTGAGCTTT-----------CTTGACA--TAA---CAAAA-ACCC-GGCGTGAACTGCGCCAAGGA--ACATAAT------AAGAGCRTGCA--TTCTCCCGG-TGT---TTGC-TTTT---GCTTCA--CTCGG-ATGGA--TGTCATCTT--CTT-GATGAGTTTATAATGACTCTCGGCAACGGATATCTCGGCTCTTACATCGATGAAGAACGTAGCAAAATGCGATACTTGGTGTGAATTGCAGAATCCCGTGAACCATCGA-GTCTT-TGAACGCAAGTTGCGCCCGAATCCATCAGGTCGAGGGCACGTCTGCCTGGGTGTCACGTACACACGT-CTC-TCACAAA-CCTT---TCCCTTCATGGG--------GGAAGGGTC---TTGTGTGAGCAGAGTTTGGTCTCCCGTGCT----------TGTATTGTGCGGCTTACCT-AAAAAATGA-GAGCCA-GTGATGAAACTTCACGTCTAGTGGTGGTTAA-GGAACCTTCAT-GGGTC-AAAACCA-GTTC-GCGGCGTG------AATGTTTGTCGCCTGG-AAAG---TTCTCT-ATCGA--CACCTTGAACGTCTTT--TAATGAY-CGTTCTACT-GTCGCGACCCCAGGTCAGGCGGGATTACCCGCTGAATTTAAGCATATCA--------------------------------------------
>Saxifraga_bronchialis_subsp_bronchialis_LN812369
--------------------------------------------------------------------------------------------------------------GTAACAAGGTTTCCGTAGGTGAACCTGCGGAAGGATCATTGTCGTAACC--TGCT-AAAGCAAAA------CAA-CCTGCGAACATGTAC--TTA--CATTC------GGGGATCCA-AGTGC----GTCTTCTTC----GGCGG-ATGCTC-TTTCTT-CCC---AACGTTGAGATGGCTC-GGTGTGT-GTTT-GCTTACCAACGAA----GCA-TTCGTTGAGAGTTGGCACT-TACTGAGCTTT-----------CTCGACA--TAA---CAAAA-ACCC-GGCGTGAACTGCGCCAMKGA--ACATAAT------AAGAGCGTGCA--TTCTCCCGG-TGT---TTGC-TTTT---GCTTCA--CTCGG-ATGGA--TGTCATCTT--CTT-GATGAGTTTATAATGACTCTCGGCAACGGATATCTCGGCTCTTACATCGATGAAGAACGTAGCAAAATGCGATACTTGGTGTGAATTGCAGAATCCCGTGAACCATCGA-GTCTT-TGAACGCAAGTTGCGCCCGAATCCTTCCGGTCGAGGGCACGTCTGCCTGGGTGTCACGTACACACGT-CTC-TCACAAA-CCTT---TCCCTTCATGGG--------CGAAGGGTC---TTGCGTGAGCAGAATTTGGTCTCCCGTGCTT---------TACATTGTGCGGCTYACCT-AAAAATTGA-GAGCCA-GTGATGAAACTTCACGTCTAGTGGTGGTTAA-GGAACCTTCAT-GGGTCAAMARCCA-GTTC-GCGGCGTG------AAAGTTTGTCACTTGG-AAAG---TTCTCT-ATCGA--CACCTTGAACGTCTTT--TAATGAC-CGTTCTACT-GTCGCGACC------------------------------------------------------------------------------------
>Saxifraga_brunonis_(1)_JN102236
-------------------------------------------------------------------------------------------------------------------------------------------------------TCGTAACC--TGCG-AAAGCAAGA------CGA-CTCGCGAACACGTAG--TTA--CCCTC------GGGGATCCA-TGCGC----GACTCCTCC----GGGCTGAAGCGC-TTGGTT-CCC---AACGTCGGGACGGCTT-GGCGTTT-GTC--TCTCGTCGACGAA----GTA-TTCGTCCCGAGTTGGCGTTTCTCCGATTTGT-----------CCCGACA--CAA---CAAAA-ACCC-GGCGTGAAATGCGCCAAGGA--ACATAA-------AAGAGAGCGCA--CTCTTCCGG-TGC---TAGC-TCGC---GCTGCA--CTCGG-ACGGG--TGCCGTCTT--CTT-GATGAGTTTATAATGACTCTCGGCAACGGATATCTCGGCTCTTACATCGATGAAGAACGTAGCAAAATGCGATACTTGGTGTGAATTGCAGAATCCCGTGAACCATCGA-GTCTT-TGAACGCAAGTTGCGCCCGAATCCCTTGGGTTAAGGGCACGTCTGCCTGGGTGTCACGTACACACGT-CTC-CCACAAT-CCTT---CGCCCTTTGCGGA-------CGAAGGGTC---TCGTGCGAGCAGAGATTGGTATCCCGTGCC----------CTCGAGGCGCGGCTTACCT-AAAAACAGA-GAGCCA-GTGATTAAACGTCACGTCTAGTGGTGGTTAA-TGTGCCTTGAC-GGCCG----ACCA-GTTC-GTGGCGTG------ATTGTTTGTCGCTCGG-AAAG-----CTCG-ACCGA--CACCTTGAACGTCGTC--TAATCGG-CGTGCTACT-GT-------------------------------------------------------------------------------------------
>Saxifraga_brunonis_(2)_LN812370
--------------------------------------------------------------------------------------------------------------------------------------------------CATTGTCGTAACC--TGCG-AAAGCAAGA------CGA-CTCGCGAACACGTAG--TTA--CCCTC------GGGGATCCA-TGCGC----GACTCCTCC----GGGCCGAAGCGC-TTGGTT-CCC---AACGTCGGAACGGCTT-GGCGTTT-GTC--GCTCGCCGACGAA----GTA-TTCGTCCCGAGTTGGCGTTTCTCCGATCTGT-----------CCCGACA--CAA---CAAAA-ACCC-GGCGTGAAATGCGCCAAGGA--ACATAA-------AAGAGAGCGCA--CTCTTTCGG-TGC---CAGC-TCGC---GCTGCA--CTCGG-ACGGG--TGCCGTCTT--CTT-GATGAGTTTATAATGACTCTCGGCAACGGATATCTCGGCTCTTACATCGATGAAGAACGTAGCAAAATGCGATACTTGGTGTGAATTGCAGAATCCCGTGAACCATCGA-GTCTT-TGAACGCAAGTTGCGCCCGAATCCCTTGGGTTAAGGGCACGTCTGCCTGGGTGTCACGTACACACGT-CTC-CCACAAT-CCTT---CGCCTTTTGCGGA-------CGAAGGGTC---TCGTGCGAGCAGAGATTGGTATCCCGCGCC----------CTCGAGGCGCGGCTTACCT-AAAAACAGA-GAGCCA-GTGATTAAACGTCACGTCTAGTGGTGGTTAA-TGTGCCTTGAC-GGCCG----ACCA-GTTC-GTGGCGTG------AGTGTTTGTCGCTCGG-AAAG-----CTCG-ACCGA--CACCTTGAACGTCGTC--TAATCGG-CGTGCTACT-GTCGCGACCCCAGGTCAGGCGGGACTACCCGCTGAATTTAAGCATATCA--------------------------------------------
>Saxifraga_bryoides_LN812371
---------------------------------------------------------------------------------------------------------------------------------------------------------------------------------------------CGAACACGTAG--CTAA-CAATC------GGGGATCCA-AGCGC----GTCTCCCCT----GGGGG-AGGCCC-TTTCTT-CCC---AACGTCGGGGCGGCTC--------------------------------------GTTGCGAGTTAACGAC-CTCCGGGCCTT-----------CCCGATG--CAA---CAAAA-AACC-GGCGCGAAATGCGCCAAGGA--ACATGA-------AAGAGAGTGCG--CTCTTCCGG-CGT---CAGC-TCGC---GCTGTG--CTCGG-ACGGG--CGTCGTCTT--CTT-GATGAGTTTATAATGACTCTCGGCAACGGATATCTCGGCTCTTACATCGATGAAGAACGTAGCAAAATGCGATACTTGGTGTGAATTGCAGAATCCBGTGAACCATCGA-GTCTT-TGAACGCAAGTTGCGCCCGAATCCATCTGGTCGAGGGCACGTCTGCCTGGGTGTCACGTACACGCGT-CTC-CCGCGAA-CCTY---CCCCTTTCGAGGA-------CGAAGGGTC---TCGCGGGAGCAGATATTGGTATCCCGTGCC----------CGTTTCGCGCGGTTTGCCT-AAAAACGGA-GAGCCT-GTGACGAAACGTCACGCCTAGTGGTGGTTAA-CAAGGCCTAAC-GGCCG----ACCA-GTTC-GTGGCGTG------CGCGTTTGTCGCAAGG-AAGT-----CTCA-GACGA--CACCTTGAACGTCCCC--TAACGGGGCGTGCTACT-GTCGCGACCCCAGGTCAGGCGGGACTACCCGCTGAA---------------------------------------------------------
>Saxifraga_bulbifera_LN812372
-------------------------------------------------------------------------------------------------------------CGTAACAAGGTTTCCGTAGGTGAACCTGCGGAAGGATCATTGTCGTAACC--TGCG-AAAGCAATG------CAA-CTCGCGAACACGTAC--TTTA-CACTC------GGGAATCCA-GGGGT----GCCTCCCTC-----GCGA-ACACCC-TTGGTTTCCCGACAACGTCGGGGCGGCCT-GGCTTTC-TTT--TC--TCTCGGCGATGTAAAA-CTCGCC-CGGGCTAACAGG-CGTAGGGCTAA-----------ACCAACG--GAA---CAAAA-AACC-GGCGTGAAATGCGCCAAGGA--ACATGA-------AAGAGAGTGCG--CTCTTTTGG-TGT---CAGC--ACT---GCTGCG--CCAGG-ACGGG--CGTTGTCTT--CTT-GATGAGTTTATAATGACTCTCGGCAACGGATATCTCGGCTCTTACATCGATGAAGAACGTAGCAAAATGCGATACTTGGTGTGAATTGCAGAATCCCGTGAACCATCGA-GTCTT-TGAACGCAAGTTGCGCCCGAATCCTTTTGGTCGAGGGCACGTCTGCCTGGGTGTCACGTACACATGC-CTC-CTGCAAA-CCTT---CCCCCTTTGTGGA-------TGAAGGGCC---TCGCGGGAGCAGATAATGGTATCCCGTGCT----------CTTTCCGCGCGGCTTGCCT-AAAAATGGA-GAGCTG-GTGATGTAACGTCACGCCTAGTGGTGGTTAA-CGAGGCCTGAC-GGCCA----ACCA-GTTC-GCGGCGTG------ACTATTATT-CACTGG-AAAT-----CTCC-TGCGA--CACCTTGGATGTCCTC--TGATGGA-CTTGCTATT-GTCGCGACC------------------------------------------------------------------------------------
>Saxifraga_caesia_LN812373
---------------------------------------------------------------------------------------------------------------TAACAAGGTTTCCGTAGGTGAACCTGCGGAAGGATCATTGTCGTAACC--TGCG-AAAGCAAAG------CAA-CTCGCGAACACGTAG--TTAA-CACTC------GGGGATCCA-AGCGC----GTCCTCCCC----GGGGG-ACGCCC-TTTCTC-CCC---AATGTCGGGTCGGCTC-GGGGCTC-GTC--GCTCGCAGGCGGC----GCG-CTCGTCGCGGGCTTACGGC-CTCCGGGCCTT-----------CCCGACG--CAA---CAAAA-AACC-GGCGCGGAATGCGCCAAGGA--ACATGA-------AAGAGAGTGCG--CTCTTCCGG-CGT---CAGC-TCGC---GCTGCG--TTCGG-ACGGG--CGTCGTCTT--CTT-GATGAGTTTATAATGACTCTCGGCAACGGATATCTCGGCTCTTACATCGATGAAGAACGTAGCAAAATGCGATACTTGGTGTGAATTGCAGAATCCCGTGAACCATCGA-GTCTT-TGAACGCAAGTTGCGCCCGAATCCATCTGGTTGAGGGCACGTCTGCCTGGGTGTCACGTACAAACGC-CTC-CCGCAAA-CCTT--CCCCCTTTTGTGGG-------CGAAGGGTC---TCGCGGGAGCAGATATTGGTATCCCGTGCC----------CGTTCCGCGCGGCTTGCCT-AAAATCGGA-GATCCG-GCGACGAAACGTCACGTCTAGTGGTGGTTGA-TGAGGCCTAAC-GGCCG----ACCA-GTTC-GCGGCGTG------ATCGTTTGTCGTACGG-AAGT-----CTCG-GACGA--CACCTCGGACGCCCTC--TAACGGG-CGTGCTACT-GTCGCGACCCC----------------------------------------------------------------------------------
>Saxifraga_callosa_LN812374
-----------------------------------------------------------------------------------------------------------------ACAAGGTTTCCGTAGGTGAACCTGCGGAAGGATCATTGTCGTAACC--TGCG-AAAGCAAAG------CAA-CTCGCGAACACGTAG--TTAA-CACTC------GGGGATCCA-AGCGC----TTCCCTCTC----GGGGG-ACGCCC-TTTCTT-CCC---AACGTCGGGGCTGCYC--------------------------------------GTTGCGAGTTAACGAC-CTCCGGGCCGT-----------CCCGACG--CAA---CAAAA-AACC-GGCGTGAAATGCGCCAAGGA--ACGCGA-------AAGAGAGTGCG--CTCTTCCGG-CGT---CAGC-TCGC---GCTGTG--CCYGG-ACGGG--CGTCGTCTT--CTT-GATGAGTTTATAATGACTCTCGGCAACGGATATCTCGGCTCTTACATCGATGAAGAACGTAGCAAAATGCGATACTTGGTGTGAATTGCAGAATCCCGTGAACCATCGA-GTCTT-TGAACGCAAGTTGCGCCCGAATCCATCTGGTCGAGGGCACGTCTGCCTGGGTGTCACGTACACGCGT-CTC-CCGCAAA-CCTT---YCCCTTTTGTGGA-------CGAAGGGTC---TYGCGGGAGCAGATATTGGTATCCCGTGCT----------CGTTCCGCGCGGYTTGCCT-AAAATCGGA-GAGCCG-RCGAYGAAACGTCACGCYTAGTGGTGGTTAA-CCAGGCCTAAC-GGCCG----ACCA-GTTC-GTGGTGTG------GGCGTTTGTCGCACGG-AAGT-----CTCA-GACGA--CACCTTGGACGTCCCC--TAAYGGG-CGTGCTACT-GTCGCGACCCCAGGT------------------------------------------------------------------------------
>Saxifraga_camposii_LN812375
--------------------------------------------------------------------------------------------------------------GT-ACAAGGTTTCCGTAGGTGAACCTGCGGAAGGATCATTGTCGTAACC--TGCG-AAAGCAATG------CAA-CTCGCGAACACGTAC--TTTA-CACTC------GTGAATCCA-GGGGT----GCCTCCCTC-----GCGA-ACACCC-TTGGTTTCTCGACAACGTCGGGGCGGCCT-GGCGTTC-TTT--TC--TCCCGGCGACGTAAAA-CTCGCT-CGGCCTAACAGA-CGCCGGGCTAA-----------ACCAACG--GAA---CAAAA-AACC-GGCGTGAAATGCGCCAAGGA--ACATGA-------AAGAGAGTGCG--CTCTTCTGG-TGT---CAGC--ACT---GCTGCG--CCAGG-ACGGG--CGTTGTCTT--CTT-GATGAGTTTATAATGACTCTCGGCAACGGATATCTCGGCTCTTACATCGATGAAGAACGTAGCAAAATGCGATACTTGGTGTGAATTGCAGAATCCCGTGAACCATCGA-GTCTT-TGAACGCAAGTTGCGCCCGAATCCTTTTGGTCGAGGGCACGTCTGCCTGGGTGTCACGTACACATGC-CTC-CCGCAAA-CCTT--CCCCCCTTTGTGGA-------TGAAGGGCC---TCGCGGGAGCAGATAATGGTATCCCGTGCC----------CTTTCCGCGCGGCTTGCCT-AAAAATGGA-GAGCCG-GTGATGTAACGTCACGCCTAGTGGTGGTTAA-CGAGGCCTAAC-GGCCA----ACCA-GTTC-GCGGCGTG------ACTGGTTTT-CACCGG-AAAT-----CTCC-TGCGA--CACCTTGGACGTCCTA--TAATGGA-TTTGCTATT-GTCGCGACCCCA---------------------------------------------------------------------------------
>Saxifraga_canaliculata_LN812376
--------------------------------------------------------------------------------------------------------------------------------------------------CATTGTCGTAACC--TGCG-AAAGCAATG------CAA-CTCGCGAACACGTAC--TCTA-CACTC------GTGAATCCA-GGGGT----GCCTCCCTC-----GCGA-ACACCC-TTGGTTTCTCGACAACGTCGGGGCGGCCT-GGCGTTC-TTT--TC--TCCCGGCGACGTAAAA-CTCGCT-CGGGCTAACAGA-CGGCGGGCTAA-----------ACCAACG--GAA---CAAAA-AACC-GGCGTGAAATGCGCCAAGGA--ACATGA-------AAGAGAGTGCG--CTCTTCTGG-TGT---CAGC--ACT---GCTGCG--CCAGG-ACGGG--CGTTGTCTT--CTT-GATGAGTTTATAATGACTCTCGGCAACGGATATCTCGGCTCTTACATCGATGAAGAACGTAGCAAAATGCGATACTTGGTGTGAATTGCAGAATCCCGTGAACCATCGA-GTCTT-TGAACGCAAGTTGCGCCCGAATCCTTTTGGTCGAGGGCACGTCTGCCTGGGTGTCACGTACACATGC-CTC-CCGCAAA-CCTT--CCCCCCTTTGTGGA-------TGAAGGGCC---TCGCGGGAGCAGATAATGGTATCCCGTGCC----------CTTTCCGCGCGGCTTGCCT-AAAAATGGA-GAGCCG-GTGATGTAACGTCACGCCTAGTGGTGGTTAA-CGAGGCCTAAC-GGCCA----ACCA-ATTC-GCGGCGTG------ACTGGTTTT-CACCGG-AAAT-----CTCC-TGCGA--CACCTTGGACGTCCTA--TAATGGA-TGTGCTATTTGTCGCGACCCCAGGTCAGGCGGGACTACCCGCTGAATTTAAGCATATCA--------------------------------------------
>Saxifraga_carpatica_LN812377
--------------------------------------------------------------------------------------------------------------------------------------------------------------------------------------------GCGAACACGTAG--TCAA-CGCCC------GGGGACTC--GGGGC----G-CCTCTCC----GGAGA-ACGCCC-CTTCTC-TCCG--AACGTCGGG-CGGCCC-------------------------------------GGAGTTCGTTTTGCGGA-CGACGTGCCGT-----------CGCGGCC--CAA---CAACA-AACC-GGCGTGAAATGCGCCAAGGA--ACGCGA-------AAGAGAGTGCA---CCCTCCGGTCGT---CGGC-TCGC---GCCGCG--CCCGG-GCGGG--TGTCGTCTT--CTT-GATGAGTTTATAATGACTCTCGGCAACGGATATCTCGGCTCTTACATCGATGAAGAACGTAGCAAAATGCGATACTTGGTGTGAATTGCAGAATCCCGTGAACCATCGA-GTCTT-TGAACGCAAGTTGCGCCCGAATCCATCTGGTCGAGGGCACGTCTGCCTGGGTGTCACGTACACGCGC-CTC-CCGCAAA-CCTT---CCCCC-TCGGGGA-------CGAAGGGTC---TTGCGGGAGCAGATGTTGGTATCCCGTGCC----------CGTTCCGCGCGGCTTGCCT-AAAAATGGA-GAGCCG-GTGACGAAACGTCGCGCCTAGTGGTGGTTGC-ATCGGCCTAGC-GGCTG----ACCC-GTTC-GCGGCGTG------GACGTTTGTGTCCCGG-AGAT-----CTCG-GACGA--CACCTCGGACGCCCTT--CAATGGG-CGTGCTACT-GTCGCGACCCCAGGTCAGGCGGGACTACCCGCTG-----------------------------------------------------------
>Saxifraga_carpetana_AF261168
-------------------------------------------------------------------------------------------------------------------------------------------------------TCGTAACC--TGCG-AAAGCAATG------CAA-CTCGCGAACACGTAC--TTTA-CACTC------GGGAATCCA-CGGGT----GCCTCCCCC-----GCGA-GCACCC-TTGGTTTCCCGACAACGTCGGGGCGGCTT-GGCGTTC-TTT--TA--TCCCGGCGACTTGAAA-CTCGCC-CGGGCTAACAGA-NGCATGGCTTA-----------ACCAACG--GAA---CAAAA-AACC-GGCGTGAAA-ACGCCAAGGA--ACATGA-------AAGAGAGTGCG--CTCTTTTGG-TGT---CAGC--ACT---GCTGCG--CCAGG-ACGGG--CGTTGTCTT--CTT-GATGAGTTTATAATGACTCTCGGCAACGGATATCTCGGCTCTTACATCGATGAAGAACGTAGCAAAATGCGATACTTGGTGTGAATTGCAGAATCCCGTGAACCATCGA-GTCTT-TGAACGCAAGTTGCGCCCGAATCCTTTTGGTCGAGGGCACGTCTGCCTGGGTGTCACGTACACATGC-CTC-CCGCAAA-CCTT---CCCCCCTCGTGGA-------CGAAGGGCC---TTGCGGGAGCAGATAATGGTATCCCGTGCT----------CTTTTCGC--GGCTTGCCT-AAAAATGGA-RAGCCG-GTGATGTAACGTCACGCCTAGTAGTGGTTAA-CGAGGCCTAAC-GGCCA----ACCA-TTTC-GCGGCGTG------ACCTGTTTT-CATCGG-AAAT-----CTCT-TGCGA--CACCTTGGACGTCCTC--TGATGGA-CGTGCTATT-GT-------------------------------------------------------------------------------------------
>Saxifraga_cartilaginea_LN812378
------------------------------------------------------------------------------------------------------------------------------------ACCTGCGGAAGGATCATTGTCGTAACC--TGCG-AAAGCAAAG------CAA-CTCGCGAACACGTAG--TTAA-CACTC------GGGGATCCA-AGCGC----GTTCCTCCY----GGGGG-ACGCCC-TTTCTT-CCC---AACGTCGGGGCTGCTC--------------------------------------GTTGCGAGTTAACGAC-CTCCGGGCCGT-----------CCCGGCG--CAA---CAAAA-AACC-GGCGTGAAATGCGCCAAGGA--ACGCGA-------AAGAGAGTGCG--CTCTTCCGG-CGT---CAGC-TCGC---GCTGTG--CCCGG-ACGGG--CGTCGTCTT--CTT-GATGAGTTTATAATGACTCTCGGCAACGGATATCTCGGCTCTTACATCGATGAAGAACGTAGCAAAATGCGATACTTGGTGTGAATTGCAGAATCCCGTGAACCATCGA-GTCTT-TGAACGCAAGTTGCGCCCGAATCCATCTGGTCGAGGGCACGTCTGCCTGGGTGTCACGTACACGCGT-CTC-CCGCAAA-CCTT---CCCCTTTTGTGGA-------CGAAGGGTC---TCGCGGGAGCAGATATTGGTATCCCGTGCT----------CGTTCCGCGCGGCTTGCCT-AAAATCGGA-GAGCCG-GCGACGAAACGTCACGCCTAGTGGTGGTTAA-CCAGGCCTAAC-GGCCG----ACCA-GTTC-GTGGCGTG------GGCGTTTGTCGCACGG-AAGT-----CTCA-GACGA--CACCTTGGACGTCCCC--TAAAGGG-CGTGCTACT-GTCGCGACCCCA---------------------------------------------------------------------------------
>Saxifraga_caspica_LN812379
----------------------------------------------------------------------------------------------------------------------------------------------------------------------------AAG------CAA-CTCGCGAACACGTAG--TCAA-CACTC------GGGGATCCA-AGTGC----GTCCTCCYY----GGGGG-ACGCCC-TTTCTC-CCC---AAAGTCGGGGCGGCTC-GGYGCTC-GTT--GCYCGCAGGCGGT----GCG-ACCGTCGCGAGCTCACGAT-CTCCGGGCCTT-----------CCCGGCG--CAA---CAAAA-AMCC-GGCGCGGAATGCGCCAAGGA--ACATGA-------AAGAGAGTGCG--GTCTTCCGG-CGT---CAGC-TCGC---GCTGCG--CTCGG-ACGGG--CGTCGTCTT--CTT-GATGAGTTTATAATGACTCTCGGCAACGGATATCTCGGCTCTTGCATCGATGAAGAACGCAGCANNNNNNNNNNNNNNNNNNNNNNNNNNNNATCCCGTGAACCATCGA-GTCTT-TGAACGCAAGTTGCGCCCGAATCCATCTGGTTGAGGGCACGTCTGCCTGGGTGTCACGTACACGCGC-CTC-CCGCGAA-CCTT--TCCCCTTTTTCGGA-------CGAAGGGTC---TCGCTGGAGCAGATGTTGGTATCCCGTGCC----------CGTTCCGCGCGGCTTGCCT-AAAAACGGA-GATCCG-GCGACGAAACGTCGCGYCTAGTGGTGGTTGA-TGAGGCCTAAC-GGCCG---AACCA-GTTC-GCGGCGCG------ATCGTTTGTCGCACGG-AAGT-----CTCG-GACGA--CACCTCGGACGCCCCC--TAACGGG-CGTGCTACT-GTCGCGACCCCA---------------------------------------------------------------------------------
>Saxifraga_cf_cotyledon_LN812380
--------------------------------------------------------------------------------------------------------------------------------------------------CATTGTCGTAACC--TGCG-AAAGCAAAT------CAA-CTCGCGAACACGTAG--TTAA-CACTC------GGGGATCCA-AGCGC----GTCCCTCCC----GGGGG-ATGCCC-TTTCTT-CCC---AACGTTGGGACGGCTC--------------------------------------GTTGCGAGTTAACGAC-CTCCGGGCAGT-----------CCCAACG--CAA---CAAAA-AACC-GGCGTGAAATGCGCCAAGGA--ACGCGA-------AAGAGAGTGCG--CTCTTCCGG-CGT---CAGC-TCGC---GCTGTG--CCCGG-ACGGG--CGTCGTCTT--CTT-GATGAGTTTATAATGACTCTCGGCAACGGATATCTCGGCTCTTACATCGATGAAGAACGTAGCAAAATGCGATACTTGGTGTGAATTGCAGAATCCCGTGAACCATCGA-GTCTT-TGAACGCAAGTTGCGCCCGAATCCATCTGGTCGAGGGCACGTCTGCCTGGGTGTCACGTACACGCGC-CTC-CCGCAAA-CCTT---ATCCTTTTGTGGA-------CGAAGGGCC---TCGCGGGAGCAGATATTGGTATCCCGTGCT----------CATTCCGCGCGGTTTGCCT-AAAATCGAA-GAGCCG-GCGACGAAACGTCACG-CTAGTGGTGGTTAAAACAGGCCCAAC-GGCCG----ACCA-GTTC-GTGGTGTT------GGCGTTTGTCGCACGG-AAAT-----CTCA-GACGA--CACCTTGGACGTCCCC--TAACGGG-CGTGCTACT-GTCGCGACCCCAGGTCAGGCGGGATTACCCGCTGAATTTAAGCATATCA--------------------------------------------
>Saxifraga_caucasica_LN812381
----------------------------------------------------------------------------------------------------------------------------------GAACCTGCGGAAGGATCATTGTCGTAACC--TGCG-AAAGCAAAG------CAA-CTCGCGAACACGTAG--TCAA-CACTC------GGGGATCCA-AGTGC----GTCCTCCCC----GGGGG-ACGCCC-TTTCTC-CCC---AAAGTCGGGGCGGCTC-GGTGCTC-GTT--GCTCGCAGGCGGT----GCG-ACCGTCGCGAGCTCACGAT-CTCCGGGCCTT-----------CCCGGCG--CAA---CAAAA-AACC-GGCGCGGAATGCGCCAAGGA--ACATGA-------AAGAGAGTGCG--GTCTTCCGG-CGT---CAGC-TCGC---GCTGCG--CTCGG-ACGGG--CGTCGTCTT--CTT-GATGAGTTTATAATGACTCTCGGCAACGGATATCTCGGCTCTTACATCGATGAAGAACGTAGCAAAATGCGATACTTGGTGTGAATTGCAGAATCCCGTGAACCATCGA-GTCTT-TGAACGCAAGTTGCGCCCGAATCCATCTGGTTGAGGGCACGTCTGCCTGGGTGTCACGTACACGCGC-CTC-CCGCGAA-CCTT--TCCCCTTTTTCGGA-------CGAAGGGTC---TCGCTGGAGCAGATGTTGGTATCCCGTGCC----------CGTTCCGCGCGGCTTGCCT-AAAAACGGA-GATCCG-GCGACGAAACGTCGCGTCTAGTGGTGGTTGA-TGAGGCCTAAC-GGCCG---AACCA-GTTC-GCGGCGCG------ATCGTTTGTCGCACGG-AAGT-----CTCG-GACGA--CACCTCGGACGCCCCT--TAACGGG-CGTGCTACT-G--------------------------------------------------------------------------------------------
>Saxifraga_caulescens_KF196325
--------------------------------------------------------------------------------------------------------------------------------------------------CATTGTCGTAACC--TGCT-AAGGCAAAA------CAA-CCTGCGAACATGTAC--TTA--CATTC------GGGGATCCA-AGTGC----GTCTTCTTC----GGCGG-ATGCTC-TTTCTT-CCC---AACGTTGAGATGGCTC-GGTGTGT-GTTTTGCTTACCAACGAA----GTA-TTCGTTGAGAGTTGGCACC-CACTGAGCTTT-----------CTCGACA--TAA---CAAAA-ACCC-GGCGTGAACTGCGCCAAGGA--ACATAAT------AAGATCGTGCA--TTCTCCCGG-TGT---TTGC-TTTT---GCTTCA--CTCGG-ACGGA--TGTCATCTT--CTT-GATGAGTTTATAATGACTCTCGGCAACGGATATCTCGGCTCTTACATCGATGAAGAACGTAGCAAAATGCGATACTTGGTGTGAATTGCAGAATCCCGTGAACCATCGA-GTCTT-TGAACGCAAGTTGCGCCCGAATCCTTCCGGTCGAGGGCACGTCTGCCTGGGTGTCACGTACACGCGT-CTC-TCGCAAA-CCTT---TCCCTTCATGGG--------TGAAGGGTC---TTGTGTGAGCAGAGTTTGGTCTCCCGTGCT----------TGTATTGCGCGGCTTACCT-AAAAATTGA-GAGCCG-GTGATGAAACTTCACGTCTAGTGGTGGTTAA-GGAACCTTCAT-GGGTCAAAATCCA-GTTC-GCGGCGTG------AATGTTTGTCGCTTGG-AAAG---TTCTCT-ATCGA--CACCTCGAACGTCTTT--CAATGAC-CGTTCTACT-GTCGCGACCCCAGGTCAGGCGGGATTACCCGCTGAATTTAAGCATATC---------------------------------------------
>Saxifraga_caveana_LN812382
----------------------------------------------------------------------------------------------------------------------------------------------------TTGTCGTAACC--TGCG-AAAGCAAAAAA----CGA-CTCGCGAACACGTAG--TTA--CAATC------GGGGATCCA-AGCGT----GTCTCCCTA----GGGGT-ACGCTC-TTGTTT-CCC---AACGTCGGCATGGTTA-GGCGTTT-GCC--GCTCGTCGGCGAA----GTA-TTCGTCGTGAGTTGGCATTTCTCCTCGCTTTG----------CTCGACGCACAA---CAAAA-ACCC-GGCGCGAAATGCGCCAAGGA--ATATAA-------AAGAGAGCGCA--CTCTTTCGG-TGC---TAGC-TTGC---GCTGCA--CTCGG-ACGGG--TGCCGTCTT--CTT-GATGAGTTTATAATGACTCTCGGCAACGGATATCTCGGCTCTTACATCGATGAAGAACGTAGCAAAATGCGATACTTGGTGTGAATTGCAGAATCCCGTGAACCATCGA-GTCTT-TGAACGCAAGTTGCGCCCGAACCCTTCGGGTTGAGGGCACGTCTGCCTGGGCGTCACGTACGCATGT-CTC-CCACAAC-CCTT---CGCCCCTTGCGGA-------CGTAGGGCT---TCGTGCGAGCAGAGATTGGTATCCCGTGCT----------CTCGAGGCGCGGCTTACCT-AAAAAAAGA-GAGCCA-GTGACAAAGCGTCACGTCTAGTGGTGGTTAA-TGTGCCTTTAC-GGCCG----ACCA-GTTC-GCGGCGTG------AATGCTTGTCGCTTGG-AAAG-----CTCG-ATCGA--CACCTTGAGCATCGTC--AAATCGG-TGTGCTACT-GTCGCGACCCCAGGTCAGGCGGGACTACCCGCTGAATTTAAGCATATCAA-------------------------------------------
>Saxifraga_cebennensis_LN812383
--------------------------------------------------------------------------------------------------------------------------------------------------CATTGTCGTAACC--TGCG-AAAGCAATG------CAA-CTCGCGAACACGTAC--TTTA-CACTC------GGGAATCCA-GGGGT----GCCTCCCTT-----GGGA-ACACCC-TTGGTTTCCAGACAACGTTGGGGCGGCTT-GGCTTTC-TTT--TC--TCCCGGCGACGTAAAA-CTCGCT-TGGGCTAACAAG-CGTCGGGCTAA-----------ACCAACG--CAA---CAAAA-AACC-GGCGTGAAATGCGCCAAGGA--ACATGA-------AAGAGAGTGGG--CTCTTCTGG-TGT---CAGT--ACT---GCTGCG--CCAGG-ATGGG--CGTCGTCTT--CTT-GATGAGTTTATAATGACTCTCGGCAACGGATATCTCGGCTCTTACATCGATGAAGAACGTAGCAAAATGCGATACTTGGTGTGAATTGCAGAATCCCGTGAACCATCGA-GTCTT-TGAACGCAAGTTGCGCCCGAATCCTTTTGGTCGAGGGCACGTCTGCCTGGGTGTCACGTACACATGC-CTC-CCGCAAA-CCTT---CCCCCTTTGTGGA-------TGAAGGGCC---TTGCGGGAGCAGATAATGGTATCCCGTGCC----------CTTTCCGCGCGGCTTGCCT-AAAAATGGG-GAGCCG-GTGACGTAACGTCACGCCTAGTGGTGGTTAA-CGAGGCCTAAC-GGCCA----ACCA-GTTC-GCGGCGTG------ACTAGTTTT-CACCGG-AAAT-----CTCC-TGCGA--CACCTTGGACGTCCCC--TAATGAA-CGTGCTATT-GTCGCGACCCCAGGTCAGGCGGGACTACCCGCTGAATTTAAGCATATCA--------------------------------------------
>Saxifraga_cernua_(1)_EU158861
-------------------------------------------------------------------------------------------------------------------------------------------------------TCGTAGCC--TGCG-AAAGCAAAG------CAA-CTCGCGAACACGTAG--TCAA-CGCCC------GGGGACTC--GGGGC----G-CCTCTTC----GGAGA-ACGCCC-CTTCTC-TCCG--AATGTCGGG-CGGCCC-------------------------------------GGAGTTCGTTTTGCGGA-CGACGTGCCGT-----------CCCGGCC--CAA---CAACA-AACC-GGCGTGAAATGCGCCAAGGA--ACGCGA-------AAGAGAGTGCA---CCCTCCGGTCGT---CGGC-TCGC---GCCGCG--CCCGG-GCGGG--TGTCGTCTT--CTT-GATGAGTTTATAATGACTCTCGGCAACGGATATCTCGGCTCTTACATCGATGAAGAACGTAGCAAAATGCGATACTTGGTGTGAATTGCAGAATCCCGTGAACCATCGA-GTCTT-TGAACGCAAGTTGCGCCCGAATCCATCTGGTCGAGGGCACGTCTGCCTGGGTGTCACGTACACGCGC-CTC-CCGCAAA-CCTT---CCCCC-TCGGGGA-------CGAAGGGTC---TTGCGGGAGCAGATGTTGGTATCCCGTGCC----------CGTTCCGCGCGGCTTGCCT-AAAAACGGA-GAGCCG-GTGACGAAACGTCGCGCCTAGTGGTGGTTGC-ATCGGCCTAGC-GGCTG----ACCC-GTTC-GCGGCGTG------GACGTTTGTGTCCCGG-AGAT-----CTCG-GACGA--CACCTTGGACGCCCTC--TAACGGG-CGTGCTACT-GT-------------------------------------------------------------------------------------------
>Saxifraga_cernua_(2)_LN812384
---------------------------------------------------------------------------------------------------------------------------------TGAACCTGCGGAAGGATCATTGTCGTAGCC--TGCG-AAAGCAAAG------CAA-CTCGCGAACACGTAG--TCAA-CGCCC------GGGGACTC--GGGGC----G-CCTCTTC----GGAGA-ACGCCC-CTTCTC-TCCG--ATTGTCGGG-CGGCCC-------------------------------------GGAGTTCGTTTTGCGGA-CGACGTGCCGT-----------CCCGGCC--CAA---CAACA-AACC-GGCGTGAAATGCGCCAAGGA--ACGCGA-------AAGAGAGTGCA---CCCTCCGGTCGT---CGGC-TCGC---GCCGCG--CCCGG-GCGGG--TGTCGTCTT--CTT-GATGAGTTTATAATGACTCTCGGCAACGGATATCTCGGCTCTTACATCGATGAAGAACGTAGCAAAATGCGATACTTGGTGTGAATTGCAGAATCCCGTGAACCATCGA-GTCTT-TGAACGCAAGTTGCGCCCGAATCCATCTGGTCGAGGGCACGTCTGCCTGGGTGTCACGTACACGCGC-CTC-CCGCAAA-CCTT---CCCCC-TCGGGGA-------CGAAGGGTC---TTGCGGGAGCAGATGTTGGTATCCCGTGCC----------CGTTCCGCGCGGCTTGCCT-AAAAAYGGA-GAGCCG-GTGACGAAATGTCGCGCCTAGTGGTGGTTGC-ATCGGCCTAGC-GGCTG----ACCC-GTTC-GCGGCGTG------GACGTTTGTGTCCCGG-AGAT-----CTCG-GACGA--CACCTCGGACGCCCTT--CAATGGG-CGTGCTACT-GTCGCGA--------------------------------------------------------------------------------------
>Saxifraga_cespitosa_subsp_cespitosa_LN812385
--------------------------------------------------------------------------------------------------------------GTAACAAGGTTTCCGTAGGTGAACCTGCGGAAGGATCATTGTCGTAACC--TGCG-AAAGCAATG------CAA-CTCGCGAACACGTAC--TTTA-CACTT------GGGAATCCA-GGGGT----GCCTCCCTC-----GCGA-ACACCC-TTGGTTTCCCGACAACGTCGGGGCGGCTT-GGCGCTC-TTA--TC--TCCCGACGACGTAAAA-CTCGCT-AGGGCTGATAGA-CGCCGGGCTAA-----------ACCAACG--GAA---CAAAA-AACC-GGCGTGAAATGCGCCAAGGA--ACATGA-------AAGAGAGTGCG--CTCTTCTGG-TGT---CAGC--AGT---GCTGCG--CCGGG-ACGGG--CGTTGTCTT--CTT-GATGAGTTTATAATGACTCTCGGCAACGGATATCTCGGCTCTTACATCGATGAAGAACGTAGCAAAATGCGATACTTGGTGTGAATTGCAGAATCCCGTGAACCATCGW-GTCTT-TGAACGCAAGTTGCGCCCGAATCCTTTTGGTCGAGGGCACGTCTGCCTGGGTGTCACGTACACATGC-CTC-CCGCAAA-CCTT---CCCCCTTTGTGGA-------TGAAGTGCC---TYGCGGGAGCAGATAATGGTATCCCGTGCT----------CTTTCCGCGCGGCTTGCCT-AAAAATGGA-GAGCCG-GTGATGTAACGTCACGCCTAGTGGTGGTTAA-CGAGGCCTAAT-GGCCA----ACCA-GTTC-GCGGCGTG------ACTAGTATT-CACCGA-AAAT-----CTCC-CGCGA--CACCTTGGACGTCCTC--TGATGGA-CGTGCTATT-GTCGCGACCCCAGGT------------------------------------------------------------------------------
>Saxifraga_cespitosa_subsp_monticola_LN812386
---------------------------------------------------------------------------------------------------------------TAACAAGGTTTCCGTAGGTGAACCTGCGGAAGGATCATTGTCGTAACC--TGCG-AAAGCAATG------CAA-CTCGCGAACACGTAC--TTTA-CACTC------GTGAATCCA-GGGGT----GCCTCCCTC-----GCGA-ACACCC-TTGGTTTCCCGACAACGTCGGGGCGGCCT-GGCGTTC-TTT--TC--TCCCGGCGACGTAAAA-CTCGCT-CGGGCAAACAGA-CGCCGAGCTAA-----------ACCAACG--GAA---CAAAA-AACC-GGCGTGAAATGCGCCAAGGA--ACATGA-------AAGAGTGTGCG--CTCTTCTGG-TGT---CAGC--ACT---GCTGCG--CTAGG-ATGGG--CGTTGTCTT--CTT-GATGAGTTTATAATGACTCTCGGCAACGGATATCTCGGCTCTTACATCGATGAAGAACGTAGCAAAATGCGATACTTGGTGTGAATTGCAGAATCCCGTGAACCATCGA-GTCTT-TGAACGCAAGTTGCGCCCGAATCCTTTTGGTCGAGGGCACGTCTGCCTGGGTGTCACGTACACATGC-CTC-CCGCAAA-CCTT-CCCCCCCTTTGTGGA-------TGAAGGGCC---TCGCGGGAGCAGATAATGGTATCCCGTGCC----------CTTTCTGCGCGGCTTGCCT-AAAAATGGA-GAGCCG-GTGATGTAACGTCACGCCTAGTGGTGGTTAA-CGAGGCCTAAC-GGCCA----ACCA-GTTC-GCGGCGTG------ATTGGTTTT-CACCGG-AAAT-----CTCT-TGCGA--CACCTTGGACGTCCTT--TATTGTA-CGTGCTATT-GTCGCGACC------------------------------------------------------------------------------------
>Saxifraga_charadzeae_LN812387
-----------------------------------------------------------------------------------------------------------------------------------------------------------------------------------------------AACACGTAG--TCAA-CACTC------GGGGATCCA-AGTGC----GTCCTCCTT----GGGGG-ACGCCC-TTTCTC-CCC---AAAGTCGGGGCGGCTC-GGCGCTC-GTT--GCCCGCAGGCGGT----GCG-ACCGTCGCGAGCTCACGAT-CTCCGGGCCTT-----------CCCGGCG--CAA---CAAAA-ACCC-GGCGCGGAATGCGCCAAGGA--ACATGA-------AAGAGAGTGCG--GTCTTCCGG-CGT---CAGC-TCGC---GCTGCG--CTCGG-ACGGG--CGTCGTCTT--CTT-GATGAGTTTATAATGACTCTCGGCAACGGATATCTCGGCTCTTACATCGATGAAGAACGTAGCAAAATGCGATACTTGGTGTGAATTGCAGAATCCCGTGAACCATCGA-GTCTT-TGAACGCAAGTTGCGCCCGAATCCATCTGGTTGAGGGCACGTCTGCCTGGGTGTCACGTACACGCGC-CTC-CCGCGAA-CCTT-TCCCCTTTTTCCGGA-------CGAAGGGTC---TCGCTGGAGCAGATGTTGGTATCCCGTGCC----------CGTTCCGCGCGGCTTGCCT-AAAAACGGA-GATCCG-GCGAYGAAACGTCGCGCCTAGTGGTGGTTGA-TGAGGCCTARC-GGCCG---AACCA-GTTC-GCGGCGCG------ATCGTTTGTCGCACGG-AAGT-----CTCG-GACGA--CACCTCGGACGCCCCC--TAACGGG-CGTGCTACT-GTCGCGACCCCAGGTCAGGCGGGACTACCCGCTGAA---------------------------------------------------------
>Saxifraga_cherlerioides_var_cherlerioides_LN812389
--------------------------------------------------------------------------------------------------------------------------------------------------CATTGTCGTAACC--TGCT-AAGGCAAAA------CAA-CCTGCGAACATGTAC--TTA--CATTY------GGGGATCCA-AGTGC----GTCTTCTTC----GGCGG-ATGCTC-TTTCTT-CCC---AACGTTGAGATGGCTC-GGTGTGT-GTTTTGCTTACCAACGAA----GTA-TTCGTTGAGAGTTGGCACT-CACTGAGCTTT-----------CTCGACA--TAA---CAAAA-ACCC-GGCGTGAACTGCGCCAAGGA--ACATAAT------AAGATCGTGCA--TTCTCCCGG-TGT---TTGC-TTTT---GCTTCA--CTCGG-ACGGA--TGTCATCTT--CTT-GATGAGTTTATAATGACTCTCGGCAACGGATATCTCGGCTCTTACATCGATGAAGAACGTAGCAAAATGCGATACTTGGTGTGAATTGCAGAATCCCGTGAACCATCGA-GTCTT-TGAACGCAAGTTGCGCCCGAATCCTTCCGGTCGAGGGCACGTCTGCCTGGGTGTCACGTACACGCGT-CTC-TCGCAAA-CCTT---TCCCTTCATGGG--------TGAAGGGTC---TTGTGTGAGCAGAGTTTGGTCTCCCGTGCT----------TGTATTGCGCGGCTTACCT-AAAAATTGA-GAGCCG-GTGATGAAACTTCACGTCTAGTGGTGGTTAA-GGAACCTTCAT-GGGTCAAAAACCA-GTTC-GCGGTGTG------AATGTTTGTCGCTTGG-AAAG---TTCTCT-ATCGA--CACCTYGAACGTCTTT--CAATGAC-CGTTCTACT-GTCGCGACCCCAGGTCAGGCGGGATTACCCGCTGAATTTAAGCATATC---------------------------------------------
>Saxifraga_cherlerioides_var_rebunshirensis_LN812388
------------------------------------------------------------------------------------------------------------------------------------ACCTGCGGAAGGATCATTGTCGTAACC--TGCT-ARAGCAAAA------CAA-CCTGCGAACATGTAC--TTA--CATTC------GGGGATCCA-AGTGC----GTCTGCTTC----GGCGG-ATGCTC-TTTCTT-CCC---AACGTTGAGATGGCTC-GGCATGT-GCTT-GCTTACCAACGAA----GCA-TTCGTTGAGAGTTGGCACT-TACTGAGCTTT-----------CTCGACA--TAA---CAAAA-ACCC-GGCGTGAACTGCGCCAAGGA--ACATAAT------AAGAGCGTGCA--TTCTCCCGG-TGT---TTGC-TTTT---GCTTCA--CTCGG-ATGGA--TGTCATCTT--CTT-GATGAGTTTATAATGACTCTCGGCAACGGATATCTCGGCTCTTACATCGATGAAGAACGTAGCAAAATGCGATACTTGGTGTGAATTGCAGAATCCCGTGAMCCATCGA-GTCTT-TGAACGCAAGTTGCGCCCGAATCCTYTCGGTGGAGGGCACGTCTGCCTGGGTGTCACGTACACACGT-CTC-TCACAAA-CCTT---TCCCTTCATGGG--------CGAAGGGTC---TTGCGTGAGCGGAGTTTGGTTTCCCGTGCT----------TGTATTGTGCGGCTTACCT-AAAAATTGA-GAGCCA-GTGATGAAACTTCACGTCTAGTGGTGGTTAA-GGAACCTTCAT-GGGTC--AAACCA-GTTC-GCGGCGTG------AATGTTTGTCACTTGG-AAAG---TTCTCT-ACCGA--CACCTTGAACGTCTTT--TAATGAC-CGTTCTAC-----------------------------------------------------------------------------------------------
>Saxifraga_chrysantha_LN812390
----------------------------------------------------------------------------------------------------------------------------------GA-CCTGCGGAAGGATCATTGTCGTAACC--TGCG-AAAGCAAAAAA----CGA-CTCGCGAACACGTAG--TTA--CACTC------GGGGATTCA-AGCGC----GTCTCCCTA----GGGAC-ACGCCC-TTGGTT-CCC---AACGTCGGGATGGCTA-GGCGTAT-GTC--GCTCGTCGGCGAA----GTA-TTCGTCGCGAGTTGGCGTATCTCCGTGCTTTG----------CCCGACGCATAA---CAAAA-ACCC-GGCGCGAAATGCGCCAAGGA--ACATGA-------AAGAGAGTGCA--CTCTTCCGG-TGC---TAGC-TCGC---GCTGCA--CTCGG-ACGGG--TGCCGTCTT--CTT-GATGAGTTTATAATGACTCTCGGCAACGGATATCTCGGCTCTTACATCGATGAAGAACGTAGCAAAATGCGATACTTGGTGTGAATTGCAGAATCCCGTGAACCATCGA-GTCTT-TGAACGCAAGTTGCGCCCGAACCCTTCGGGTTGAGGGCACGTCTGCCTGGGTGTCACGTACACACGT-CTC-CCACAAA-CCTT---CGCCCTTTGCGGA-------CGGAGGGCT---TCGTGCGAGCAGAGATTGGTTTCCCGTGCT----------CTCGCGGCGCGGCTTACCT-AAAAACAGA-GAGCCA-GTGACGAAGCGTCACGTCTAGTGGTGGTTAA-TGTGCCTTC-C-GGCCG----ACCA-GTTC-GCGGCGTG------AATGCTTGTCGCTTGG-AAAG-----CTCG-ACCGA--CACCTTGAACGTCGTC--CAATCGG-CGTGCTACT-GTCGCGACC------------------------------------------------------------------------------------
>Saxifraga_cintrana_AF261171
-------------------------------------------------------------------------------------------------------------------------------------------------------TCGTAACC--TGTG-AAAGCAATG------CAA-CTCGCGAACACGTAC--TTTA-CACTC------GGGAATCCA-GGGGT----GCCTCCCTC-----GCGA-ACACCC-TTGGGTTCCCTTTAACGTCGGGGCGGCCT-GGCGTTC-TTT--TC--TCCCGGCGACGTAAAA-CTCGCT-CGGGCTAACAAA-CGTCGGGCTAA-----------ACCAACG--CAA---CAAAAAAACC-GGCGTGAAATGCGCCAAGGA--ACATGA-------AAGAGAGTGCG--CTCTTCTGG-TGT---CAGC--ACT---GCTGCG--TCAGG-ACTGG--CGTCGTCTT--CTT-GATGAGTTTATAATGACTCTCGGCAACCGATATCTCGGCTCTTACATCGATGAAGAACGTAGCAAAATGCGATACTTGGTGTGAATTGCAGAATCCCGTGAACCATCGA-GTCTT-TGAACGCAAGTTGCGCCCGAATCCTTTTGGTCGAGGGCACGTCTGCCTGGGTGTCACGTACACATGC-CTC-CCGCAAA-CCTT---CCCCCTTTGTAGA-------TGAAGGGCC---TCGCGGGAGCAGATAATGGTATCCCGTGCC----------CTTTATGT--GGCTTGCCT-AAAAACGGA-GAGCCG-GTGATGTAACGTCACGCCTAGTAGTGGTTAA-CGAGGCCTAAC-GGCCA----ACCA-GTTC-GCGGCGTG------ACCAGTTTT-CACCAA-AAAT-----CTCC-TGCGA--CACCTTGGACGTCCTC--TAATGGA-CGTGCTATT-GT-------------------------------------------------------------------------------------------
>Saxifraga_cochlearis_LN812391
--------------------------------------------------------------------------------------------------------------------------------------------------CATTGTCGTAACC--TGCG-AAAGCAAAG------CAA-CTCGCGAACACGTAG--TTAA-CACTC------GGGGATCCA-AGCGC----GTCCCTCTC----GGGGG-GCGCCC-TTTCTT-CCC---AACGTCGGGGCTGCTC--------------------------------------GTTGCGAGTTAACGAC-CTCCGGGCCGT-----------CCCGACG--CAA---CAAAA-AACC-GGCGTGAAATGCGCCAAGGA--ACGCGA-------AAGAGAGTGCG--CTCTTCCGG-CGT---CAGC-TCGC---GCTGTG--CCTGG-ACGGG--CGTCGTCTT--CTT-GATGAGTTTATAATGACTCTCGGCAACGGATATCTCGGCTCTTACATCGATGAAGAACGTAGCAAAATGCGATACTTGGTGTGAATTGCAGAATCCCGTGAACCATCGA-GTCTT-TGAACGCAAGTTGCGCCCGAATCCATCTGGTCGAGGGCACGTCTGCCTGGGTGTCACGTACACGCGT-CTC-CCGCAAA-CCTT---CCCCTTTTGTGGA-------CGAAGGGTC---TTGCGGGAGCAGATATTGGTATCCCGTGCT----------CGTTCCGCGCGGCTTGCCT-AAAATCGGA-GAGCCG-ACGATGAAACGTCACGCCTAGTGGTGGTTAA-CCAGGCCTAAC-GGCCG----ACCA-GTTC-GTGGTGTG------GGCGTTTGTCGCACGG-AAGT-----CTCA-GACGA--CACCTTGGACGTCCCC--TAATGGG-CGTGCTACT-GTCGCGACCCCAGGTCAGGCGGGACTACCCGCTGAATTTAAGCATATCA--------------------------------------------
>Saxifraga_colchica_LN812392
------------------------------------------------------------------------------------------------------------------------TTCCGTAGGTGAACCTGCGGAAGGATCATTGTCGTAACC--TGCG-AAAGCAAAG------CAA-CTCGCGAACACGTAG--TCAA-CACTC------GGGGATCCA-AGTGC----GTCCTCCGC----GGGGG-ACGCCC-TTTCTC-CCC---AAAGTCGGGGYGGCTC-GGCGCTC-GTT--GCCCGCAGGCGGT----GCG-ACCGTCGCGAGCTCACGAT-CTCCGGGCCTT-----------CCCGGCG--CAA---CAAAA-ACCC-GGCGCGGAATGCGCCAAGGA--ACATGA-------AAGAGAGTGCG--GTCTTCCGG-CGT---CAGC-TCGC---GCTGCG--CTCGG-ACGGG--CGTCGTCTT--CTT-GATGAGTTTATAATGACTCTCGGCAACGGATATCTCGGCTCTTRCATCGATGAAGAACGYAGCAAAATGCGATACTTGGTGTGAATTGCAGAATCCCGTGAACCATCGA-GTCTT-TGAACGCAAGTTGCGCCCGAATCCATCTGGTTGAGGGCACGTCTGCCTGGGTGTCACGTACACGCGC-CTC-CCGCGAA-CCTT--TCCCCTTTTTCGGA-------CGAAGGGTC---TCGCTGGAGCAGATGTTGGTATCCCGTGCC----------CGTTCCGCGCGGCTTGCCT-AAAAACGGA-GATCCG-GCGACGAAACGTCGCGCCTAGTGGTGGTTGA-TGAGGCCTAAC-GGCCG---AACCA-GTTC-GCGGCGCG------ATCGTTTGTCGCACGG-AAGT-----CTCG-GACGA--CACCTCGGACGCCCCC--TAACGGG-CGTGCTACT-GTCGCGACCCCAGGTCAGGCGGGACTACCCGCTGAATTTAAGCATATCAATA-----------------------------------------
>Saxifraga_columnaris_LN812393
------------------------------------------------------------------------------------------------------------TCGTAACAAGGTTTCCGTAGGTGAACCTGCGGAAGGATCATTGTCGTAACC--TGCG-AAAGCAAAG------CAA-CTCGCGAACACGTAG--TCAA-CACTC------GGGGATCCA-AGTGC----GTCCTCCCC----GGGGG-ACGCCC-TTTCTC-CCC---AAAGTCGGGGCGGCTC-GGTGCTC-GTT--GCTCGCAGGCGGT----GCG-ACCGTCGCGAGCTCACGAT-CTCCGGGCCTT-----------CCCGGCG--CAA---CAAAA-AACC-GGCGCGGAATGCGCCAAGGA--ACATGA-------AAGAGAGTGCG--GTCTTCCGG-CGT---CAGC-TCGC---GCTGCG--CTCGG-ACGGG--CGTCGTCTT--CTT-GATGAGTTTATAATGACTCTCGGCAACGGATATCTCGGCTCTTACATCGATGAAGAACGTAGCAAAATGCGATACTTGGTGTGAATTGCAGAATCCCGTGAACCATCGA-GTCTT-TGAACGCAAGTTGCGCCCGAATCCATCTGGTTGAGGGCACGTCTGCCTGGGTGTCACGTACACGCGC-CTC-CCGCGAA-CCTT--TCCCCTTTTTCGGA-------CGAAGGGTC---TCGCTGGAGCAGATGTTGGTATCCCGTGCC----------CGTTCCGCGCGGCTTGCCT-AAAAACGGA-GATCCG-GCGACGAAACGTCGCGTCTAGTGGTGGTTGA-TGAGGCCTAAC-GGCCG---AACCA-GTTC-GCGGCGCG------ATCGTTTGTCGCACGG-AAGT-----CTCG-GACGA--CACCTCGGACGCCCCT--TAACGGG-CGTGCTACT-GTCGC----------------------------------------------------------------------------------------
>Saxifraga_conifera_(1)_AJ233865
-------------------------------------------------------------------------------------------------------------------------------------------------------TCGTAGCC--TGCG-AAAGCAATG------CAA-CTCGCGAACACGTAC--TTAA-CACTC------GGGAATCCA-GGGGT----GCCTCCCTC----GTTGA-GCACCC-TTGGTTTCCCGACAACGTCGGGGCGGCCT-GGCGTTC-TTT--TC-TCCCGG-CGACGTGAAA-CTCGCT-CGGGCTAACCAA-CGCCGGGCTTA-----------ACCAACG--CAA---CAAAA-AACC-GGCGTGAAATGCGCCAAGGA--ACATGA-------AAGAGAGTGCG--CTCTTCTGG-TGC---CAGC--ACT---GCTGCG--CTAGG-ACGGG--CGTTGTCTT--CTT-GATGAGTTTATAATGACTCTCGGCAACGGATATCTCGGCTCTTACATCGATGAAGAACGTAGCAAAATGCGATACTTGGTGTGAATTGCAGAATCCCGTGAACCATCGA-GTCTT-TGAACGCAAGTTGCGCCCGAATCCTTTTGGTCGAGGGCACGTCTGCCTGGGTGTCACGTACACATGC-CTC-CCGCAAA-CCTT-CCCCCCCTTTGTGGA-------TGAAGGGCC---TCGCGGGAGCAGATAATGGTATCCCGCGCC----------ATTTCCGCGCGGGTTGCCT-AAAAATAGA-GAGCCG-GTGATGAAACGTCACGCCTAGTGGTGGTTAA-CGAGGCCTAAC-GGCCA----ACCA-GTTC-GCGACGAG------ACTAGTTTTTTCCCGG-AAAT-----CTCC-TGCGA--CACCTTGGACGTCCTC--TAGTGGA-CGTGCTATT-GT-------------------------------------------------------------------------------------------
>Saxifraga_conifera_(2)_LN812394
--------------GTGA-AGT-GTTCGGATCGCGGCGATGTGGGCGGTTCGCTGCCTGCGACGTCGCGAGAAGTCCATTGAACCTTATCATTTAGAGGAAGGAGAAGTCGTAACAAGGTTTCCGTAGGTGAACCTGCGGAAGGATCATTGTCGTAGCC--TGCG-AAAGCAATG------CAA-CTCGCGAACACGTAC--TTAA-CACTC------GGGAATCCA-GGGGT----GCCTCCCTC----GTTGA-GCACCC-TTGGTTTCCCGACAACGTCGGGGCGGCCT-GGCGTTC-TTT--TC-TCCCGG-CGACGTGAAA-CTCGCT-CGGGCTAACCAA-CGCCGGGCTTA-----------ACCAACG--CAA---CAAAA-AACC-GGCGTGAAATGCGCCAAGGA--ACATGA-------AAGAGAGTGCG--CTCTTCTGG-TGC---CAGC--ACT---GCTGCG--CTAGG-ACGGG--CGTTGTCTT--CTT-GATGAGTTTATAATGACTCTCGGCAACGGATATCTCGGCTCTTACATCGATGAAGAACGTAGCAAAATGCGATACTTGGTGTGAATTGCAGAATCCCGTGAACCATCGA-GTCTT-TGAACGCAAGTTGCGCCCGAATCCTTTTGGTCGAGGGCACGTCTGCCTGGGTGTCACGTACACATGC-CTC-CCGCAAA-CCTT-CCCCCCCTTTGTGGA-------TGAAGGGCC---TCGCGGGAGCAGATAATGGTATCCCGCGCC----------ATTTCCGCGCGGCTTGCCT-AAAAATAGA-GAGCCG-GTGATGAAACGTCACGCCTAGTGGTGGTTAA-CGAGGCCTAAC-GGCCA----ACCA-GTTC-GCGACGAG------ACTAGTTTTTTCCCGG-AAAT-----CTCC-TGCGA--CACCTTGGACGTCCTC--TAGTGGA-CGTGCTATT-GTCGCGACCCCAGGTCAGGCGGGACTACCCGCTGAATTTAAGCATATCAATA-AG-CGGAGGAAGAGAAACTTACAAGGATTCCCCTAGTAAC
>Saxifraga_consanguinea_LN812395
-------------------------------------------------------------------------------------------------------------------------------------------------------------------------CGAATG------CGA-CTCGCGAACACGTAG--TTA--CACTC------GGGGATCCA-TGCGC----GACTCCTTC----GGGCCGAAGCGC-TTGGTT-CCC---AACGTCGGGATGGCTT-GGCGTCC-GCC--GCTCGCCGACGAA----GCA-TTCGTCGCGGGTTGGCGTTTCTCCGAGCTGT-----------CCCGACA--CAA---CAAAA-ACCC-GGCGTGAAATGCGCCAAGGA--ACATAT-------AAGAGAGCGCA--TTCTTCCGG-TGC---TAGC-TCGC---GCTGCA--CTCGG-ACGGG--TGCCGTCTT--CTT-GATGAGTTTATAATGACTCTCGGCAACGGATATCTCGGCTCTTACATCGATGAAGAACGTAGCAAAATGCGATACTTGGTGTGAATTGCAGAATCCCGTGAACCATCGA-GTCTT-TGAACGCAAGTTGCGCCCGAATCCCTTGGGTTAAGGGCACGTCTGCCTGGGTGTCACGTACACACGT-CTC-CCACAAT-CCTT---CGCCCTTTGCGGA-------CGAAGGGTC---TCGTGCGAGCAGAGATTGGTATCCCGTGCC----------CTCGAGGCGCGGCTTACCT-AAAAACAGA-GTGCCA-GTGATGAAACGTCACGTCTAGTGGTGGTTAA-TGTGCCTTGAC-GGCCG----ACCA-GTTC-GGGGCGTG------AGCGTTTGTCGCTCGG-AAAG-----CTCG-ACCGA--CACCTTGAACGCCGTC--TAATCGG-CGTGCTACT-GTCGCGACCCCAGGTCAGGCGGGACTACCCGCTGAA---------------------------------------------------------
>Saxifraga_continentalis_LN812396
-----------------------------------------------------------------------------------------------------------------ACAAGGTTTCCGTAGGTGAACCTGCGGAAGGATCATTGTCGTAACC--TGCG-AAAGCAATG------CAA-CTCGCGAACACGTAC--TTTA-CACTC------GTGAATCCA-GGGGT----GCCTCCCTC-----GCGA-ACACCC-TTGGTTTCCCGACAACGTCGGGGCGGCCT-GGCGTTC-TTT--TC--TCCCGGCGATGTAAAA-CTCGCT-CGGGCAAACAGA-CGCCGAGCTAA-----------ACCAACG--GAA---CAAAA-AACC-GGCGTGAAATGCGCCAAGGA--ACATGA-------AAGAGAGTGCG--CTCTTCTGG-TGT---CAGC--ACT---GCTGCG--CTAGG-ATGGG--CGTTGTCTT--CTT-GATGAGTTTATAATGACTCTCGGCAACGGATATCTCGGCTCTTACATCGATGAAGAACGTAGCAAAATGCGATACTTGGTGTGAATTGCAGAATCCCGTGAACCATCGA-GTCTT-TGAACGCAAGTTGCGCCCGAATCCTTTTGGTCGAGGGCACGTCTGCCTGGGTGTCACGTACACATGC-CTC-CCGCAAA-CCTT--CCCCCCTTTGTGGA-------TGAAGGGCC---TCGCGGGAGCAGATAATGGTATCCCGTGCC----------CTTTCTGCGCGGCTTGCCT-AAAAATGGA-GAGCCG-GTGATGTAACGTCACGCCTAGTGGTGGTTAA-CGAGGCCTAAC-GGCCA----ACCA-GTTC-GCGGCGTG------ACTGGTTTT-CACCGG-AAAT-----CTCT-TGCGA--CACCTTGGACGTCCTT--TATTGTA-CGTGCTATT-GTCGCGACCCCAGGT------------------------------------------------------------------------------
>Saxifraga_contraria_f_rubella_LN812397
--------------------------------------------------------------------------------------------------------------------------------------------------CATTGTCGTAACC--TGCG-AAAGCAAAAAC----CGA-CTCGCGAACACGTAG--TTA--CCCTC------GGGAATTCA-AGTGC----GTCTCCCTT----GGGAC-ACGCCC-TTGGTT-CCC---AACGTCGGGATGGCTA-GGCGTCT-GCC--GCTCGTCGGCGAA----GTC-TTCGTCGCGAGTTGGCGTATCTCCGCGCTTTT----------CCCGACGCATAA---CAAAA-ACCC-GGCGCAAAATGCGCCAAGGA--ACATGA-------AAGAGAGCGCG--CTCTTTCGG-TGC---TAGC-TCGC---GCTGCA--CTCGG-ACGGG--TGCCGTCTT--CTT-GATGAGTTTATAATGACTCTCGGCAACGGATATCTCGGCTCTTACATCGATGAAGAACGTAGCAAAATGCGATACTTGGTGTGAATTGCAGAATCCCGTGAACCATCGA-GTCTT-TGAACGCAAGTTGCGCCCGAACCCTTCGGGTTGAGGGCACGTCTGCCTGGGTGTCACGTACACATGT-CTC-CCACAAA-CCTT---CGCCCTTTGCGGA-------TGGAGGGCT---TCGTGCGAGCAGAGATTGGTTTCCCGTGCT----------CTCGCGGCGCGGCTTACCT-AAAAACAGA-GAGCCA-GTGACGAAGCGTCACGTCAAGTGGTGGTTAA-TGTGCCTTTTT-GGCCG----ACCA-ATTC-GCGGCGTG------AATGCTTGTCGCTCGG-AAAG-----CTCG-ACCGA--CACCTTGAACGTTGTC--CAATCGG-CGTGCTACT-GTCGCGACCCCAGGTCAGGCGGGACTACCCGCTGAATTTAAGCATA-----------------------------------------------
>Saxifraga_coriifolia_LN812398
-------------------------------------------------------------------------------------------------------------CGTAACAAGGTTTCCGTAGGTGAACCTGCGGAAGGATCATTGTCGTAACC--TGCG-AAAGCAAAG------CAA-CTCGCGAACACGTAG--TTAA-CACTC------GGGGATCCA-AGCGC----GTCTCCCTC----GGGGG-ACTCCC-TTTCTT-CCC---AACGTCGGGGCGGCTT-GGCGTTC-GTT--GCTTGCAGGCGAC----GCG-CTCGTCGCAAGTTAACGGC-CTCCGAGCCTT-----------CCCGGCG--CAA---CAAAA-AACC-GGCGTGAAATGCGCCAAGGA--ACATGA-------AAGAGAGTGCG--CTCTTCCGG-CGT---TAGC-TTGC---GCTGCG--CTCGG-ACGGG--TGTCGTCTT--CTT-GATGAGTTTATAATGACTCTCGGCAACGGATATCTCGGCTCTTACATCGATGAAGAACGTAGCAAAATGCGATACTTGGTGTGAATTGCAGAATCCCGTGAACCATCGA-GTCTT-TGAACGCAAGTTGCGCCCGAATCCATCCGGTCGAGGGCACGTCTGCCTGGGTGTCACGTACACACGC-CTC-CCGCCGA-CCTT---CCCCTTTTATGGA-------CGAAGGGAC---GCGCGGGAGCAGATATTGGTATCCCGTGCT----------CGTTCCGCGCGGCTTGCCT-TAAAACGGA-GAGCCG-GTGATATAACGTCACGTCTAGTGGTGGTTGA-TGAGGCCTAAC-GGCCG----ACCA-GTTC-GCGGCGTG------ACTGCTTATCGCMCGG-AAAG-----CTCA-GACGA--CACCATGGACGTCCTC--TAATGGG-CGTGCTACT-GTCGCGACCCCA---------------------------------------------------------------------------------
>Saxifraga_corsica_LN812399
---------------------------------------------------------------------------------------------------------------TAACAAGGTTTCCGTAGGTGAACCTGCGGAAGGATCATTGTCGTAACC--TGCG-AAAGCAATG------CAA-CTCGCGAACACGTAC--TTTA-CACTC------GGGAATCCA-GGGTT----GCCTCCCTC-----GCGA-ACACCC-TTGGTTTCCCGACAACGTCGGGGCGGCCT-GGCGTTC-TTT--TC--TCCCGGCGACGTAAAA-ATCGCT-CGGGATAACAAA-CGCCCGGCTAA-----------ACCAACG--CAA---CAAAA-AACC-GGCGTGAAATGCGCCAAGGA--ACATGA-------AAGGGAGTGCG--CTCTTCTGG-TGT---CAGC--ACT---GCTGCG--CCAGC-ACGGG--CGTCGTCTT--CTT-GATGAGTTTATAATGACTCTCGGCAACGGATATCTCGGCTCTTACATCGATGAAGAACGTAGCAAAATGCGATACTTGGTGTGAATTGCAGAATCCCGTGAACCATCGA-GTCTT-TGAACGCAAGTTGCGCCCGAATCCTTTTGGTCGAGGGCACGTCTGCCTGGGTGTCACGTACACATGC-CTC-CCGCAAA-CCTT--CCCCCCTTTGTGGA-------TGAAGGGCC---TCGCGGGAGCAGATAATGGTATCCCGTGCC----------TTTTCCGCGCGGCTTGCCT-AAAAATGGA-GAGCCG-GTGATGTAACGTCACGCCTAGTGGTGGTTAA-CGGGCCCTAAC-GGCCA----ACCA-GTTC-GCGGCGTG------ACTAGTCTT-CATCGG-AAAT-----CTCC-CGCGA--CACCTTGGATGTCCTC--TAATGGA-CGTGCTATT-GTCGCGACCCCA---------------------------------------------------------------------------------
>Saxifraga_corymbosa_LN812400
-------------------------------------------------------------------------------------------------------------------------------------CCTGCGGAAGGATCATTGTCGTAACC--TGCG-AAAGCAAAG------CAA-CTCGCGAACACGTAG--TCAA-CACTC------GGGGATCCA-AGTGC----GTCCTCCCC----GGGGG-ACGCCC-TTTCTC-CCC---AAAGTCGGGGGGGCCC-GGGGCTC-GTT--GCTCGCAGGCGGT----GCG-CCCGTCGCGAGCTCACGGC-CTCTTGGCCTT-----------CCCGACG--AAA---CAAAA-AACC-GGCGCGGAATGCGCCAAGGA--ACATGA-------AAGAGAGTGCG--CTCTTCCGG-CGT---CAGC-TCGC---GCTGTG--CTCGG-ACGGG--CGTCGTCTT--CTT-GATGAGTTTATAATGACTCTCGGCAACGGATATCTCGGCTCTTACATCGATGAAGAACGTAGCAAAATGCGATACTTGGTGTGAATTGCAGAATCCCGTGAACCATCGA-GTCTT-TGAACGCAAGTTGCGCCCGAATCCATCTGGTTGAGGGCACGTCTGCCTGGGTGTCACGTACACGCGC-CTC-CCGCGAACCCTT---CCCCTTTTTCGGA-------CGAAGGGTC---TCGCTGGAGCAGATGTTGGTATCCCGTGCC----------CGTTCCGCGCGGCTTGCCT-AAAAAAGGA-GATCCG-GAGACGAAACGTCGCGTCTAGTGGTGGTTGA-TGAGGCCTAAC-GGCCG---AACCA-GTTC-GCGGCGCG------ATCGTTTGTCGCACGG-AAGT-----CTCG-GACGA--CACCTCGGACGCCCCCC-TAACGGG-CGTGCTACT-GTCGCGACCCC----------------------------------------------------------------------------------
>Saxifraga_cossoniana_AF261172
-------------------------------------------------------------------------------------------------------------------------------------------------------TCGTAACC--TGTG-AAAGCAATG------CAA-CTCGCGAACACGTAC--TTTA-CACTC------GGGAATCCA-GGGGT----GCCTCCCTC-----GCGA-ACACCC-TTGGGTTCCCTTTAACGTCGGGGCGGCCT-GGCGTTC-TTT--TC--TCCCGGCGAAGTAAAA-CTCGCT-CGGGCTAACAAA-AGTCGGGCTAA-----------ACCAACG--CAA---CAAAAAAACC-GGCGTGAAATGCGCCAAGGA--ACATGA-------AAGAGAGTGCG--CTCTTCTGG-TGT---CAGC--ACT---GCTGCG--TCAGG-ACTGG--CGTCGTCTT--CTT-GATGAGTTTATAATGACTCTCGGCAACGGATATCTCGGCTCTTACATCGATGAAGAACGTAGCAAAATGCGATACTTGGTGTGAATTGCAGAATCCCGTGAACCATCGA-GTCTT-TGAACGCAAGTTGCGCCCGAATCCTTTTGGTCAAGGGCACGTCTGCCTGGGTGTCACGTACACATGC-CTC-CCGCAAA-CCTT---CCCCCTATGTAGA-------TGAAGGGCC---TCGCGGGAGCAGATAATGGTATCCCGTGCC----------CTTTATGT--GGCTTGCCT-AAAAACGGA-GAGCCG-GTGATGTAACTTCACGCCTAGTAATGGTTAA-CGAGGCCTAAC-GGCCA----ACCA-GTTC-GCGGCGTG------ACCAGTTTT-CACCAA-AAAT-----CTCC-TGCGA--CACCTTGGACGTCCTC--TAATGGA-CGTGCTATT-GT-------------------------------------------------------------------------------------------
>Saxifraga_cotyledon_LN812401
--------------------------------------------------------------------------------------------------------------GTAACAAGGTTTCCGTAGGTGAACCTGCGGAAGGATCATTGTCGTAACC--TGCG-AAAGCAAAG------CAA-CTCGCGAACACGTAG--TTAA-CACT-------GGGGATCCA-AGCGC----GTCCCTCTC----GGGGG-TTGCCC-TTTCTT-CCC---AACGTCGGGGCTGCTC--------------------------------------GTTTCGAGTTAACGAC-CTCCGGGCCGT-----------CCCGACG--CAA---CAAAA-AACC-GGCGTGAAATGCGCCAAGGA--ACGCGA-------AAGAGAGTGCG--CTCTTCCGG-CGT---CAGC-TCGC---GCTGTG--CCCGG-ATGGG--CGTCGTCTT--CTT-GATGAGTYTATAATGACTCTCGGCAACGGATATCTCGGCTCTTACATCGATGAAGAACGTAGCAAAATGCGATACTTGGTGTGAATTGCAGAATCCCGTGAACCATCGA-GTCTT-TGAACGCAAGTTGCGCCCGAATCCATCTGGTCGAGGGCACGTCTGCCTGGGTGTCACGTACACGCGT-CTC-CCGCAAA-CCTT---CCCCTTTTATGGA-------CGAAGGGCC---TTGCGGGAGCAGATATTGGTATCCCGTGCT----------CGTTCCGCGCGGCTTGCCT-AAAACCGGA-GAGCCG-ACGACAAAACGTCACG-CTAGTGGTGGTTAAACCAGGCCCAAC-GGCCG----ACCA-GTTC-GTGGTGTT------GGCGTTTGTCGCACGG-AAGT-----CTCA-GACGA--CACCTTGGACGTCCCC--TAACGGG-CGTGCTACT-GTCGCGACCCCA---------------------------------------------------------------------------------
>Saxifraga_crustata_LN812402
-----------------------------------------------------------------------------------------------------------------------------------------------------------------------AAGCAAAG------CAA-CTCGCGAACACGTAG--TTAA-CACTC------GGGGATCCA-AGCGC----GTCCCTCTC----GGGGG-GCGCCC-TTTCTT-CCC---AACGTCGGGGCTGCTC--------------------------------------GTTGCGAGTTAACGAC-CTCCGGGCCGT-----------CCCGACG--CAA---CAAAA-AACC-GGCGTGAAATGCGCCAAGGA--ACGCGA-------AAGAGAGTGCG--CTCTTCCGG-CGT---CAGC-TCGC---GCTGTG--CCTGG-ACGGG--CGTCGTCTT--CTT-GATGAGTTTATAATGACTCTCGGCAACGGATATCTCGGCTCTTACATCGATGAAGAACGTAGCAAAATGCGATACTTGGTGTGAATTGCAGAATCCCGTGAACCATCGA-GTCTT-TGAACGCAAGTTGCGCCCGAATCCATCTGGTCGAGGGCACGTCTGCCTGGGTGTCACGTACACGCGT-CTC-CCGSAAA-CCTT---CCCCTTTTGTGGA-------CGAAGGGTC---TTGCGGGAGCAGATATTGGTATCCCGTGCT----------CGTTCCGCGCGGCTTGCCT-AAAATCGGA-GAGCCG-ACGATGAAACGTCACGCCTAGTGGTGGTTAA-CCAGGCCTAAC-GGCCG----ACCA-GTTC-GTGGTGTG------GGCGTTTGTCGCACGG-AAGT-----CTCA-GACGA--CACCTTGGACGTCCCC--TAATGGG-CGTGCTACT-GTCGCGACCCCAGGTCAGGCGGGACTACCC---------------------------------------------------------------
>Saxifraga_cuneata_LN812403
---------------------------------------------------------------------------------------------------------------------------------------------------ATTGTCGTAACC--TGCG-AAAGCAATG------CAA-CTCGCGAACACGTAC--TTTA-CACTC------GTGAATCCA-GGGGT----GCCTCCCTC-----GCGA-GCACCC-TTGGTTTCTCGACAACGTCGGGGCGGCCT-GGCGTTC-TTT--TC--TC-CGGCGATGTAAAA-CTCGCT-CGGGCAAACAGA-CGCCGGGCTAA-----------ACCAACG--GAA---CAAAA-AACC-GGCGTGAAATGCGCCAAGGA--ACATGA-------AAGAGAGTGCG--CTCTTCTGG-TGT---CAGC--ACT---GCTGCG--CTAGG-ACGGG--CGTTGTCTT--CTT-GATGAGTTTATAATGACTCTCGGCAACGGATATCTCGGCTCTTACATCGATGAAGAACGTAGCAAAATGCGATACTTGGTGTGAATTGCAGAATCCCGTGAACCATCGA-GTCTT-TGAACGCAAGTTGCGCCCGAATCCTTTTGGTCGAGGGCACGTCTGCCTGGGTGTCACGTACACATGC-CTC-CCGCCAA-CCTT--CCCCCCTTTGTGGA-------TGAAGGGCC---TCGCGGGAGCAGATAATGGTATCCCGTGCC----------CTTTCCGCGCGGCTTGCCT-AAAAATGGA-GAGCCG-GTGATGTAATGTCACGCCTAGTGGTGGTTAA-CGAGGCCTAAC-GGCCA----ACCA-GTTC-GCGGTGTG------ACTGGTTTT-CACCGG-AAAT-----CTCC-TGCGA--CACCTTGGACGTCCTT--TAATGGA-CGTGCTATT-GTCGCGACCCCAGGTCAGGCGGGACTACCCGCTGAATTTAAGCATATC---------------------------------------------
>Saxifraga_cuneifolia_LN812404
------------------------------------------------------------------------------------------------------------------------------------------------------------------------AGCAAAG------CAA-CTCGCGAACACGTAG--TTAA-CACTC------GGGGATCCA-AGTGC----GCCCCCCCT----GGGGG-ACGCCC-TTTCTT-CCC---CACGTTGGGACGGCTT-GGAGTTC-GTC--G--------------------CTCTTCGCGAGTTGACGTC-CTCTGGGCCTC-----------CTCGACG--CAA---CAAAA-AACC-GGCGTGAAATGCGCCAAGGA--ACATGA-------AAGAGAGTGCG--CCCTT-------------------------------------TCGGG--CGTCGTCTT--CTT-GATGAGTTTATAATGACTCTCGGCAACGGATATCTCGGCTCTTACATCGATGAAGAACGTAGCAAAATGCGATACTTGGTGTGAATTGCAGAATCCCGTGAACCATCGA-GTCTT-TGAACGCAAGTTGCGCCCGAATCCATCTGGTTGAGGGCACGTCTGCCTGGGTGTCACGTACACACGC-CTC-CCGCGAA-CCTT--CCTCTTTTTATGGA-------CGAAGGGTC---ATGCGGGAGCAGATATTGGCATCCCGTGCT----------TGTTCCGCGCGGCTTGCCT-AAACGCGGA-GATCCG-ACGATGAAACGTCACGTCTAGTGGTGGTTGA-CTAGGCCTAAC-GGCCC----GCCA-GTTC-GAGGCGTG------AGCGTTTGTCTCGCGG-AAGT-----CTCA-GACGA--CACCTTGGGCGTCCTC--TAACGGG-CG--CCACT-GTCGCGACCYCAGGTCA----------------------------------------------------------------------------
>Saxifraga_cymbalaria_(1)_LN812405
-----------------------------------------------------------------------------------------------------------------ACAAGGTTTCCGTAGGTGAACCTGCGGAAGGATCATTGTCGTAGCCT-TGCG-AAAGCAAAA------CAA-CTCGTGAACGCGTAG--TCAA-CACTC------GGGGATCAA-AGAGA----GTCCCCCAA-----GGGG-ACCCCC-TTTCTT-CCC---AACGTCGCGAAGGACC-GGCGCTT-GCT--CG--CTCGTCGGC-GAAGCT-CTCGTCGCGAGTTGGCGGT-TTTTCGGTCCCT----------CGAGACA--CAA---CCAAA-ACCC-GGCGTGAAATGCGCCAAGGA--ACATAA-------AAGGGAGTGCC--CCCGTTCGG-CGC---CGGC-TCGC---GCCGCG--CTAGG-ACGGG--CGTCGTCTT--CTT-GATGAGTTTATAATGACTCTCGGCAACGGATATCTCGGCTCTTACATCGATGAAGAACGTAGCAAAATGCGATACTTGGTGTGAATTGCAGAATCCCGTGAACCATCGA-GTCTT-TGAACGCAAGTTGCGCCCGAATCCTTTTGGTTGAGGGCACGTCTGCCTGGGTGTCACGTACACACGC-CTCCCCTCAAACCCTT----CCCCCTATGGGA-------CGAAGGGCGCG-TTGGGTGAGCAGAGATTGGTATCCCGTGCC----------ACTGCCGCGCGGCCTACCT-AAAATCAGG-GAGCCA-GTGATGAAACTTCACGCCTAGTGGTGGTTAA-TGAGCCCTACG-GGTCG----ACCA-GTTC-CTGGCGTG------AGTGTTTTTCCATCGG-AACT-----CCCG-TTCGA--CACCTTGGACGTCCTC--TAATGGG-CGTGCTATT-GTCGCGACCCCA---------------------------------------------------------------------------------
>Saxifraga_depressa_(1)_AF261173
-------------------------------------------------------------------------------------------------------------------------------------------------------TCGTAACC--TGCG-AAAGCAATG------CAA-CTTGCGAACACGTAC--TTAA-CACTC------GGGAATCCA-AGGGT----GTCTCCCTC-----GGGA-ACACCC-TTTGTTTCCCGACAACGTCGGTGCGACTC-GGCGTTC-GTT--GC-TCCCAG-CGAAGTAAGA-CTCGCT-CGGGCCAACAAA-CGCCCGGCTGA-----------ACCAACG--CAA---CAAAA-AACC-GGCGTGAAATGCGCCAAGGA--ACATGA-------AAGAGAGTGCG--CTCTTCTGG-TGT---CAGC--ACT---GCTGCG--CTAGG-ACGGG--CGTTGTCTT--CTT-GATGAGTTTATAATGACTCTCGGCAACGGATATCTCGGCTCTTACATCGATGAAGAACGTAGCAAAATGCGATACTTGGTGTGAATTGCAGAATCCCGTGAACCATCGA-GTCTT-TGAACGCAAGTTGCGCCCGAATCCTTTTGGTCGAAGGCACGTCTGCCTGGGTGTCACGTACACATGC-CTC-CCGCAAA-CCTT--CCCCCCTTTGTGGA-------TGAAGGGC----TCGCGGGAGCAGATAATGGTATCCCGTGCT----------CTTTTCGTGCGGCTTGCCT-AAAAATAGA-GAGCCG-GTGATTAAACGTCACGCCTAGTGGTGGTTAA-CGAGGCCTAGC-GGCCA----ACCA-GTTC-GCGACGTG------AACAACTATCGCCCGG-AAAT-----CTCA-CACGA--CACCTTGGACGTCTGG--TAATGGA-CGTGCTATT-GT-------------------------------------------------------------------------------------------
>Saxifraga_derbekii_LN812406
-------------------------------------------------------------------------------------------------------------------------------------CCTGCGGAAGGATCATTGTCGTAACC--TGCT-AAAGCAAAA------CAA-CCTGCGAACATGTAC--TTA--CATTC------GGGGATCCA-AGTGC----GTTTGCTTC----GGCGG-ATGCTC-TTTCTT-CCC---AACGTTGAGATGGCTC-GGCATGT-GCTT-GCTTACCAACGAA----GCA-TTCGTTGAGAGTTGGCACT-TACTGAGCTTT-----------CTCGACA--TAA---CAAAA-ACCC-GGCGTGAACTGCGCCAAGGA--ACATAAT------AAGAGCGTGCA--TTCTCCCGG-TGT---TTGC-TTTT---GCTTCA--CTCGG-ATGGA--TGTCATCTT--CTT-GATGAGTTTATAATGACTCTCGGCAACGGATATCTCGGCTCTTACATCGATGAAGAACGTAGCAAAATGCGATACTTGGTGTGAATTGCAGAATCCCGTGAACCATCGA-GTCTT-TGAACGCAAGTTGCGCCCGAATCCTTTCGGTGGAGGGCACGTCTGCCTGGGTGTCACGTACACACGT-CTC-TCACAAA-CCTT---TCCCTTCATGGG--------CGAAGGGTC---TTGCGTGAGCGGAGTTTGGTATCCCGTGCT----------TGTATTGTGCGGCTTACCT-AAAAATTGA-GAGCCA-GTGATGAAACTTCACGTCTAGTGGTGGTTAA-GGAACCTTCAT-GGGTC--AAACCA-GTTC-GCGGCGTG------AATGTTTGTCACTTGG-AAAG---TTCTCT-ACCGA--CACCTTGAACGTCTTT--TAATGAC-CGTTCTACT----------------------------------------------------------------------------------------------
>Saxifraga_desoulavyi_LN812407
--------------------------------------------------------------------------------------------------------------------------------------------------CATTGTCGTAACC--TGCG-AAAGCAAAG------CAA-CTCGCGAACACGTAG--TCAA-CACTC------GGGGATCCA-AGTGC----GTCCTCCYY----GGGGG-ACGCCC-TTTCTC-CCC---AAAGTCGGGGCGGCTC-GGYGCTC-GTT--GCTCGCAGGCGGT----GCG-ACCGTCGCGAGCTCACGAT-CTCCGGGCCTT-----------CCCGGCG--CAA---CAAAA-AMCC-GGCGCGGAATGCGCCAAGGA--ACATGA-------AAGAGAGTGCG--GTCTTCCGG-CGT---CAGC-TCGC---GCTGCG--CTCGG-ACGGG--CGTCGTCTT--CTT-GATGAGTTTATAATGACTCTCGGCAACGGATATCTCGGCTCTTACATCGATGAAGAACGTAGCAAAATGCGATACTTGGTGTGAATTGCAGAATCCCGTGAACCATCGA-GTCTT-TGAACGCAAGTTGCGCCCGAATCCATCTGGTTGAGGGCACGTCTGCCTGGGTGTCACGTACACGCGC-CTC-CCGCGAA-CCTT--TCCCCTTTTTCGGA-------CGAAGGGTC---TCGCTGGAGCAGATGTTGGTATCCCGTGCC----------CGTTCCGCGCGGCTTGCCT-AAAAACGGA-GATCCG-GCGACGAAACGTCGCGYCTAGTGGTGGTTGA-TGAGGCCTAAC-GGCCG---AACCA-GTTC-GCGGCGCG------ATCGTTTGTCGCACGG-AAGT-----CTCG-GACGA--CACCTCGGACGCCCCT--TAACGGG-CGTGCTACT-GTCGCGACCCCAGGTCAGGCGGGACTACCCGCTGAATTTAAGCATATCA--------------------------------------------
>Saxifraga_diapensioides_LN812408
--------------------------------------------------------------------------------------------------------------------------------------------------CATTGTCGTAACC--TGCG-AAAGTAAAG------CAA-CTCGCGAACACGTAG--TCAA-CACTC------GGGGATCYG-AGCGC----GTCCTCCYC----GGGGG-ACGCCY-TTTCTC-CCC---AAAGTCGGGGCGGCYC-GGCGCTC-GTT--GCTCGCAGGCGSC----GCG-ATTGTCGCGAGCTAACKGC-YTCCGGGCCTT-----------CCCGACG--CAA---CAAAA-AACC-GGCGCGGAATGCGCCAAGGA--ATATGA-------AAGAGAGTGCG--CTCTTCCGG-CGT---CAGC-TCGC---GCTGCG--CTCGG-ACSGG--CGTCGTCTT--CTT-RATGAGTTTATAATGACTCTCGGCAACGGATATCTCGGCTCTTACATCGATGAAGAACGTAGCAAAATGCGATACTTGGTGTGAATTGCAGAATCCCGTGAACCATCGA-GTCTT-TGAACGCAAGTTGCGCCCGAATCCATCTGGTTGAGGGCACGTCTGCCTGGGTGTCACGTACACGCGC-CTC-CCGCYAA-CCTT--CCCCTTTATSCGGA-------YGAAGGGTC---TCGCGGGAGCAGATGTTGGTATCCCGTGCC----------TGTTTCGCGCGGCTTGCCT-AAAAAYGGA-GATCCG-GCGACGMAACGTCGCGTCTAGTGGTGGTTGA-TKAGGCCTAAC-GGCCG---AACCA-G-----------------------------------------------------------------------------------------------------------------------------------------------------------------------------------------
>Saxifraga_dichotoma_LN812409
-------------------------------------------------------------------------------------------------------------------------------------------------------------CC--TGCG-AAAGCAATG------CAA-CTCGCGAACACGTAC--TTTA-CACTC------GGGAATCCA-CGGGT----GCCTCCCTC-----GCGA-GCACCC-TTGGTTTCCCGACAACGTCGGGGCGGCTT-GGCGTTC-TTT--TA--TCCCGGCGACTTGAAA-CTCGCC-CGGGCTAACAGA-CGCATGGCTTA-----------ACCAACG--GAA---CAAAA-AACC-GGCGTGAAA-ACGCCAAGGA--ACATGA-------AAGAGAGTGCG--CTCTTTTGG-TGT---CAGC--ACT---GCTGCG--CCAGG-ACGGG--CGTTGTCTT--CTT-GATGAGTTTATAATGACTCTCGGCAACGGATATCTCGGCTCTTACATCGATGAAGAACGTAGCAAAATGCGATACTTGGTGTGAATTGCAGAATCCCGTGAACCATCGA-GTCTT-TGAACGCAAGTTGCGCCCGAATCCTTTTGGTCGAGGGCACGTCTGCCTGGGTGTCACGTACACATGC-CTC-CCGCAAA-CCTT---CCCCCCTTGTGGA-------CGAAGGGCC---TTGCGGGAGCAGATAATGGTATCCCGTGCT----------CTTTCCGCGCGGCTTGCCT-AAAAATGGA-GAGCCG-GTGATGTAACGTCACGCCTAGTGGTGGTTAA-CGAGGCCTGAC-GGCCA----ACCA-GTTC-GCGGCGTG------ACCGGTTTT-CATCGG-AAAT-----CTCC-TGCGA--CACCTTGGACGTCCTC--TGATGGA-CGTGCTATT-GTCGCGACCCCAGGTCAGGCGGGACTACCCGCTGAATTTAAGCATATCAATAA----------------------------------------
>Saxifraga_dingqingensis_EU158857
-------------------------------------------------------------------------------------------------------------------------------------------------------TCGTAACC--TGCG-AAAGTAAAAAA----CGA-CTCGCGAACACGTAG--TTA--CCCTC------GGGAATTCA-AGTGC----GTCTCCCTT----GGGAC-ATGTCC-TTGGTT-CCC---AACGTCGGGATGGCTA-GGCGTCT-GCC--GCTCGTCGGCGAA----GTA-TTCGTCGCGAGTTGGCGTATCTCCGCGCTTTG----------CCCGACGCATAA---CAAAA-ACCC-GGCGCGAAATGCGCCAAGGA--ACATGA-------AAGAGAGCGCA--CTCTTTCGG-TGC---TAGC-TCGC---GCTGCA--CTCGG-ACGGG--TGCCGTCTT--CTT-GATGAGTTTATAATGACTCTCGGCAACGGATATCTCGGCTCTTACATCGATGAAGAACGTAGCAAAATGCGATACTTGGTGTGAATTGCAGAATCCCGTGAACCATCGA-GTCTT-TGAACGCAAGTTGCGCCCGAACCCTTCGGGTTGAGGGCACGTCTGCCTGGGTGTCACGTACACACGT-CTC-CCACAAA-CCTT---CGCCCTTTGCGGA-------CGGAGGGCT---TCGTGCGAGCAGAGATTGGTTTCCCGTGCT----------CTCGCGGCGCGGCTTACCT-AAAAACAGA-GAGCCA-GTGACGAAGCGTCACGTCTAGTGGTGGTTAA-TGTGCCTTTAC-GGCCG----ACCA-GTTC-GCGGCGTG------AATGCTTGTTGCTTGG-AAAG-----CTCG-ACCGA--CACCTTGAACGTCGTC--CGATCGG-CGTGCTACT-GT-------------------------------------------------------------------------------------------
>Saxifraga_dinnikii_LN812410
----------------------------------------------------------------------------------------------------------------AACAAGGTTTCCGTAGGTGAACCTGCGGAAGGATCATTGTCGTAACC--TGCG-AAAGCAAAG------CAA-CTCGCGAACACGTAG--TCAA-CACTC------AGGGATCCA-AGTGC----GTCCTCCTC----GGGGG-ACGCCC-TTTCTC-CCC---AAAGTCGGGGCGGCTC-GGCGCTC-GTT--GCCCGCAGGCGGT----GCG-ACCGTCGCGAGCTCACGAT-CTCCGGGCCTT-----------CCCGGCG--CAA---CAAAAAAACC-GGCGCGGAATGCGCCAAGGA--ACATGA-------AAGAGAGTGCG--GTCTTCCGG-CGT---CAGC-TCGC---GCTGCG--CTCGG-ACGGG--CGTCGTCTT--CTT-GATGAGTTTATAATGACTCTCGGCAACGGATATCTCGGCTCTTACATCGATGAAGAACGTAGCAAAATGCGATACTTGGTGTGAATTGCAGAATCCCGTGAACCATCGA-GTCTT-TGAACGCAAGTTGCGCCCGAATCCATTTGGTTGAGGGCACGTCTGCCTGGGTGTCACGTACACGCGC-CTC-CCGCGAA-CCTT--TCCCCCTTTTCGGA-------CGAAGGGTC---TCGCTGGAGCAGATGTTGGTATCCCGTGCC----------CGTTCCGCGCGGCTTGCCT-AAAAACGGA-GATCCG-GCGACGAAACGTCGCGCCTAGTGGTGGTTGA-TGAGGCCTAAC-GGCCG---AACCA-GTTC-GCGGCGCG------ATCGTTTGTCGCACGG-AAGT-----CTCG-GACGA--CACCTCGGACGCCCCCC-TAACGGG-CGTGCTACT-GTCGCGACCCCA---------------------------------------------------------------------------------
>Saxifraga_discolor_LN812411
---------------------------------------------------------------------------------------------------------------------------------------------------ATTGTCGTAACC--TGCG-AAAGCAAGG------CAA-CTCGCGAACACGTAC--TTTA-CACTC------GGGAATYGA-AGGGT----GTCTCCCCC-----GGGA-AAGCCC-TTCCTT-CCCGGCAACGTCGGGTCGGCTC-GGCGCTC-GTT--GC-TTTCCGACGAAGTAACA-CTCGTT-TGGGCTAGCGAC-CGTCGGGCTTGT----------CCCTACG--CAA---CAAAAAAACC-GGCGCGAAATGTGCCAAGGA--ACATGA-------AAGAGAGTGCG--CTCTTCTGG-CGT---CAGC--ACT---GCTGCG--CTGGG-ATGGG--CGTTGTCTT--CTT-GATGAGTTTATAATGACTCTCGGCAACGGATATCTCGGCTCTTACATCGATGAAGAACGTAGCAAAATGCGATACTTGGTGTGAATTGCAGAATCCCGTGAACCATCGA-GTCTT-TGAACGCAAGTTGCGCCCGAATCCTTTTGGTCGAGGGCACGTCTGCCTGGGTGTCACGTACACGCGC-CTC-CCGTAAAACCTT--CCCCCTTTTGTGGT-------TGAAGGGAC---TTGCGGGAGCAGATAATGGTATCCCGTGCT----------CTTTCCGCGCGGCTTGCCT-AAAGACAGA-GAACCG-GCGATGAAACGTCACGCCTAGTGGTGGTTAA-CGACGCCTAAC-GGCCG----ACCA-GTTC-GCGACGTG------ACTAGTTAT-CCCCGG-AAAT-----CTCA-TACGA--CACCTCGGACGTCCTC--TAATGGG-CGTGCTATT-GTCGCGACCCCAGGTCAGGCGGGACTACCCGCTGAATTTAAGCATATCA--------------------------------------------
>Saxifraga_diversifolia_var_diversifolia_LN812412
--------------------------------------------------------------------------------------------------------------------------------------------------CATTGTCGTAACC--TGCG-AAAGCAAAAAA----YGA-CTCGCGAACACGTAG--TTA--CAATC------GGGGATCCA-AGCGC----GTCTCCCTA----GGGGT-ACGCTC-TTGTTT-CCC---AACGTCGGGATGGCTA-GGCGTTT-GCC--GCTCGTCGGCGAA----GTA-TTCGTCGTGAGTTGGCATTTCTCCTCGCTTTG----------CCCGACGCACAA---CAAAA-ACCC-GGCGCGAAATGCGCCAAGGA--ATATRA-------AAGAGAGCGCA--CTCTTTCGR-TGC---TAGC-TTGC---GCTGCA--CTCGG-AYGGG--TGCCGTCTT--CTT-GATGAGTTTATAATGACTCTCGGCAACGGATATCTCGGCTCTTACATCGATGAAGAACGTAGCAAAATGCGATACTTGGTGTGAATTGCAGAATCCCGTGAACCATCGA-GTCTT-TGAACGCAAGTTGCGCCCGAACCCTTCGGGTTGAGGGCACGTCTGCCTGGGCGTCACGTACGCATGT-CTC-TCACAAC-CCTT---CGCCCCTTGCGGA-------CGTAGGGCT---TYGTGCGAGCAGAGATTGGTATCCCGTGCT----------CTCGAGGCGCGGCTTACCT-AAAAAAAGA-GAGCCA-GTGACAAAGCGTCACGTCTAGTGGTGGTTAA-TGTGCCTTTAC-GGCCG----ACCA-GTTC-GCGGCGTG------AATGCTTGTCGCTTGG-AAAG-----CTCG-ATCGA--CACCTTGAGCATCGTC--CAATCGG-TGTGCTACT-GTCGCGACCCCAGGTCAGGCGGGACTACCCGCTGAATTTAAGCATATC---------------------------------------------
>Saxifraga_duthiei_LN812413
----------------------------------------------------------------------------------------------------------------------------------------------------TTGTCGTAACC--TGCG-AAAGCAAAG------CAA-CTCGCGAACACGTAG--TCAA-CACTC------GGGGATTCG-AGCGC----GTCCTCCCC----GGGGG-ACGCCC-TTTCTC-CCC---AAAGTCGGGGCGGCCC-GGCGCTC-GTT--GCTCGCAGGCGGC----GYG-ATTGTCGCGAGCYAACGGC-CTCCGAGCCYT-----------CCCGRCK--CAA---CAAAA-AACC-GGCGCGGAATGCGCCAAGGA--ATATGA-------AAGAGAGTGCG--CTCTTCCGG-CGT---CAGC-TCGC---GCTGCG--CTCGG-ACGGG--CGTCGTCTT--CTT-GATGAGTTTATAATGACTCTCGGCAACGGATATCTCGGCTCTTACATCGATGAAGAACGTAGCAAAATGCGATACTTGGTGTGAATTGCAGAATCCCGTGAACCATCGA-GTCTT-TGAACGCAAGTTGCGCCCGAATCCATCTGGTTGAGGGCACGTCTGCCTGGGTGTCACGTAYRMGCGC-MTC-CCGCGAA-CMTT--CCCCTTTATGCGGA-------CGAATGGTC---TCGYGGGAGCAGATGTTGGTATCCCGTGCC----------TGTTTCGCGCGGCTTGCCT-AAAAACGGA-GATCCG-GCGACGAAACGTCGCGTCTAGTGGTGGTTGA-TGAGGCCTAAC-GGCCG---AACCA-GTTC-GCGGCGCG------ATCGTTTGTCGCAAGR-AAGT-----CTCG-GACGA--CACCTCGGACGCCCCC--TAAYGGG-CGTGCCACT-GTCGCGACCCCAGGTCAGGCGGGACTACCCGCTGAATTTAAGCATATCA--------------------------------------------
>Saxifraga_egregia_EU158836
-------------------------------------------------------------------------------------------------------------------------------------------------------TCGTAACC--TGCG-AAAGCAAAAAA----CGA-CTCGCGAACACGTAG--TTA--CAATC------GGGGATCCA-AGCGC----GTCTCCCTA----GGGGT-ACGCTC-TTGTTT-CCC---AACGTCGGGATGGCTA-GGCGTTT-GCC--GCTCGTCGGCGAA----GTA-TTCGTCGTGAGTTGGCATTTCTCCTCGCTTTG----------CCCGACGCACAA---CAAAA-ACCC-GGCGCGAAATGCGCCAAGGA--ATATGA-------AAGAGAGCGCA--CTCTTTCGA-TGC---TAGC-TTGC---GCTGCA--CTCGG-ATGGG--TGCCGTCTT--CTT-GATGAGTTTATAATGACTCTCGGCAACGGATATCTCGGCTCTTACATCGATGAAGAACGTAGCAAAATGCGATACTTGGTGTGAATTGCAGAATCCCGTGAACCATCGA-GTCTT-TGAACGCAAGTTGCGCCCGAACCCTTCGGGTTGAGGGCACGTCTGCCTGGGCGTCACGTACGCATGT-CTC-TCACAAC-CCTT---CGCCCCTTGCGGA-------CGTAGGGCT---TCGTGCGAGCAGAGATTGGTATCCCGTGCT----------CTCGAGGCGCGGCTTACCT-AAAAAAAGA-GAGCCA-GTGACAAAGCGTCACGTCTAGTGGTGGTTAA-TGTGCCTTTAC-GGCCG----ACCA-GTTC-GCGGCGTG------AATGCTTGTCGCTTGG-AAAG-----CTCG-ATCGA--CACCTTGAGCATCGTC--CAATCGG-TGTGCTACT-GT-------------------------------------------------------------------------------------------
>Saxifraga_engleriana_LN812414
-----------------------------------------------------------------------------------------------------------------------------------------------------------AACC--TGCG-AAAGCAAAAAC----CGA-CTCGCGAACACGTAG--TTA--CCCTC------GGGAATTCA-AGTGC----GTCTCCCTT----GGGAC-ACGCCC-TTGGTT-CCC---AACGTCGGGATGGCTA-GGCGTCT-GCC--GCTCGTCGGCGAA----GTC-TTCGTCGCGAGTTGGCGTATCTCTGCGCTTTT----------CCCGACGCATAA---CAAAA-ACCC-GGCGCAAAATGTGCCAAGGA--ACATGA-------AAGAGAGCGCG--CTCTTTCGG-TGC---TAGC-TCGC---GCTGCA--CTCGG-ACGGG--TGCCGTCTT--CTT-GATGAGTTTATAATGACTCTCGGCAACGGATATCTCGGCTCTTACATCGATGAAGAACGTAGCAAAATGCGATACTTGGTGTGAATTGCAGAATCCCGTGAACCATCGA-GTCTT-TGAACGCAAGTTGCGCCCGAACCCTTCGGGTTGAGGGCACGTCTGCCTGGGTGTCACGTACACATGT-CTC-CCACAAA-CCTT---CGCCCTTTGCGGA-------CGGAGGGCT---TCGTGCGAGCAGAGATTGGTTTCCCGTGCT----------CTCGCGGCGCGGCTTACCT-AAAAACAGA-GAGCCA-GTGACGAAGCGTCACGTCTAGTGGTGGTTAA-TGTGCCTTTTT-GGCCG----ACCA-ATTC-GCGGCGTG------AATGCTTGTCGCTCGG-AAAG-----CTCG-ACCGA--CACCTTGAACGTTGTC--CAATCGG-CGTGCTACT-GTCGCGACCCCAGGTCAGGCGGGACTACCCGCTGAATTTAAGCATATCA--------------------------------------------
>Saxifraga_erioblasta_LN812415
-----------------------------------------------------------------------------------------------------------------------------------------------------------------------------TG------CAA-CTCGCGAACACGTAC--TTTA-CACTC------GGGAATCCA-GGGGT----GCCTCCCTC-----GCGA-ACACCC-TTGGTTTCCCGACAACGTCGGGGCGGCAT-GGCGTTC-TTT--TC--TCCCGGTGACGTAAAA-CTCGCT-CGGGATAACTAA-CGCCCGGCTAA-----------ACCAACG--CAA---CAAAA-AACC-GGCGTGAAATGCGCCAAGGA--ACATGA-------AAGAGAGTGCG--CTCTTCTGG-TGT---CAGC--ACT---GCTGCG--CCAGC-ACGGG--CGTCGTCTT--CTT-GATGAGTTTATAATGACTCTCGGCAACGGATATCTCGGCTCTTACATCGATGAAGAACGTAGCAAAATGCGATACTTGGTGTGAATTGCAGAATCCCGTGAACCATCGA-GTCTT-TGAACGCAAGTTGCGCCCGAATCCTCTTGGTCGAGGGCACGTCTGCCTGGGTGTCACGTACACATGC-CTC-CCGCAAA-CCTT--CCTCCCTTTGTGGA-------TGAAGGGCC---TCGCGGGTGCAGATAATGGTATCCCGTGCC----------CTTTCCGCGCGGCTTGCCT-AAAAATGGA-GAGCCA-GTGATGTAACGTCACGCCTAGTGGTGGTTAA-CGGGGCCTAAC-GGCCA----ACCA-GTTC-GCGGCGTG------ACTAGTCTT-CATCGG-AAAT-----CTCC-CACGA--CACCTTGGACGTCCTC--TAATGGA-CGTGCTATT-GTCGCGACCCCAGGTCAGGCGGGACTACCCGCTGA----------------------------------------------------------
>Saxifraga_eschscholtzii_(1)_LN812416
------------------------------------------------------------------------------------------------------------TCGTAACAAGGTTTCCGTAGGTGAACCTGCGGAAGGATCATTGTCGTAACC--TGCG-AAAGCAACA------CGA-CTCGCGAACACGTAG--TTA--AACTC------GGGGATCCG-AGCGC----GTCTCCTCC----GGGCAC--GCTC-TCGGTT-CCC---AACGCCGGAGTGGCTC-GGCGTCT-GCC--GCTCGCCGACGAA----GCA-TTCGTCGCGGGCCGGCGTTCGTCCGGGCTGT-----------CCCGACA--CAA---CAAAA-ACCC-GGCGTGAAATGCGCCAAGGA--ACATAA-------AAGAGAGCGCA--TTCGTCCGG-TGC---CAGC-WCGC---GCTGCG--CTCGG-ACGGG--TGCCGTCTT--CTT-GATGAGTTTATAATGACTCTCGGCAACGGATATCTCGGCTCTTACATCGATGAAGAACGTAGCAAAATGCGATACTTGGTGTGAATTGCAGAATCCCGTGAACCATCGA-GTCTT-TGAACGCAAGTTGCGCCCGAATCCTTCTGGTTAAGGGCACGTCTGCCTGGGCGTCACGTACACACGT-CTC-CCACAAT-CCTT---CGCCCCTTGCGGA-------CGGAGGGTC---CCGTGCGAGCAGAGATTGGCATCCCGCGCT----------CTCGAGGCGCGGCTTGCCT-AAAAACGGA-GAGCCA-GTGATGAAACGTCACGTCTAGTGGTGGTTAG-TGTGCCTYGAC-GGCCG----ACCA-GTTC-GCGGCGTG------AATGTTTGTCGCTCGG-AAAG-----CTCG-ACCGA--CACCTCGAACGTCGTC--TAATCGG-CGTGCTACT-GTCGCGACCCCAGGTCAGGCG------------------------------------------------------------------------
>Saxifraga_exarata_LN812417
--------------------------------------------------------------------------------------------------------------GTAACAAGGTTTCCGTAGGTGAACCTGCGGAAGGATCATTGTCGTAACC--TGCG-AAAGCAATG------CAA-CTCGCGAACACGTAC--TTTA-CACTC------GGGAATCCA-GGGGT----GCCTCCCTT-----GGGA-ACACCC-TTGGTTTCCAGACAACGTTGGGGCGGCTT-GGCTTTC-TTT--TC--TCCCGGCGACGTAAAA-CTCGCT-TGGGCTAACAAG-CGTCGGGCTAA-----------ACCAACG--CAA---CAAAA-AACC-GGCGTGAAATGCGCCAAGGA--ACATGA-------AAGAGAGTGCG--CTCTTCTGG-TGT---CAGT--ACT---GCTGCG--CCAGG-ATGGG--CGTCGTCTT--CTT-GATGAGTTTATAATGACTCTCGGCAACGGATATCTCGGCTCTTACATCGATGAAGAACGTAGCAAAATGCGATACTTGGTGTGAATTGCAGAATCCCGTGAACCATCGA-GTCTT-TGAACGCAAGTTGCSCCCGAATCCTTTTGGTYGAGGGCACGTCTGCCTGGGTGTCACGTACACATGC-CTC-CCGCMMM-CCTT---CCCCCTTTGTGGA-------TGAAGGGCC---TTGCGGGAGCAGATAATGGTATCCCGTGCC----------CTTTCCGCGCGGCTTGCCT-AAAAATGGG-GAGCCG-GTGACGTAACGTCACGCCTAGTGGTGGTTAA-CGAGGCCTAAC-GGCCA----ACCA-GTTC-GCGGCGTG------ACTAGTTTT-CACCGG-AAAY-----CTCC-TGCGA--CACCTTGGACGTCCCC--TAATGAA-CGTGCTATT-GTCGCGACCCC----------------------------------------------------------------------------------
>Saxifraga_radiata_(2)_LN812418
------------------------------------------------------------------------------------------------------------TCGTAACAAGGTTTCCGTAGGTGAACCTGCGGAAGGATCATTGTCGTAGCC--TGCG-AAAGCAAAG------CAA-CTCGCGAACACGTAG--TCAA-CGCCC------GGGGAATC--GGGGC----G-CCTCTCC----GGAGA-ACGCCC-CTTCTC-CCCG--AAAGTCGGG-CGGCTC-------------------------------------GGAGTCCGTTTTGCGGA-CGACGCGCCGT-----------CCCGACC--CAA---CAACA-AACC-GGCGTGAAATGCGCCAAGGA--ACGCGA-------AAGAGAGTGCA---CCCTCCGGTYGT---CGGC-TCGC---GCCGCG--CCCGG-GCTGG--TGTCGTCTT--CTT-GATGAGTTTATAATGACTCTCGGCAACGGATATCTCGGCTCTTACATCGATGAAGAACGTAGCAAAATGCGATACTTGGTGTGAATTGCAGAATCCCGTGAACCATCGA-GTCTT-TGAACGCAAGTTGCGCCCGAATCCTTCTGGTCGAGGGCACGTCTGCCTGGGTGTCACGTACACGCGC-CTC-CCGCAAA-CCTT---CCCCC-TYGGGGA-------YGAAGGSYC---WTGCGGGAGCAGATGTTGGTATCCCGTGCC----------CGTTCCGCGCGGCTTGCCT-AAAMACGGA-GAGCCG-GTGACGAAACGTCGCGCCTAGTGGTGGTTGC-ATCGGCCTAGC-GGCCG----ACCC-GTTC-GCGGCGTG------GACGTTTGTGTCCCGG-AGAT-----CTCG-GACGA--CACCTCGGACGCCCTC--CAATGGG-CGTGCTACT-GTCGCGACCCCA---------------------------------------------------------------------------------
>Saxifraga_facchinii_LT970995
----------------------------------------------------------------------------------------------------------------TACAAGGTTTCCGTAGGTGAACCTGCGGAAGGATCATTGTCGTACTC--TGCG-AAAGCAATG------CAA-CTCGCGAACGCGTAC--TTAA-CCCTC------GAGAATCCA-AGGGT----GCTTCCTTC-----GGGA-ATGCCT-TTTTTTTCCCGACAACTTCGGCGCGGCTC-GGCGTTC-GTT--GC--TCCCGACGGTGTAAAA-CTCGCT-CGGGCTAACAAA-CGTTGGGCCTA-----------ACCAACG--TAA---CAAAA-AACC-GGCGTGAAATGCGCCAAGGA--ACATAA-------AAGAGAGTGCG--TTCGTCTGG-TGT---CAGC--AGT---GTTGCG--CCAGG-ACGGG--CGTTGTCTT--CTT-GATGAGTTTATAATGACTCTCGGCAACGGATATCTCGGCTCCTACATCGATGAAGAACGTAGCAAAATGCGATACTTGGTGTGAATTGCAGAATCCCGTGAACCATCGA-GTCTT-TGAACGCAAGTTGCGCCCGAATCCTTTTGGTCGAGGGCACGTCTGCCTGGGTGTCACGTACACATGC-CTC-CCGCAAA-CCTT--TCCCACTTTGTGGA-------TTTAGGGTC---TTGTGGGAGCAGATAATGGTATCCCGTCCT----------CTTTTCGTGCGGCTTGCCT-AAAAATAGA-GAGCCG-GTGATGAAAAGTCACGCCTAGTGGTGGTTAA-CGAGGCCTGAC-GGCCA----ACCA-GTTC-GCGACGTG------ACCAATTAT-CCCCGC-AAAT-----CTCA-TACGA--CACCTTGAACGTTCTG--TAATGGA-CGTGCTATT-GTCGCGACCCCAG--------------------------------------------------------------------------------
>Saxifraga_felineri_LN812419
--------------------------------------------------------------------------------------------------------------------------------------------------CATTGTCGTAACC--TGCG-AAAGTAAAG------CAA-CTCGCGAACACGTAG--TCAA-CACTC------GGGGATCCG-AGCGC----GTCCTCCCC----GGGGG-ACGCCC-TTTCTC-CCC---AAAGTCGGGGCGGCCC-GGCGCTC-GTT--GCTCGCAGGCGGC----GCG-ATTGTCGCGAGCTAACGGC-CTTCGGGCCTT-----------CCCGACG--CAA---CAAAA-AACC-GGCGCGGAATGCGCCAAGGA--ATATGA-------AAGAGAGTGCG--ATCTTCCGG-CGT---CAGC-TCGC---GCTGCG--CTCGG-ACGGG--CGTCGTCTT--CTT-AATGAGTTTATAATGACTCTCGGCAACGGATATCTCGGCTCTTACATCGATGAAGAACGTAGCAAAATGCGATACTTGGTGTGAATTGCAGAATCCCGTGAACCATCGA-GTCTT-TGAACGCAAGTTGCGCCCGAATCCATCTGGTTGAGGGCACGTCTGCCTGGGTGTCACGTACACGCGC-CTC-CCGCCAA-CCTT--CCCCTTTATGCGGA-------CGAAGGGTC---TCGCGGGAGCAGATGTTGGTATCCCGTGCC----------TGTTTCGCGCGGCTTGCTT-AAAAACGGA-GATCCG-GCGATGAAATGTCGCGTCTAGTGGTGGTTGA-TGAGGCATAGC-CGCCG---AACCATGTGCTTCGGCGCG------ATCGTTTGTCGCAGGA-AAGT-----CTCG-GACGA--CACCTCGGACGCCCCC--TAACGGG-CGTGTTACT-GTCGCGACCCCAGGTCAGGCGGGACTACCCGCTGAATTTAAGCATATC---------------------------------------------
>Saxifraga_ferdinandi-coburgi_LN812420
------------------------------------------------------------------------------------------------------------------------------------------GGAAGGATCATTGTCGTAACC--TGCG-AAAGCAAAG------CAA-CTCGCGAACACGTAG--TCAA-CACTC------GGGGATCCT-AGCGC----GTCCTCCCC----GGGGG-ACGCCC-TTTCTC-CCC---AAAGTCGGGGCGGTGC-GGCGCTC-GTT--GCTCGCAGGCGGC----GCG-ATTGTCGCGAGTTAACGGC-CTCCGGGCCTT-----------CCCGACG--CAA---CAAAA-AACC-GGCGCGGAATGCGCCAAGGA--ATATTA-------AAGAGAGWGCR--CTCTTCCGG-KGT---CAGC-TCGC---GCTGCG--CTCGG-ATGGG--CGTCGTCTT--CTT-GATGAGTTTATAATGACTCTCGGCAACGGATATCTCGGCTCTTACATCGATGAAGAACGTAGCAAAATGCGATACTTGGTGTGAATTGCAGAATCCCGTGAACCATCGA-GTCTT-TGAACGCAAGTTGCGCCCGAATCCATCTGGTTGAGGGCACGTCTGCCTGGGTGTCACGTACACGCGC-CTC-CCGCGAA-CCTT--CTCCTTTATGCGGA-------TGAAGGGTC---TCGCGGGAGCAGATGTTGGTATCCCGTGCC----------TGTTTCGCGCGGCTTGCCT-AAAAACGGA-GATCCA-GCGACGAAACGTCGCGTCTAGTGGTGGTTGA-TGAGGCCTAAC-GGCCG---AACCA-GTTC-GCGGCGCG------ATCGTTTGTCGCAAGA-AAGT-----CTCG-GACGA--CACCTCGGACGCCCCCCCTAACGGG-CGTGCTACT-GTCGCGACCCCAGGTCAGGCGGGACTACCCGCTGAATTTAAGCATAT----------------------------------------------
>Saxifraga_filicaulis_LN812421
-----------------------------------------------------------------------------------------------------------------ACAAGGTTTCCGTAGGTGAACCTGCGGAAGGATCATTGTCGTAACC--TGCG-AAAGCAAGA------CGA-CTCGCGAACACGTAG--TTA--CCCTC------GGGGATCCG-AGCGC----GTCTCCTCC----GGGTCGAAGCGC-TYGGTT-CCC---AACGTCGGGACGGCTY-GGCGCCC-GTT--GCTCGYCGACGAA----GCA-TTCGTCGCGAGTTCGCGTGTCTCCGAGCTTTGT---------CCCGACA--CAA---CAAAA-ACCC-GGCGTGAAATGCGCCAAGGA--ACATAA-------AAGAGAGTGCA--CTCTTCCGG-TGC---CAGC-TCGC---GCTGCA--CTCGG-ACGGG--TGTCGTCTT--CTT-GATGAGTTTATAATGACTCTCGGCAACGGATATCTCGGCTCTTACATCGATGAAGAACGTAGCAAAATGCGATACTTGGTGTGAATTGCAGAATCCCGTGAACCATCGA-GTCTT-TGAACGCAAGTTGCGCCCGAATCCCTTGGGTTAAGGGCACGTCTGCCTGGGCGTCACGTACACACGT-CTC-CCACAGC-CCTT---CGCCCACGGCGGA-------CGAAGGGTC---TCGTGCGAGCAGAGATTGGTATCCCGTGCC----------CCCGAGGCGCGGCTTGCCT-AAAAACAGA-GGGCCG-GCGATGAAACGTCACGTCTAGTGGTGGTTAA-TGTGCCTTGAC-GGCCG----ACCA-GTTC-GCGGCGTG------AGTGTTTGTCGCCGGG-AAAG-----CTCG-ACCGA--CACCTTGAACGTCGTC--TAACCGG-CGTGCTAC-----------------------------------------------------------------------------------------------
>Saxifraga_finitima_LN812422
---------------------------------------------------------------------------------------------------------------------------------------------------------GTAACC--TGCG-AAAGCAAAAAA----YGA-CTCGGGAACACGTAG--TTA--CACTC------GGGGATTCA-AGCGC----GTCTCCCTA----GGGAC-ACGCTC-TTGGTT-CCC---AACGTCGGGATGGCTA-GGCGTAT-GTC--GCTCGTCGGCGAA----GTA-TTCGTCCCGAGTTGGCGTATCTCCGCGGTTTG----------CCCGACGCATAA---CAAAA-ACCC-GGCGCGAAATGCGCCAAGGA--ACATGA-------AAGAGAGCGCA--CTCTTCCGG-TGC---TAGC-TCGC---GCTGCA--CTCGG-ACGGG--TGCCGTCTT--CTA-GATGAGTTTATAATGACTCTCGGCAACGGATATCTCGGCTCTTACATCGATGAAGAACGTAGCAAAATGCGATACTTGGTGTGAATTGCAGAATCCCGTGAACCATCGA-GTCTT-TGAACGCAAGTTGCGCCCGAACCCTTCGGGTTGAGGGCACGTCTGCCTGGGTGTCACGTACACAAGT-CTC-CCACAAA-CCTT---CGCCTTTTGCGGA-------CGGAGGGCT---ACGTGCGAGCAGAGATTGGTTTCCCGTGCT----------CTCGCGGCGCGGCTTACCT-AAAAACAGA-GAGCCA-GTGACGAAGCGTCACGTCTAGTGGTGGTTAA-TGTGCCTTT-T-GGCCG----ACCA-GTTC-GCGGCGTG------AATGCTTGTCGYTCGA-AAAG-----CTCG-ACCGA--CACCTTGAACGTCGTC--CAATCGA-CGTGCTACT-GTCGCGACCCCAGGTCAGGCGGGACTACCCGCTGAATTTAAGCATATCA--------------------------------------------
>Saxifraga_firma_(2)_LN812424
-------------------------------------------------------------------------------------------------------------------------------------------------------------------------------------CAA-CCTGCGAACATGTAC--TTA--CATTC------GGGGATCCA-AGTGC----GTTTGCTTC----GGCGG-ATGCTC-TTTCTT-CCC---AACGTTGAGATGGCTC-GGCATGT-GCTT-GCTTACCAACGAA----GCA-TTCGTTGGGAGTTGGCACT-TACTGAGCTTT-----------CTCGACA--TAA---CAAAA-ACCC-GGCGTGAACTGCGCCAAGGA--ACATAAT------AAGAGCGTGCA--TTCTCCCGG-TGT---TTGC-TTTT---GCTTCA--CTCGG-ATGGA--TGTCATCTT--CTT-GATGAGTTTATAATGACTCTCGGCAACGGATATCTCGGCTCTTACATCGATGAAGAACGTAGCAAAATGCGATACTTGGTGTGAATTGCAGAATCCCGTGAACCATCGA-GTCTT-TGAACGCAAGTTGCGCCCGAATCCATCAGGTCGAGGGCACGTCTGCCTGGGTGTCACGTACACACGT-CTC-TCACAAA-CCTT---TCCCTTCATGGG--------CGAAGGGTC---TTGCGTGAGCAGAATTTGGTCTCCCGTGCTT---------TGTATTGTGCGGCTTACCT-AAAAATTGA-GAGCCA-GTGATGAAACTTCACGTCTAGTGGTGGTTAA-GGAACCTTCGT-GGGTCAAAAACCA-GTTC-GCGGCGTG------AAAGTTTGTCACTTGG-AAAG---TTCTCT-ATCGA--CACCTTGAACGTCTTT--TAATGAC-CGTTCTACT-GTCGCGACCCCAGGTCAGGCGGGACTACC----------------------------------------------------------------
>Saxifraga_firma_(1)_LN812423
---------------------------------------------------------------------------------------------------------------------------------------------------------------------------------------A-CCTGCGAACATGTAC--TTA--CATTC------GGGGATCCA-AGTGC----GTCTTCTTC----GGCGG-ATGCTC-TTTCTT-CCC---AACGTTGAGATGGCTC-GGTGTGT-GTTTTGCTTACCAACGAA----GTA-TTCGTTGAGAGTTGGCACC-CACTGAGCTTT-----------CTCGACA--TAA---CAAAA-ACCC-GGCGTGAACTGCGCCAAGGA--ACATAAT------AAGATCGTGCA--TTCTCCCGG-TGT---TTGC-TTTT---GCTTCA--CTCGG-ACGGA--TGTCATCTT--CTT-GATGAGTTTATAATGACTCTCGGCAACGGATATCTCGGCTCTTACATCGATGAAGAACGTAGCAAAATGCGATACTTGGTGTGAATTGCAGAATCCCGTGAACCATCGA-GTCTT-TGAACGCAAGTTGCGCCCGAATCCTTCCGGTCGAGGGCACGTCTGCCTGGGTGTCACGTACACACGT-CTC-TCGCAAA-CCTT---TCCCTTCATGGG--------TGAAGGGTC---TTGCGTGAGCAGAATTTGGTCTCCCGTGCTT---------TGTATTGTGCGGCTTACCT-AAAAATTGA-GAGCCA-GTGATGAAACTTCACGTCTAGTGGTGGTTAA-GGAACCTTCAT-GGGTCAAAAACCA-GTTC-GCGGCGTG------AAAGTTTGTCACTTGG-AAAG---TTCTCT-ATCGA--CACCTTGAACGTCTYY--TAATGAY-CGTTCTACT-GTCGCGACCCCA---------------------------------------------------------------------------------
>Saxifraga_flagellaris_subsp_crandallii_LN812425
--------------------------------------------------------------------------------------------------------------------------------------------------CATTGTCGTAACC--TGCG-AAAGCAATG------CGA-CTCGCGAACACGTAG--TTA--CACTC------GGGGATCCA-TGCGC----GACTCCTTC----GGGCCGAAGCGC-TTGGTT-CCC---AACGTCGGGACGGCTT-GGCGTCC-GCC--GCTCACCGACGAA----GCA-TTCGTTGCGGGTTGGCGATTCTCCGAGCTGT-----------CCCGACA--CAA---CAAAA-ACCC-GGCGTGAAATGCGCCAAGGA--ACATAA-------AAGAGAGCGCA--TTCTTCCGG-TGC---TAGC-TCGC---GCTGCA--CTCGG-ACGGG--TGCCGTCTT--CTT-GATGAGTTTATAATGACTCTCGGCAACGGATATCTCGGCTCTTACATCGATGAAGAACGTAGCAAAATGCGATACTTGGTGTGAATTGCAGAATCCCGTGAACCATCGA-GTCTT-TGAACGCAAGTTGCGCCCGAATCCCTTGGGTTAAGGGCACGTCTGCCTGGGTGTCACGTACACACGT-CTC-CCACAAT-CCTT---CGCCCTTTGCGGA-------CGGAGGGTC---TCGTGCGAGCAGAGATTGGTATCCCGTGCC----------CTCGAGGTGCGGCTTACCT-AAAAACAGA-GTGCCA-GTGATGAAACGTCACGTCTAGTGGTGGTTAA-TGTGCCTTGAC-GGCCG----ACCA-GTTC-GGGGCGTG------AGCGTTTGTCGCTCGG-AAAG-----CTCG-ACCGA--CACCTTGAACGTCGTC--TAATCGG-CGTGCTACT-GTCGCGACCCCAGGTCAGGCGGGATTACCCGCTGAATTTAAGCATATC---------------------------------------------
>Saxifraga_flagellaris_subsp_crassiflagellata_LN812426
--------------------------------------------------------------------------------------------------------------------------------------------------CATTGTCGAAACC--TGCG-AATGCAATG------CGA-CTCGCGAACACGTAG--TTA--CACTC------GGGGATCCA-TGCGC----GACTCCTTC----GGGCCGAAGCGC-TTGGTT-CCC---AACGTCGGGACGGCTT-GGCGTCC-GCC--GCTCGCCGACGAA----GCA-TTCGTCGCGGGTTGGCGTTTCTYCGAGCTGT-----------CCCGACA--CAA---CAAAA-ACCC-GGCGTGAAATGCGCCAAGGA--ACATAT-------AAGAGAGCGCA--TTCTTCCGG-TGC---TAGC-TCGC---GCTGCA--CTCGG-ACGGG--TGCCGTCTT--CTT-GATGAGTTTATAATGACTCTCGGCAACGGATATCTCGGCTCTTACATCGATGAAGAACGTAGCAAAATGCGATACTTGGTGTGAATTGCAGAATCCCGTGAACCATCGA-GTCTT-TGAACGCAAGTTGCGCCCGAATCCCTTGGGTTAAGGGCACGTCTGCCTGGGTGTCACGTACACACGT-CTC-CCACAAT-CCTT---CGCCCTTTGCGGA-------CGAAGGGTC---TCGTGCGAGCAGAGATTGGTATCCCGTGCC----------CTCGAGGCGCGGCTTACCT-AAAAACAGA-GTGCCA-GTGATGAAACGTCACGTCTAGTGGTGGTTAA-TGTGCCTTGAC-GGCCG----ACCA-GTTC-GGGGCGTG------AGCGTTTGTCGCTCGG-AAAG-----CTCG-ACCGA--CACCTTGAACGCCGTC--TAATCGG-CGTGCTACT-GTCGCGACCCCAGGTCAGGCGGGATTACCCGCTGAATTTAAGCATATCA--------------------------------------------
>Saxifraga_flagellaris_subsp_stenophylla_LN812427
-----------------------------------------------------------------------------------------------------------------ACAAGGTTTCCGTAGGTGAACCTGCGGAAGGATCATTGTCGTAACC--TGCG-AAAGCAAAA------CGA-CTCGCGAACACGTAG--TTA--CACTC------GGGGATCCA-TGCGC----GACTCCTCC----GGGCCGAAGCGC-TTGGTT-CCC---AACGTCGGGATGGCTT-GGCGTCT-GCC--GCTTGCCGACGAA----GCA-TTCGTCGCGGGTTGGCGTTTCTCCGAGCTGT-----------CCCGACACACAA---CAAAA-ACCC-GGCGTGAAATGCGCCAAGGA--ACATAT-------AAGAGAGCGCA--TTCTTCCGG-TGC---TAGC-TCGC---GCTGCA--CTCGG-ACGGG--TGCCGTCTT--CTT-GATGAGTTTATAATGACTCTCGGCAACGGATATCTCGGCTCTTACATCGATGAAGAACGTAGCAAAATGCGATACTTGGTGTGAATTGCAGAATCCCGTGAACCATCGA-GTCTT-TGAACGCAAGTTGCGCCCGAATCCCTTGGGTTAAGGGCACGTCTGCCTGGGTGTCACGTACACACGT-CTC-CCACAAT-CCTT---CGCCCTTTGCGGA-------CGAAGGGTC---TCGTGCGAGCAGAGATTGGTATCCCGTGCC----------CTCGAGGCGCGGCTTACCT-AAAAACAGA-GTGCCA-GTGATGAAACGTCACGTCTAGTGGTGGTTAA-TGTGCCTCGAC-GGCCG----ACCA-GTTC-GGGGCGTG------AGCGTTTGTCGCTCGG-AAAG-----CTCG-ACCGA--CACCTTGAACGTCGTC--TAATCGG-CGTGCTA------------------------------------------------------------------------------------------------
>Saxifraga_florulenta_AF087621_AF087591
-------------------------------------------------------------------------------------------------------------------------------------------------------TCGTAACC--TGCG-AAAGCAAGG------CAA-CTCGCGAACACGTAG--CTAA-CACTC------GGGGATCCA-AGCGC----GTCCTCCCC----GGGGG-ACGCCC-TTTCTCCCCC---AAAGTCGGGGCGGCTC-GGTGCTC-GTT--GCTCGCAGGCGGC----GCG-CTCGTCGCGAGCTTACGAC-CTCCGGGCTTT-----------CCCGACG--CAA---CAAAA-AACC-GGCGCGGAATGCGCCAAGGA--ACATGA-------AAGAGAGTGCG--CTCTTCCGA-AGT---CAGC-TCGC---GCTGCG--CTCGG-ACGGG--CGTCGTCTT--CTT-GATGAGTTTNNNNNNNNNNNNNNNNNNNNNNNNNNNNNNNNNNNNNNNNNNNNNNNNNNNNNNNNNNNNNNNNNNNNNNNNNNNNNNNNNNNNNNNNNNNNNNNNNNNNNNNNNNNNNNNNNNNNNNNNNNNNNNNNNNNNNNNNNNNNNNNNNNNNNNNNNNNNNNNNNNNNNNACACGCGC-CTC-CCGCAAA-CCTT--TGCCTTTTTGTGGA-------CGAAGGGTC---TCGCGGGAGCAGATATTGGTATCCCGTGCC----------CGTTTCGCGCGGCTTGCCT-AAAAACGGA-GAACCG-GCGACGAAACGTCGCGTCTAGTGGTGGTTTA-TGAGGCCTAAC-GGCCG----ACCA-GTTC-GCGGCGCG------ATCGTTTGTCGCACGG-AAGT-----CTCG-GACGA--CACCTTGGACGCCCTC--TAACGGG-AGTGCTACT-GTCG-----------------------------------------------------------------------------------------
>Saxifraga_fortunei_var_incisolobata_LN812428
--------------------------------------------------------------------------------------------------------------------------------------------------CATTGTCGCCACT--TGCTCAAAGCAGAA------CAA-CTTGTGAACATGTAA--TCA--CAACC------GATGAACTA-AGGGG--CCGTTGCTTT-----GGCGG-CCAACC-TCTGTT-CTC---AATGTCAAGGCATGTT-GGTAATA-TC---GCAGCCCATTAAC----GCTTGCCGTT-TGAGTTGCGGTT-GCCCGGCTTGA-----------CTTGATACAAAA---CAAAA-ACCC-GGCGTGAAATGCGCCAAGGA--ATGTAA-------AAGAGTGTGCA--TCCGTCCCG-TGT--TTTGC-TTGC---ATAATA-TTTCGG-AACGA--TGTTATCTT--CTT-GAT--GTTTATAATGACTCTCGGCAACGGATATCTCGGCTCTTACATCGATGAAGAACGTAGCGAAATGCGATACTTGGTGTGAATTGCAGAATCCCGTGAATCATCGA-GTCTT-TGAACGCAAGTTGCGCCCGAATCCATCCGGTCGAGGGCACGTCTGCCTGGGTGTCACGTACACACGG-CTC-CGCTAGCCCCCT-CTCC--TTTAAGGTT-------TGGTGGGAC---ATGTGCGAGCAGAGATTGGTCTCCCGTGCTTT--------TATATTGTGCGGTTAGCCT-AAAAAT-GA-GTGCCG-GTGGTGAAGTTTCACGCCAAGTGGTGGTTCA-TAAACCTTATG-GGTTT---TGCCA-GTTC-GAGTCGTG------AAAGCCCATCACTCGG-AAAG-----CTTG-ATAGA--CACCTTGAACGTCTA---ATTTGAC----GCTATT-GTCGCGACCCCAGGTCAGGCGGGATTACCCGCTGAATTTAAGCATATCA--------------------------------------------
>Saxifraga_fragilis_(2)_AF261176
-------------------------------------------------------------------------------------------------------------------------------------------------------TCGTAACC--TGCG-AAAGCAATG------CAA-CTCGCGAACACGTAC--TTTA-CACTC------GGGAATCCA-GGGGT----GCCTCCCTT-----GGGA-ACACCC-TTGGTTTCCAGACAACGTTGGGGCGGCTT-GGCTTTC-TTT--TA--TCCCGGCGACGTAAAA-CTCGCT-TGGGCTAACAAG-CGTCGGGCTAA-----------ACCAACG--CAA---CAAAA-AACC-GGCGTGAAATGCGCCAAGGA--ACATGA-------AAGAGAGTGGG--CTCTTCTGG-TGT---CAGT--ACT---GCTGCG--CCAGG-ACGGG--CGTTGTCTT--CTT-GATGAGTTTATAATGACTCTCGGCAACGGATATCTCGGCTCTTACATCGATGAAGAACGTAGCAAAATGCGATACTTGGTGTGAATTGCAGAATCCCGTGAACCATCGA-GTCTT-TGAACGCAAGTTGCGCCCGAATCCTTTTGGTCGAGGGCACGTCTGCCTGGGTGTAANGAACAGATGC-TTC-CCGCAAA-CCTT--CCCCCCTTTGTGGA-------TGAAGGGCC---TCGCGGGAGCAGATAATGGTATCCCGTGCC----------CTTTCCGCGCGGCTTGCCT-AAAAATGGG-GAGCCG-GTGACGTAACGTCACGCCTAGTGGTGGTTAA-CGTGGCCTAAC-GCCCA----ACCA-GTTC-GCGGCGTG------ACTAGTTTT-CACCGG-AAGT-----CTCT-TGCGA--CACCTTGGACGTCCCT--TAATGGG-CGTGCTATT-GT-------------------------------------------------------------------------------------------
>Saxifraga_fragilis_(1)_LN812429
-------------------------TCGGATCGCGGCGATGTGGGCGGTTCGCTGCCTGCGACGTCGCGAGAAGTCCATTGAACCTTATCATTTAGAGGAAGGAGAAGTCGTAACAAGGTTTCCGTAGGTGAACCTGCGGAAGGATCATTGTCGTAACC--TGCG-AAAGCAATG------CAA-CTCGCGAACACGTAC--TTTA-CACTC------GGGAATCCA-GGGGT----GCCTCCCTT-----GGGA-ACACCC-TTGGTTTCCAGACAACGTTGGGGCGGCTT-GGCTTTC-TTT--TA--TCCCGGCGACGTAAAA-CTCGCT-TGGGCTAACAAG-CGTCGGGCTAA-----------ACCAACG--CAA---CAAAA-AACC-GGCGTGAAATGCGCCAAGGA--ACATGA-------AAGAGAGTGCG--CTCTTCTGG-TGT---CAGT--ACT---GCTGCG--CCAGG-ACGGG--CGTTGTCTT--CTT-GATGAGTTTATAATGACTCTCGGCAACGGATATCTCGGCTCTTACATCGATGAAGAACGTAGCAAAATGCGATACTTGGTGTGAATTGCAGAATCCCGTGAACCATCGA-GTCTT-TGAACGCAAGTTGCGCCCGAATCCTTTTGGTCGAGGGCACGTCTGCCTGGGTGTCACGTACACATGC-CTC-CCGCAAA-CCTT--CCCCCCTTTGTGGA-------TGAAGGGCC---TCGCGGGAGCAGATAATGGTATCCCGTGCC----------CTTTCCGCGCGGCTTGCCT-AAAAATGGG-GAGCCG-GTGACGTAACGTCACGCCTAGTGGTGGTTAA-CGTGGCCTAAC-GCCCA----ACCA-GTTC-GCGGCGTG------ACTAGTTTT-CACCGG-AAGT-----CTCT-TGCGA--CACCTTGGACGTCCCT--TAATGGG-CGTGCTATT-GTCGCGACCCCAGGTCAGGCGGGACTACCCGCTGAATTTAAGCATATCAATA-AG-CGGAGGAAGAGAAACTTACAAGGATTCCCCTAGTAAC
>Saxifraga_fragosoi_LN812430
--------------------------------------------------------------------------------------------------------------------------------------------------CATTGTCGTAACC--TGCG-AAAGCAATG------CAA-CTCGCGAACACGTAC--TTTA-CACTC------GTGAATCCA-GGGGT----GCCTCCCTC-----GCGA-GCACCC-TTGGTTTCTCGACAACGTCGGGGCGGCGT-GGCGTTC-TTT--TC--TCCCGGCGACGTAAAA-TTCGCT-CGGTCAAACAGA-CGCCGGGCTAA-----------ACCAACG--GAA---CAAAA-AACC-GGCGTGAAATGCGCCAAGGA--ACATGA-------AAGAGAGTGCG--CTCTTCTGG-TGT---CAGC--ATT---GCTGCG--CTAGG-ACGGG--CGTTGTCTT--CTT-GATGAGTTTATAATGACTCTCGGCAACGGATATCTCGGCTCTTACATCGATGAAGAACGTAGCAAAATGCGATACTTGGTGTGAATTGCAGAATCCCGTGAACCATCGA-GTCTT-TGAACGCAAGTTGCGCCCGAATCCTTTTGGTCGAGGGCACGTCTGCCTGGGTGTCACGTACACATGC-CTC-CCGCCAA-CCTT--CCCCCCGTTGTGGA-------TGAAGGGCC---TCGCGGGAGCAGATAATGGTATCCCGTGCC----------CTTTCCGCGCGGCTTGCCT-AAAAATGGA-GAGCCG-GTGATGTAACGTCACGCCTAGTGGTGGTTAA-CGAGGCCTAAC-GGCCA----ACCA-GTTC-GCGGCGTG------ACTGGTTTT-CACCGG-AAAT-----CTCC-TGCGA--CACCTTGGACGTCCTT--TAATGGA-CGTGCTATT-GTCGCGACCCCAGGTCAGGCGGGACTACCCGCTGAATTTAAGCATATCA--------------------------------------------
>Saxifraga_funstonii_(2)_LN812432
-------------------------------------------------------------------------------------------------------------CGTAACAAGGTTTCCGTAGGTGAACCTGCGGAAGGATCATTGTCGTAACC--TGCT-AAGGCAAAA------CAA-CCTGCGAACATGTAC--TTA--CATTC------GGGGATCCA-AGTGC----GTCTTCTTC----GGCGG-ATGCTC-TTTCTT-CCC---AACGTTGAGATGGCTC-GGTGTGT-GTTTTGCTTACCAACGAA----GTA-TTCGTTGAGAGTTGGCACT-CACTGAGCTTT-----------CTCGACA--TAA---CAAAA-ACCC-GGCGTGAACTGCGCCAAGGA--ACATAAT------AAGATCGTGCA--TTCTCCCGG-TGT---TTGC-TTTT---GCTTCA--CTCGG-ACGGA--TGTCATCTT--CTT-GATGAGTTTATAATGACTCTCGGCAACGGATATCTCGGCTCTTACATCGATGAAGAACGTAGCAAAATGCGATACTTGGTGTGAATTGCAGAATCCCGTGAACCATCGA-GTCTT-TGAACGCAAGTTGCGCCCGAATCCTTCCGGTCGAGGGCACGTCTGCCTGGGTGTCACGTACACGCGT-CTC-TCGCAAA-CCTT---TCCCTTCATGGG--------TGAAGGGTC---TTGTGTGAGCAGAGTTTGGTCTCCCGTGCT----------TGTATTGCGCGGCTTACCT-AAAAATTGA-GAGCCG-GTGATGAAACTTCACGTCTAGTGGTGGTTAA-GGAACCTTCAT-GGGTCAAAAACCA-GTTC-GCGGTGTG------AATGTTTGTCGCTTGG-AAAG---TTCTCT-ATCGA--CACCTTGAACGTCTTT--CAATGAC-CGTTCTACT-GTCGCG---------------------------------------------------------------------------------------
>Saxifraga_funstonii_(1)_LN812431
------------------------------------------------------------------------------------------------------------TCGTAACAAGGTTTCCGTAGGTGAACCTGCGGAAGGATCATTGTCGTAACC--TGCT-AAAGCAAAA------CAA-CCTGCGAACATGTAC--TTA--CATTC------GGGGATCCA-AGTGC----GTCTGCTTC----GGCGG-ATGCTC-TTTCTT-CCC---AACGTTGAGATGGCTC-GGCATGT-GCTT-GCTTACCAACGAA----GCA-TTCGTTGGGAGTTGGCACT-TACTGRGCTTT-----------CTCGACA--TAA---CAAAA-ACCC-GGCGTGAACTGCGCCAAGGA--ACATAAT------AAGAGCGTGCA--TTCTCCCGG-TGT---TTGC-TTTT---GCTTCA--CTCGG-ATGGA--TGTCATCTT--CTT-GATGAGTTTATAATGACTCTCGGCAACGGATATCTCGGCTCTTRCATCGATGAAGAACGYAGCAAAATGCGATACTTGGTGTGAATTGCAGAATCCCGTGAACCATCGA-GTCTT-TGAACGCAAGTTGCGCCCGAATCCATCCGGTCGAGGGCACGTCTGCCTGGGTGTCACGTACACACGT-CTC-TCACAAA-CCTT---TCCCTTCATGGG--------CGAAGGGTC---TTGCGTGAGCAGAATTTGGTCTCCCGTGCTT---------TGTATTGTGCGGCTTACCT-AAAAATTGA-GAGCCA-GTGATGAAACTTCACGTCTAGTGGTGGTTAA-GGAACCTTCGT-GGGTCAAAAACCA-GTTC-GCGGCGTG------AAAGTTTGTCACTTGG-AAAG---TTCTCT-ATCGA--CACCTTGAACGTCTTT--TAATGAC-CGTTCTACT-GTCGCGACCCCA---------------------------------------------------------------------------------
>Saxifraga_gemmigera_var_gemmuligera_LN812433
------------------------------------------------------------------------------------------------------------------------------------------------------------------------AGCAAAAC-----CGA-CTCGCGAACACGTAG--TTA--CCCTY------GGGAATTCA-AGTGC----GTCTCCCTT----GGGAC-ACGCCC-TTGGTT-CCC---AACGTCGGGATGGCTA-GGCGTCT-GCC--GCTCGTCGGCGAA----GTA-TTCGTCGCGAGTTGGCGTATCTCCGYGCTTTG----------CCCGACGCATAA---CAAAA-ACCC-GGCGCAAAATGCGCCAAGGA--ACATGA-------AAGAGAGCGCA--CTCTTTCGG-TGC---TAGC-TCGC---GCTGCA--CTCGG-ACGGG--TGCYGTCTT--CTT-GATGAGTTTATAATGACTCTCGGCAACGGATATCTCGGCTCTTACATCGATGAAGAACGTAGCAAAATGCGATACTTGGTGTGAATTGCAGAATCCCGTGAACCATCGA-GTCTT-TGAACGCAAGTTGCGCCCGAACCCTTCGGGTTGAGGGCACGTCTGCCTGGGTGTCACGTACACATGT-CTC-CCACAAA-CCTT---CGTCCTTTGCGGA-------CGGAGGGAT---TCGTGCGAGCAGAGATTGGTTTCCCGTGCT----------CTCGCGGCGCGGCTTACCT-AAAAACAGA-GAGCCA-GTGACGAAGCGTCACGTCTAGTGGTGGTTAA-TGTGCCTTTTT-GGCCG----ACCA-ATTC-GCGGCGTG------AATGCTTGTCGCTCGG-AAAG-----CTCG-ACCGA--CACCTTGAACGTTGTC--CAATCGG-CGTGCTACT-GTCGCGACCCCAGGTCAGGCGGGACTACC----------------------------------------------------------------
>Saxifraga_gemmipara_EU158859
-------------------------------------------------------------------------------------------------------------------------------------------------------TCGTAACC--TGCG-AAAGCAAGA------CGA-CTCGCGAACACGTAG--TTA--CCCTC------GGGGATCCG-AGCGC----GTCTCCTCC----GGGTCGAAGCGC-TTGGTT-CTC---AACGTCGGGACGGCTT-GGCCCCC-GTT--GCTCGCCGACGAA----GCA-TTCGTCGCGAGTTCGCGTGTCTCCGAGCTTTGT---------CCTGACA--CAA---CAAAA-ACCC-GGCGTGAAATGCGCCAAGGA--ACATAA-------AAGAGAGTGCA--CTCTTCCGG-TGC---CAGC-TCGC---GCTGCA--CTCGG-ACGGG--TGTCGTATT--CTT-GATGAGTTTATAATGACTCTCGGCAACGGATATCTCGGCTCTTACATCGATGAAGAACGTAGCAAAATGCGATACTTGGTGTGAATTGCAGAATCCCGTGAACCATCGA-GTCTT-TGAACGCAAGTTGCGCCCGAATCCCTTGGGTTAAGGGCACGTCTGCCTGGGCGTCACGTACACACGC-CTC-CCACAGC-CCTT---CGCCTTTGGCGGA-------CGAAGGGTC---TCGTGCGAGCAGAGATTGGTATCCCGTGCC----------CCCGAGGCGCGGCTTGCCT-AAAAACAGA-GGGCCG-GCGATGAAACGTCACGTCTAGTGGTGGTTAA-TGTGCCTTGAC-GGCCG----ACCA-GTTC-GCGGCGTA------GGTGTTTGTCGCCGGG-AAAG-----CTCG-ACCGA--CACCTTGAACGTCGTC--TTATCGG-CGTGCTACT-GT-------------------------------------------------------------------------------------------
>Saxifraga_gemmulosa_LN812434
-----------------------------------------------------------------------------------------------------------------------------------------------------------------------------TG------CAA-CTCGCGAACACGTAC--TTTA-CACCC------TGGAATCCA-GGGGT----GCCTCCCTC-----GCGA-ACACCC-CTGGTTTC--GACAACGTCGGGGCGGCCT-GGCGTTCTTTT--TC--TCGTGACGACGTAAAA-CTCGCC-CGGGCCAACAAA-CGTCGGGCTAA-----------ACCAACG--CAA---CAAAA-AACC-GGCGTGAAATACGCCAAGGA--ACATGA-------AAGAGAGTGCG--CTCTTCTGG-TGC---CAGC--ACT---GCTGCG--CCAGG-ACGGG--CGTTGTCTT--CTT-GATGAGTTTATAATGACTCTCGGCAACGGATATCTCGGCTCTTACATCGATGAAGAACGTAGCAAAATGCGATACTTGGTGTGAAWTGCAGAATCCCGTGAACCATCGA-GTCTT-TGAACGCAAGTTGCGCCCGAATCCTTTTGGTCGAGGGCACGTCTGCCTGGGTGTCACGTACACATGC-CTC-CCGCAAA-TCTT---CCCCCTTTGTGGA-------TGAAGGGAC---TCGCGGGAGCAGATAATGGTATCCCGTGCC----------CTTTCCGCGCGGCTTGCCT-AAAAATGGA-GAGCCG-GTGATGTAAAGTCACACCTAGTGGTGGTTAA-CGAGGCCTAAC-GGCCA----ACCA-GTTC-ACGGTGTG------ACTAGTTT--CACCAG-AAAT-----CTCC-TGCGA--CACCTTGGACGTCCTA--TAATGGA-CGTGCTATT-GTCGCGACCCCAGGTCAGGCGGGACTACCCGCTGAA---------------------------------------------------------
>Saxifraga_genesiana_AF261178
-------------------------------------------------------------------------------------------------------------------------------------------------------TCGTAACC--TGCG-AAAGCAATG------CAA-CTCGCGAACACGTAC--TTTA-CTCTC------GGGAATCCA-GGGGT----GCCTCCCTC-----GGGA-ACACCC-TTGGTTTCCCGACAACGTTGGGGCGGCCT-GGCTTTC-TTT--TC--TCCCGGCGACGTAAAA-CTCGCT-CGGGCTAACAAG-TGCCGGGCTAA-----------ACCAACG--CAA---CAAAA-AACC-GGCGTGAAATGCGCCAAGGA--ACATGA-------AAGAGAGTGGG--CTCTTCTGG-TGT---CAGT--ACT---GCTGCG--CCAGG-ACGCG--CGTTGTCTT--CTT-GATGAGTTTATAATGACTCTCGGCAACGGATATCTCGGCTCTTACATCGATGAAGAACGTAGCAAAATGCGATACTTGGTGTGAATTGCAGAATCCCGTGAACCATCGA-GTNTT-TGAACGCAAGATGCGCCCGAATCCTTTTGGTNGAGGGCACATCTGCGTGGGTGTCACGAACACATGC-CTC-CCGCAAA-CCTT-CCCCCCCTTTGTGGA-------TGAAGGGCC---TCGCGGGAGCAGATAATGGTATCCCGTGCC----------CTTTTCGCGCGGCTTGCCT-AAAAATGGG-GAGCCG-GTGACGTAACGTCACGCCTAGTGGTGGTTAA-CGAGGCCTAAC-GGCCA----ACCA-GTTC-GCGGCGTG------ACTAGTTTT-CACCGG-AAAT-----CTCC-TGCGA--CACCTTGGACGTCCTC--TAATGGA-CGTGCTATT-GT-------------------------------------------------------------------------------------------
>Saxifraga_georgei_LN812435
-----------------------------------------------------------------------------------------------------------------------------------------------GATCATTGTCGTAACC--TGCG-AAAGCAAAG------CAA-CTCGCGAACACGTAG--TCAA-CACTC------GGGGATTCG-AGCGC----GTCCTCCTC----GGGGG-ACGCCC-TTTCTC-CCC---AAAGTCGGGGCGGCCC-GGCGCTC-GTT--GCTCGCAGGCGGC----GYG-ATTGTCGCGAGCTAACGGC-CTCCGAGCCCT-----------CYCGACT--CAA---CAAAA-AACC-GGCGCGGAATGCGCCAAGGA--ATATGA-------AAGAGAGTGCG--CTCTTCCGG-CGT---CAGC-TCGC---GCTGCG--CTCGG-ACGGG--CGTCGTCTT--CTT-GATGAGTTTATAATGACTCTCGGCAACGGATATCTCGGCTCTTACATCGATGAAGAACGTAGCAAAATGCGATACTTGGTGTGAATTGCAGAATCCCGTGAACCATCGA-GTCTT-TGAACGCAAGTTGCGCCCGAATCCATCTGGTTGAGGGCACGTCTGCCTGGGTGTCACGTATAAGCGC-CTC-CCGCGAA-CCTT--CCCCTTTATGCGGA-------CGAATGGTC---TCGCGGGAGCAGATGTTGGTATCCCGTGCC----------TGTTTCGCGCGGCTTGCCT-AAAAACGGA-GATCCG-GCGACGAAACGTCGCGTCTAGTGGTGGTTGA-TGAGGCCTAAC-GGCCG---AACCA-GTTC-GCGGCGCG------ATCGTTTGTCGCAAGG-AAGT-----CTCG-GACGA--CACCTCGGACGCCCCC--TAACGGG-CGTGCCACT-GTCGCGACCCCAGGTCAGGCGGGACTACCCGCTGAATTTAAGCATATC---------------------------------------------
>Saxifraga_geranioides_LN812436
-------------------------------------------------------------------------------------------------------------CGTAACAAGGTTTCCGTAGGTGAACCTGCGGAAGGATCATTGTCGTAACC--TGCG-AAAGCAATG------CAA-CTCGCGAACACGTAC--TTTA-CACTC------GGGAATCCTGGGGGT----GCCTCCCTC-----GGGA-ACACCC-TTGGTTTCCCGACAACGTTGGGGCGGCCT-GGCTTTT-TTT--TC--TCCCGGCGACGTAAAA-CTCGCT-CGGSCTAACAAG-CGCCGGGCTAA-----------ACCAACG--CAA---CAAAA-AACC-GGCGTGAAATGCGCCAAGGA--ACATGA-------AAGAGAGTGCG--CTCTTCTGG-TGT---CAGT--ACT---GCTGCG--CCAGG-ACGGG--CGTTGTCTT--CTT-GATGAGTTTATAATGACTCTCGGCAACGGATATCTCGGCTCTTACATCGATGAAGAACGTAGCAAAATGCGATACTTGGTGTGAATTGCAGAATCCCGTGAACCATCGA-GTCTT-TGAACGCAAGTTGCGCCCGAATCCTTTTGGTCGAGGGCACGTCTGCCTGGGTGTCACGTACACATGC-CTC-CCGCAAA-CCTT-CCCCCCCTTTGTGGA-------TGAAGGGCC---TCGCGGGAGCAGATAATGGTATCCCGTGCC----------CTTTTCGCGCGGCTTGCCT-AAAAATGGG-GAGCCG-GTGACGTAACGTCACGCCTAGTGGTGGTTAA-CGAGGCCTAAC-GGCCA----ACCA-GTTC-GCGGCGTG------ACTAGTTTT-CACCGG-AAAT-----CTCC-TGCGA--CACCTTGGACGTCCTC--TAATGGA-CGTGCTATT-GTCGCG---------------------------------------------------------------------------------------
>Saxifraga_globulifera_(2)_LN812438
------------------------------------------------------------------------------------------------------------TCGTAACAAGGTTTCCGTAGGTGAACCTGCGGAAGGATCATTGTCGTAACC--TGCG-AAAGCAATG------CAA-CTCGCGAACCCGTAC--TTTA-CACTC------GGGAATCCA-GGGGT----GCCTCCCTC-----GCGA-ACACCC-TTGGTTTTCGGACAACGTTGGGGCGGCAT-GGCGTTC-TTT--TC--TCCCGGCGACGTAAAA-CTCGAT-CGGGCTAACAAA-CGCYGGGCTAA-----------ACCAACG--CAA---CAAAA-AACC-GGCGTGAAATGCGCCAAGGA--ACATGA-------AAGAGAGTGCG--CTCTTCTGG-TGT---CAGC--ACT---GCTGCG--CCAAG-ACGGG--CGTTGTCTT--CTT-GATGAGTTTATAATGACTCTCGGCAACGGATATCTCGGCTCTTACATCGATGAAGAACGTAGCAAAATGCGATACTTGGTGTGAATTGCAGAATCCCGTGAACCATCGA-GTCTT-TGAACGCAAGTTGCGCCCGAATCCTTTTGGTCGAGGGCACGTCTGCCTGGGTGTCACGTACACATGC-CTC-CCGCAAA-CCTT---CCCCCTTTGTGGA-------AGAAGGGCC---TCGCGGGAGCAGATAATGGTGTCCCGTGCC----------CTTTTCGCGCGGCTTGCCT-AAAAATGGA-GAGCCG-GTGATGTAGCGTCACGCCTAGTGGTGGT-AA-CGAGGCCTAAC-GGCCA----ACCA-GTTC-GCGGCGTG------ACTAGTTTT-CACCGG-AAAT-----CTCC-TGCGA--CACCTTGGACGTCCTC--TAACGGA-CATGCTAT-----------------------------------------------------------------------------------------------
>Saxifraga_globulifera_(1)_LN812437
----------------------------------------------------------------------------------------------------------------AACAAGGTTTCCGTAGGTGAACCTGCGGAAGGATCATTGTCGTAACC--TGCG-AAAGCAATG------CAA-CTCGCGAACCCGTAC--TTTA-CACTC------GGAAATCAC-GGGGT----GCCTCCCTC-----GCGG-ACACCC-TTGGTTTCCGGACAACGTTGGGGCGGCAT-GGCGTTC-TTT--TC--TCCCGGCGACGTAAAA-CTCGAT-CGGGCTAACAAA-CGCCGGGCTAA-----------ACCGACG--CAA---CAAAA-AACC-GGCGTGAAATGCGCCAAGGA--ACATGA-------AAGAGAGTGCG--CTCTTCTGG-TGT---CAGC--ACT---GCTGCG--CCAAG-ACGGG--CGTTGTCTT--CTT-GATGAGTTTATAATGACTCTCGGCAACGGATATCTCGGCTCTTACATCGATGAAGAACGTAGCAAAATGCGATACTTGGTGTGAATTGCAGAATCCCGTGAACCATCGA-GTCTT-TGAACGCAAGTTGCGCCCGAATCCTTTTGGTCGAGGGCACGTCTGCCTGGGTGTCACGTACACATGC-CTC-CCGCAAA-CCTT---CCCCTTTTGTGGA-------AGAAGGGCC---TCGCGGGAGCAGATAATGGTATCCCGTGCC----------CTTTTCGTGCGGCTTGCCT-AAAAATGGA-GAGCCG-GTGATGTAACGTCACGCCTAGTGGTGGT-AA-CGAGGCCTAAC-GGCCA----ACCA-GTTC-GCGGCGTG------ACTAGTTTT-CGCCGG-AAAT-----CTCC-TGCGA--CACCTTGGACGTCCTC--TAATGGA-CAAGCTATT-GTCGCGA--------------------------------------------------------------------------------------
>Saxifraga_gouldii_LN812439
---------------------------------------------------------------------------------------------------------------------------------------------------------GTAACC--TGCG-AAAGCAAGA------CGA-CYCGCGAACACGTAG--TTA--CCCTC------GGGGATCCA-TGCGC----GACTCCTTC----GGGCCGAAGCGC-TTGGTT-CCC---AACGTCGGGACGGCYT-GGCGTCY-GCC--GCCCGCCGACGAA----GTA-TTCGTYGCGAGTTGGCGTTTCTCCGGTATGT-----------CCCGACA--CAA---CAAAA-ACCC-GGCGTGAAATGCGCCAAGGA--ACATAA-------AAGAGAGCGCA--TTCTTTCGG-TGC---TAGC-TCGC---GCTGCA--CTCGG-ACGGG--TGCCGTCTT--CTT-GATGAGTTTATAATGACTCTCGGCAACGGATATCTCGGCTCTTACATCGATGAAGAACGTAGCAAAATGCGATACTTGGTGTGAATTGCAGAATCCCGTGAACCATCGA-GTCTT-TGAACGCAAGTTGCGCCCGAATCCCTTGGGTTAAGGGCACGTCTGCCTGGGTGTCACGTACACACGT-CTC-CCACAAC-CTTT---CGCCCTTYGCGGA-------CGAAGGGTC---TCGTGCGAGCAGAGATTGGTATCCCGTRCC----------CYCGAGGCGCGGCTTACCT-AAAAACAGA-GAGCCA-GTGATGAAACGTCACGTCTAGTGGTGGTTAA-TGTGCCTTGAC-GGCCG----ACCA-GTTC-GCGGCGTG------AGTGTTTGTCGCTCGG-AAAG-----CTCG-ACCGA--CACCTTGAACGTCGTC--TAATCGG-CGTGCTACT-GTCGCGACCCCAGGTCAGGCGGGACTACCCGCTGAATTTAAGCATATCA--------------------------------------------
>Saxifraga_graeca_LN812440
--------------------------------------------------------------------------------------------------------------------------------------------------------------------------------------------------------------------------------------------------------------------------------------------------------------------------------------------------------------------------------------------------------------------------------------------------------------------------------------------------------------------------------------------------------------------------------------------------------GGGGTGAATTGCAGAATCCCGTGAACCATCGA-GTCTT-TGAACGCAAGTTGCGCCCGAATCCTTTTGGTCGAGGGCACGTCTGCCTGGGTGTCACGTACACATGC-CTT-CCGCAAA-CCTT-----CCCCCTGTGGA-------TGAAGGGCC---TTGCGGGAGCAGATAATGGTATCCCGTGCT----------CTTTCCGCGCGGCTTGCCT-AAAAATGGA-GAGCCG-GTGATGTAACGTCACGYCTAGTGGTGGTTAA-CGAGGCCTAAC-GGCCA----ACCA-GTTC-GCGGCGTG------ACTAGTATT-CACCGA-AAAT-----CTCC-CGCGA--CACCTTGGACGTCCTC--TGATGGA-CGTGCTATT-GTCGCGACCCCAGGTCAGRCGGGACTACCCGCTGAATTTAAGCATATCAATA-AG-CGGAGGAAGAGAAACTTACAAGGATTCCCCTAGTAAC
>Saxifraga_granulata_LN812441
---------------------------------------------------------------------------------------------------------------TAACAAGGTTTCCGTAGGTGAACCTGCGGAAGGATCATTGTCGTAACC--TGCG-AAAGCAATG------CAA-CTCGCGAACACGTAC--TTTA-CACTT------GGGAATCCA-GGGGT----GCCTCCCTC-----GCGA-ACACCC-TTGGTTTCCCGACAACGTCGGGGCGGCTT-GGCGCTC-TTA--TC--TCCCGACGACGTAAAA-CTCGCT-AGGGCTGATAGA-CGCCGGGCTAA-----------ACCAACG--GAA---CAAAA-AACC-GGCGTGAAATGCGCCAAGGA--ACATGA-------AAGAGAGTGCG--CTCTTCTGG-TGT---CAGC--AGT---GCTGCG--CCGGG-ACGGG--CGTTGTCTT--CTT-GATGAGTTTATAATGACTCTCGGCAACGGATATCTCGGCTCTTACATCGATGAAGAACGTAGCAAAATGCGATACTTGGTGTGAATTGCAGAATCCCGTGAACCATCGA-GTCTT-TGAACGCAAGTTGCGCCCGAATCCTTTTGGTCGAGGGCACGTCTGCCTGGGTGTCACGTACACATGC-CTC-YCGCAAA-CCTT---CCCCCTTTGTGGA-------TGAAGTGCC---TTGCGGGAGCAGATAATGGTATCCCGTGCT----------CTTTCCGCGCGGCTTGCCT-AAAAATGGA-GAGCCG-GTGATGTAACGTCACGCCTAGTGGTGGTTAA-CGAGGCCTAAT-GGCCA----ACCA-GTTC-GCGGCGTG------ACTAGTATT-CACCGA-AAAT-----CTCC-CGCGA--CACCTTGGACGTCCTC--TGATGGA-CGTGCTATT-GTCGCGACCCCA---------------------------------------------------------------------------------
>Saxifraga_granulifera_LN812442
--------------------------------------------------------------------------------------------------------------------------------------------------CATTGTCGTAGCC--TGCG-AAAGCAAAG------CAA-CTCGCGAACACGTAG--TCAA-CGCCY------GGGGAATT--GGGGT----G-CCTCTCC----GGAGA-AYGCCC-CTTCTC-CCCG--AAAGTCGGG-CGGCTC-------------------------------------GGAGTCCGTTTTGCGGA-CGACGCGCCTT-----------CCCGRCC--CAA---CAACA-AACC-GGCGTGAAATGCGCCAAGGA--ACGCGA-------AAGAGAGTGCA---CCCTCCGGTCGT---CGGC-TCGC---GCTGCG--CCCGG-GCGGG--TGTCGTCTT--CTT-GATGAGTTTATAATGACTCTCGGCAACGGATATCTCGGCTCTTACATCGATGAAGAACGTAGCAAAATGCGATACTTGGTGTGAATTGCAGAATCCCGTGAACCATCGA-GTCTT-TGAACGCAAGTTGCGCCCGAATCCATCTGGTTGAGGGCACGTCTGCCTGGGTGTCACGTACACGCGC-CTC-CCGCAAA-CCTC---CCCCC-TTGGGGA-------CGAATGGTC---TTGCGGGAGCAGATGTTGGTATCCCGTGCC----------CGTTCCGCGCGGCTTGCCT-AAAAATGGA-GAGCCG-GTGACGAAACGTCGCGCCTAGTGGTGGTTGC-ATCGGCCTAGC-GGCTG----AACC-GTTC-GCGGCGTG------GACGTTTGTGTCCCGG-AGAT-----CTCG-GACGA--CACCTCGGACGCCCTT--CAATGGG-CGTGCTACT-GTCGCGACCCCAGGTCAGGCGGGACTACCCGCTGAATTTAAGCATATCA--------------------------------------------
>Saxifraga_federici-augusti_subsp_grisebachii_LN812443
--------------------------------------------------------------------------------------------------------------------------------------------------CATTGTCGTAACC--TGCG-AAAGCAAAG------CAA-CTCGCGAACACGTAG--TCAA-CACTC------GGGGATCCA-AGCGC----GTCCTCCCC----GGGGG-ACGCCC-TTTCTC-CCC---AAAGTCGGGGGGGCTC-GGCGCCC-GTT--ACTCGCAGGCGGT----GTG-CCCGTCGCGAGCTTACGGC-CTCTGGGCCTT-----------CCCGATG--CAA---CAAAA-AACC-GGCGCGGAATGCGCCAAGGA--ACATAA-------AAGAGAGTGTG--CTCTTCCGA-TGT---CAGC-TCGC---GCTGGG--ATCGG-ACGGG--CGTCGTCTT--CTT-GATGAGTTTATAATGACTCTCGGCAACGGATATCTCGGCTCTTACATCGATGAAGAACGTAGCAAAATGCGATACTTGGTGTGAATTGCAGAATCCCGTGAACCATCGA-GTCTT-TGAACGCAAGTTGCGCCCGAATCCATCTGGTTGAGGGCACGTCTGCCTGGGTGTCACGTACACGCGC-CTC-CCGCGAA-CCTT--TCCCCTTTTTCGGA-------CGAAGGGTC---TCGCTGGAGCAGATGTTGGTATCCCGTGCC----------TGTTCCGCGCGGCTTGCCT-AAAAACGGA-GATCCA-GCGACGAAACGTCGTGTCTAGTGGTGGTTGA-TGAGGCCTAAC-GGCCG---AACCA-GTTC-GCGGCGCG------ATCGTTTGTCGCACGG-AAGT-----CTCG-GACGA--CACCTCGGACGCCCCC--CAACGGG-CGTGCTACT-GTCGCGACCCCAGGTCAGGCGGGATTACCCGCTGAATTTAAGCATATCA--------------------------------------------
>Saxifraga_haenseleri_AF261180
-------------------------------------------------------------------------------------------------------------------------------------------------------TCGTAACC--TGCG-AAAGCAATG------CAA-CTCGCGAACACGTAC--TTTA-CACTT------TGGAATCCA-GGGGT----GCCTCCCTT-----GCGA-GCACCC-TTGGATTCC-GACAACGTAGGGGCGGCCT-AGCGTTCTTTT--TC--TCGCTGCGACGTAAAA-CTCGCT-CGGGCTAACAA--CGCTGGGCTAA-----------ACCAACG--CAA---CAAAA-AACC-GGCGTGAAATGCGCCAAGGA--ACATGA-------TAGAGAGTGCG--CTCTTCTGG-TGT---CAGC--ACT---GCTGCG--CTAGT-ACGGG--CGTTGTCTT--CTT-GATGAGTTTATAATGACTCTCGGCAACGGATATCTCGGCTCTTACATCAATNAAGAACGTWKCAAAATGCGATACTTGGTGTGAATTGCAGAATCCCGTGAACCATCGA-GTCTT-TGAACGCAAGTTGCGCCCGAATCCTTTTGGTCGAGGGCACGTCTGCCTGGGTGTCACGCACACATGC-CTC-CCGCTAA-CCTT-YTCCCCCTMYGCGGA-------TGAAGGGCC---TCGCGGGAGCAGAAAATGGTATCCCGTGCC----------CTTTTCGCGCGGCTTGCCT-AAAAATGGA-GAGCCG-GTGATGTAACGTCACGCCTAGTGGTGGTTAA-CGAGGCCTAAC-GGCCA----ACCA-GTTC-GCGGCGTG------ACTAGTTTT-CACCGG-AAAT-----CTCT-TGNGA--CACCTTGGACGTCCTC--TGATGGA-CGTGCTATT-GT-------------------------------------------------------------------------------------------
>Saxifraga_hariotii_AF261181
-------------------------------------------------------------------------------------------------------------------------------------------------------TCGTAACC--TGCG-AAAGCAATG------CAA-CTCGCGAACACGTAC--TTTA-CACTC------GGGAATCCA-GGGGT----GCCTCCCTT-----GGGA-ACACCC-TTGGTTTCCANACAACGTTGGGGCGGCTT-GGCTTTC-TTT--TC--TCCCCGCGACGTAAAA-CTCGCT-TGGGCTAACAGG-CGTCGGGCTAA-----------ACCAACG--CAA---CAAAA-AACC-GGCGTGAAATGCGCCAAGGA--ACATGA-------AAGAGAGTGGG--CTCTTCTGG-TGT---CAGT--ACT---GCTGCG--CCAGG-ACGGG--CGTCGTCTT--CTT-GATGAGTTTATAATGACTCTCGGCAACGGATATCTCGGCTCTTACATCGATGAAGAACGTAGCAAAATGCGATACTTGGTGTGAATTGCAGAATCCCGTGAACCATCGA-GTCTT-TGAACGCAAGTTGCGCCCGAATCCTTTTGGTCGAGGGCACGTCTGCCTGGGTGTCACGTACACATGC-CTC-CCGCAAA-CCTT--CCCCCCTTTGTGGA-------TGAAGGGCC---TCGCGGGAGCAGATNATGGTATCCCGTGCC----------CTTTCCGCGCGGCTTGCCT-AAAAATGGG-GAGCCG-GTGACGTAACGTCACGCCTAGTGGTGGTTAA-CGAGGCCTAAC-GGCCA----ACCA-GTTC-GCGGCGTG------ACTAGTTTT-CACCGG-AAAT-----CTCC-TGCGA--CACCTTGGACGTCCTN--TGATGGA-CGTGCTATT-GT-------------------------------------------------------------------------------------------
>Saxifraga_hederacea_(1)_LN812444
-------------------------------------------------------------------------------------------------------------------------------------------------------TCGTACCCT-TGCG-AAAGCNAAA------CAA-CTCGTGAACGCGTAG--TCNA-CACTC------GGGGATCGA-AGAGA----GTCCCCAAC-----GGGG-ACCCCC-TTTCTT-CCC---AACGTCGCGAAGGATTCGGCGCT--GCT--CG--CTCGTCGGA-GAAGCT-CTCGTCGCGAGTTAGCGGT--GTTCGATCCCT----------CGAGACA--CAA---CCAAA-ACCC-GGCGTGAAATGCGCCAAGGA--ACATAA-------AAGGGAGTGCC--CCCGTTCGG-CGC----GGC-TCGC---GCTGCG--CTCGG-ACGGG--CGTCGTCTT--CTT-GATGAGTTTATAATGACTCTCGGCAACGGATATCTCGGCTCTTACATCGATGAAGAACGTAGCAAAATGCGATACTTGGTGTGAATTGCAGAATCCCGTGAACCATCGA-GTCTT-TGAACGCAAGTTGCGCCCGAATCCTTTTGGTTGAGGGCACGTCTGCCTGGGTGTCACGTACACACGC-CTCCCCTCAAACCCTT----CCCCCTCGGGGA-------CGAAGGGTGCG-CTGGGCGAGCAGAGATTGGTATCCCGTGCC----------ACTGCCGCGCGGCCTACCC-AAAATCAGG-GAGCCA-GTGATGAAACTTCACGTCTAGTGGTGGTTAA-TGAACCCTACG-GGTCG----ACCA-GTTC-GCGGCGTG------AGTGTTTCTCCATCGG-AACT-----CCCG-TTCGA--CACCTTGGACGTCCTN--TAATGGG-CGTGCTATT-GT-------------------------------------------------------------------------------------------
>Saxifraga_hederacea_(2)_AF261182
---------------------------GGATCGCGGCGATGTGGGCGGTTCGCTGCCTGCGACGTCGCGAGAAGTCCATTGAACCTTATCATTTAGAGGAAGGAGAAGTCGTAACAAGGTTTCCGTAGGTGAACCTGCGGAAGGATCATTGTCGTAGCCT-TGCG-AAAGCAAAA------CAA-CTCGTGAACGCGTAG--TCAA-CACTC------GGGGATCAA-AGAGA----GTCCCCAAC-----GGGG-ACCCCC-TTTCTT-CCC---AACGTCGCGAAGGACC-GGCGCTT-GCT--CG--CTCGTCGGC-GAAGCT-CTCGCCGCGGGTTAGCGGT--GTTCGATCTCT----------CGAGACA--CAA---CCAAA-AACC-GGCGTGAAATGCGCCAAGGA--ACATAA-------AAGGGAGTGCC--CCCGTTCGG-CGC----GGC-TCGC---GCTGCG--CTCGG-ACGGG--CGTCGTCTT--CTT-GATGAGTTTATAATGACTCTCGGCAACGGATATCTCGGCTCTTACATCGATGAAGAACGTAGCAAAATGCGATACTTGGTGTGAATTGCAGAATCCCGTGAACCATCGA-GTCTT-TGAACGCAAGTTGCGCCCGAATCCTTTTGGTTGAGGGCACGTCTGCCTGGGTGTCACGTACACACGC-CTCCCCTCAAACCCTT----CCCCCTCGGGGA-------CGAAGGGCGCG-TTGGGCGAGCAGAGATTGGTATCCCGTGCC----------ACTGTCGCGCGGCCTACCC-AAAATCAGG-GAGCCA-GTGATGAAACTTCACGTCTAGTGGTGGTTAA-TGAACCCT-CG-GGTCG----ACCA-GTTC-GAGGCGTG------AGTGTTTGTCCATCGG-AACT-----CCCG-TTCGA--CACCTTGGACGTCCTC--TAATGGG-CGCGCTATT-GTCGCGACCCCAGGTCAGGCGGGACTACCCGCTGAATTTAAGCATATCAATA-AG-CG-----------------------------------
>Saxifraga_heleonastes_LN812445
--------------------------------------------------------------------------------------------------------------------------------------------------CATTGTCGTAACC--TGCG-AAAGCAAAAAA----MGA-CTCGCGAACACGTAG--TTA--CAATC------GGGGATCCA-AGCGC----GTCTCCCTA----GGGGT-ACGCTA-TTGTTT-CCC---AACGTCGGGATGGCTA-GGCGTTT-GCC--GCTCGTCGRCGAA----GTA-TTCGTCGTGAGTTGGCATTTCTCCTCGCTTTG----------CCCGACGCACAA---CAAAA-ACCC-GGCGCGAAATGCGCCAAGGA--ATATAA-------AAGAGAGCGCA--CTCTTTCGG-TGC---TAGC-TTGC---GCTGCA--CTCGG-ACGGG--TGCCGTCTT--CTT-GATGAGTTTATAATGACTCTCGGCAACGGATATCTCGGCTCTTACATCGATGAAGAACGTAGCAAAATGCGATACTTGGTGTGAATTGCAGAATCCCGTGAACCATCGA-GTCTT-TGAACGCAAGTTGCGCCCGAACCCTTCGGGTTGAGGGCACGTCTGCCTGGGCGTCACGTACGCATGT-CTC-TCACAAC-CCTT---CGCCCCTTGCGGA-------CGTAGGGCT---TCGTGCGAGCAGACATTGGTATCCCGTGCT----------CTCGAGGCGCGGCTTACCT-AAAAAAAGA-GAGCCA-GTGACAAAGCGTCACGTCTAGTGGTGGTTAA-TGTGCCATTAC-GGCCG----ACCA-GTTC-GCGGCGTG------AATGCTTGTCGCTTGG-AAAG-----CTCG-ATCGA--CACCTTGAGCATCGTC--AAATCGG-TGTGCTACT-GTCGCGACCCCAGGTCAGGCGGGACTACCCGCTGAATTTAAGCATATCA--------------------------------------------
>Saxifraga_heterotricha_LN812446
------------------------------------------------------------------------------------------------------------------------------------------------------------------------AGCAAAAA-----CGA-CTCGCGAACACGTAG--TTA--CACTC------GGGGATTCA-AGTGC----GACTCCCTT----GGGGC-ACGCCC-TTGGTT-CCC---AACTTCGGGATGGCTA-GGCGTCT-GCC--GCTCGTCGGCGAA----GTA-TTCGTCGCGAGTTGGCGTATCTCCGCGCTTTG----------CCCGATGAATAA---CAAAA-ACCC-GGCGCGAAATGCGCCAAGGA--ACATGA-------AAGAGAGCGCA--CTCTTTCGA-TGC---CAGC-TCGC---GCTGCA--CTCGA-ACGGG--TGCCGTCTT--CTT-GATGAGTTTATAATGACTCTCGGCAACGGATATCTCGGCTCTTACATCGATGAAGAACGTAGCAAAATGCGATACTTGGTGTGAATTGCAGAATCCCGTGAACCATCGA-GTCTT-TGAACGCAAGTTGCGCCCGAACCCTTCGGGTTGAGGGCACGTCTGCCTGGGTGTCACGTACACACGT-CTC-CCACAAA-CCTT---TGCCCATTGCGGA-------CGGAGAGCT---TTGTGCGAGCAGAGATTGGTTTCCCGTGCT----------CTCGCGGCGCGGCCTACCT-AAAAACAGA-GAGCCA-GTGACAAAGCGTCACGTCTAGTGGTGGTTAA-TGTGCCTTTTT-GGCCG----GCCA-GTTC-GCGGCGTG------AATGCTTGTCGCTTGG-AAAT-----CTCG-ATCGA--CACCTTGAACGTCGTC--CAATCGG-CGTGCTACT-GTCGCGACCCCAGGTCAGGCGGGACTACC----------------------------------------------------------------
>Saxifraga_hirculoides_LN812447
--------------------------------------------------------------------------------------------------------------------------------------------------CATTGTCGTAACC--TGCG-AAAGCAAAAAA----CGA-CTCGCGAACACGTAG--TTA--CAATC------GGGGATCCA-AGCGC----GTCTCCCTA----GGGGT-ACGCTA-TTGTTT-CCC---AACGTCGGGATGGCTA-GGCGTTT-GCC--GCTCGTCGGCGAA----GTA-TTCGTCGTGAGTTGGCATTTCTCCTCGCTTCG----------CCCGACGCACAA---CAAAA-ACCC-GGCGTGAAATGCGCCAAGGA--ATATAA-------AAGAGAGCGCA--CTCTTTCGG-TGC---TAGC-TTGC---GCTGCA--CTCGG-ACGGG--TGCCGTCTT--CTT-GATGAGTTTATAATGACTCTCGGCAACGGATATCTCGGCTCTTACATCGATGAAGAACGTAGCAAAATGCGATACTTGGTGTGAATTGCAGAATCCCGTGAACCATCGA-GTCTT-TGAACGCAAGTTGCGCCCGAACCCTTCGGGTTGAGGGCACGTCTGCCTGGGCGTCACGTACGCATGT-CTC-TCACAAC-CCTT---CGCCCCTTGCGGA-------CGTAGGGCT---TCGTGCGAGCAGAGATTGGTATCCCGTGCT----------CTCGAGGCGCGGCTTACCT-AAAAAAAGA-GAGCCA-GTGACAAAGCGTCACGTCTAGTGGTGGTTAA-TGTGCCTTTAC-GGCCG----ACCA-GTTC-GCGGCGTG------AATGCTTGTCGCTTGG-AAAG-----CTCG-ATCGA--CACCTTGAGCATCGTC--AAATCGG-TGTGCTACT-GTCGCGACCCCAGGTCAGGCGGGACTACCCGCTGAATTTAAGCATATCA--------------------------------------------
>Saxifraga_hirculus_var_alpina_LN812448
--------------------------------------------------------------------------------------------------------------------------------------------------CATTGTCGTAACC--TGCG-AAAGCAAAA------CGA-CTCGCGAACACGTAG--TTA--CAATC------GGGGATCCA-AGCGC----GTCTCCCTA----GGGGT-ACGCTC-TTGTTT-CCC---AACGTCGGGATGGTTA-GGCGTTT-GCC--GCTCGTCGGCGAA----GTA-TTCGTCGTGAGTTGGCATTTCTCCTCGCTTTG----------CCCGACGCACAA---CAAAA-ACCC-GGCGCGAAATGCGCCAAGGA--ATATAA-------AAGAGAGCGCA--CTCTTTCGG-TGC---TAGC-TTGC---GCTGCA--CTCGG-ACGGG--TGCCGTCTT--CTT-GATGAGTTTATAATGACTCTCGGCAACGGATATCTCGGCTCTTACATCGATGAAGAACGTAGCAAAATGCGATACTTGGTGTGAATTGCAGAATCCCGTGAACCATCGA-GTCTT-TGAACGCAAGTTGCGCCCGAACCCTTCGGGTTGAGGGCACGTCTGCYTGGGCGTCACGTACGCATGT-CTC-TCACAAC-CCTT---CGCCCCTTGCGGA-------CGTAGGGCT---TCGTGCGAGCAGAGATTGGTATCCCGTGCT----------CTCGAGGCGCGGCTTACCT-AAAAATAGA-GAGCCA-GTGACAAAGCGTCACGTCTAGTGGTGGTTAA-TGTGCCTTTAC-GGCCG----ACCA-GTTC-GCGGCGTG------AATGCTTGTCGCTTGG-AAAG-----CTCG-ATCGA--CACCTTGAGCATCGTC--AAATCGG-TGTGCTACT-GTCGCGACCCCAGGTCAGGCGGGACTACCCGCTGAATTTAAGCATATCA--------------------------------------------
>Saxifraga_hirculus_var_hirculus_(1)_LN812449
-----------------------------------------------------------------------------------------------------------------------------------------------------------------------------AA------CGA-CTCGCGAACACGTAG--TTA--CAATC------GGGGATCCA-AGCGC----GTCTCCCTA----GGGGT-ACGCTC-TTGTTT-CCC---AACGTCGGGATGGTTA-GGYGTTT-GCC--GCTCGTCGGCGAA----GTA-TTCGTCGTGAGTTGGCATTTCTCCTCGCTTTG----------CCCGACGCACAA---CAAAA-ACCC-GGCGCGAAATGCGCCAAGGA--ATATAA-------AAGAGAGCGCA--CTCTTTCGG-TGC---TAGC-TTGC---GCTGCA--CTCGG-ACGGG--TGCCGTCTT--CTT-GATGAGTTTATAATGACTCTCGGCAACGGATATCTCGGCTCTTGCATCGATGAAGAACGCAGCAAAATGCGATACTTGGTGTGAATTGCAGAATCCCGTGAACCATCGA-GTCTT-TGAACGCAAGTTGCGCCCGAACCCTTCGGGTTGAGGGCACGTCTGCCTGGGCGTCACGTACGCATGT-CTC-TCACAAC-CCTT---CGCCCCTTGCGGA-------CGTAGGGCT---TCGTGCGAGCAGAGATTGGTATCCCGTGCT----------CTCGAGGCGCGGCTTACCT-AAAAATAGA-GAGCCA-GTGACAAAGCGTCACGTCTAGTGGTGGTTAA-TGTGCCTTTAC-GGCCG----ACCA-GTTC-GCGGCGTG------AATGCTTGTCGCTTGG-AAAG-----CTCG-ATCGA--CACCTTGAGCATCGTC--AAATCGG-TGTGCTACT-GTCGCGACCCCA---------------------------------------------------------------------------------
>Saxifraga_hirculus_var_hirculus_(2)_LN812450
--------------------------------------------------------------------------------------------------------------GTAACAAGGTTTCCGTAGGTGAACCTGCGGAAGGATCATTGTCGTAACC--TGCG-AAAGCAAAA------CGA-CTCGCGAACACGTAG--TTA--CAATC------GGGGATCCA-AGCGY----GTCTCCCTA----GGGGT-ACGCTC-TTGTTT-CCC---AACGTCGGGATGGTTA-GGCGTTT-GCC--GCTCGTCGGCGAA----GTA-TTCGTCGTGAGTTGGCATTTCTCCTCGCTTTG----------CCCGACGCACAA---CAAAA-ACCC-GGCGCGAAATGCGCCAAGGA--ATATAA-------AAGAGAGCGCA--CTCTTTCGG-TGC---TAGC-TTGC---GCTGCA--CTCGG-AYGGG--TGYCGTCTT--CTT-GATGAGTTTATAATGACTCTCGGCAACGGATATCTCGGCTCTTACATCGATGAAGAACGTAGCAAAATGCGATACTTGGTGTGAATTGCAGAATCCCGTGAACCATCGA-GTCTT-TGAACGCAAGTTGCGCCCGAACCCTTCGGGTTGAGGGCACGTCTGCYTGGGCGTCACGTACGCATGT-CTC-TCACAAC-CCTT---CGCCCCTTGCGGA-------CGTAGGGCT---TCGTGCGAGCAGAGATTGGTATCCCGTGCT----------CTCGAGGCGCGGCTTACCT-AAAAATAGA-GAGCCA-GTGACAAAGCGTCACGTCTAGTGGTGGTTAA-TGTGCCTTTAC-GGCCG----ACCA-GTTC-GCGGCGTG------AATGCTTGTCGCTTGG-AAAG-----CTCG-ATCGA--CACCTTGAGCATCGTC--AAATCGG-TGTGCTACT-GTCGCGACCC-----------------------------------------------------------------------------------
>Saxifraga_hirsuta_LM654415
--------------------------------------------------------------------------------------------------------------------------------------------------CATTGTCGTAACC--TGCG-AAAGCAAAG------CAA-CTCGCGAACACGTAG--TTAA-CACTC------GGGGATCCA-AGTGC----GTCCGCCTTTCTTGGGGG-GCGCCC-TTTCTT-CCC---AACGTCGGGGCGGCTT-GGCTTTA-CTC--GCTC-------------GCG-CTCGTCGCGAGCTGACGAC--CCCCGGCCCT-----------CCCGACG--CAA---CAAAA-AACC-GGCGTGAAATGCGCCAAGGA--ACATGA-------AAGAGAGTGCG--CTCTTCCGG-CGT---CGGC-TTGC---GCTGCG--CTCGG-ACGGG--CGTCGTCTT--CTT-GATGAGTTTATAATGACTCTCGGCAACGGATATCTCGGCTCTTACATCGATGAAGAACGTAGCAAAATGCGATACTTGGTGTGAATTGCAGAATCCCGTGAACCATCGA-GTCTT-TGAACGCAAGTTGCGCCCGAATCCATCTGGTCGAGGGCACGTCTGCCTGGGTGTCACGTACACACGC-CTC-CCGCGAA-CCTT--CCCCTCTTCATGGA-------CGAAGGGTC---TCGCTGGAGCAGATATTGGCATCCCGTGCT----------TGTTCGGCGCGGCTTGCCT-AAAAATGGA-GAGCCG-GCGATGAAACGTCACGTCTAGTGGTGGTTGA-AGAGGCCTAAC-GGCCG----ACCA-GTTC-GCGGCGTG------AGCGTTTGTCGCACGG-AAGT-----CTCA-GACGA--CACCTTGGACGTCCTC--TAATGGG-CG--CCACT-GTCGCGACCCCAGGTCAGGCGGGACTACCCGCTGAATTTAAGCATATCA--------------------------------------------
>Saxifraga_hispidula_(1)_JN102237
-------------------------------------------------------------------------------------------------------------------------------------------------------TCGTAACCC-TGCG-AAAGCAAGA------CGA-CTCGCGAACACGTAG--TTAC-CCATC------GGGGATCCG-AGCGC----GTCTCCTCC----GGGCCGAAGCGC-TTGGTT-CCC---AACGTCGGGAAGGCTC-TGCCCATCGCC--GCTCACCGACGAA----GCC-TTCGTCGCGAGTTTGCGTGCCTCCGAGCTTTG----------TCCGACA--CAA---CAAAA-ACCC-GGCGTGAAATGCGCCAAGGA--ACATAA-------AAGAGAGCGCA--TTCTTCCGG-TGC---TGGC-TCGC---GCTGCA--CTCGG-ACGGG--TGCCGTCTT--CTT-GATGAGTTTATAATGACTCTCGGCAACGGATATCTCGGCTCTTACATCGATGAAGAACGTAGCAAAATGCGATACTTGGTGTGAATTGCAGAATCCCGTGAACCATCGA-GTCTT-TGAACGCAAGTTGCGCCCGAATCCCTTGGGTTAAGGGCACGTCTGCCTGGGTGTCACGTACACACGT-CTC-CCACAAT-CCTT---CTCCCCTCGCGGA-------CGAAGGGTC---TCGTGCGAGCAGAGATTGGTTTCCCGTGCC----------CCCGAGGCGCGGCTTACCT-AAAAACAGA-GAGCCA-GTGATGAAACGTCACGTCTAGTGGTGGTTAA-TGTGCCTTGAG-GGCCG----ACCA-GTTC-GCGGCGTG------AGTGTTTGTCGCTAGG-GAAG-----CTCG-ACCGA--CACCTTGAACGTCGTC--CAATCGG-CGTGCTACT-GT-------------------------------------------------------------------------------------------
>Saxifraga_hispidula_(2)_LN812451
-----------------------------------------------------------------------------------------------------------------ACAAGGTTTCCGTAGGTGAACCTGCGGAAGGATCATTGTCGTAACCC-TGCG-AAAGCAAGA------CGA-CTCGCGAACACGTAG--TTA--CCCTG------GGGGATTCG-AGCGC----GTCTCCTTC----GGGCCGAAGCGC-TCGRTT-CCC---AACGTCGGGAAGGCTT-GGCG---------------------------------------------CCTGTCTCCGAGCTTTGT---------CCCGACA--CAA---CAAAA-ACCC-GGCGTGAAATGCGCCAAGGA--ACATAAA------AAGAGAGCGCA--TTCTTCCGG-TGC---TGGC-TCGC---GCTGCA--CTCGG-ACGGG--TGCCGTCTT--CTT-GATGAGTTTATRATGACTCTCGGCAACGGATATCTCGGCTCTTACATCGATGAAGAACGTAGCAAAATGCGATACTTGGTGTGAATTGCAGAATCCCGTGAACCATCGA-GTCTT-TGAACGCAAGTTGCGCCCGAATCCCTTGGGTTAAGGGCACGTCTGCCTGGGTGTCACGTACACACGT-CTC-CCACAAT-CCTT---CGCCCTCTGCGGA-------CGAAGGGTC---TCGTGAGAGCAGAGATTGGTATCCCGTGCC----------CCCGAGGCGCGGCTYACCT-AAARACAGA-GAGCCA-GTGATGAAACGTCACGTCTAGTGGTGGTTAA-TGTGCCTCGAC-GGCCG----ACCA-GTTC-GCGGCGCG------ATTGTTTGTCGCTGGG-AAAG-----CTCG-ACCGA--CACCTTGAACGTCGTC--TAATCGG-CGTGCTACT-GTCGCGACCCC----------------------------------------------------------------------------------
>Saxifraga_hookeri_EU158840
-------------------------------------------------------------------------------------------------------------------------------------------------------TCGTAACC--TGCG-AAAGCAAAAAA----CGA-CTCGCGAACACGTAG--TTA--CAATC------GGGGATCCA-AGCGC----GTCTCCCTA----GGGGT-ACGCTC-TTGTTT-CCC---AACGTCGGGATGGCTA-GGCGTTT-GCC--GCTCGTCGGCGAA----GTA-TTCGTCGTGAGTTGGCATTTCTCCTCGCTTTG----------CTCGACGCACAA---CAAAA-ACCC-GGCGTGAAATGCGCCAAGGA--ATATAA-------AAGAGAGCGCA--CTCTTTCGG-TGC---TAGC-TTGC---GCTGCA--CTCGG-ACGGG--TGCCGTCAT--CTT-GATGAGTTTATAATGACTCTCGGCAACGGATATCTCGGCTCTTACATCGATGAAGAACGTAGCAAAATGCGATACTTGGTGTGAATTGCAGAATCCCGTGAACCATCGA-GTCTT-TGAACGCAAGTTGCGCCCGAACCCTTCGGGTTGAGGGCACGTCTGCCTGGGCGTCACGTACGCATGT-CTC-TCACAAC-CTTT---CGCCCCTTGCGGA-------CGTAGGGCT---TCGTGCGAGCAGATATTGGTATCCCGTGCT----------CTCGAGGTGCGGCTTACCT-AAAAAAAGA-GACCCA-GTGACAAAGCGTCACGTCTAGTGGTGGTTAA-TGTGCCTTTAC-GGCCA----ACCA-GTTC-GCGGCGTG------AATGCTTGTCCCTTGG-AAAG-----CTCG-ACCGA--CACCTTGAGCATCGTC--AAATCGG-TGTGCTACT-GT-------------------------------------------------------------------------------------------
>Saxifraga_hostii_LN812452
--------------------------------------------------------------------------------------------------------------GTAACAAGGTTTCCGTAGGTGAACCTGCGGAAGGATCATTGTCGTAACC--TGCG-AAAGCAAAG------CAA-CTCGCGAACACGTAG--TTAA-CACTC------GGGGATCCA-AGCGC----GTCCCTCCC----GGGGG-TCGCCC-TTTCTT-CCC---AACGTCGGGGCTGCCC--------------------------------------GTTGCGAGTTAACGAC-CTCCGGGCCGT-----------CCCGACG--CAA---CAAAA-AACC-GGCGTGAAATGCGCCAAGGA--ACGCGA-------AAGAGAGTGCG--CTCTTCCGG-CGT---CAGC-TCGC---GCTGTG--CCCGG-ACGGG--CGTCGTCTT--CTT-GATGAGTTTATAATGACTCTCGGCAACGGATATCTCGGCTCTTACATCGATGAAGAACGTAGCAAAATGCGATACTTGGTGTGAATTGCAGAATCCCGTGAACCATCGA-GTCTT-TGAACGCAAGTTGCGCCCGAATCCATCTGGTCGAGGGCACGTCTGCCTGGGTGTCACGTACACGCGT-CTC-CCGCAAA-CCTT---CCCCTTTTGTGGA-------CGAAGGGTC---TCGCGGGAGCAGATATTGGTATCCCGTGCT----------CGTTCCGCGCGGCTTGCCT-AAAATCGGA-GAGCCG-GCGACGAAACGTCACGCTTAGTGGTGGTTAA-CCAGGCCTAAY-GGCCG----ACCA-GTTC-GTGGCGTG------GGCGTTTGTCGCACGG-AAGT-----CTCA-GACGA--CACCTTGGACGTCCCC--TAACGGG-CGTGCTACT-GTCGCGACCCCA---------------------------------------------------------------------------------
>Saxifraga_hyperborea_LN812453
------------------------------------------------------------------------------------------------------------TCGTAACAAGGTTTCCGTAGGTGAACCTGCGGAAGGATCATTGTCGTAGCC--TGCG-AAAGCAAAG------CAA-CTCGCGAACACGTAG--TCAA-CGCCC------GGGGACTC--GGGGC----G-CCTCTCC----GGAGA-ACGCCC-CTTCTC-CCCG--AACGTCGGG-CGGCTC-------------------------------------GGAGTCCGTTTCGCGGA-CGACGCGCCGT-----------CCCGGCC--CAA---CAACA-AACC-GGCGTGAAATGCGCCAAGGA--ACGCGA-------AAGAGAGTGCA---CCCTCCGGTCGT---CGGC-TCGC---GCCGCG--CCCGG-GCTGG--TGTCGTCTT--CTT-GATGAGTTTATAATGACTCTCGGCAACGGATATCTCGGCTCTTACATCGATGAAGAACGTAGCAAAATGCGATACTTGGTGTGAATTGCAGAATCCCGTGAACCATCGA-GTCTT-TGAACGCAAGTTGCGCCCGAATCCTCTTGGTCGAGGGCACGTCTGCCTGGGTGTCACGTACACGCGC-CTC-CCGCAAA-CCTT---CCCCC-TTGGGGA-------CGAAGGGTC---ATGCGGGAGCAGATGTTGGTATCCCGTGCC----------CGTTCCGCGCGGCTTGCCT-AAAAACGGA-GAGCCG-GTGACGAAACGTCGCGCCTAGTGGTGGTTGC-ATTGGCCTAGC-GGCCG----ACCC-GTTC-GCGGCGTG------GACGTTTGTGTCCCGG-AGAT-----CTCG-GACGA--CACCTCGGACGCCCTC--CAATGGG-CGTGCTACT-GTCGCGACCCC----------------------------------------------------------------------------------
>Saxifraga_hypnoides_(1)_LN812454
-----------------------------------------------------------------------------------------------------------------ACAAGGTTTCCGTAGGTGAACCTGCGGAAGGATCATTGTCGTAACC--TGCG-AAAGCAATG------CAA-CTCGCGAACACGTAC--TTTA-CACTC------GTGAATCCA-GGGGT----GCCTCCCTC-----GCGA-ACACCC-TTGGTTTCCCGACAACGTCGGGGCGGCCT-GGCGTTC-TTT--TC--TCCCGGCGACGTAAAA-CTCGCT-CGGGCAAACAGA-CGCCGAGCTAA-----------ACCAACG--GAA---CAAAA-AACC-GGCGTGAAATGCGCCAAGGA--ACATGA-------AAGAGTGTGCG--CTCTTCTGG-TGT---CAGC--ACT---GCTGCG--CTAGG-ATGGG--CGTTGTCTT--CTT-GATGAGTTTATAATGACTCTCGGCAACGGATATCTCGGCTCTTACATCGATGAAGAACGTAGCAAAATGCGATACTTGGTGTGAATTGCAGAATCCCGTGAACCATCGA-GTCTT-TGAACGCAAGTTGCGCCCGAATCCTTTTGGTCGAGGGCACGTCTGCCTGGGTGTCACGTACACATGC-CTC-CCGCAAA-CCTT-CCCCCCCTTTGTGGA-------TGAAGGGCC---TCGCGGGAGCAGATAATGGTATCCCGTGCC----------CTTTCTGCGCGGCTTGCCT-AAAAATGGA-GAGCCG-GTGATGTAACGTCACGCCTAGTGGTGGTTAA-CGAGGCCTAAC-GGCCA----ACCA-GTTC-GCGGCGTG------ATTGGCTTT-CACCGG-AAAT-----CTCT-TGCGA--CACCTTGGACGTCCTT--TATTGTA-CGTGCTATT-GTCGCGACCCCAGGTCAGG--------------------------------------------------------------------------
>Saxifraga_implicans_LN812455
--------------------------------------------------------------------------------------------------------------------------------------------------CATTGTCGTAACC--TGCG-AAAGCAAAAAA----CGA-CTCGCGAACACGTAG--TTA--CAATC------GGGGATCCA-AGCGC----GTCTCCCTA----GGGGT-ACGCTC-TTGTTT-CCC---AACGTCGGGATGGCTA-GGCGTTT-GCC--GCTCGTCGGCGAA----GTA-TTCGTCGTGAGTTGGCATTTCTCCTCGCTTTG----------CTCGACGCACAA---CAAAA-ACCC-GGCGTGAAATGCGCCAAGGA--ATATAA-------AAGAGAGCGCA--CTCTTTCGG-TGC---TAGC-TTGC---GCTGCA--CTCGG-ACGGG--TGCCGTCAT--CTT-GATGAGTTTATAATGACTCTCGGCAACGGATATCTCGGCTCTTACATCGATGAAGAACGTAGCAAAATGCGATACTTGGTGTGAATTGCAGAATCCCGTGAACCATCGA-GTCTT-TGAACGCAAGTTGCGCCCGAACCCTTCGGGTTGAGGGCACGTCTGCCTGGGCGTCACGTACGCATGT-CTC-TCACAAC-CTTT---CGCCCCTTGCGGA-------CGTAGGGCT---TCGTGCGAGCAGATATTGGTATCCCGTGCT----------CTCGAGGTGCGGCTTACCT-AAAAAAAGA-GACCCA-GTGACAAAGCGTCAYGTCTAGTGGTGGTTAA-TGTGCCTTTAC-GGCCA----ACCA-GTTC-GCGGCGTG------AATGCTTGTCCCTTGG-AAAG-----CTCG-ACCGA--CACCTTGAGCATCGTC--AAATCGG-TGTGCTACT-GTCGCGACCCCAGGTCAGGCGGGACTACCCGCTGAATTTAAGCATATCA--------------------------------------------
>Saxifraga_insolens_EU158841
-------------------------------------------------------------------------------------------------------------------------------------------------------TCGTAACC--TGCGAAAACCAAAAA-----CGA-CTCGCGAACACGTAG--TTA--CAATC------GGGGATCCA-AGCGC----GTCTCCCTA----GGGGT-ACGCTC-TTGTTT-CCC---AACGTCGGGATGGCTA-GGCGTTT-GCC--GCTCCTCGGCGAA----GTA-TTCGTCGTGAGTTGGCATTTCTCCTCGCTTTG----------CCCGACGCACAA---CAAAA-ACCC-GGCGCGAAATGCGCCAAGGA--ATATAA-------AAGAGAGCGCA--CTCTTTCGG-TGC---TAGC-TTGC---GCTGCA--CTCGG-ATGGG--TGCCGTCTT--CTT-GATGAGTTTATAATGACTCTCGGCAACGGATATCTCGGCTCTTACATCGATGAAGAACGTAGCAAAATGCGATACTTGGTGTGAATTGCAGAATCCCGTGAACCATCGA-GTCTT-TGAACGCAAGTTGCGCCCGAACCCTTCGGGTTGAGGGCACGTCTGCCTGGGCGTCACGTACGCATGT-CTC-TCACAAC-CCTT---CGCCCCTTGCGGA-------CGTAGGGCT---TCGTGCGAGCAGAGATTGGTATCCCGTGCT----------CTCGAGGCGCGGCTTACCT-AAAAAAAGA-GAGCCA-GTGACAAAGCGTCACGTTTAGTGGTGGTTAA-TGTGCCTTTAC-GGCCG----ACCA-GTTC-GCGGCGTG------AATGCTTGTCGCTTGG-AAAG-----CTCG-ATCGA--CACCTTGAGCATCGTC--CAATCGG-TGTGCTACT-GT-------------------------------------------------------------------------------------------
>Saxifraga_intricata_AJ133030
-------------------------------------------------------------------------------------------------------------------------TCCGTAGGTGAACCTGCGGAAGGATCATTGTCGTAACC--TGCG-AAAGCAATG------CAA-CTCGCGAACACGTAC--TTTA-CACTC------GGGAATCCA-GGGGT----GCCTCCCTT-----GGGA-ACACCC-TTGGTTTCCAGACAACGTTGGGGCGGCTT-GGCTTTC-TTT--TC--TCCCGGCGACGTAAAA-CTCGCT-TGGGCTAACAGG-CGTCGGGCTAA-----------ACCAACG--CAA---CAAAA-AACC-GGCGTGAAATGCGCCAAGGA--ACATGA-------AAGAGAGTGCG--CTCTTCTGG-TGT---CAGT--ACT---GCTGCG--CCAGG-ACGGG--CGTCGTCTT--CTT-GATGAGTTTATAATGACTCTCGGCAACGGATATCTCGGCTCTTACATCGATGAAGAACGTAGCAAAATGCGATACTTGGTGTGAATTGCAGAATCCCGTGAACCATCGA-GTCTT-TGAACGCAAGTTGCGCCCGAATCCTTTTGGTCGAGGGCACGTCTGCCTGGGTGTCACGTACACATGC-CTC-CCGCAAA-CCTT--CCCCCCTTTGTGGA-------TGAAGGGCC---TCGCGGGAGCAGATAATGGTATCCCGTGCC----------CTTTCCGCGCGGCTTGCCT-AAAAATGGG-GAGCCG-GTGACGTAACGTCACGCCTAGTGGTGGTTAA-CGAGGCCTAAC-GGCCA----ACCA-GTTC-GCGGCGTG------ACTAGTTTT-CACCGG-AAAT-----CTCC-TGCGA--CACCTTGGACGTCCTC--TAAT-----------------------------------------------------------------------------------------------------------
>Saxifraga_iranica_LN812456
------------------------------------------------------------------------------------------------------------------------------------------------------------------------AGCAAAG------CAA-CTCGCGAACACGTAG--TCAA-CACTC------GGGGATCCG-AGCGC----GTCCTCCCC----GGGGG-ACGCCC-TCTCTC-CCC---AAAGTCGGGGCGGCCC-GGCGCTC-GTT--GCTCGCAGGCGGC----GCG-ATCGTCGCGAGCTAACGGC-CTCCGGGCCTT-----------CCCGACG--CAA---CAAAA-AACC-GGCGCGGAATGCGCCAAGGA--ATATGA-------AAGAGAGTGCG--CTCTTCCGG-CGT---CAGC-TCGC---GCTGCG--CTCGG-ACGGG--CGTCGTCTT--CTK-GATGAGTTTATAATGACTCTCGGCAACGGATATCTCGGCTCTTACATCGATGAAGAACGTAGCAAAATGCGATACTTGGTGTGAATTGCAGAATCCCGTGAACCATCGA-GTCTT-TGAACGCAAGTTGCGCCCGAATCCATCTGGTTGAGGGCACGTCTGCCTGGGTGTCACGTACACGCGC-CTC-CCGCGAA-CCTT-CCCCTTTTATGCGGA-------CGAAGGGTC---TCGCGGGAGCAGATGTTGGTATCCCGTGCC----------TGTTTCGCGCGGCTTGCCT-AAAAACGGA-GATCCG-GCGACGAAACGTCGCGTCTAGTGGTGGTTGT-TGAGGCCTAAC-GGCCG---AACCA-GTTC-GCGGCGCG------ATCGTTTGTCTTAAGA-AAGT-----CTCG-GACGA--CACCACGGACGCCCCT--TAACGGG-CGTGCTACT-GTCGCGACCCCA---------------------------------------------------------------------------------
>Saxifraga_irrigua_LN812457
-------------GGTGA-AGT-GTTCTGATCGCGGCGATGTGGGCGGTTCGCTGCCTGCGACGTCGCGAGAAGTCCATTGAACCTTATCATTTAGAGGAAGGAGAAGTCGTAACAAGGTTTCCGTAGGTGAACCTGCGGAAGGATCATTGTCGTAACC--TGCG-AAAGCAACG------CAA-CTCGCGAACACGTAC--TTAA-CACTC------AGGAATCCA-AGGGT----GTCTCCCTT-----GGGA-ACACCC-TTTGTTTCCAGACAACGTCGGGGCGGCTT-GGCGTTC-GTT--GC--TCCCTGCGGTGTAAAA-CTCGCT-CGGGCCAACAAA-CGCCAGGCTAT-----------ACCAACG--AAA---CAAAA-AACC-GGCGTGAAATGCGCCAAGGA--ACATGA-------AAGAGAGTGCG--CTCTTCTGG-TGT---CAGC--ACT---GCTGCG--CTAGA-ACGGG--CGTTGTCTT--CTT-GATGAGTTTATAATGACTCTCGGCAACGGATATCTCGGCTCTTACATCGATGAAGAACGTAGCAAAATGCGATACTTGGTGTGAATTGCAGAATCCCGTGAACCATCGAAGTCTTTTGAACGCAAGTTGCGCCCGAATCCTTTTGGTCGAGGGCACGCCTGCCTGGGTGTCACGTACACATGC-CTC-CCGCAAT-CCTT--TCAACCTTTGTGGA-------TGAAGGGCC---TCGCGGGAGCAGATAATGGTATCCCGTGCT----------CTTTCTGTGCGGCTTGCCT-AAAAATGGA-GAGCCG-GTGATTGAACGTCACGCCTAGTGGTGGTTAA-CGAGGCCTGAC-GGTCA----ACCA-GTTC-GCGACGTG------ACTAGTTAT-CCCCGG-AAGT-----CTCA-TACGA--CACCTTGGACGTCCTG--CAACGGA-CGTGCTATT-GTCGCGACCCCAGGTCAGGCGGGACTACCCGCTGAATTTAAGCATATCAATA-AG-CGGAGGAAGAGAAACTTACAAGGATTCCCCTAGTAAC
>Saxifraga_isophylla_LN812458
--------------------------------------------------------------------------------------------------------------------------------------------------------------------------------------GA-CTCGCGAACACGTAG--TTA--CAATC------KGGGATCCA-AGCGC----GTSTCCCTA----GGGGT-ACGCTC-TTGTTT-CCC---AACGTCGGGATGGCTA-GGCGTTT-GYC--GCTCGTCGKCGRA----GTA-TTCGTCGTGAGTTGGCATTTCTCCTCGCTTTG----------CYCGACGCACAA---CAAAA-ACCC-GGCGCRAAATGCGCCAAGGA--ATATAA-------AAGAGAGCGCA--CTCTTTCGG-TGC---TAGC-TTGC---GCTGCA--CTCGG-ACGGG--TGCCGTCTT--CTT-GATGAGTTTATAATGACTCTCGGCAACGGATATCTCGGCTCTTACATCGATGAAGAACGTAGCAAAATGCGATACTTGGTGTGAATTGCAGAATCCCGTGAACCATCGA-GTCTT-TGAACGCAAGTTGCGCCCGAACCCTTCGGGTYGAGGGCACGTCTGCCTGGGCGTCACGTACGCATGT-CTC-TCACAAC-CCTK---CGCYCCTTGCGGW-------CGTAGGGCT---TYGTGCGAGCAGAGATTGGTATCCCGTGCT----------CTCGAGGCGCGGCTTACCT-AAAAAAAGA-GAGCCA-GTGACAAAGCGTCACGTCTAGTGGTGGTTAA-TGTGCCTTTAC-GGCCG----ACCA-GTTC-GCGGCGTG------AATGCTTGTCGCTTGG-AAAG-----CTCG-ATCGA--CACCTTGAGCATCGTC--AAATCGG-TGTGCTACT-GTCGCGACCCCAGGTCAGGCGGGACTACCCGCTGAATTTAAGCATATCA--------------------------------------------
>Saxifraga_italica_LN812459
----------TTCGGTGAAAGT-GTTCGGATCGCGGCGATGTGGGCGGTTCGCTGCTTGCGACGTCGCGAGAAGTCCATTGAACCTTATCATTTAGAGGAAGGAGAAGTCGTAACAAGGTTTCCGTAGGTGAACCTGCGGAAGGATCATTGTCGTAACC--TGCG-AAAGCAATG------CAA-CTTGCGAACACGTAC--TTAA-CACTC------GGATAACCGTAGGGT----GTCTCCCTT-----GGGA-ACACCC-TTTGTTTCCCGACAACGTCGTGGCGACTC-GGCGTTC-GTT--GC--TCRCAGCGACGTAAGA-CTCGCT-CGGGACAACAAA-CGCCGGGCTGA-----------ACCAACG--CAA---CAAAA-AACC-GGCGTGAAATGCGCCAAGGA--ACATGA-------AAGAGAGTGCG--CTCTTCTGG-TGT---CAGC--ACT---GCTGCG--CTAGG-ACGGG--CGTTGTCTT--CTT-GATGAGTTTATAATGACTCTCGGCAACGGATATCTTGGCTCTTACATCGATGAAGAACGTAGCAAAATGCGATACTTGGTGTGAATTGCAGAATCCCGTGAACCATCGA-GTCTT-TGAACGCAAGTTGCGCCCGAATCCTTTTGGTCGAGGGCACGTCTGCCTGGGTGTCACGTACACATGC-CTC-CCGCAAA-CCTT--CACCCCTTTGTGGA-------TGAAGGGC----TCGCGGGAGCAGATAATGGTATCCCGTGCT----------CTTTTCGTGCGGCTTGCCT-AAAAATAGA-GAGCCG-GTGATTAAACGTCACGCCTAGTGGTGGTTAA-CGAGGCCTAAC-GGCCA----ACCA-GTTC-GCGACGTG------ACTAACTATCCCCCGG-AAAT-----CTCA-CACGA--CGCCTTGGACGTCCGG--TAATGGA-CGTGCTATT-GTCGCGACCCCAGGTCAGGCGGGACTACCCGCTGAATTTAAGCATATCAATA-AGCCGGAGGAAGAGAAACTTACAAGGATTCCCCTAGTAAC
>Saxifraga_jacquemontiana_LN812460
--------------------------------------------------------------------------------------------------------------------------------------------------CATTGTCGTAACC--CGCG-AAAGCAAAAAA----TGA-CTYGCGAACACGTAG--TTA--CACTC------GGGGATTCA-AGCGC----GTCTCCCTA----GGGAC-ACGCCC-TTGGTT-CCC---AACGTCGGGATGGCTA-GGCGTAT-GTC--GCTCGTCGGCGAA----GTA-TTYGTCCCGAGTTGGCGTATCTCCGCGGTTTG----------CCCGACGCATAA---CAAAA-ACCC-GGCGCGAAATGCGCCAAGGA--ACATGA-------AAGAGAGCGCA--CTCTTCCGG-TGC---TAGC-TCGC---GCTGCA--CTCGG-ACGGG--TGCCGTCTT--CTA-GATGAGTTTATAATGACTCTCGGCAACGGATATCTCGGCTCTTACATCGATGAAGAACGTAGCAAAATGCGATACTTGGTGTGAATTGCAGAATCCCGTGAACCATCGA-GTCTT-TGAACGCAAGTTGCGCCCGAACCCTTCGGGTTGAGGGCACGTCTGCCTGGGTGTCACGTACACAAGT-CTC-CCACAAA-CCTT---CGCCCTTTGCGGA-------CGGAGGGCT---TCGTGCGAGCAGAGATTGGTTTCCCGTGCT----------CTCGCGGCGCGGCTTACCT-AAAAACAGA-GAGCCA-GTGACGAAGCGTCACGTCTAGTGGTGGTTAA-TGTGCCTTT-C-GGCCG----ACCA-GTTC-GCGGCGTG------AATGCTTGTCGCTCGG-AAAG-----CTCG-ACCGA--CACCTTGAACGTCGTC--CAATCGA-CGTACTACT-GTCGCGACCCCAGGTCAGGCGGGACTACCCGCTGAATTTAAGCATATCA--------------------------------------------
>Saxifraga_juniperifolia_LM654416
----------------------------------------------------------------------------------------------------------AGTCGTAACAAGGTTTCCGTAGGTGAACCTGCGGAAGGATCATTGTCGTAACC--TGCG-AAAGCAAAG------CAA-CTCGCGAACACGTAG--TCAA-CACTC------GGGGATCCA-AGTGC----GTCCTCCCC----GGGGG-ACGCCC-TTTCTC-CCC---AAAGTCGGGGCGGCTC-GGTGCTC-GTT--GCTCGCAGGCGGT----GCG-ACCGTCGCGAGCTCACGAT-CTCCGGGCCTT-----------CCCGGCG--CAA---CAAAA-AACC-GGCGCGGAATGCGCCAAGGA--ACATGA-------AAGAGAGTGCG--GTCTTCCGG-CGT---CAGC-TCGC---GCTGCG--CTCGG-ACGGG--CGTCGTCTT--CTT-GATGAGTTTATAATGACTCTCGGCAACGGATATCTCGGCTCTTACATCGATGAAGAACGTAGCAAAATGCGATACTTGGTGTGAATTGCAGAATCCCGTGAACCATCGA-GTCTT-TGAACGCAAGTTGCGCCCGAATCCATCTGGTTGAGGGCACGTCTGCCTGGGTGTCACGTACACGCGC-CTC-CCGCGAA-CCTT--TCCCCTTTTTCGGA-------CGAAGGGTC---TCGCTGGAGCAGATGTTGGTATCCCGTGCC----------CGTTCCGCGCGGCTTGCCT-AAAAACGGA-GATCCG-GCGACGAAACGTCGCGTCTAGTGGTGGTTGA-TGAGGCCTAAC-GGCCG---AACCA-GTTC-GCGGCGCG------ATCGTTTGTCGCACGG-AAGT-----CTCG-GACGA--CACCTCGGACGCCCCT--TAACGGG-CGTGCTACT-GTCGCGACC------------------------------------------------------------------------------------
>Saxifraga_kingdonii_LN812461
-----------------------------------------------------------------------------------------------------------------------------------------------------------------------AAGCAAAA------TGA-CTCGCGAACACGTAG--TTA--CAATC------GGGGATCCA-AGCGC----GTATCCCTA----GGGGT-ACGGTC-TTGTTT-CCC---AACGTCGGGATGGCTA-GGCGTTT-GCC--GCTCGTCGGCGAA----GTA-TTCGTCGTGAGTTGGCATTTCTCCTCGCTTTG----------CCCGACGAACAA---CAAAA-ACCC-GGCGCGAAATGCGCCAAGGA--ATATAA-------AAGAGAGCGCA--CTCTTTCGG-TGC---TAGC-TTGC---GCTGCA--CTCGG-ACGGG--TGCCGTCTT--CTT-GATGAGTTTATAATGACTCTCGGCAACGGATATCTCGGCTCTTACATCGATGAAGAACGTAGCAAAATGCGATACTTGGTGTGAATTGCAGAATCCCGTGAACCATCGA-GTCTT-TGAACGCAAGTTGCGCCCGAACCCTTCGGGTTGAGGGCACGTCTGCCTGGGCGTCACGTACACATGT-CTC-CCACAAC-CCTT---CGCCCTTTGCGGA-------CGGAGGGTT---TCGTGCGAGCAGAGATTGGTATCCCGTGCT----------CTCGAGGCGCGGCTTACCT-AAAAAAAGA-GAGCCA-GTGACAAAGCGTCACGTCTAGTGGTGGTTAA-TGTGCCTTTAC-GGCCG----ACCA-GTTC-GCGGCGTG------AATGCTTGTCGCTTGG-AAAG-----CTCG-ATCGA--CACCTTGAGCATCGTC--CAATCGG-TGTGCTACT-GTCGCGACCCCAGGTCAGGCGGGACTACCC---------------------------------------------------------------
>Saxifraga_kingiana_EU158851
-------------------------------------------------------------------------------------------------------------------------------------------------------TCGTAACC--TGCG-AAAGCAAAAAA----TGA-CTTGTGAACACGTAG--TTA--CAATC------GGGGATCCA-AGTGC----GTCTCCCTA----GGGGT-ACTCTC-TTGTTT-CCC---AACGTCGGGATGGCTA-GGCGTTT-GTC--GCTCGTTGGCGAA----GTA-TTCGTCGTGAGTTGGCATTTCTCCTCGCTTTG----------CCCGACGCACAA---CAAAA-ACCC-GGCGCGAAATGTGCCAAGGA--ATATAA-------AAGAGAGCGCA--CTCTTTCGG-TGC---TAGC-TTGC---GCTGCA--CTCGG-ACGGG--TGCCGTCTT--CTT-GATGAGTTTATAATGACTCTCGGCAACGGATATCTCGGCTCTTACATCGATGAAGAACGTAGCAAAATGCGATACTTGGTGTGAATTGCAGAATCCCGTGAACCATCGA-GTCTT-TGAACGCAAGTTGCGCCCGAACCCTTCGGGTTGAGGGCACGTCTGCCTGGGCGTCACGTACACATGT-CTC-CTACAAC-CCTT---CGCCCCTTGCGGA-------CGGAGGACT---TCGTGCGAGCAGAGATTGGTATCCCGTGCT----------CTCGAGGCGCGGCTTACCT-AAAAAAAGA-GAGCCA-GTGACAAAGCGTCACGTCTAGTGGTGGTTAA-TGTGCCTTTAC-GGCCG----ACCA-GTTC-GCGGCGTG------AATGCTTGTTGCTTGT-AAAG-----CTCG-ATTGA--CACCTTGAGCATCGTC--CAATCGG-TGTGCTACT-GT-------------------------------------------------------------------------------------------
>Saxifraga_kolenatiana_LN812462
-------------------------------------------------------------------------------------------------------------------------------------------------------------------------GCAAAG------CAA-CTTGCGAACACGTAG--TTAA-CACTC------GGGGATCCA-AGCGC----GTTCCTCCC----GGGGG-ACGCCC-TTTCTT-CCC---AACGTCGGGGCTGCTC--------------------------------------GTTGCGAGTTAACGAC-CTCCGGGCCGT-----------CCCGGCG--CAA---CAAAA-AACC-GGCGTGAAATGCGCCAAGGA--ACGCGA-------AAGAGAGTGCG--CTCTTCCGG-CGT---CAGC-TCGC---GCTGTG--CCCGG-ACGGG--CGTCGTCTT--CTT-GATGAGTTTATAATGACTCTCGGCAACGGATATCTCGGCTCTTGCATCGATGAAGAACGCAGCAAAATGCGATACTTGGTGTGAATTGCAGAATCCCGTGAACCATCGA-GTCTT-TGAACGCAAGTTGCGCCCGAATCCATCTGGTCGAGGGCACGTCTGCCTGGGTGTCACGTACACGCGT-CTC-CCGCAAA-CCTT---CCCCTTTTGTGGA-------CGAAGGGTC---TCGCGGGAGCAGATATTGGTATCCCGTGCT----------CGTTCTGCGCGGCTTGCCT-AAAATCGGA-GAGCCG-GCGACGAAACGTCACGCCYAGTGGTGGTTAA-CCAGGCCTAAC-GGCCG----ACCA-GTTC-GTGGCGTG------GGCGTTTGTCGCACGG-AAGT-----CTCA-GACGA--CACCTTGGACGTCCCC--TAAAGGG-CGTGCTACT-GTCGCGACCCCA---------------------------------------------------------------------------------
>Saxifraga_komarovii_LN812463
------------------------------------------------------------------------------------------------------------TCGTAACAAGGTTTCCGTAGGTGAACCTGCGGAAGGATCATTGTCGAAACC--TGCG-AAAGCAATG------CGA-CTCGCGAACACGTAG--TTA--CACTC------GGGGATCCA-TGCGC----GACTCCTTC----GGGCCGAAGCGC-TTGGTT-CCC---AACGTCGGGACGGCTT-GGCGTCC-TCC--GCTCGCCGACGAA----GCA-TTCGTCGCGGGTTGGCGTTTCTCCGAGCTGT-----------CCCGACA--CAA---CAAAA-ACCC-GGCGTGAAATGCGCCAAGGA--ACATAT-------AAGAGAGCGCA--TTCTTCCGG-TGC---TAGC-TCGC---GCTGCA--CTCGG-ACGGG--TGCCGTCTT--CTT-GATGAGTTTATAATGACTCTCGGCAACGGATATCTCGGCTCTTACATCGATGAAGAACGTAGCAAAATGCGATACTTGGYGTGAATTGCAGAATCCCGTGAACCATCGA-GTCTT-TGAACGCAAGTTGCGCCCGAATCCCTTGGGTTAAGGGCACGTCTGCCTGGGTGTCACGTACACACGT-CTC-CCACAAT-CCTT---CGCCCTTTGCGGA-------CGAAGGGTC---TCGTGCGAGCAGAGATTGGTATCCCGTGCC----------CTCGAGGCGCGGCTTACCT-AAAAACAGA-GTGCCA-GTGATGAAACGTCACGTCTAGTGGTGGTTAG-TGTGCCTTGAC-GGCCG----ACCA-GTTC-GGGGCGTG------AGCGTTTGTCGCTCGG-AAAG-----CTCG-ACCGA--CACCTTGAACGTCGTC--TAATCGG-CGTGCTACT-GTCGCG---------------------------------------------------------------------------------------
>Saxifraga_korshinskyi_LM654417
-------------------------------------------------------------------------------------------------------------CGTAACAAGGTTTCCGTAGGTGAACCTGCGGAAGGATCATTGTCGTAACC--CGCT-AAAGCAAAG------CAA-CTTGTGAACATGTAG--TTA--AACCA------AGGGATTCA-AGGGC----ATCCCCTTT----GGGT--ACGCCC-TTTCTT-CCC---AACGTCGGGACGGCTT-GTTGTTT-GC-----------------------------------TATGCTTT-CCAAGCTGT-------------CCGGGCG--CAA---CAAAA-ACCC-GGCGCAAAATGCGCCAAGGA--ATATAA-------AAGAATGTGCA--TTCTTTCGG-TGA---TCCC-GTGC---GGACCA--CTCGG-ACGGA--TGTGTTCTT--CTT-GATGAGTTTATAATGACTCTCGGCAACGGATATCTCGGCTCTTACATCGATGAAGAACGTAGCAAAATGCGATACTTGGTGTGAATTGCAGAATCCCGTGAACCATCGA-GTCTT-TGAACGCAAGTTGCGCCCAAATCCATCCGGTTGAGGGCACGTCTGCCTGGGTGTCACGTACACAAGG-CTC-CCACAAA-CCTT---CCCTGCTTTAGA--------CGAAGGGCG---TTGTGCGAGCTGAGATTGGTCTCCCGGGCT----------TGTTCTGCGCGGCTAACCT-AAAATCA---GAGCCA-GTGACAAAACGTCACGTCTAGTGGTGGTTAA-TGAGCCTTAAG-GGTCG----ACCA-GTTC-GCGGCGTG------AATGTTTGTCACCTGA-AAAG-----CTCA-ATTGA--CACCTCGAACGTCT----TAATCGG-CGTGCTACT-GTCGCGACCCCA---------------------------------------------------------------------------------
>Saxifraga_kotschyi_LN812464
-----------------------------------------------------------------------------------------------------------------ACAAGGTTTCCGTAGGTGAACCTGCGGAAGGATCATTGTCGTAACC--TGCG-AAAGCAAAG------CAA-CTCGCGAACACGTAG--TCAA-CACTC------GGGGATCCG-AGCGC----GTCCTCCTT----GGGGG-ACGCCC-TTTCTC-CCC---AATGTCGGGACGACCC-GGCGCTC-GTT--GCTCGCAGGCGGC----GCG-ATTGTCGCGAGCTAACGGC-CTCCGGGCCTT-----------CCCGACG--CAA---CAAAA-AACC-GGCGCGGAATGCGCCAAGGA--ATATGA-------AAGAGAGTGCG--CTCTTCCGG-CGT---CAGC-TCGC---GCTGCG--CTCGG-ACTGG--CGTCGTCTT--CTT-GATGAGTTTATAATGACTCTCGGCAACGGATATCTCGGCTCTTACATCGATGAAGAACGTAGCAAAATGCGATACTTGGTGTGAATTGCAGAATCCCGTGAACCATCGA-GTCTT-TGAACGCAAGTTGCGCCCGAATCCATCTGGTTGAGGGCACGTCTGCCTGGGTGTCACGTACACGCGC-CTC-CCGCGAA-CCTT--CCCCTTTATGCGGA-------CGAAGGGTC---TCGCGGGAGCAGATGTTGGTATCCCGTGCY----------TGTTTTGCGCGGCTTGCCT-AAAAACGGA-GATCCG-GCGACGAAACGTCGCGTCTAGTGGTGGTTGA-TGAGGCCTAAC-GGCCG---AACCA-GTTC-GCGGCGCG------ATCGTTTGTCGCAAGA-AAGT-----CTCG-GACGA--CACCTCGGATGCCCCC--TAACGGG-CGTGCTACT-GTCGCGACCCCAGGTCA----------------------------------------------------------------------------
>Saxifraga_kruhsiana_LN812465
------------------------------------------------------------------------------------------------------------TCGTAACAAGGTTTCCGTAGGTGAACCTGCGGAAGGATCATTGTCGTAACC--TGCT-AAAGCAAAA------CAA-CCTGCGAACATGTAC--TTA--CATTC------GGGGATCCA-AGTGC----GTCTGCTTC----GGCGG-ATGCTC-TTTCTT-CCC---AACGTTGAGATGGCTC-GGCATGT-GCTT-GCTTACCAACGAA----GCA-TTCGTTGGGAGTTGGCACT-TACTGAGCTTT-----------CTYGWCA--TAA---CAAAA-ACCC-GGCGTGAACTGCGCCAAGGA--ACATAAT------AAGAGCGTGCA--TTCTCCYGG-TGT---TTGC-TTTT---GCTTCA--CTCGG-ATGGA--TGTCATCTT--CTT-GATGAGTTTATAATGACTCTYGGCAACGGATATCTCGGCTCTTACATCGATGAAGAACGTAGCAAAATGCGATACTTGGTGTGAATTGCAGAATMMYGTGAACCATCGA-GTCTT-TGAACGCAAGTTGCGCCCGAATCCTTCCGGTCGAGGGCACGTCTGCCTGGGTGTCACGTACACACGT-CTC-TCACAAA-CCTT---TCCCTTCATGGG--------CGAAGGGTC---TTGCGTGAGCAGAATTTGGTCTCCCGTGCTT---------TAYATTGTGCGGCTTACCT-AAAAATTGA-GAGCCA-GTGATGAAACTTCACGTCTAGTGGTGGTTAA-GGAACCTTCGT-GGGTCAAAAACCA-GTTC-GCGGCGTG------AAAGTTTGTCACTTGG-AAAG---TTCTCT-ATCGA--CACCTTGAACGTCTTT--TAATGAC-CGTTCTACT-GTCGCG---------------------------------------------------------------------------------------
>Saxifraga_lactea_LN812466
-----------------------------------------------------------------------------------------------------------------ACAAGGTTTCCGTAGGTGAACCTGCGGAAGGATCATTGTCGTAGCC--TGCT-AAAGCAACA------CAA-CTTGTGAACATGTAG--AAA--CACCC------AGGGACCCA-AGGGC----GTTCC--------------GCGCCC-TTTCTT-CCC---GACGTCGGGACGGCTT-GTCGTTC-GC-----------------------------------TATGCTTT-CCGAGCCGT-------------CCCGGCG--CAA---CAAAA-ACCC-GGCGCAAAATGTGCCAAGGA--ATATAA-------AAGAATGCGCG--TTCTTCCGG-TGT---TCCC-GTGC---GGCGCA--CTCGG-TTGGA--TGTGCACTT--CTT-GATGAGTTTATAATGACTCTCGGCAACGGATATCTCGGCTCTTACATCGATGAAGAACGTAGCAAAATGCGATACTTGGTGTGAATTGCAGAATCCCGTGAACCATCGA-GTCTT-TGAACGCAAGTTGCGCCCGAATCCATCCGGTCGAGGGCACGTCTGCCTGGGTGTCACGTACACAAGT-CTC-CCACAAA-CCTT---CCCTATTTTAGG--------CGAAGGCCA---CTGTGCGAGCTGAGATTGGTCTCCCGTGCT----------CGTACTGCGCGGTTAACCT-AAAATCAGA-GAGCCG-GTGACGCGACGTCACGTCAAGTGGTGGTTAA-CGAACCTTAAG-GGTCG----ACCA-GTTC-GCGACGTG------GACGTCTGTCACTCGG-AAAG-----CTCA-ATTGA--CACCTTGAACGTCT----TGATAGG-CGTGCTACT-GTCGCGACCCCA---------------------------------------------------------------------------------
>Saxifraga_latepetiolata_(2)_AF261183
-------------------------------------------------------------------------------------------------------------------------------------------------------TCGTAACC--TGCG-AAAGCAATG------CAA-CTCGCGAACACGTAC--TTTA-CACTC------GGGAATCCA-GGGGT----GCCTCCCTC-----GCGA-ACACCC-TTGGTTTCTCGACAACGTCGGGGCGGCCC-TGCGTTC-TTA--TA--TCCTGCCGACATAAAA-CTCGCC-CGGGCTAACAGA-CGTAGGGCTAA-----------ACCAACG--GAA---CAAAA-AACC-GGCGTGAAATGCGCCAAGGA--ACATGA-------AAGAGATTGCG--CACATTTGG-TGT---CAGC--ACT---GCTGCT--CCAGG-ACGGG--CGTTGTCTT--CTT-GATGAGTTTATAATGACTCTCGGCAACGGATATCTCGGCTCTTACATCGATGAAGAACGTAGCAAAATGCGATACTTGGTGTGAATTGCAGAATCCCGTGAACCATCGA-GTCTT-TGAACGCAAGTTGCGCCCGAATCCTTTTGGTCGAGGGCACGTCTGCCTGGGTGTCACGTACACATGC-CTC-CCGCAAA-CCTT---CCCCCTTTGTGGA-------CAA-GGGCC---TCGCGGGAGCAGATAATGGTATCCCGTGCT----------TTTTCCGCGCGGCTTGCCT-AAAAATGGA-GAGCCG-GTGATGTAACGTCACGCCTAGTGGTGGTTAA-CGAGGCCTAAC-GGCCA----ACCA-GTTC-GCGGCGTG------ACTAGTTTT-CACCGG-AAAT-----CTCC-CGCGG--CACNTAGGACGTCCTT--TGGTGGG-CGTGCTATT-GT-------------------------------------------------------------------------------------------
>Saxifraga_latepetiolata_(1)_LN812467
CGTTCAAAGACTCGGTGA-AGT-GTTCGGATCGCGGCGAYGTGGGCGGTTCGCTGCCTGCGACGTCGCGAGAAGTCCATTGAACCTTATCATTTAGAGGAAGGAGAAGTCGTAACAAGGTTTCCGTAGGTGAACCTGCGGAAGGATCATTGTCGTAACC--TGCG-AAAGCAATG------CAA-CTCGCGAACACGTAC--TTTA-CACTC------GGGAATCCA-GGGGT----GCCTCCCTC-----GCGA-ACACCC-TTGGTTTCTCGACAACGTCGGGGCGGCCC-TGCGTTC-TTT--TC--TCCTGCCGACATAAAA-CTCGCC-CGGGCTAACAGA-CGTAGGGCTAA-----------ACCAACG--GAA---CAAAA-AACC-GGCGTGAAATGCGCCAAGGA--ACATGA-------AAGAGATTGCG--CTCATTTGG-TGT---CAGC--ACT---GCTGCT--CCAGG-ACGGG--CGTTGTCTT--CTT-GATGAGTTTATAATGACTCTCGGCAACGGATATCTCGGCTCTTACATCGATGAAGAACGTAGCAAAATGCGATACTTGGTGTGAATTGCAGAATCCCGTGAACCATCGA-GTCTT-TGAMSGCAAGTTGCGCCCGAATCCTTTTGGTCGAGGGCACGTCTGCCTGGGTGTCACGTACACATGC-CTC-CCGCAAA-CCTT---CCCCCTTTGTGGA-------CGA-GGGCC---TCGCGGGAGCAGATAATGGTATCCCGTGCT----------TTTTCCGCGCGGCTTGCCT-AAAAATGGA-GAGCCG-GTGATGTAACGGCACGCCTAGTGGTGGTTAA-CGAGGCCTAAC-GGCCA----ACCA-GTTC-GCGGCGTG------ACTAGTTTT-CACCGG-AAAT-----CTCC-CGCGG--CACCTTGGACGTCCTA--TGATGGG-CGTGCTATT-GTCGCGACCCCAGGTCAGGCGGGACTACCCGCTGAATTTAAGCATATCAATA-AG-CGGAGGAAGAGAAACTTACAAGGATTCCCCTAGTAAC
>Saxifraga_latiflora_LN812468
--------------------------------------------------------------------------------------------------------------------------------------------------CATTGTCGTAACC--TGCG-AAAGCAAAAAA----TGA-CTCGCGAACACGTAG--TTA--CAATC------GGGGATCCA-AGCGC----GTCTCCCTA----GGGTT-ACGCTC-TTTTTT-CCC---AACGTCGGGATGGTTA-CGCGTTT-GCC--GCTCGTCGGCGAA----GTA-TTCGTCGTGAGTTGGCATTTCTCCTCGCTTTA----------CCCGATGCACAA---CAAAA-ACCC-GGCGCGAAATGCGCCAAGGA--ATATAA-------AAGAGAGCGCA--CTCTTTCGG-TGC---TAGC-TTGC---GCTGCA--CTCGG-ATGGG--TGCCGTCTT--CTT-GATGAGTTTATAATGACTCTCGGCAACGGATATCTCGGCTCTTACATCGATGAAGAACGTAGCAAAATGCGATACTTGGTGTGAATTGCAGAATCCCGTGAACCATCGA-GTCTT-TGAACGCAAGTTGCGCCCGAACCCTTCGGGTTGAGGGCACGTCTGCCTGGGCGTCACGTACACATGT-CTC-TCACAAC-CCTT---CTTCCCTAGCGGA-------CGTAGGGCT---TCGTGCGAGCAGAGATTGGTATCCCGTGCT----------CTTGAGGCGCGGCTTACCT-AAAAAAAGA-GAGCCA-GTGACAAAGCGTCACGTCTAGTGGTGGTTAA-TGTGCCTTTAC-GGCCG----ACCA-GTTC-GCGGCGTG------AATGCTTGTCGCTTGG-AAAG-----CTCG-ATCGA--CACCTTGAGCATCGTC--AAATCGG-TGTGCTACT-GTCGCGACCCCAGGTCAGGCGGGACTACCCGCTGAATTTAAGCATATCA--------------------------------------------
>Saxifraga_lilacina_LN812469
----------------------------------------------------------------------------------------------------------------AACAAGGTTTCCGTAGGTGAACCTGCGGAAGGATCATTGTCGTAACC--TGCG-AAAGCAAAG------CAA-CTCGCGAACACGTTT--TCAA-CACTC------GGGGATTCG-AGGGT----GTCCTCCCC----GGGGG-ACTCCC-TTTCTC-CCC---AAAGTCGGGGCGGCCC-GGCGCTC-GTT--GCTCGCAGGCGGC----RYG-ATTGTCGCGAGCTAACGGS-CTYCGAGCCTT-----------CCCGACG--CAA---CAAAA-AACC-GGCGCGGAATGCGCCAAGGA--ATATGA-------AAGAGAGTGCG--CTCTTCCGG-CGT---CAGC-TCGC---GYTGCG--CTCGG-ACGGG--CGTCGTCTT--CTY-GATGAGTTTATAATGACTCTCGGCAACGGATATCTCGGCTCTTACATCGATGAAGAACGTAGCAAAATGCGATACTTGGTGTGAATTGCAGAATCCCGTGAACCATCGA-GTCTT-TGAACGCAAGTTGCGCCCGAATCCATCTGGTTGAGGGCACGTCTGCCTGGGTGTCACGTACACGCGC-CTC-CCGCGAA-CCTT--CCCCTTTATGCGGA-------CGAATGGTC---TCGCGGGAGCAGATGTTGGTATCCCGTGCC----------TGTTTCGCGCGGCTTGCCT-AAAAACGGA-GATCCG-GCGACGAAACGTCGCGTCTAGTGGTGGTTGA-TGAGGCCTAAC-GGCCG---AACCA-GTTC-GCGGCGCG------ATCGTTTGTCGCAAGA-AAGT-----CTCG-GACGA--CACCTCGGACGCCCCC--TAACGGG-AGTGCCACT-GTCGCGACCCCAGG-------------------------------------------------------------------------------
>Saxifraga_lingulata_LN812470
--------------------------------------------------------------------------------------------------------------------------------------------------CATTGTCGTAACC--TGCG-AAAGCAAAG------CAA-CTCGCGAACACGTAG--TTAA-CACTC------GGGGATCCA-AGCGC----GTCCCTCYC----GGGGG-RCGCCC-TTTCTT-CCC---AACGTCGGGGCTGCYC--------------------------------------GTTGCGAGTWAACGAC-CTCCGGGCCGT-----------CCCGACG--CAA---CAAAA-AACC-GGCGYGAAATGCGCCAAGGA--ACGCGA-------AAGAGAGTGCG--CTCTTCCGG-CGT---CAGC-TCGC---GCTGTG--CCYGG-ACGGG--CGTCGTCTT--CTT-GATGAGTTTATAATGACTCTCGGCAACGGATATCTCGGCTCTTACATCGATGAAGAACGTAGCAAAATGCGATACTTGGTGTGAATTGCAGAATCCCGTGAACCATCGA-GTCTT-TGAACGCAAGTTGCGYCCGAATCCATCTGGTYGAGGGCACGTCTGCCTGGGTGTCACGTACACGCGT-CTC-CCGCAAA-CCTT---CCCCTTTTGTGGA-------YGAAGGGTC---TYGCGGGAGCAGATATTGGTATCCCGTGCT----------CGTTCCGCGCGGCTTGCCT-AAAATCGGA-GAGCCG-RCGAYGAAACGTCACGCTTGTTGGTGGTTAA-CCAGGCCTAAC-GGCCG----ACCA-GTTC-GTGGTGTG------GGCGTTTGTCGCACGG-AAGT-----CTCA-GACGA--CACCTTGGACGTCCCC--TAAYGGG-CGTGCTACT-GTCGCGACCCCAGGTCA----------------------------------------------------------------------------
>Saxifraga_litangensis_LN812471
--------------------------------------------------------------------------------------------------------------------------------------------------CATTGTCGTAACC--TGCG-AAAGCAAAAAA----CGA-CTCGCGAACACGTAG--TTA--CAATC------GGGGATCCA-AGCGC----GTCTCCCTA----GGGGT-AYGCTC-TTGTTT-CCC---AACGTCGGGATGGCTA-GGCGTTT-GYC--GCTCGTCGGCGGA----GTA-TTCGTCGTGAGTTGGCATTTCTCCTCGCTTTG----------CCCGACGCACAA---CAAAA-ACCC-GGCGCGAAATGCGCCAAGGA--ATATAA-------AAGAGAGCGCA--CTCTTTCGG-TGC---TAGC-TTGC---GCTGCA--CTCGG-ACGGG--TGCCGTCTT--CTT-GATGAGTTTATAATGACTCTCGGCAACGGATATCTCGGCTCTTACATCGATGAAGAACGTAGCAAAATGCGATACTTGGTGTGAATTGCAGAATCCCGTGAACCATCGA-GTCTT-TGAACGCAAGTTGCGCCCGAACCCTTCGGGTYGAGGGCACGTCTGCCTGGGCGTCACGTACGCATGT-CTC-TCACAAC-CCTT---CGCCCCTTGMGGA-------CGTAGGGCT---TCGTGCGAGCAGAGATTGGTATCCCGTGCT----------CTCGAGGCGCGGCTTACCT-AAAAAAAGA-GAGCCA-GTGACAAAGCGTCACGTCTAGTGGTGGTTAA-TGTGCCTTTAC-GGCCG----ACCA-GTTC-GCGGCGTG------AATGCTTGTCGCTTGG-AAAG-----CTCG-ATCGA--CACCTTGAGCATCGTC--CAATCGG-TGTGCTACT-GTCGCGACCCCAGGTCAGGCGGGACTACCCGCTGAATTTAAGCATATCA--------------------------------------------
>Saxifraga_luteoviridis_LN812472
--------------------------------------------------------------------------------------------------------------------------------------------------CATTGTCGTAACC--TGCG-AAAGCAAAG------CAA-CTCGCGAACACGTAG--TCAA-CACTC------GGGGATCCA-AGTGC----GTCCTCCCC----GGGGG-ACGCCC-TTTCTC-CCC---AAAGTCGGGGGGGCCC-GGGGCTC-GTT--GCTCGCAGGCGGT----GCG-CCCGTCGCGAGCTCACGGC-CTCTTGGCCTT-----------CCCGACG--AAA---CAAAA-AACC-GGCGCGGAATGCGCCAAGGA--ACATGA-------AAGAGAGTGCG--CTCTTCCGG-CGT---CAGC-TCGC---GCTGTG--CTCGG-ACGGG--CGTCGTCTT--CTT-GATGAGTTTATAATGACTCTCGGCAACGGATATCTCGGCTCTTACATCGATGAAGAACGTAGCAAAATGCGATACTTGGTGTGAATTGCAGAATCCCGTGAACCATCGA-GTCTT-TGAACGCAAGTTGCGCCCGAATCCATCTGGTTGAGGGCACGTCTGCCTGGGTGTCACGTACACGCGC-CTC-CCGCGAACCCTT---CCCCTTTTTCGGA-------CGAAGGGTC---TCGCTGGAGCAGATGTTGGTATCCCGTGCC----------CGTTCCGCGCGGCTTGCCT-AAAAACGGA-GATCCG-GAGACGAAACGTCGCGTCTAGTGGTGGTTGA-TGAGGCCTAAC-GGCCG---AACCA-GTTC-GCGGCGCG------ATCGTTTGTCGCACGG-AAGT-----CTCG-GACGA--CACCTCGGACGCCCCCC-TAACGGG-CGTGCTACT-GTCGCGACCCCAGGTCAGGCGGGATTACCCGCTGAATTTAAGCATATCA--------------------------------------------
>Saxifraga_lychnitis_LN812473
--------------------------------------------------------------------------------------------------------------------------------------------------CATTGTCGTAACC--TGCG-AAAGCAAAAAA----CGA-CTCGCGAACACGTAG--TTA--CAATC------GGGGATCCA-AGCGC----GTCTCCTTA----GGGGT-ACGCTC-TTGTTT-CCC---AACGTCGGGATGGCTA-GGCGTTT-GCC--GCTCGTCGCCGAA----GTA-TTCGTCGTGAGTTGGCATTTCTCCTCGCTTTG----------CTCGACGCACAA---CAAAA-ACCC-GGCGCGAAATGCGCCAAGGA--ATATAA-------AAGAGAGCGCA--CTCTTTCGG-TGC---TAGC-TTGC---GCTGCA--CTCGG-ACGGG--TGCCGTCTT--CTT-GATGAGTTTATAATGACTCTCGGCAACGGATATCTCGGCTCTTACATCGATGAAGAACGTAGCAAAATGCGATACTTGGTGTGAATTGCAGAATCCCGTGAACCATCGA-GTCTT-TGAACGCAAGTTGCGCCCGAACCCTTCGGGTTGAGGGCACGTCTGCCTGGGCGTCACGTACGCATGT-CTC-TCACAAC-CCTT---CGCCCCTTGCGGA-------CGTAGGGCT---TCGTGCGAGCAGAGATTGGTATCCCGTGCT----------CTCGAGGCGCGGCTTACCT-AAAAAAAGA-GAGCCA-GTGACAAAGCGTCACGTCTAGTGGTGGTTAA-TGTGCCTTTAC-GGCCG----ACCA-GTTC-GCGGCGTG------AATGCTTGTCGCTTGG-AAAT-----CTCG-ATAGA--CACCTTGAGCATCGTC--AAATCGG-TGTGCTACT-GTCGCGACCCCAGGTCAGGCGGGACTACCCGCTGAATTTAAGCATATCA--------------------------------------------
>Saxifraga_macrocalyx_LN812474
--------------------------------------------------------------------------------------------------------------GTAACAAGGTTTCCGTAGGTGAACCTGCGGAAGGATCATTGTCGTAACC--TGCG-AAAGCAATG------CGA-CTCGCGAACACGTAG--TTA--CACTC------GGGGATCCA-TGCGC----GACTCCTTC----GGGCCGAAGCGC-TTGGTT-CCC---AACGTCGGGACGGCTT-GGCGTCC-GCC--GCTCACCGACGAA----GCA-TTCGTTGCGGGTTGGCGTTTCTCCGAGCTGT-----------CTCGACA--CAA---CAAAA-ACCC-GGCGTGAAATGCGCCAAGGA--ACATAT-------AAGAGAGCGCA--TTCTTCCGG-TGC---TAGC-TCGC---GCTGCA--CTCGG-ACGGG--TGCCGTCTT--CTT-GATGAGTTTATAATGACTCTCGGCAACGGATATCTCGGCTCTTACATCGATGAAGAACGTAGCAAAATGCGATACTTGGTGTGAATTGCAGAATCCCGTGAACCATCGA-GTCTT-TGAACGCAAGTTGCGCCCGAATCCCTTGGGTTAAGGGCACGTCTGCCTGGGTGTCACGTACACACGT-CTC-CCACAAT-CCTT---CGCCCTTTGCGGA-------CGGAGGGTC---TCGTGCGAGCAGAKATTGGTATCCCGTGCC----------CTCGAGGCGCGGCTTACCT-AAAAACAGA-GTGCCA-GTGATGAAACGTCACGTCTAGTGGTGGTTAA-TGTGCCTTGAC-GGCCG----ACCA-GTTC-GGGGCGTG------AGCGTTTGTCGCTCGG-AAAG-----CTCG-ACCGA--CACCTTGAACGTCGTC--TAATCGG-CGTGCTACT-GTCGCGACCCC----------------------------------------------------------------------------------
>Saxifraga_maderensis_LN812475
----------------------------------------------------------------------------------------------------------------------------------------------------TTGTCGTAACC--TGCG-AAAGCAATG------CAA-CTCGCGAACACGTAC--TTTA-CACTC------GTGAATCCA-TGGGT----GCCTCCCTC-----GCGA-GCACCC-TTGGTTTCCCGACAACGTCGGGGCGGCCT-TGCGTTC-TTT--TC--TCCCGACGACGTAAAA-CTCGCT-CGTGCTAACAGA-CGCCGGGCTAA-----------ACCAACG--GAA---CAAAA-AACC-GGCGTGAAATGCGCCAAGGA--ACATGA-------AAGAGAGTGCG--CTCTTCTGG-TGT---CAGT--ACT---GCTGCG--CCAGG-ACGGG--CGTTGTCTT--CTT-GATGAGTTTATAATGACTCTCGGCAACGGATATCTCGGCTCTTACATCGATGAAGAACGTAGCAAAATGCGATACTTGGTGTGAATTGCAGAATCCCGTGAACCATCGA-GTCTT-TGAACGCAAGTTGCGCCCGAATCCTTTTGGTCGAGGGCACGTCTGCCTGGGTGTCACGTACACATGC-CTC-CCGCAAA-CCTT--CCCCCCTTTGTGGA-------TGAAGGGCC---TCGCGGGAGCAGATAATGGTATCCCGTGCC----------CTTTCCGCGCGGCTTGCCT-AAAAATGGA-GAGCCG-GTGATGTAACGTCACGCCTAGTGGTGGTTAA-CGAGGCCAAAC-GGCCA----ACCA-GTTC-GCGGCGTG------ACTGGTTTT-CATCGG-AAAT-----CTCC-TGCGA--CACCTTGGACGTCCTA--TAATGGA-CGTGCTATT-GTCGCGACCCCAGGTCAGGCGGGACTACCCGCTGAATTTAAGCATATC---------------------------------------------
>Saxifraga_magellanica_LN812476
--------------------------------------------------------------------------------------------------------------------------------------------------CATTGTCGTAACC--TGCG-AAAGCAATG------CAA-CTCGCGAACACGTAC--TTTA-CACTC------GKGAATCCW-GGGGT----GCCTCCCTC-----GSGA-ACACCC-TTGGTTTCCCGACAACGTYGGGGCGGCCT-GGCKTTY-TTT--TC--TCCCGGCGACGTAAAA-CTCGCT-CGGGCWAACARR-CGCCGRGCTAA-----------ACCAACG--CAA---CAAAA-AACC-GGCGTGAAATGCGCCAAGGA--ACATGA-------AAGAGWGTGCG--CTCTTCTGG-TGT---CAGY--ACT---RCTGCG--CYAGG-AYGGG--CGTTGTCTT--CTT-GATGAGTTTATAATGACTCTCGGCAACGGATATCTCGGCTCTTACATCGATGAAGAACGTAGCAAAATGCGATACTTGGTGTGAATTGCAGAATCCCGTGAACCATCGA-GTCTT-TGAACGCAAGTTGCGCCCGAATCCTTTTGGTCGAGGGCACGTCTGCCTGGGTGTCACGTACACATGC-CTC-CCGCAAA-CCTT-CCCCCCCTTTGTGGA-------TGAAGGGCC---TCGCGGGAGCAGATAATGGTATCCCGTGCC----------CTTTYYGCGCGGCTTGCCT-AAAAATGGR-GAGCCG-GTGAYGTAACGTCACGCCTAGTGGTGGTTAA-CGAGGCCTAAC-GGCCA----ACCA-GTTC-GCGGCGTG------AYTRGTTTT-CACCGG-AAAT-----CTCY-TGCGA--CACCTTGGACGTCCTC--TAWTGKA-CGTGCTATT-GTCGCGACCCCAGGTCAGGCGGGACTACCCGCTGAATTTAAGCATATC---------------------------------------------
>Saxifraga_marginata_var_bubakii_LN812477
--------------------------------------------------------------------------------------------------------------------------------------------------CATTGTCGTAACC--TGCG-AAAGCAAAG------CAA-CTCGCGAACACGTAG--TCAA-CACTC------GGGGATTTG-AGCGC----GTCCTCCTC----GGGGG-ACGCCC-TTTCTC-CCC---AAAGTCGGGGCGGCCC-GGCGCCC------------------------------GTTGCGAGCTAACGGC-CTTCGGGCCTT-----------CCCGACG--AAA---CAAAA-AACC-GGCGCGGAATGCGCCAAGGA--ATATGA-------AAGAGAGTGCG--CTCTTCCGG-CGC---CAGC-TCGC---GCTGCG--CTCGG-ACGGG--CGTCGTCTT--CTT-GATGAGTTTATAATGACTCTCGGCAACGGATATCTCGGCTCTTACATCGATGAAGAACGTAGCAAAATGCGATACTTGGTGTGAATTGCAGAATCCCGTGAACCATCGA-GTCTT-TGAACGCAAGTTGCGCCCGAATCCATCTGGTTGAGGGCACGTCTGCCTGGGTGTCACGTGCACGCGC-CTC-CCGCGAA-CCTT--CCCCTTTATGCGGA-------CGAAGGGTC---TCGCGGGAGCAGATGTTGGTATCCCGTGCC----------TGTTTCGCGCGGCTTGCCT-AAAAACGGA-GATCCG-GCGACGRAACGTCGCGTCTAGTGGTGGTTGA-TGAGGCCTAAC-GGCCG---AACCA-GTTC-GCGGCGCG------ACCGTTTGTCGCAAGA-AAGT-----CTCG-GACGA--CACCTCGGACGCCCCC--TAACGGG-CGTGCTACT-GTCGCGACCCCAGGTCAGGCGGGACTACCCGCTGAATTTAAGCATATCA--------------------------------------------
>Saxifraga_marginata_(1)_LN812478
-------------------------------------------------------------------------------------------------------------CGTAACAAGGTTTCCGTAGGTGAACCTGCGGAAGGATCATTGTCGTAACC--TGCG-AAAGCAAAG------CAA-CTCGCGAACACGTWG--TCAA-CACTC------GGGGATTTG-AGCGC----GTCCTCCTC----GGGGG-ACGCCC-TTTCTC-CCC---AAAGTCGGGGCGGCCC-GGCGCCC------------------------------GTTGCGAGCTAATGGC-CTTCGGGCCTT-----------CCCGACG--AAA---CAWAA-AACC-GGCGCGGAATGCGCCAAGGA--ATATGA-------AAGGGAGTGCG--CTCTTCCGK-CGT---CAGC-TTGC---GCTGCG--CTCGG-ACGGG--CGTCGTCTT--CTT-GATGAGTTTAYAATGACTCTCGGCAACGGATATCTCGGCTCTTACATCGATGAAGAACGTAGCAAAATGCGATACTTGGTRTGAAWTGCAGAATCCCGTGAACCATCGA-GTCTT-TGAACGCAAGTTGCGCCCGAATCCATCTGGTTGAGGGCACGTCTGCCTGGGTGTCACGTGCACGCGC-CTC-CCGCGAA-CCTT--CCCCTTTATGCGGA-------CGAAGGGTC---TCGCGGGAGCAGATGTTGGTATCCCGTGCC----------TGTTTCGCGCGGCTTGCCT-AAAAACGGA-GATCCG-GTGACGAAACGTCGCGTCTAGTGGTGGTTGA-TGAGRCCTAAC-GGCCG---AACCA-GTTC-GCGGCGCG------ACCGTTTGTCGCAAGA-AAGT-----CTCG-GACGA--CACCTCGGACGCCCCC--TAACGGG-CGTGCTACT-GTCGCGACCCC----------------------------------------------------------------------------------
>Saxifraga_matta-florida_LN812479
---------------------------------------------------------------------------------------------------------------------------------------------------ATTGTCGTAACC--TGCG-AAAGCAAAG------CAA-CTCGCGAACACGTAG--TCAA-CACTC------GGGGATTCR-AGCGC----GTCCTCCCC----GGGGG-ACGCCC-TTTCTC-CCC---AAAGTCGGGGCGGCCC-GGCGCTC-GTT--GCTCGCAGGCGGC----GYG-ATTGTCGCGAGCYAACGGC-CTCCGAGCCCT-----------CCCGACK--CAA---CAAAA-AACC-GGCGCGGAATGCGCCAAGGA--ATATGA-------AAGAGAGTGCG--CTCTTCCGG-CGT---CAGC-TCGC---GCTGCG--CTCGG-ACGGG--CGTCGTCTT--CTT-GATGAGTTTATAATGACTCTCGGCAACGGATATCTCGGCTCTTACATCGATGAAGAACGTAGCAAAATGCGATACTTGGTGTGAATTGCAGAATCCCGTGAACCATCGA-GTCTT-TGAACGCAAGTTGCGCCCGAATCCATCTGGTTGAGGGCACGTCTGCCTGGGTGTCACGTATAAGCGC-CTC-CCGCGAA-CCTT--CCCCTTTATGCGGA-------CGAATGGTC---TCGCGGGAGCAGATGTTGGTATCCCGTGCC----------TGTTTCGCGCGGCTTGCCT-AAAAACGGA-GATCCG-GCGACGAAACGTCGCGTCTAGTGGTGGTTKA-TGAGGCCTAAC-GGCCG---AACCA-GTTC-GCGGCGCG------ATCGTTTGTCGCAAGA-AAGT-----CTCG-GACGA--CACCTCGGACGCCCCC--TAACGGG-CGTGCCACT-GTCGCGACCCCAGGTCAGG--------------------------------------------------------------------------
>Saxifraga_mertensiana_LM654418
-----------------------------------------------------------------------------------------------------------------------------------------------------------AACC--TGCACAAAGCAGAA------CAA-CTCGTGAACATGTAA--TCG--CAACC------GACGAACTT-AGGAATGCTYTCTCTTTT----GGTGG-GATTCC-TTTGTT-CGC---AATGTCAAGGTATCTC-A-------TC---GTAGCCCATCCAC----GCTTGTTGTT-GGAGCTACGTTT-GCCCGGCT-GA-----------CTTGACATGAACAAACAACA-ACCC-GGCGTGAAATGCGCCAAGGA--ACTTTA-------AAGAATGCACA--TCTGTCCCG-TGT---TTGC-TTGC---GCAACA-TT--GG-AGGGA--TGTTATCTT--CTT-GAT--GTCTTTAATGACTCTCGGCAACGGATATCTCGGCTCTTACATCGATGAAGAACGTAGCGAAATGCGATACTTGGTGTGAATTGCAGAATCCCGTGAACCATCGA-GTCTT-TGAACGCAAGTTGCGCCCAAATCCATCTGGTCGAGGGCACGTCTGCCTGGGTGTCACGTRCACGCGG-CTCACACTAAC-CCTC--TCCTTTTCAAGGG--------CGACGG-AT---CCGTGCGAGCAGAGATTGGCCTCCCGTGCTT---------CGAATGGCACGGTTTGCCT-AAAAAT-GA-GTACCG-GTGATGAAGTTTCACGCCAAGTGGTGGTTCA-TCAACCCTAAG-GGTTT----GCCA-GTTC-GCGTCGTG------AAAGCCCATCACTCGG-AAAG-----CTTG-ATAGA--CACCTTGAACGTCTA---ATTTGAC----GCTATT-GTCGCGACCCCAGGTCAGGCGGGATTACCCGCTGAATTTAAGCATATC---------------------------------------------
>Saxifraga_moncayensis_LN812480
--------------------------------------------------------------------------------------------------------------------------------------------------CATTGTCGTAACC--TGCG-AAAGCAATG------CAA-CTCGCGAACACGTAC--TTTA-CACTC------GGGAATCCA-GGGGT----GCCTCCCTC-----GGGA-ACACCC-TTGGTTTCCCGACAACGTTGGGGCGGCCT-GGCTTTC-TTT--TC--YCCCGGCGACGTAAAA-CTCGCT-CGGGCTAACAAG-CGCCGGGCTAA-----------ACCAACG--CAA---CAAAA-AACC-GGCGTGAAATGCGCCAAGGA--ACATGA-------AAGAGAGTGCG--CTCTTCTGG-TGT---CAGT--ACT---GCTGCG--CCAGG-ACGGG--CGTTGTCTT--CTT-GATGAGTTTATAATGACTCTCGGCAACGGATATCTCGGCTCTTACATCGATGAAGAACGTAGCAAAATGCGATACTTGGTGTGAATTGCAGAATCCCGTGAACCATCGA-GTCTT-TGAACGCAAGTTGCGCCCGAATCCTTTTGGTCGAGGGCACGTCTGCCTGGGTGTCACGTACACATGC-CTC-CCGCAAA-CCTT-CCCCCCCTTTGTGGA-------TGAAGGGCC---TCGCGGGAGCAGATAATGGTATCCCGTGCC----------CTTTTCGCGCGGCTTGCCT-AAAAATGGG-GAGCCG-GTGACGTAACGTCACGCCTAGTGGTGGTTAA-CGAGGCCTAAC-GGCCA----ACCA-GTTC-GCGGCGTG------ACTAGTTTT-CACCGG-AAAT-----CTCC-TGCGA--CACCTTGGACGTCCTG--TAATGGA-CGTGCTATT-GTCGCGACCCCAGGTCAGGCGGGACTACCCGCTGAATTTAAGCATATC---------------------------------------------
>Saxifraga_sinomontana_(2)_LN812535
--------------------------------------------------------------------------------------------------------------------------------------------------CATTGTCGTAACC--TGCG-AAAGCAAAAAA----CGA-CTCGCGAACACGTAG--TTA--CAATC------GGGGATCCA-AGCGC----GTCTCCCTA----GGGTT-ACGCTC-TTGTTT-CCC---AACGTCGGGATGGCTA-GGCGTTT-GCC--GCTCGTCGGCGGA----GTA-TTCGTCGTGAGTTGGCATTTCTCCTCGCTTTG----------CCCGACGCACAA---CAAAA-ACCC-GGCGCGAAATGCGCCAAGGA--ATATAA-------AAGAGAGCGCA--CTCTTTCGG-TGC---TAGC-TTGC---GCTGCA--CTCGG-ACGGG--TGCCGTCTT--CTT-GATGAGTTTATAATGACTCTCGGCAACGGATATCTCGGCTCTTACATCGATGAAGAACGTAGCAAAATGCGATACTTGGTGTGAATTGCAGAATCCCGTGAACCATCGA-GTCTT-TGAACGCAAGTTGCGCCCGAACCCTTCGGGTCGAGGGCACGTCTGCCTGGGCGTCACGTACGCATGT-CTC-TCACAAT-CCTT---CGCCCCTTGCGGA-------CGTAGGGCT---TCGTGCGAGCAGAGATTGGTATCCCGTGCT----------ATCGAGGCGCGGCTTACCT-AAAAAAAGA-GAGCCA-GTGACAAAGCGTCACGTCTAGTGGTGGTTAA-TGTGCCTTTAC-GGCCG----ACCA-GTTC-GCGGCGTG------AATGCTTGTCGCTTGG-AAAG-----CTCG-ATCGA--CACCTTGAGCATCGTC--CAATCGG-TGTGCTACT-GTCGCGACCCCAGGTCAGGCGGGACTACCCGCTGAATTTAAGCATATCA--------------------------------------------
>Saxifraga_moorcroftiana_LN812482
--------------------------------------------------------------------------------------------------------------------------------------------------CATTGTCGTAACC--TGCG-AAAGCAAAAAA----YGA-CTYGCGAACACGTAG--TTA--CAATC------GGGGATCCA-AGCGC----GTCTCCCTA----GGGTT-ACGCTC-TTTTTT-CCC---AACGTCGGGATGGTTA-GGCGTTT-GCC--GCTCGTCGGCGAA----GTA-TTCGTCGTGAGTTGGCATTTCTCCTCGCTTTA----------CCCGATGCACAA---CAAAA-ACCC-GGCGCGAAATGCGCCAAGGA--ATATAA-------AAGAGAGCGCA--CTCTTTCGG-TGC---TAGC-TTGC---GCTGCA--CTCGG-ATGGG--TGCCGTCTT--CTT-GATGAGTTTATAATGACTCTCGGCAACGGATATCTCGGCTCTTACATCGATGAAGAACGTAGCAAAATGCGATACTTGGTGTGAATTGCAGAATCCCGTGAACCATCGA-GTCTT-TGAACGCAAGTTGCGCCCGAACCCTTCGGGTTGAGGGCACGTCTGCCTGGGCGTCACGTACACATGT-CTC-TCACAAC-CCTT---CTTCCCTAGCGGA-------CGTAGGGCT---TCGTGCGAGCAGAGATTGGTATCCCGTGCT----------CTTGAGGCGCGGCTTACCT-AAAAAAAGA-GAGCCA-GTGACAAAGCGTCACGTCTAGTGGTGGTTAA-TGTGCCTTTAC-GGCCG----ACCA-GTTC-GCGGCGTG------AATGCTTGTCGCTTGG-AAAG-----CTCG-ATCGA--CACCTTGAGCATCGTC--AAATCGG-TGTGCTACT-GTCGCGACCCCAGGTCAGGCGGGACTACCCGCTGAATTTAAGCATATCA--------------------------------------------
>Saxifraga_moschata_LN812483
---------------------------------------------------------------------------------------------------------------------------------------------------ATTGTCGTAACC--TGCG-AAAGCAATG------CAA-CTCGCGAACACGTAC--TTTA-CACTY------GKGAATCCA-GGGGT----GCCTCCCTC-----GCGA-ACACCC-TTGGTTTCCCGACAACGTCGGGGCGGCYT-GGCGYTC-TTW--TC--TCCCGRCGACGTAAAA-CTCGCT-MGGGCWRAYAGA-CGCCGRGCTAA-----------ACCAACG--GAA---CAAAA-AACC-GGCGTGAAATGCGCCAAGGA--ACATGA-------AAGAGWGTGCG--CTCTTCTGG-TGT---CAGC--AST---GCTGCG--CYRGG-AYGGG--CGTTGTCTT--CTT-GATGAGTTTATAATGACTCTCGGCAACGGATATCTCGGCTCTTACATCGATGAAGAACGTAGCAAAATGCGATACTTGGTGTGAATTGCAGAATCCCGTGAACCATCGA-GTCTT-TGAACGCAAGTTGCGCCCGAATCCTTTTGGTCGAGGGCACGTCTGCCTGGGTGTCACGTACACATGC-CTC-CCGCAAA-CCTT---CCCCCTTTGTGGA-------TGAAGTGCC---TTGCGGGAGCAGATAATGGTATCCCGTGCT----------CTTTCCGCGCGGCTTGCCT-AAAAATGGA-GAGCCG-GTGATGTAACGTCACGCCTAGTGGTGGTTAA-CGAGGCCTAAT-GGCCA----ACCA-GTTC-GCGGCGTG------ACTAGTATT-CACCGR-AAAT-----CTCC-CGCGA--CACCTTGGACGTCCTC--TGATGGA-CGTGCTATT-GTCGCGACCCCAGGTCA----------------------------------------------------------------------------
>Saxifraga_mucronulata_LN812484
------------------------------------------------------------------------------------------------------------------------------------------------------------------------AGCAATG------CGA-CTCGCGAACACGTAG--TTA--CACTC------GGGGATCCA-TGCGC----GACTCCTTC----GGGACGAAGCGC-TTGGTT-CCC---AACGTCGGGACGGCTT-GGCGTAT-GCC--GCTCGCCGACGAA----GCA-TTCGTCGCGGGTTGGCGTTTCTCCGAGCTGT-----------CCCGACA--CAA---CAAAA-ACCC-GGCGTGAAATGCGCCAAGGA--ACATAT-------AAGAGAGCGCA--TTCTTCCGG-TGC---TAGC-TCGC---GCTGCA--CTCGG-ACGGG--TGCCGTCTT--CTT-GATGAGTTTATAATGACTCTCGGCAACGGATATCTCGGCTCTTACATCGATGAAGAACGTAGCAAAATGCGATACTTGGTGTGAATTGCAGAATCCCGTGAACCATCGA-GTCTT-TGAACGCAAGTTGCGCCCGAATCCCTTGGGTTAAGGGCACGTCTGCCTGGGTGTCACGTACACACGT-CTC-CCACAAT-CCTT---CGCCCTTTGCGGA-------CGAAGGGTC---TCGTGCGAGCAGAGATTGGTATCCCGTGCC----------CTCGAGGCGCGGCTTACCT-AAAAACAGA-GTGCCA-GTGATGAAACGTCACGTCTAGTGGTGGTTAA-TGTGCCTTGAC-GGCCG----ACCA-GTTC-GGGGCGTG------AGCGTTTGTCGCTCGG-AAAG-----CTCG-ACCGA--CACCTTGAACGCCGTC--TAATCGG-CGTGCTACT-GTCGCGACCCCAGGTCAGGCGGGACTACCC---------------------------------------------------------------
>Saxifraga_mucronulatoides_LN812485
------------------------------------------------------------------------------------------------------------------------------------------------------------------------AGCAATG------CGA-CTCGCGAACACGTAG--TTA--CACTC------GGGGATCCA-TGCGC----GRCTCCTTC----GGGTCGAAGCGC-TTGGTT-CCC---AACGTCGGGACGGCTT-GGCGTCC-GCC--GCTCGCCGACGAA----GCA-TTCGTCGCGGGTTGGCGTTTCTCCGAGCTGY-----------CCCGACA--CAA---CAAAA-ACCC-GGCGTGAAATGCGCCAAGGA--ACATAT-------AAGAGAGCGCA--TTCTTCCGG-TGC---TAGC-TCGC---GCTGCA--CTCGG-ACGGG--TGCCGTCTT--CTT-GATGAGTTTATAATGACTCTCGGCAACGGATATCTCGGCTCTTACATCGATGAAGAACGTAGCAAAATGCGATACTTGGTGTGAATTGCAGAATCCCGTGAACCATCGA-GTCTT-TGAACGCAAGTTGCGCCCGAATCCCTTGGGTTAAGGGCACGTCTGCCTGGGTGTCACGTACACACGT-CTC-CCACAAT-CCTT---CGCCCTTTGCGGA-------CGAAGGGTC---TCGTGCGAGCAGAGATTGGTATCCCGTGCC----------CTCGAGGCGCGGCTTACCT-AAAAACAGA-GTGCCA-GTGATGAAACGTCACGTCTAGTGGTGGTTAA-TGTGCCTTGAC-GGCCG----ACCA-GTTC-GGGGCGTG------AGCGTTTGTCGCTCGG-AAAG-----CTCG-ACCGA--CACCTTGAACGTCGTC--TAATCGG-CGTGCTACT-GTCGCGACCCCAGGTCAGGCGGGACTACCC---------------------------------------------------------------
>Saxifraga_mutata_LN812486
--------------------------------------------------------------------------------------------------------------GTAACAAGGTTTCCGTAGGTGAACCTGCGGAAGGATCATTGTCGTAACC--TGCG-AAAGCAAAG------CAA-CTCGCGAACACGTAG--TTAA-CACTC------GGGGATCCA-AGCGC----GTCCTCCTC----GGGGG-ACGCCC-TTTCTC-CCC---AAAGTCGGGGCGGCTC-GGTGCTC-GTC--GCTCGCAGGCGGC----TCG-CTCGTCGCGTGCTTGCGGA-CTCCGGGCCTT-----------CCCAACT--CAA---CAAAA-AACC-GGCGTGGAATGCGCCAAGGA--ACATGA-------AAGAGAGTGCG--CTCTCCCGG-CGT---CAGC-TCGC---GCTGCG--CTCGG-ACGGG-GCGTCGTCTT--CTT-GATGAGTTTATAATGACTCTCGGCAACGGATATCTCGGCTCTTACATCGATGAAGAACGTAGCAAAATGCGATACTTGGTGTGAATTGCAGAATCCCGTGAACCATCGA-GTCTT-TGAACGCAAGTTGCGCCCGAATCCATTTGGTTGAGGGCACGTCTGCCTGGGTGTCACGTACACACGC-CTC-CCGCAAA-CCTT--CCCCTTTTTGTGGA-------CGAAGGGCC---TCGCGGGAGCAGATGTTGGTATCCCGTGCC----------CGTTCCGCGCGGCTTGCCT-AAAAATGGA-GATTCG-GCGATGAAACGTCACGTCTAGTGGTGGTTGA-TGAGGCCTAAC-GGCCG----ACCA-GTTC-GCGGCGTG------ATCGTTTGTTGCACGG-AAGT-----CTCG-GACGA--CACCTTGGACGCCCTC--TAACGGG-CGTGCTACT-GTCGCGACCCC----------------------------------------------------------------------------------
>Saxifraga_nanella_LN812487
------------------------------------------------------------------------------------------------------------------------------------------------------------------------AGCAAAAC-----CGA-CTCGCGAACACGTAG--TTA--CCCTC------GGGAATTCA-AGTGC----GTCTCCCTT----GGGAC-ACGCCC-TTGGTT-CCC---AACGTCGGGATGGCTA-GGCGTCT-GCC--GCTCGTCGGCGAA----GWA-TTCGTCGCGAGTTGGCGTATCTCCGCGCTTTG----------CCCGACGCATAA---CAAAA-ACCC-GGCGCAAAATGCGCCAAGGA--ACATGA-------AAGAGAGCGCA--CTCTTTCGG-TGC---TAGC-TCGC---GCTGCA--CTCGG-ACGGG--TGCCGTCTT--CTT-GATGAGTTTATAATGACTCTCGGCAACGGATATCTCGGCTCTTACATCGATGAAGAACGTAGCAAAATGCGATACTTGGTGTGAATTGCAGAATCCCGTGAACCATCGA-GTCTT-TGAACGCAAGTTGCGCCCGAACCCTTCGGGTTGAGGGCACGTCTGCCTGGGTGTCACGTACACATGT-CTC-CCACAAA-CCTT---CGCCMTTTGCGGG-------CGGAGGGCT---TCGTGCGAGCAGAGATTGGTTTCCCGTGCT----------CTCGCGGCGCGGCTTACCT-AAAAACAGA-GAGCCA-GTGACGAAGCGTCACGTCTAGTGGTGGTTAA-TGTGCCTTTTT-GGCCG----ACCA-ATTC-GCGGCGTG------AATGCTTGTCGCTCGG-AAAG-----CTCG-AAYGA--CACCTTGAACGTTGTC--CAATCGG-CGTGCTACT-GTCGCGACCCCAGGTCAGGCGGGACTACC----------------------------------------------------------------
>Saxifraga_nangxianensis_EU158850
-------------------------------------------------------------------------------------------------------------------------------------------------------TCGAAACC--TGCG-AAAGCAATGCGACTGCGA-CTCGCGAACACGTAG--TTA--CACTC------GGGGATCCA-TGCGC----GACTCCTTC----GGGCCGAAGCGC-TTGGTT-CCC---AACGTCGGGACGGCTT-GGCGTCC-GCC--GCTCGCCGACGAA----GCA-TTCGTCGCGGGTTGGCGTTTCTCCGAGCTGT-----------CCCGACA--CAA---CAAAA-ACCC-GGCGTGAAATGCGCCAAGGA--ACATAT-------AAGAGAGCGCA--TTCTTCCGG-TGC---TAGC-TCGC---GCTGCA--CTCGG-ACGGG--TGCCGTCTT--CTT-GATGAGTTTATAATGACTCTCGGCAACGGATATCTCGGCTCTTACATCGATGAAGAACGTAGCAAAATGCGATACTTGGTGTGAATTGCAGAATCCCGTGAACCATCGA-GTCTT-TGAACGCAAGTTGCGCCCGAATCCCTTGGGTTAAGGGCACGTCTGCCTGGGTGTCACGTACACACGT-CTC-CCACAAT-CCTT---CGCCCTTTGCGGA-------CGAAGGGTC---TCGTGCGAGCAGAGACTGGTATCCCGTGCC----------CTCGAGGCGCGGCTTACCT-AAAAACAGA-GTGCCA-GTGATGAAACGTCACGTCTAGTGGTGGTTAA-TGTGCCTTGAC-GGCCG----ACCA-GTTC-GGGGCGTG------AGCGTTTGTCGCTCGG-AAAG-----CTCG-ACCGA--CACCTTGAACGCCGTC--TAATCGG-CGTGCTACT-GT-------------------------------------------------------------------------------------------
>Saxifraga_nevadensis_LN812488
--------------------------------------------------------------------------------------------------------------GTAACAAGGTTTCCGTAGGTGAACCTGCGGAAGGATCATTGTCGTAACC--TGCG-AAAGCAATG------CAA-CTCGCGAACACGTAC--TTTA-CACTC------GGGAATCCT-GGGGT----GCCTCCCTC-----GGGA-ACACCC-TTGGTTTCCCGACAACGTTGGGGCGGCCT-GGCTTTT-TTT--TC--TCCCGGCGACGTAAAA-CTCGCT-CGGGCTAACAAG-CGCCGGGCTAA-----------ACCAACG--CAA---CAAAA-AACC-GGCGTGAAATGCRCCAAGGA--ACATGA-------AAGAGAGTGCG--CTCTTCTGG-TGT---CAGT--ACT---ACTGCG--CCAGG-ACGGG--CGTTGTCTT--CTT-GATGAGTTTATAATGACTCTCGGCAACGGATATCTCGGCTCTTACATCGATGAAGAACGTAGCAAAATGCGATACTTGGTGTGAATTGCAGAATCCCGTGAACCATCGA-GTCTT-TGAACGCAAGTTGCGCCCGAATCCTTTTGGTCGAGGGCACGTCTGCCTGGGTGTCACGTACACATGC-CTC-CCGCAAA-CCTT-CCCCCCCTTTGTGGA-------TGAAGGGCC---TCGCGGGAGCAGATAATGGTATCCCGTGCC----------CTTTTCGCGCGGCTTGCCT-AAAAATGGG-GAGCCG-GTGACGTAACGTCACGCCTAGTGGTGGTTAA-CGAGGCCTAAC-GGCCA----ACCA-GTTC-GCGGCGTG------ACTAGTTTT-CACCGG-AAAT-----CTCC-TGCGA--CACCTTGGACGTCCTC--TAATGGA-CGTGCTATT-GTCGCGACCCCAGGTCAGGCGGGACTACCCGCTGAATTTAAG---------------------------------------------------
>Saxifraga_nipponica_LN812489
----------------------------------------------------------------------------------------------------------------------------------------------------------CCACC--TGCTCAAAGCAGAA------CAA-CTTGTGAACATGTAA--TCG--CAACC------TAGGAACTA-AGGGC-CCAGTCTCTTT-----GGCAGGTCGCCC-TTTGTT-CCC---AATGTCGAGGCCTGTC-GGTAATA-AC---GTAGCCCATCGAT----GCCCGTCGTT-TGAGCTGCCTGT-TCC-GGGTTGA-----------CTTGATA--CAA---CAAAA-ACCC-GGCGTGAAATGCGCCAAGGA--ACTTAA-------AAGAACGTGCA--TCCATCCYG-TGT---TTGC-TTAC---GCAACA-TTTCGG-AAGGA--TGTCATCTT--CTT-GAT--GTCTTTAATGACTCTCGGCAACGGATATCTCGGCTCTTACATCGATGAAGAACGTAGCGAAATGCGATACTTGGTGTGAATTGCAGAATCCCGTGAACCATCGA-GTCTT-TGAACGCAAGTTGCGCCCGAATCCATCCGGTCGAGGGCACGTCTGCCTGGGTGTCACGTACACACGT-CTC-CACTATCCCCTC--TCCT-TTAAAGGAC-------TTACGGGAC---CTGTGCGAGCAGAGATTGGTATCCCGTACTT---------CAAATCGTGCGGTTTACCT-AAAACT-GA-GTACCG-GTGATGAAGTTTCACGCCAAGTGGTGGTTCA-TAATCCTCAGG-GGTTT---AGCCA-GTTT-GTGTCGTG------AAAGCCCATCACTCGG-AAAG-----CTCT-ATAGA--CACCTCTAACGTCTA---ATTCGAC----GCTATT-GTCGC----------------------------------------------------------------------------------------
>Saxifraga_nishidae_KF196324
--------------------------------------------------------------------------------------------------------------------------------------------------CATTGTCGTAACC--TGCT-AAGGCAAAA------CAA-CCTGCGAACATGTAC--TTA--CATTC------GGGGATCCA-AGTGC----GTCTTCTTC----GGCGG-ATGCTC-TTTCTT-CCC---AACGTTGAGATGGCTC-GGTGTGT-GTTTTGCTTACCAACGAA----GTA-TTCGTTGAGAGTTGGCACT-CACTGAGCTTT-----------CTCGACA--TAA---CAAAA-ACCC-GGCGTGAACTGCGCCAAGGA--ACATAAT------AAGATCGTGCA--TTCTCCCGG-TGT---TTGC-TTTT---GCTTCA--CTCGG-ACGGA--TGTCATCTT--CTT-GATGAGTTTATAATGACTCTCGGCAACGGATATCTCGGCTCTTACATCGATGAAGAACGTAGCAAAATGCGATACTTGGTGTGAATTGCAGAATCCCGTGAACCATCGA-GTCTT-TGAACGCAAGTTGCGCCCGAATCCTTCCGGTCGAGGGCACGTCTGCCTGGGTGTCACGTACACGCGT-CTC-TCGCAAA-CCTT---TCCCTTCATGGG--------TGAAGGGTC---TTGTGTGAGCAGAGTTTGGTCTCCCGTGCT----------TGTATTGCGCGGCTTACCT-AAAAATTGA-GAGCCG-GTGATGAAACTTCACGTCTAGTGGTGGTTAA-GGAACCTTCAT-GGGTCAAAAACCA-GTTC-GCGGTGTG------AATGTTTGTCGCTTGG-AAAG---TTCTCT-ATCGA--CACCTTGAACGTCTTT--CAATGAC-CGTTCTACT-GTCGCGACCCCAGGTCAGGCGGGATTACCCGCTGAATTTAAGCATATC---------------------------------------------
>Saxifraga_cf_hirculoides_LN812574
--------------------------------------------------------------------------------------------------------------------------------------------------CATTGTCGTAACC--TGCG-AAAGCAAAAAA----CGA-CTCGCGAACACGTAG--TTA--CAATC------GGGGATCCA-AGTGC----GTCTCCCTA----GGGGT-ACGCTA-TTGTTT-CCC---AACGTCGGGATGGCTA-GGCGTTT-GCC--GCTCGTCGGCGAA----GTA-TTCGTCGTGAGTTGGCATTTCTCCTCGCTTTG----------CCCGACGCACAA---CAAAA-ACCC-GGCGCGAAATGCGCCAAGGA--ATATAA-------AAGAGAGCGCA--CTCTTTCGG-TGC---TAGC-TTGC---GCTGCA--CTCGG-ACGGG--TGCCGTCTT--CTT-GATGAGTTTATAATGACTCTCGGCAACGGATATCTCGGCTCTTACATCGATGAAGAACGTAGCAAAATGCGATACTTGGTGTGAATTGCAGAATCCCGTGAACCATCGA-GTCTT-TGAACGCAAGTTGCGCCCGAACCCTTCGGGTTGAGGGCACGTCTGCCTGGGCGTCACGTACGCATGT-CTC-TCACAAC-CCTT---CGCCCCTTGCGGA-------CGTAGGGCT---TCGTGCGAGCAGAGATTGGTATCCCGTGCT----------CTCGAGGCGCGGCTTACCT-AAAAAAAGA-GAGCCA-GTGACAAAGCGTCACGTCTAGTGGTGGTTAA-TGTGCCTTTAC-GGCCG----ACCA-GTTC-GCGGCGTG------AATGCTTGTCGCTTGG-AAAG-----CTCG-ATCGA--CACCTTGAGCATCGTC--AAATCGG-TGTGCTACT-GTCGCGACCCCAGGTCAGGCGGGACTACCCGCTGAATTTAAGCATATCA--------------------------------------------
>Cascadia_nuttallii_(2)_LM654339
----------------------------------------------------------------------------------------------------------------------------------------------------TTGTCGTAAAC--TGC--ATAGCAGTC------CAA-CTTGTGAACGTGTAG--TGAAACATAA--AGGGGAGAGAAGAC-TTGT----GCTTGTTTT------------CCC--TTAAG--------GTCCCGAT--GCGTTC-GTGGTCC-GTT--GCTCCGCAAACAAATGC------TGTCTGTTGGTGCAGGC---------CACGTGCA--CTCTCGACCTGA-TAA---CAAA--CACC-GGCACGAACTGTGCCAAGGA--GTTTAA-------AAGAGAAAGCT--CTCCTCAAT-TGC---RACGTCCCTGTGGCCGAG--CAATG-ACGGT-GCGCTTTCTT--CTT-GTA--GTCTTTAATGACTCTCGGCAACGGATATCTCGGCTCTCGCATCGATGAAGAACGTAGCGAAATGCGATACTTGGTGTGAATTGCAGAATCCCGTGAACCATCGA-GTTTT-TGAACGCAAGTTGCGCCCGAAGCCATCCGGTGGAGGGCACGTCTGCCTGGGCGTCACGTACACATGC-CTC-CCCAAGT--ACA----CTCCGATATCG--------GATTGGGAATC-TTGGCCGAGCAGAGAATGGCCTCCCGTGCTCT-------CTTATGAGTGCGGCTGACCC-AAACAC-GA-GCACCGAGCGACAATATGTCACGACAAGTGGTGGTTGA-CAAGGCC-AGA-TCGAGT-------------CGTGTGCG------ATTGTTGTTACGGTGA-CAAG--ATACTTT-TAGGG--CTCCCGACACGTCT-----GAATGA-CG--CTTAT-GTCGCGACCCCAGGTCAGGCGGGATTACCCGCTGAGTTTAAGCATATC---------------------------------------------
>Cascadia_nuttallii_(1)_LM654340
---------------------------------------------------------------------------------------------------------------------------------------------------------------------------------------A-CTTGTGAACGTGTAG--TGAAACATAA--AGGGAAGAGGAGRC-TTGT----GCTTGTTTT------------CCC--TTTAG--------GTCCTGAT--GTGTTC-GTGGTCC-GTT--GCTCCGCAAACGAATGT------TGTCTGTTGGTGCAGGC--------CCACGGGCA--CTCTCGATCTGA-TAA---CAAA--CACC-GGCACGAACTGTGCCAAGGA--GTTTAA-------AAGAGAAAGCT--CTCCTCAAT-TGC---GACGTCCCCGAGGCCGAG--CAATG-ATGGT-GCGCTTTCTT--CTT-GTA--GTCTTTAATGACTCTCGGCAACGGATATCTCGGCTCTCGCATCGATGAAGAACGCAGCGAAATGCGATACTTGGTGTGAATTGCAGAATCCCGTGAACCATCGA-GTTTT-TGAACGCAAGTTGCGCCCGAAGCCATCCGGTGGAGGGCACGTCTGCCTGGGTGTCACGTACACACGC-CTC-CCCAAGT-CCCA----CTCCGATATCG--------GATCGGGAATC-TTGGCCGAGCAGAGAATGGCCTCCCGTGCTCT-------CTTATGAGCGCGGCTGACTC-AAACAC-GA-GCACCGAGCGACAATATGTCACGACAAGTGGTGGTTGA-CAAGGCC-AGA-TCGAGT-------------CGTGTGCG------ATTGTTGCTACGGTGA-CAAG--ATACTTT-TAGGG--CTCCCGACACGTCT-----GAACGA-CG--CTCAT-GTCGCGACCCCAGGTCAGGCGGGATTACCCGCTGAGTTTAAGCATATCAATA-----------------------------------------
>Saxifraga_omolojensis_(2)_LN812491
---------------------------------------------------------------------------------------------------------------------------------------------------------GTAACC--TGCT-AAAGCAAAA------CAA-CCTGCGAACATGTAC--TTA--CATTC------GGGGATCCA-AGTGC----GTYTGCTTC----GGCGG-ATGCTC-TTTCTT-CCC---AACGTTGAGATGGCTC-GGCATGT-GCTT-GCTTACCAACGAA----GCA-TTCGYTGRGAGTTGGCACT-TACTGAGCTTT-----------CTCGACA--TAA---CAAAA-ACCC-GGCGTGAACTGCGCCAAGGA--ACATAAT------AAGAGCGTGCA--TTCTCCCGG-TGT---TTGC-TTTT---GCTTCA--CTCGG-ATGGA--TGTCATCTT--CTT-GATGAGTTTATAATGACTCTCGGCAACGGATATCTCGGCTCTTACATCGATGAAGAACGTAGCAAAATGCGATACTTGGTGTGAATTGCAGAATCCCGTGAACCATCGA-GTCTT-TGAACGCAAGTTGCGCCCGAATCCWTYMGGTCGAGGGCACGTCTGCCTGGGTGTCACGTACACACGT-CTC-TCACAAA-CCTT---TCCCTTCATGGG--------CGAAGGGTC---TTGCGKGAGCRGARTTTGGTMTCCCGTGCT----------TGTATTGNGCSGNNNNNNN-NNNNNNNNN-NNNNNN-NNNNNNNNNNNNNNNNNNNNNNNNNNNNNNN-NNNNNNNNNNN-NNNNNNNAAACCA-GTTC-GCGGCGTG------AAWGTTTGTCACTTGG-AAAG---TTCTCT-AYCGA--CACCTTGAACGTCTTT--TAATGAC-CGTTCTACT-GTCGCG---------------------------------------------------------------------------------------
>Saxifraga_omolojensis_(1)_LN812490
-----------------------------------------------------------------------------------------------------------------------------------------------------------------------------AA------CAA-CCTGCGAACATGTAC--TTA--CATTC------GGGGATCCA-AGTGC----GTTTGCTTC----GGCGG-ATGCTC-TTTCTT-CCC---AACGTTGAGATGGCTC-GGCATGT-GCTT-GCTTACCAACGAA----GCA-TTCGYTGGGAGTTGGCACT-TACTGAGCTTT-----------CTCGACA--TAA---CAAAA-ACCC-GGCGTGAACTGCGCCAAGGA--ACATAAT------AAGAGCGTGCA--TTCTCCCGG-TGT---TTGC-TTTT---GCTTCA--CTCGG-ATGGA--TGTCATCTT--CTT-GATGAGTTTATAATGACTCTCGGCAACGGATATCTCGGCTCTTGCATCGATGAAGAACGCAGCAAAATGCGATACTTGGTGTGAATTGCAGAATCCCGTGAACCATCGA-GTCTT-TGAACGCAAGTTGCGCCCGAATCCATCAGGTCGAGGGCACGTCTGCCTGGGTGTCACGTACACACGT-CTC-TCACAAA-CCTT---TCCCTTCATGGG--------CGAAGGGTC---TTGCGTGAGCAGAATTTGGTCTCCCGTGCTT---------TGTATTGTGCGGCTTACCT-AAAAATTGA-GAGCCA-GTGATGAAACTTCACGTCTAGTGGTGGTTAA-GGAACCTTCGT-GGGTCAAAAACCA-GTTC-GCGGCGTG------AAAGTTTGTCACTTGG-AAAG---TTCTCT-ATCGA--CACCTTGAACGTCTTT--TAATGAC-CGTTCTACT-GTCGCGACCCCA---------------------------------------------------------------------------------
>Saxifraga_oppositifolia_(1)_AY354299
-------------------------------------------------------------------------------------------------------------------------------------------------------TCGTAACC--TGCG-AAAGCAAAG------AAA-CTCGCGAACACGTAG--TTAA-CACTC------GGGGATCCA-AGCGC----GTCCTCCCC----GGGGG-ACGCCC-TTTCTC-CCC---AAAGTCGGGGCGGCTC-GGTGCTC-GTT--GCTCGTTGGCGGC----GCG-CCCGTCGCGAGCTTACGGC-CTCCGGGCCTT-----------CCCAACA--CAA---CAAAA-AACC-GGCGCGGAATGCGCCAAGGA--AAATGA-------AAGAGAGTGCG--CCTGTCCGA-CTT---CGGC-TCGC---GCTGCG--CTCGG-ACGGG--CGTCGTCTT--CTT-GATGAGTTTATAATGACTCTCGGCAACGGATATCTCGGCTCTTACATCGATGAAGAACGTAGCAAAATGCGATACTTGGTGTGAATTGCAGAATCCCGTGAACCATCGA-GTCTT-TGAACGCAAGTTGCGCCCGAATCCATCTGGTTGAGGGCACGTCTGCCTGGGTGTCACGTACGCACGC-CTC-CCGCAAA-CCTT-CCCATTTTTTGTGGA-------CGAAGGGTC---TCGCGGGAGCAGATATTGGTATCCCGTGCC----------CGTTCCGCGCGGCTTGCCT-AAAAACGGA-GATCCG-GCGGCGAAACGTCACGTCTAGTGGTGGTTGA-TGAGGCCTAAC-GGCCG----ACCA-GTTC-GCGGCGTG------ATCGTTTGTCGCACGG-AAGT-----CTCG-GACGA--CACCTTGGACGCCCTC--TAACGGG-CGTGCTACT-GTA------------------------------------------------------------------------------------------
>Saxifraga_oppositifolia_subsp_asiatica_(1)_LN812492
-------------------------------------------------------------------------------------------------------------------------------GGTGA-CCTGCGGAAGGATCATTGTCGTAACC--TGCG-AAAGCAAAG------CAAACTCGCGAACACGTAG--TTAA-CACTC------GGGGATCAA-GGCGC----GTCCTCCCC----GGGGG-ACGCCC-TTTCTC-CCC---AAAGTCGGGGCGGCTC-GGTGATC-GTT--GCTCGTTGGCGGC----GCG-CCCGTCGCGAGCTTACGGC-CTCCGGGCCTT-----------CCCGACA--CAA---CAAAA-AACC-GGCGCGGAATGCGCCAAGGA--AAATGA-------AAGAGAGTGCG--CCTGTCCGG-CTT---CGGC-TCGC---GCTGCG--CTGGG-ACGGG--CGTCGTCTT--CTT-GATGAGTTTATAATGACTCTCGGCAACGGATATCTCGGCTCTTACATCGATGAAGAACGTAGCAAAATGCGATACTTGGTGTGAATTGCAGAATCCCGTGAACCATCGA-GTCTT-TGAACGCAAGTTGCGCCCGAATCCATCTGGTTGAGGGCACGTCTGCCTGGGTGTCACGTACGCACGC-CTC-CCGCAAA-CCTT--CCCATTTTTGTGGA-------CGAAGGGTC---TCGCGGGAGCAGATATTGGTATCCCGTGCC----------CGTTCCGCGCGGCTTGCCT-AAAAACGGA-GATCCG-ACGGCGAAACGTCACGTCTAGTGGTGGTTGA-TGAGGCCTAAC-GGCCG----ACCA-GTTC-GCGGCGTG------ATCGTTTGTCGCACGG-AAGT-----CTCG-GACGA--CACCTTGGACGCCCTC--TAACGGG-CGTGCTACT-GTCGCGACC------------------------------------------------------------------------------------
>Saxifraga_oppositifolia_(2)_LM654419
--------------------------------------------------------------------------------------------------------------------------CCGTAGGTGAACCTGCGGAAGGATCATTGTCGTAACC--TGCG-AAAGCAAAG------CAA-CTCGCGAACACGTAG--TTAA-CACTC------GGGGATCCA-AGCGC----GTCCTCCCC----GGGGG-GCGCCC-TTTCTC-CCC---AAAGTCGGGGCGGCTC-GGTGCTC-GTT--GCTCGTKGGCGGC----GCV-CCCGTCGCGAGCTTACGGC-YTCCGGGCCTY-----------CCCGACA--CAA---CAAAA-AACC-GGCGCGGAATGCGCCAAGGA--AAATGA-------AAGAGAGTGCG--CCTGTCCGG-CTT---CGGC-TCGC---GCTGCG--CTCGG-ACGGG--CGCCGTCTT--CTT-GATGAGTTTATAATGACTCTCGGCAACGGATATCTCGGCTCTTACATCGATGAAGAACGTAGCAAAATGCGATACTTGGTGTGAATTGCAGAATCCCGTGAACCATCGA-GTCTT-TGAACGCAAGTTGCGCCCGAATCCATCTGGTTGAGGGCACGTCTGCCTGGGTGTCACGTACGCACGC-CTC-CCGCAAA-CCTT--CCCATTTTTGTGGA-------CGAAGGGTC---TCGCGGGAGCAGATATTGGTATCCCGTGCC----------CGTTCCGCGCGGCTTGCCT-AAAAACGGA-GATCCG-GCGRCGAAACGTCACGTCTAGTGGTGGTTGA-TGAGGCCTAAC-GGCCG----ACCA-GTTC-GCGGCGTG------ATCGTTTGTCGCACGG-AAGT-----CTCG-GACGA--CACCTTGGACGCCCTC--TAACGGG-CGTGCTACT-GTCGCGACCCCAGGTCAGGCGG-----------------------------------------------------------------------
>Saxifraga_oppositifolia_subsp_smalliana_AF504544
-------------------------------------------------------------------------------------------------------------------------------------------------------TCGTAACC--TGCG-AAAGCAAAG------CAAACTCGCGAACACGTAG--TTAA-CACTC------GGGGATCCA-AGCGC----GTCCTCCCC----GGGGG-ACGCCC-TTTCTC-CCC---AAAGTCGGGGCGGCTC-GGTGCTC-GTT--GCTCGTTGGCGGC----GCG-CCCGTCGCGAGCTTACGGC-CTCCGGGCCTT-----------CCCGACA--CAA---CAAAA-AACC-GGCGCGGAATGCGCCAAGGA--AAATGA-------AAGAGAGTGCG--CCTGTCCGG-CTT---CGGC-TCGC---GCTGCG--CTGGG-ACGGG--CGTCGTCTT--CTT-GATGAGTTTATAATGACTCTCGGCAACGGATATCTCGGCTCTTACATCGATGAAGAACGTAGCAAAATGCGATACTTGGTGTGAATTGCAGAATCCCGTGAACCATCGA-GTCTT-TGAACGCAAGTTGCGCCCGAATCCATCTGGTTGAGGGCACGTCTGCCTGGGTGTCACGTACGCACGC-CTC-CCGCAAA-CCTT--CCCATTTTTGTGGA-------CGAAGGGTC---TCGCGGGAGCAGATATTGGTATCCCGTGCC----------CGTTCCGCGCGGCTTGCCT-AAAAACGGA-GATCCG-GCGGCGAAACGTCACGTCTAGTGGTGGTTGA-TGAGGCCTAAC-GGCCG----ACCA-GTTC-GCGGCGTG------ATCGTTTGTCGCACGG-AAGT-----CTCG-GACGA--CACCTTGGACGCCCTC--TAACGGG-CGTGCTACT-GT-------------------------------------------------------------------------------------------
>Saxifraga_osloensis_(2)_AF087638_AF067608
-------------------------------------------------------------------------------------------------------------------------------------------------------TCGTAACC--TGCG-AAAGCAAGG------CAA-CTCGCGAACACGTAA--TTTA-CACTC------GGGAATCGA-AGGGT----GTCTCCCCC-----GGGA-AAGCCC-TTCCTT-CCCGAAAACGTCGGTTCGGCTC-GGCGCTC-GTT--GCTTTTCCTACGACGTAACA-CTCGTT-TGGGCCAGCGAC-CGTCGGGCTTGT----------CCCTACG--CAA---CAAAAAAACC-GGCGCGAAATGTGCCAAGGA--ACATGA-------AAGAGAGTGCG--CTCTTCTGG-CGT---CAGC--ACT---GCTGCG--CTGGG-ATGGG--CGTTGTCTT--CTT-GATGAGTTNNNNNNNNNNNNNNNNNNNNNNNNNNNNNNNNNNNNNNNNNNNNNNNNNNNNNNNNNNNNNNNNNNNNNNNNNNNNNNNNNNNNNNNNNNNNNNNNNNNNN-NNNNN-NNNNNNNNNNNNNNNNNNNNNNNNNNNNNNNNNNNNNNNNNNNNNNNNNNNNNNNNNNNNCACGCGC-CTC-CTGCAAA-CCTT--CCCCTCTTTGTGGT-------CGAAGGGAC---TTGCGGGAGCAGATAATGGTATCCCGTGCT----------CTTTCCGCGCGGCTTGCCT-AAAAACAGA-GAACCG-GCGATGAAACGTCACGCCTAGTGGTGGTTAA-CGACGCCTAAC-GGCCG----ACCA-GTTC-GCGACGTG------ACTAGTTAT-CCCCTG-AAAT-----CTCA-TACGA--CACCTCGGACGTCCTC--TAATGGG-CGTGCTATT-GT-------------------------------------------------------------------------------------------
>Saxifraga_osloensis_(1)_LN812493
---------------------------GGATCGCGGCGATGTGGGCGGTTCGCTGCCTGCGACGTCGCGAGAAGTCCATTGAACCTTATCATTTAGAGGAAGGAGAAGTCGTAACAAGGTTTCCGTAGGTGAACCTGCGGAAGGATCATTGTCGTAACC--TGCG-AAAGCAAGG------CAA-CTCGCGAACACGTAC--TTAA-CACTC------GGGGATCGA-AGGGT----GTCTCCCCC-----GGGA-ACACCC-TTTCTTCCCCGACAACGTCGGGTCTGCTC-GGCGTTC-GTT--GCCTTCCATGCGATGCAACA-CTCGCT-TGGGCTAGCGAC-CGTCGGGCTTGT----------CCCAACG--CAA---CAAAAAAACC-GGCGCTAAACGTGCCAAGGA--ACATGA-------AAGAGAGTGCG--CCCGTCTGG-CTT---CAGC--ACC---GCTGTG--CTAGG-ATGGG--CGTTGTCTT--CTT-GATGAGTTTATAATGACTCTCGGCAACGGATATCTCGGCTCTTACATCGATGAAGAACGTAGCAAAATGCGATACTTGGTGTGAATTGCAGAATCCCGTGAACCATCGA-GTCTT-TGAACGCAAGTTGCGCCCGAATCCTTTTGGTCGAGGGCACGTCTGCCTGGGTGTCACGTACACATGC-CTC-CCGCAAA-CCTT-TCCCACTTATGTGGA-------CAAAGGGGCT--TTGCGCGAGCAGATAATGGTATCCCGTGCT----------CTTTCCGCGCGGCTTGCCC-AAAAACAGA-GAGCCG-GCGATGAAACGTCACGCCTAGTGGTGGTTAA-CGACGCCTAAC-GGCTG----ACCA-GTTC-GCGGCGTG------ACTAGTTAT-CACCGG-AAAT-----CTCA-TACGA--CACCTTAGACGTCCTA--TAATGGG-CGTGCTATT-GTCGCGACCCCAGGTCAGGCGGGACTACCCGCTGAATTTAAGCATATCAATA-AG-CGGAGGAAGAGAAACTTACAAGGATTCCC--------
>Saxifraga_paniculata_LN812494
----------------------------------------------------------------------------------------------------------------AACAAGGTTTCCGTAGGTGAACCTGCGGAAGGATCATTGTCGTAACC--TGCG-AAAGCAAAG------CAA-CTCGCGAACACGTAG--TTAA-CACTC------GGGGATCCA-AGCGC----GTCCCTCCC----GGGGG-TCGCCC-TTTCTT-CCC---AACGTCGGGGCTGCYC--------------------------------------GTTGCGAGTTAACGAC-CTCCGGGCCGT-----------CCCGACG--CAA---CAAAA-AACC-GGCGTGAAATGCGCCAAGGA--ACGCGA-------AAGAGAGTGCG--CTCTTCCGG-CGT---CAGC-TCGC---GCTGTG--CCCGG-ACGGG--CGTCGTCTT--CTT-GATGAGTTTATAATGACTCTCGGCAACGGATATCTCGGCTCTTACATCGATGAAGAACGTAGCAAAATGCGATACTTGGTGTGAATTGCAGAATCCCGTGAACCATCGA-GTCTT-TGAACGCAAGTTGCGCCCGAATCCATCTGGTCGAGGGCACGTCTGCCTGGGTGTCACGTACACGCGT-CTC-CCGCAAA-CCTT---CCCCTTTTGTGGA-------CGAAGGGTC---TCGCGGGAGCAGATATTGGTATCCCGTGCT----------CGTTCCGCGCGGCTTGCCT-AAAATCGGA-GAGCCG-GCGACGAAACGTCACGCTTAGTGGTGGTTAA-CCAGGCCTAAC-GGCCG----ACCA-GTTC-GTGGCGTG------GGCGTTTGTCGCACGG-AAGT-----CTCA-GACGA--CACCTTGGACGTCCCC--TAACGGG-CGTGCTACT-GTCGCGACCCCAGGTCA----------------------------------------------------------------------------
>Saxifraga_paradoxa_LN812495
------------------------------------------------------------------------------------------------------------TCGTAACAAGGTTTCCGTAGGTGAACCTGCGGAAGGATCATTGTCGTAACC--TGCG-AAAGCAATG------CAA-CTCGCGAACACGTAC--TTAA-CCCTC------GAGAATCCA-AGGGT----GCCTCCTTC-----GGGA-ACACCT-TTTTTTTCCCGACAACTTCGGGGCGGCTC-GGCGTTC-GTT--GG--TCCCGACGGCGTAAAA-CTCGCT-CGGGCTAACAAA-TGTTGGGCTAA-----------ACCAATG--CAA---CAAAA-AACC-GGCGTGAAATGCGCCAAGGA--ACATGA-------AAGAGAGTGCGCGCTCGTCTTG-TGT---CAGC--ATT---GCTGCG--CCATG-ACGGG--CGTTGTCTT--CTT-GATGAGTTTATAATGACTCTCGGCAACGGATATCTCGGCTCTTACATCGATGAAGAACGTAGCAAAATGCGATACTTGGTGTGAATTGCAGAATCCCGTGAACCATCGA-GTCTT-TGAACGCAAGTTGCGCCCGAATCCTTTTGGTCGAGGGCACGTCTGCCTGGGTGTCACGTACACATGC-CTC-CTGCAAA-CCTT--TCCCACTCTGTGGA-------TTTAGGGCC---TCGCGGGAGCAGATAATGGTATCCCGTGCCT---------ATTTCTGTGCGGCTTGCCT-AAAAATAGA-GAGCCG-GTGATGAAACGTCACGCCTAGTGGTGGTTAA-CGAGGCCCGAC-GGCCA----ACCA-GTTC-GCGACGTG------ACTGATTAT-CACCGG-AGAA-----CTCA-TACAA--CACCTTGAATGTCCTG--TAATGGA-CGTGCTATT-GTCGCGACCCCAGGTCAGGCGGGACTACCCGCTGAATTTAAGCATATCAATA-----------------------------------------
>Saxifraga_parnassifolia_LN812496
--------------------------------------------------------------------------------------------------------------------------------------------------CATTGTCGTAACC--TGCG-AAAGCAAAAAA----CGA-CTCGCGAACACGTAG--TTA--CAATC------CGGGATCCA-AGCGC----GTCTCCCTA----GGGCT-ACGCTC-TTGTTT-CCC---AACGTCGGGATGGCTA-GGCGTTT-GCC--GCTCGTCGGCGAA----GTA-TTCGTCGTGAGTTAGCATTTCTCCTTGCTTTG----------CCCGACGCATAA---CAAAA-ACCC-GGCGCGAAATGCGCCAAGGA--ATATAA-------AAGAGAGCGCA--CTCTTTCGG-TGC---TAGC-TTGC---GCTGCA--CTCGG-ACGGG--TGCCGTCTT--CTT-GATGAGTTTATAATGACTCTCGGCAACGGATATCTCGGCTCTTACATCGATGAAGAACGTAGCAAAATGCGATACTTGGTGTGAATTGCAGAATCCCGTGAACCATCGA-GTCTT-TGAACGCAAGTTGCGCCCGAACCCTTCGGGTTGAGGGCACGTCTGCCTGGGCGTCACGTACGCATGT-CTC-TCACAAC-CCTT---CGCCCCTTGCGGA-------CGTAGGGCT---TCGTGCGAGCAGAGATTGGTATCCCGTGCT----------CTCGAGGCGCGGCTTACCT-AAAAAAAGA-GAGCCA-GTGACAAAGCGTCACGTCTAGTGGTGGTTAA-TGTGCCTTTAC-GGCCG----ACCA-GTTC-GCGGCGTG------AATGCTTGTCGCTTGG-AAAG-----CTCG-ATCGA--CACCTTGAGCATCGTC--AAATCGG-TGTGCTACT-GTCGCGACCCCAGGTCAGGCGGGACTACCCGCTGAATTTAAGCATATCA--------------------------------------------
>Saxifraga_pedemontana_subsp_cymosa_LN812497
----------------------------------------------------------------------------------------------------------------AACAAGGTTTCCGTAGGTGAACCTGCGGAAGGATCATTGTCGTAACC--TGCG-AAAGCAATG------CAA-CTCGCGAACACGTAC--TTTA-CACTC------GGGAATCTA-GGGGT----GCCTCCCTC-----GCGA-ACACCC-TTGGTTTCCCGACAATGTCGGGGCGGCCC-GGCGTTC-TTT--TC--TCCCGGCGACGTAAAA-CTCACT-CGGGCTAACAAA-CGCCGGGCTAA-----------ACCAACG--CAA---CAAAA-AACC-GGCGTGAAATGCGCCAAGGA--ACATGA-------AAGAGAGTGCG--CTCTTTTGG-TGT---CAGC--AGT---GCTGCG--CCAGG-ACGAG--CGTTGTCTT--CTT-GATGAGTTTATAATGACTCTCGGCAACGGATATCTCGGCTCTTACATCGATGAAGAACGTAGCAAAATGCGATACTTGGTGTGAATTGCAGAATCCCGTGAACCATCGA-GTCTT-TGAACGCAAGTTGCGCCCGAATCCTTTTGGTCGAGGGCACGTCTGCCTGGGTGTCACGTACACATGC-CTC-TCGCAAA-CCTT--CCCCCCTTTGTGGA-------TGAAGGGCC---TCGCGGGAGCAGATAATGGTATCCCGTGCC----------CTTTCCGCGCGGCTTGCCT-AAAAATGGG-GAGCCG-GTGACGTAATGTCACGCCTAGTGGTGGTTAA-CGAGGCCTAAC-GGCCA----ACCA-GTTC-GCGGCGTG------ACTAGTTTT-CACCGG-AAAT-----CTCC-TGCGA--CACCTTGGACGTCCTA--TAATGGA-CTTGCTATT-GTCGCGACCCCA---------------------------------------------------------------------------------
>Saxifraga_pentadactylis_(2)_LN812499
-----------------------------------------------------------------------------------------------------------------ACAAGGTTTCCGTAGGTGAACCTGCGGAAGGATCATTGTCGTAACC--TGCG-AAAGCAATG------CAA-CTCGCGAACACGTAC--TTTA-CACTC------GGGAATCCAGGGGGT----GCCTCCCTC-----GGGA-ACACCC-TTGGTTTCCTGACAACGTTGGGGCGGCCT-GGCTTTT-TTT--TC--TCCCGGCGACGTAAAA-CTCGCT-CGGGCTAACAAG-CGCCGGGCTTA-----------ACCAACG--CAA---CAAAA-AACC-GGCGTGAAATGCGCCAAGGA--ACATGA-------AAGAGAGTGCG--CTCTTCTGG-TGT---CAGT--ACT---GCTGCG--CCAGG-ACGGG--CGTTGTCTT--CTT-GATGAGTTTATAATGACTCTCGGCAACGGATATCTCGGCTCTTACATCGATGAAGAACGTAGCAAAATGCGATACTTGGTGTGAATTGCAGAATCCCGTGAACCATCGA-GTCTT-TGAACGCAAGTTGCGCCCGAATCCTTTTGGTCGAGGGCACGTCTGCCTGGGTGTCACGTACACATGC-CTC-CCGCAAA-CCTT-CCCCCCCTTTGTGGA-------TGAAGGGCC---TCGCGGGAGCAGATAATGGTATCCCGTGCC----------CTTTTCGCGCGGCTTGCCT-AAAAATGGG-GAGCCG-GTGACGTAACGTCACGCCTAGTGGTGGTTAA-CGAGGCCTAAC-GGCCA----ACCA-GTTC-GCGGCGTG------ACTAGTTTT-CACCGG-AAAT-----CTCC-TGCGA--CACCTTGGACGTCCTC--TAATGGA-CGTGCTATT-GTCGCGACCCC----------------------------------------------------------------------------------
>Saxifraga_pentadactylis_(1)_LN812498
------------------------------------------------------------------------------------------------------------TCGTAACAAGGTTTCCGTAGGTGAACCTGCGGAAGGATCATTGTCGTAACC--TGCG-AAAGCAATG------CAA-CTCGCGAACACGTAC--TTTA-CACTC------GGGAATCCAGGGGGT----GCCTCCCTC-----GGGA-ACACCC-TTGGTTTCCTGACAACGTTGGGGCGGCCT-GGCTTTT-TTT--TC--TCCCGGCGACGTAAAA-CTCGCT-CGGGCTAACAAG-CGCCGGGCTTA-----------ACCAACG--CAA---CAAAA-AACC-GGCGTGAAATGCGCCAAGGA--ACATGA-------AAGAGAGTGCG--CTCTTCTGG-TGT---CAGT--ACT---GCTGCG--CCAGG-ACGGG--CGTTGTCTT--CTT-GATGAGTTTATAATGACTCTCGGCAACGGATATCTCGGCTCTTACATCGATGAAGAACGTAGCAAAATGCGATACTTGGTGTGAATTGCAGAATCCCGTGAACCATCGA-GTCTT-TGAACGCAAGTTGCGCCCGAATCCTTTTGGTCGAGGGCACGTCTGCCTGGGTGTCACGTACACATGC-CTC-CCGCAAA-CCTT-CCCCCCCTTTGTGGA-------TGAAGGGCC---TCGCGGGAGCAGATAATGGTATCCCGTGCC----------CTTTTCGCGCGGCTTGCCT-AAAAATGGG-GAGCCG-GTGACGTAACGTCACGCCTAGTGGTGGTTAA-CGAGGCCTAAC-GGCCA----ACCA-GTTC-GCGGCGTG------ACTAGTTTT-CACCGG-AAAT-----CTCC-TGCGA--CACCTTGGACGTCCTC--TAATGGA-CGTGCTATT-GTCGCGACCCCA---------------------------------------------------------------------------------
>Saxifraga_pentadactylis_subsp_willkommiana_AY354308
-------------------------------------------------------------------------------------------------------------------------------------------------------TCGTAACC--TGCG-AAAGCAATG------CAA-CTCGCGAACACGTAC--TTTA-CACTC------GGGAATCCAGGGGGT----GCCTCCCTC-----GGGA-ACACCC-TTGGTTTCCTGACAACGTTGGGGCGGCCT-GGCTTTT-TTT--TC--TCCCGGCGACGTAAAA-CTCGCT-CGGGCTAACAAG-CGCCGGGCTTA-----------ACCAACG--CAA---CAAAA-AACC-GGCGTGAAATGCGCCAAGGA--ACATGA-------AAGAGAGTGCG--CTCTTCTGG-TGT---CAGT--ACT---GCTGCG--CCAGG-ACGGG--CGTTGTCTT--CTT-GATGAGTTTATAATGACTCTCGGCAACGGATATCTCGGCTCTTACATCGATGAAGAACGTAGCAAAATGCGATACTTGGTGTGAATTGCAGAATCCCGTGAACCATCGA-GTCTT-TGAACGCAAGTTGCGCCCGAATCCTTTTGGTCGNGGGCACGTCTGCCTGGGTGTCACGTACACATGC-CTC-CCGCAAA-CCTT-CCCCCCCTTTGTGGA-------TGAAGGGCC---TCGCGGGAGCAGATAATGGTATCCCGTGCC----------CTTTTCGCGCGGCTTGCCT-AAAAATGGG-GAGCCG-GTGACGTAACGTCACGCCTAGTGGTGGTTAA-CGAGGCCTAAC-GGCCA----ACCA-GTTC-GCGGCGTG------ACTAGTTTT-CACCGG-AAAT-----CTCC-TGCGA--CACATTGGACGTCCTC--TAAT-----------------------------------------------------------------------------------------------------------
>Saxifraga_peplidifolia_EU158843
-------------------------------------------------------------------------------------------------------------------------------------------------------TCGTAACC--TGCG-AAAGCAAAAAA----CGA-CTCGCGAACACGTAG--TTA--CAATC------GGGGATCCA-AGCGC----GTCTCCCTA----GGGGT-ACGCTC-TTGTTT-CCC---AACGTCGGGATGGCTA-GGCGTTT-GCC--GCTCGTCGGCGGA----GTA-TTCGTCGTGAGTTGGCATTTCTCCTCGCTTTG----------CCCGACGCACAA---CAAAA-ACCC-GGCGCGAAATGCGCCAAGGA--ATATAA-------AAGAGAGCGCA--CTCTTTCGG-TGC---TAGC-TTGC---GCTGCA--CTCGG-ACGGG--TGCCGTCTT--CTT-GATGAGTTTATAATGACTCTCGGCAACGGATATCTCGGCTCTTACATCGATGAAGAACGTAGCAAAATGCGATACTTGGTGTGAATTGCAGAATCCCGTGAACCATCGA-GTCTT-TGAACGCAAGTTGCGCCCGAACCCTTCGGGTTGAGGGCACGTCTGCCTGGGCGTCACGTACGCATGT-CTC-TCACAAC-CCTT---CGCCCCTTGCGGA-------CGTAGGGCT---TCGTGCGAGCAGAGATTGGTATCCCGTGCT----------CTCGAGGCGCGGCTTACCT-AAAAAAAGA-GAGCCA-GTGACAAAGCGTCACGTCTAGTGGTGGTTAA-TGTGCCTTTAC-GGCCG----ACCA-GTTC-GCGGCGTG------AATGCTTGTCGCTTGG-AAAG-----CTCG-ATCGA--CACCTTGAGCATCGTC--CAATCGG-TGTGCTACT-GT-------------------------------------------------------------------------------------------
>Saxifraga_wahlenbergii_(12)_LT971005
--------------------------------------------------------------------------------------------------GAAGTAAAAGTCGTAACAAGGTTTCCGTAGGTGAACCTGCGGAAGGATCATTGTCGTAACC--TGCG-AAAGCAAGG------CAA-CTCGCGAACACGTAC--TTTA-CACTC------GGGAATCGA-AGGGT----GTCTCCCCC-----GGGA-AAGCCC-TTCCTT-CCCGACAACGTCGGGTCGGCTC-GGCGCTC-GTT--GC-TTTCCGACGACGTAACA-CTCGTT-TGGGCTATCGAC-CGTCGGGCTTGT----------CCCTACG--CAA---CAAAAAAACC-GGCGCGAAATGTGMCAAGGA--ACATGA-------AAGAGAGTGCG--CTCTTCTGG-CGT---CAGC--ACC---GCTGCG--CTGGG-ATGGG--CGTTRTCTT--CTT-GATGAGTTTATAATGACTCTCGGCAACGGATATMTCGGCTCTTACATCGATGAAGAACGTAGCAAAATGCGATACTTGGTGTGAATTGCAGAATCCCGTGAACCATCGA-GWCTT-TGAACGCAAGTTGCGCCCGAATCCTTTTGGTCGAGGGCACGTCTGCCTGGGTGTCACGTACACGCGC-CTC-CCGCAAA-CCTT---CCCCTTTTGTGGT-------CGAAGGGAC---TTGCGGGAGCAGATAATGGTATCCCGTGCT----------CTTTCCGCGCGGCTTGCCT-AAAKACAGA-GAACCG-GCGATGAAACGTCACGCCTAGTGGTGGTTAA-CGACGCCTAAC-GGCCG----ACCA-GTTC-GCGACGTG------ACTAGTTAT-CCCCGG-AAAT-----CTCA-TACGA--CACCTCGGACGTCCTC--TAATGGG-CGTGCTA------------------------------------------------------------------------------------------------
>Saxifraga_perpusilla_LN812500
-------------------------------------------------------------------------------------------------------------------------------------------------------------CC--TGCG-AAAGCAAAAAA----CGA-CTCGCGAACACGTAG--TTA--CCCTC------GGGGACTCA-AGTGC----GTCTCTCTA----GGGAC-ACGCCC-TTGGTK-CCC---AACGTCGGGATGGCTM-GGCGTCT-GCC--GCTCTTCGCCGAA----GTA-TTCGTCGTGAGTTGGCGTATCTCCGCGCTTTG----------CCCGACGCATAA---CCAAA-ACCC-GGCGCGAAATGCGCCAAGGA--ACATGA-------AAGAGAGCGCA--CTCTTTCGG-TGC---TAGC-TCGC---GCTGCA--CTCGG-ACGGG--TGCCGTCTT--CTT-GATGAGTTTATAATGACTCTCGGCAACGGATATCTCGGCTCTTACATCGATGAAGAACGTAGCAAAATGCGATACTTGGTGTGAATTGCAGAATCCCGTGAACCATCGA-GTCTT-TGAACGCAAGTTGCGCCCGAACCCTTCGGGTTGAGGGCACGTCTGCCTGGGTGTCACGTACACATGT-CTC-CCACAAA-CCTT---CGCCCTTTGCGGA-------CGGAGGGCT---TCGTGCGAGCAGAGATTGGTWWCCCGTGCT----------CTCGCGGCGCGGCTTACCT-AAAAACAGA-GAGCCA-GTGACGGAGCGTCACGTCTAGTGGTGGTTAA-TGTGCCTTTTC-GGCCG----ACCA-ATCGTGCGGCGTG------AATGCTTGTCGCTCGG-AAAG-----CTCG-ATCGA--CACCTTGAACGTCGTC--CAATCGG-CGTGCTACT-GTCGCGACCCCAGGTCAGGCGGGACTACCCGCTGAATTTAAGCATATCA--------------------------------------------
>Saxifraga_petraea_LN812501
----------------------------------------------------------------------------------------------------------------AACAAGGTTTCCGTAGGTGAACCTGCGGAAGGATCATTGTCGTAACC--TGGG-AAAGCAATG----CACAA-CTCGCGAACACGTAC--TTAA-CCCTC------GAGAATCCA-AGGGT----GCCTCCTTC-----GGGA-ACGCCT-TTTTTT-CCCGACAACTTCGGGGCGGCTC-GGCGTTC-GTT--GC--TCCCGACGGCGTAAAA-CTCGCT-GGGGCTAACAAA-CGTTGTGCTAA-----------ACCAATG--CAA---CAAAAAAACC-GGCGTGAAATGCGCCAAGGA--ACATGA-------AAGAGAGTGCA--CTCGTCTGG-TGT---CAGC--ACT---GCTGTG--CCAGG-ACGGG--CGATGTCTT--CTC-GATGAGTTTATAATGACTCTCGGCAACGGATATCTCGGCTCTTACATCGATGAAGAACGTAGCAAAATGCGATACTTGGTGTGAATTGCAGAATCCCGTGAACCATCGA-GTCTT-TGAACGCAAGTTGCGCCCGAATCCTTTTGGTCGAGGGCACGCCTGCCTGGGTGTCACGTACACATGC-CTC-CCGCAAA-CCTT--TCCCACTTTGTGGA-------TTTAGGGCC---TCGCGGGAGCAGATAATGGTATCCCGTGCCTT--------TTTTCCGTGCGGTTTGCCT-AAAAAAAGA-GAGCCG-GTGATGAAACGTCACGCCTAGTGGTGGTTAA-CGAGGCCTGAT-GGCCA----ACCA-GTCT-GCGACGTG------ACTAATTTT-CCCCGG-AGAT-----CTCA-TACGA--CACCTTGGATGTCCTG--TAATGGA-CGTGCTATT-GTCGCGACCCCAGGTCAGGCGGGACTACCC---------------------------------------------------------------
>Saxifraga_pilifera_LN812502
----------------------------------------------------------------------------------------------------------------------------------------------------TTGTCGAAACC--TGCG-AAAGCAATG------CGA-CTCGCGAACACGTAG--TTA--CACTC------GGGGATCCA-TGCGC----GACTCCTTC----GGGCCGAAGCGC-TTGGTT-CCC---AACGTCGGGACGGCTT-GGCGTCC-GCC--GCTCGCCGACGAA----GCA-WTCGTCGCGGGTTGGCGTTTCTCCGAGCTGT-----------CCCGGCA--CAA---CAAAA-ACCC-GGCGTGAAATGCGCCAAGGA--ACATAT-------AAGAGAGCGCA--TTCTTCCGG-TGC---TAGC-TCGC---GCTGCA--CTCGG-ACGGG--TGCCGTCTT--CTT-GATGAGTTTATAATGACTCTCGGCAACGGATATCTCGGCTCTTACATCGATGAAGAACGTAGCAAAATGCGATACTTGGTGTGAATTGCAGAATCCCGTGAACCATCGA-GTCTT-TGAACGCAAGTTGCGCCCGAATCCCTTGGGTTAAGGGCACGTCTGCCTGGGTGTCACGTACACACGT-CTC-CCACAAT-CCTT---CGCCCTTTGCGGA-------CGAAGGGTC---TCGTGCGAGCAGAGATTGGTATCCCGTGCC----------CTCGAGGCGCGGCTTACCT-AAAAACAGA-GTGCCA-GTGATGAAACGTCACGTCTAGTGGTGGTTAA-TGTGCCTTGAC-GGCCG----GCCA-GTTC-GGGGCGTG------AGCGTTTGTCGCTCGG-AAAG-----CTCG-ACCGA--CACCTTGAACGTCGTC--TAATCGG-CGTGCTACT-GTCGCGACCCCAGGTCAGGCGGGATTACCCGCTGAATTTAAGCATATCA--------------------------------------------
>Saxifraga_platysepala_LN812503
-----------------------------------------------------------------------------------------------------------GTCGTAACAAGGTTTCCGTAGGTGAACCTGCGGAAGGATCATTGTCGTAACC--TGCG-AAAGCAATG------CGA-CTCGCGAACACGTAG--TTA--CACTC------GGGGATCCA-TGCGC----GACTCCTTC----GGGCCGAAGCGC-TTGGTT-CCC---AACGTCGGGACGGCTT-GGCGTCC-GCC--GCTCACCGACGAA----GCA-TTCGTTGCGGGTTGGCGTTTCTCCGAGCTGT-----------CTCGACA--CAA---CAAAA-ACCC-GGCGTGAAATGCGCCAAGGA--ACATAT-------AAGAGAGCGCA--TTCTTCCGG-TGC---TAGC-TCGC---GCTGCA--CTCGG-ACGGG--TGCCGTCTT--CTT-GATGAGTTTATAATGACTCTCGGCAACGGATATCTCGGCTCTTACATCGATGAAGAACGTAGCAAAATGCGATACTTGGTGTGAATTGCAGAATCCCGTGAACCATCGA-GTCTT-TGAACGCAAGTTGCGCCCGAATCCCTTGGGTTAAGGGCACGTCTGCCTGGGTGTCACGTACACACGT-CTC-CCACAAT-CCTT---CGCCCTTTGCGGA-------CGGAGGGTC---TCGTGCGAGCAGAGATTGGTATCCCGTGCC----------CTCGAGGCGCGGCTTACCT-AAAAACAGA-GTGCCA-GTGATGAAACGTCACGTCTAGTGGTGGTTAA-TGTGCCTTGAC-GGCCG----ACCA-GTTC-GGGGCGTG------AGCGTTTGTCGCTCGG-AAAG-----CTCG-ACCGA--CACCTTGAACGTCGTC--TAATCGG-CGTGCTACT-GTCGCGACC------------------------------------------------------------------------------------
>Saxifraga_pontica_LN812504
----------------------------------------------------------------------------------------------------------------------------------------------------------------------------ATG------CAA-CTCGCGAACACGTAC--TTTA-CACTC------GGGAATCCA-GGGGT----GCCTCCCTT-----GGGA-ACACCC-TTGGTTTCCAGACAACGTTGGGGCGGCTT-GGCTTTC-TTT--TC--TCCCGGCGACGTAAAA-CTCGCT-TGGGCTAACAAG-CGTCGGGCTAA-----------ACCAACG--CAA---CAAAA-AACC-GGCGTGAAATGCGCCAAGGA--ACATGA-------AAGAGAGTGCG--CTCTTCTGG-TGT---CAGT--ACT---GCTGCG--CCAGG-ATGGG--CGTCGTCTT--CTT-GATGAGTTTATAATGACTCTCGGCAACGGATATCTCGGCTCTTGCATCGATGAAGAACGCAGCAAAATGCGATACTTGGTGTGAATTGCAGAATCCCGTGAACCATCGA-GTCTT-TGAACGCAAGTTGCGCCCGAATCCTTTTGGTCGAGGGCACGTCTGCCTGGGTGTCACGTACACATGC-CTC-CCGCAAA-CCTT---CCCCCTTTGTGGA-------TGAAGGGCC---TCGCGGGAGCAGATAATGGTATCCCGTGCC----------CTTTCCGCGCGGCTTGCCT-AAAAATGGG-GAGCCG-GTGACGTAACGTCACGCCTAGTGGTGGTTAA-CGAGGCCTAAC-GGCCA----ACCA-GTTC-GCGGCGTG------ACTAGTTTT-CACCGG-AAAT-----CTCC-TGCGA--CACCTTGGACGTCCCC--TAATGAA-CGTGCTATT-GTCGCGACCCCA---------------------------------------------------------------------------------
>Saxifraga_porophylla_LN812505
----------------------------------------------------------------------------------------------------------------------------------------------------TTGTCGTAACC--TGCG-AAAGCAAAG------CAA-CCCGCGAACACGTAG--TCAAACACTC------GGGGATCAA-AGCGC----GTCCTCCCC----GGGGG-ACGCCC-TTTCTC-CCC---AAAGTCGGGGGGGCTC-GGCGGTC-GTT--GCTCGTAGGCGGT----GCG-CCCGTCGCGAGCTCACGGC-CTCTGGGCCTT-----------CCCGACG--CAA---CAAAA-AACC-GGCGCGGAATGCGCCAAGGAGAACATGA-------AAGAGAGTGCG--CTCTTCCGG-CGT---CAGC-TCGC---GCTGTG--CTCGG-ACGGG--CGTCGTCTT--TTT-GATGAGTTTATAATGACTCTCGGCAACGGATATCTCGGCTCTTACATCGATGAAGAACGTAGCAAAATGCGATACTTGGTGTGAATTGCAGAATCCCGTGAACCATCGA-GTCTT-TGAACGCAAGTTGCGCCCGAATCCATCTGGTTGAGGGCACGTCTGCCTGGGTGTCACGTACACGCGC-CTC-CCGCGAA-CCTT--TCCCCTTTTTCGGA-------CGAAGGGTC---TCGCTGGAGCAGATGTTGGTATCCCGTGCC----------CGTTCGGCGCGGCTTGCCT-AAAAGCGGA-GATCCG-GCGACGAAACGTCGCGTCTAGTGGTGGTTGA-TGAGGCCCAAC-GGCCG---AACCA-GTTC-GCGGCGCG------ATCGTTTGTCGCACGG-AAGT-----CTCG-GACGA--CACCTCGGACGCCCCC--CAACGGG-CGTGCTACT-GTCGCGACCCCAGGTCAGGCGGGATTACCCGCTGAATTTAAGCATATC---------------------------------------------
>Saxifraga_portosanctana_AJ233883
-------------------------------------------------------------------------------------------------------------------------------------------------------TCGTAACC--TGCG-AAAGCAATG------CAA-CTCGCGAACACGTAC--TTTA-CACTC------GTGAATCCA-TGGGT----GCCTCCCTC-----GCGA-GCACCC-TTGGTTTCCCGACAACGTCGGGGCGGCCT-TGCGTTC-TTT--TC--TCCCGACGACGTAAAA-CTCGCT-CGTGCTAACAGA-CGCCGGGCTAA-----------ACCAACG--GAA---CAAAA-AACC-GGCGTGAAATGCGCCAAGGA--ACATGA-------AAGAGAGTGCG--CTCTTCTGG-TGT---CAGC--ACT---GTTGCG--CCAGG-ACGGG--CGTTGTCTT--CTT-GATGAGTTTATAATGACTCTCGGCAACGGATATCTCGGCTCTTACATCGATGAAGAACGTAGCAAAATGCGATACTTGGTGTGAATTGCAGAATCCCGTGAACCATCGA-GTCTT-TGAACGCAAGTTGCGCCCGAATCCTTTTGGTCGAGGGCACGTCTGCCTGGGTGTCACGTACACATGC-CTC-CCGCAAA-CCTT--CCCCCCTTTGTGGA-------TGAAGGGCC---TCGCGGGAGCAGATAATGGTATCCCGTGCC----------CTTTCCGCGCGGCTTGCCT-AAAAATGGA-GAGCCG-GTGATGTAACGTCACGCCTAGTGGTGGTTAA-CGAGTCCAAAC-GGCCA----ACCA-GTTC-GCGGCGTG------ACTGGTTTT-CATCGG-AAAT-----CTCC-TGCGA--CACCTTGGACGTCCTA--TAATGGA-CGTGCTATT-GT-------------------------------------------------------------------------------------------
>Saxifraga_praetermissa_(1)_LN812506
-----------------------------------------------------------------------------------------------------------------------------------------------------------------------AAGCAATG------CAA-CTCGCGAACACGTAC--TTTA-CACTC------GGGAATCCA-GGGGT----GCCTCCCTT-----GGGA-ACACCC-TTGGTTTCCCGACAACGTTGGGGCGGCTT-GGCTTTC-TTT--TC--TCCCGGYCASGYRRRA-CTACCC-GCTGAGTTTAAG-AATCGGGCTAA-----------ACCAACG--CAA---CAAAA-AACC-GGCGTGAAATGCGCCAAGGA--ACATGA-------AAGAGAGTGCG--CTCTTCTGG-TGT---CAGT--ACT---GCTGCG--CCAGG-ACGGG--CGTCGTCTT--CTT-GATGAGTTTATAATGACTCTCGGCAACGGATATCTCGGCTCTTACATCGATGAAGAACGTAGCAAAATGCGATACTTGGTGTGAATTGCAGAATCCCGTGAACCATCGA-GTCTT-TGAACGCAAGTTGCGCCCGAATCCTTTTGGTCGAGGGCACGTCTGCCTGGGTGTCACGTACACATGC-CTC-CCGCAAA-CCTT---CCCCCTTTGTGGA-------TGAAGGGCC---TCGCGGGAGCAGATAATGGTATCCCGTGCC----------CTTTCCGCGCGGCTTGCCT-AAAAATGGG-GAGCCG-GTGACGTAACGTCACGCCTAGTGGTGGTTAA-CGAGGCCTAAC-GGCCA----ACCA-GTTC-GCGGCGTG------ACTAGTTTT-CACCGG-AAAT-----CTCC-TGCGA--CACCTTGGACGTCCCC--TAATGAA-CGTGCTATT-GTCGCGACCCCAGGTCAGGCGGGACTACCCGCTGAA---------------------------------------------------------
>Saxifraga_praetermissa_(2)_LT970997
----------------------------------------------------------------------------------------------------------------------------------------------------TTGTCGTAACC--TGCG-AAAGCAATG------CAA-CTCGCGAACACGTAC--TTTA-CACTC------GGGAATCCA-GGGGT----GCCTCCCTT-----GGGA-ACACCC-TTGGTTTCCCGACAACGTTGGGGCGGCTT-GGCTTTC-TTT--TC--TCCCGGCGACGTAAAA-CTCGCT-TGGGCTAACAAG-CGTCGGGCTAA-----------ACCAACG--CAA---CAAAA-AACC-GGCGTGAAATGCGCCAAGGA--ACATGA-------AAGAGAGTGCG--CTCTTCTGG-TGT---CAGT--ACT---GCTGCG--CCAGG-ACGGG--CGTCGTCTT--CTT-GATGAGTTTATAATGACTCTCGGCAACGGATATCTCGGCTCTTACATCGATGAAGAACGTAGCAAAATGCGATACTTGGTGTGAATTGCAGAATCCCGTGAACCATCGA-GTCTT-TGAACGCAAGTTGCGCCCGAATCCTTTTGGTCGAGGGCACGTCTGCCTGGGTGTCACGTACACATGC-CTC-CCGCAAA-CCTT--CCCC-CTTTGTGGA-------TGAAGGGCC---TCGCGGGAGCAGATAATGGTATCCCGTGCC----------CTTTCCGCGCGGCTTGCCT-AAAAATGGG-GAGCCG-GTGACGTAACGTCACGCCTAGTGGTGGTTAA-CGAGGCCTAAC-GGCCA----ACCA-GTTC-GCGGCGTG------ACTAGTTTT-CACCGG-AAAT-----CTCC-TGCGA--CACCTTGGACGTCCCC--TAATGAA-CGTGCTATT-GTCGCGACCCCAGGTCAGGCGGGACTACCCGCTGAATTTAAGCATATC---------------------------------------------
>Saxifraga_presolanensis_LN812507
----------------------------------------------GGTTCGCWGCTTGCGACGTCGCGAGAAGTCCATTGAACCTTATCATTTAGAGGAAGGAGAAGTCGTAACAAGGTTTCRGTAGGTGAACCTGCGGAAGGATCATTGTCGTAACT--TGCG-AAAGCAATG------CAA-CTCGTGAACGCGTAC--TTAA-CCCTC------GAGAATCCA-AGGGT----GCTTCCTTC-----GGGA-ACGCCC-TTTTTT-CCCGACAACCTCGGGGCGGCTC-GGCGTTC-GTT--GC--TCCCGACGGCGTAAAA-CTCGCT-CGGGCTAACAAA-CGTTGGGCTAA-----------ACCAACG--TAA---CAAAA-AACC-GGCGTGAAATGCGCCAAGGA--ACATGA-------AAGAGAGTGCG--CTCGTCTGG-TGT---CAGC--AGT---GTTGCG--CCAGG-ACGGG--CGTTGTCTT--CTT-GATGAGTTTATAATGACTCTCGGCAACGGATATCTCGGCTCTTACATCGATGAAGAACGTAGCAAAATGCGATACTTGGTGTGAATTGCAGAATCCCGTGAACCATCGA-GTCTT-TGAACGCAAGTTGCGCCCGAATCCTTTTGGTCGAGGGCACGTCTGCCTGGGTGTCACGTACACATGC-CTC-CCGCAAA-CCTT--TCCCACTTTGTGGA-------TTTAGGGCC---TTGCGGGAGCAGATAATGGTATCCCGTCCC----------CTTTCCGTGCGGCTTGCCT-AAAAATAGA-GAGCCG-ATGATGAAACGTCACGCCTAGTGGTGGTTAG-CGAGGCCTGAC-GGCCA----ACCA-GTTC-GCGACGTG------ACCAATTAT-CCCCGG-AAAT-----CTCA-TTCGA--CACCTTGGACGTTCTG--TAATGGA-CGTGCTATT-GTCGCGACCCCAGGTCAGGCGGGACTACCCGCTGAATTTAAGCATATCAATAAAG-CG-AG--------------------------------
>Saxifraga_przewalskii_LN812508
---------------------------------------------------------------------------------------------------------AAGTCGTAACAAGGTTTCCGTAGGTGAACCTGCGGAAGGATCATTGTCGTAACC--TGCG-AAAGCAAAAAA----CGA-CTCGCGAACACGTAG--TTA--CAATC------GGGGATCCA-AGCGC----GTCTCCCTA----GGGGT-ACGCTA-TTGTTT-CCC---AACGTCGGGATGGCTA-GGCGTTT-GCC--GCTCGTCGGCGAA----GTA-TTCGTCGTGAGTTGGCATTTCTCCTCGCTTTG----------CCCGACGCACAA---CAAAA-ACCC-GGCGCGAAATGCGCCAAGGA--ATATAA-------AAGAGAGCGCA--CTCTTTCGG-TGC---TAGC-TTGC---GCTGCA--CTCGG-ACGGG--TGCCGTCTT--CTT-GATGAGTTTATAATGACTCTCGGCAACGGATATCTCGGCTCTTACATCGATGAAGAACGTAGCAAAATGCGATACTTGGTGTGAATTGCAGAATCCCGTGAACCATCGA-GTCTT-TGAACGCAAGTTGCGCCCGAACCCTTCGGGTTGAGGGCACGTCTGCCTGGGCGTCACGTACGCATGT-CTC-TCACAAC-CCTT---CGCCCCTTGCGGA-------CGTAGGGCT---TCGTGCGAGCAGAGATTGGTATCCCGTGCT----------CTCGAGGCGCGGCTTACCT-AAAAAAAGA-GAGCCA-GTGACAAAGCGTCACGTCTAGTGGTGGTTAA-TGTGCCTTTAC-GGCCG----ACCA-GTTC-GCGGCGTG------AATGCTTGTCKCTTGG-AAAG-----CTCG-ATCGA--CACCTTGAGCATCGTC--AAATCGG-TGTGCTACT-GTCGCGACCCCAGGTCAGGCGGGACTACCCGCTGAATTTAAGCATATCAATA-----------------------------------------
>Saxifraga_pseudohirculus_LN812509
------------------------------------------------------------------------------------------------------------------------------------------------------------------------AGCAAAAA-----CGA-CTCGCGAACACGTAG--TTA--CAATC------GGGGATCCA-AGCGC----GTCTCCCTA----GGGGT-ACGCTC-TTGTTT-CCC---AACGTCGGGATGGCTA-GGCGTTT-GCC--GCTCGTCGGCGGA----GTA-TTCGTCGTGAGTTGGCATTTCTCCTCGCTTTG----------CCCGACGCACAA---CAAAA-ACCC-GGCGCGAAATGCGCCAAGGA--ATATAA-------AAGAGAGCGCA--CTCTTTCGG-TGC---TAGC-TTGC---GCTGCA--CTCGG-ACGGG--TGCCGTCTT--CTT-GATGAGTTTATAATGACTCTCGGCAACGGATATCTCGGCTCTTACATCGATGAAGAACGTAGCAAAATGCGATACTTGGTGTGAATTGCAGAATCCCGTGAACCATCGA-GTCTT-TGAACGCAAGTTGCGCCCGAACCCTTCGGGTYGAGGGCACGTCTGCCTGGGCGTCACGTACGCATGT-CTC-TCACAAT-CCTT---YGCCCCTTGCGGA-------CKTAGGGCT---TCGTGCGAGCAGAGATTGGTATCCCGTGCT----------CTCGAGGCGCGGCTTACCT-AAAAAAAGA-GAGCCA-GTGACMAAGCGTCACGTCTAGTGGTGGTTAA-TGTGCCTTTAC-GGCCG----ACCA-GTTC-GCGGCGTG------AATGCTTGTCGCTTGG-AAAG-----CTCG-ATCGA--CACCTTGAGCATCGTC--CAATCGG-TGTGCTACT-GTCGCGACCCCAGGTCAGGCGGGACTACC----------------------------------------------------------------
>Saxifraga_pseudolaevis_LN812510
-------------------------------------------------------------------------------------------------------------CGTAACAAGGTTTCCGTAGGTGAACCTGCGGAAGGATCATTGTCGTAACC--TGCG-AAAGCAAAG------CAA-CTCGCGAACACGTAG--TCAA-CACTC------GGGGATCCA-AGTGC----GTCCTCCTT----GGGGG-ACGCCC-TTTCTC-CCC---AAAGTCGGGGCGGCTC-GGCGCTC-GTT--GCCCGCAGGCGGT----GCG-ACCGTCGCGAGCTCACGAT-CTCCGGGCCTT-----------CCCGGCG--CAA---CAAAA-ACCC-GGCGCGGAATGCGCCAAGGA--ACATGA-------AAGAGAGTGCG--GTCTTCCGG-CGT---CAGC-TCGC---GCTGCG--CTCGG-ACGGG--CGTCGTCTT--CTT-GATGAGTTTATAATGACTCTCGGCAACGGATATCTCGGCTCTTACATCGATGAAGAACGTAGCAAAATGCGATACTTGGTGTGAATTGCAGAATCCCGTGAACCATCGA-GTCTT-TGAACGCAAGTTGCGCCCGAATCCATCTGGTTGAGGGCACGTCTGCCTGGGTGTCACGTACACGCGC-CTC-CCGCGAA-CCTT--TCCCCTTTTTCGGA-------CGAAGGGTC---TCGCTGGAGCAGATGTTGGTATCCCGTGCC----------CGTTCCGCGCGGCTTGCCT-AAAAACGGA-GATCCG-GCGACGAAACGTCGCGCCTAGTGGTGGTTGA-TGAGGCCTAAC-GGCCG---AACCA-GTTC-GCGGCGCG------ATCGTTTGTCGCACGG-ARRT-----CTCG-GACGA--CACCTCGGACGCCCCC--TAACGGG-CGTGCTACT-GTCGCGACCCCA---------------------------------------------------------------------------------
>Saxifraga_pubescens_subsp_iratiana_LN812511
--------------------------------------------------------------------------------------------------------------GTAACAAGGTTTCCGTAGGTGAACCTGCGGAAGGATCATTGTCGTAACC--TGCG-AAAGCAATG------CAA-CTCGCGAACACGTAC--TTTA-CACTC------GGGAATCCA-GGGGT----GCCTCCCTT-----GGGA-ACACCC-TTGGTTTCCAGACAACGTTGGGGCGGCTT-GGCTTTC-TTT--TC--TCCCGGCGACGTAAAA-CTCGCT-TGGGCTAACAGG-CGTCGGGCTAA-----------ACCAACG--CAA---CAAAA-AACC-GGCGTGAAAWGCGCCAAGGA--ACATGA-------AAGAGAGTGCG--CTCTTCTGG-TGT---CAGT--ACT---GCTGCG--CCAGG-ACGGG--CGTCGTCTT--CTT-GATGAGTTTATAATGACTCTCGGCAACGGATATCTCGGCTCTTACATCGATGAAGAACGTAGCAAAATGCGATACTTGGTGTGAATTGCAGAATCCCGTGAACCATCGA-GTCTT-TGAACGCAAGTTGCGCCCGAATCCTTTTGGTCGAGGGCACGTCTGCCTGGGTGTCACGTACACATGC-CTC-CCGCAAA-CCTT--CCCCCCTTTGTGGA-------TGAAGGGCC---TCGCGGGAGCAGATAATGGTATCCCGTGCC----------CTTTCCGCGCGGCTTGCCT-AAAAATGGG-GAGCCG-GTGACGTAACGTCACGCCTAGTGGTGGTTAA-CGAGGCCTAAC-GGCCA----ACCA-GTTC-GCGGCGTG------ACTAGTTTT-CACCGG-AAAT-----CTCC-TGCGA--CACCTTGGACGTCCTC--TAATGGA-CGTGCTATT-GTCGCGACCCCAGGTCAG---------------------------------------------------------------------------
>Saxifraga_pulvinaria_LN812512
-----------------------------------------------------------------------------------------------------------------------------------------------------------------------AAGCAAAG------CAA-CTCGCGAACACGTAG--TCAA-CACTC------GGGGATTCG-AGCGC----GTCCTCCCC----GGGGG-ACGCCC-TTTCTC-CCC---AAAGTCGGGGCGGCCC-GGAGCTC-GTT--GCTCGCAGGCGGC----GCG-ATTGTCGCGAGCTAACGGC-CTCCGAGCCTT-----------CCCGACG--CAA---CAAAA-AACC-GGCGCGGAATGCGCCAAGGA--ATATGA-------AAGAGAGTGCG--CTCTTCCGG-CGT---CAGC-TCGC---GCTGCG--CTCGG-ACGGG--CGTCGTCTT--CTT-GATGAGTTTATAATGACTCTCGGCAACGGATATCTCGGCTCTTACATCGATGAAGAACGTAGCAAAATGCGATACTTGGTGTGAATTGCAGAATCCCGTGAACCATCGA-GTCTT-TGAACGCAAGTTGCGCCCGAAKCCATCTGGTTGAGGGCACGTCTGCCTGGGTGTCACGTACGCGTGC-CTC-CCGCGAA-CCTT--CCCCTTTATGCGGA-------MGAATGGTC---TCGCGGGAGCAGATGTTGGTATCCCGTGCC----------TGTTTCGCGCGGCTTGCCT-AAAAACGGA-GATCCG-GCGACGAAACGTCGCGTCTAGTGGTGGTTGA-TGAGGCCTAAC-GGCCG---AACCA-GTTC-GCGGCGCG------ATCGTTTGTCGCAAGA-AAGT-----CTCG-GACGA--CACCTCGGACGCCCCC--TAACGGG-CGTGCCACT-GTCGCGACCCCAGGTCAGGCGGGACTACCCGCTGA----------------------------------------------------------
>Saxifraga_punctulata_LM654420
--------------------------------------------------------------------------------------------------------------------------------------------------CATTGTCGTAACC--TGCG-AAAGCAAACAA----CGA-CTCGCGAACACGTAG--TTA--CACTC------GGGAATTCA-AGTGC----GTCTCCCTT----GGGAT-ACGCCC-TTGGTT-CCC---AACGTCGGGATGGCTA-GGCGTCT-GCT--GCTCGTCGGCGAA----GTA-TTCGTCGCGAGTTCGCGTATCTCCGCGCTTTG----------CCCGATGCATAA---CAAAA-ACCC-GGCGCGAAATGCGCCAAGGA--ACATGA-------AAGAGAGCGCA--CTCTTTCGG-TGC---TAGC-TCTC---GCTGCA--CTCGG-ACGGG--TGCCGTCTT--CTT-GATGAGTTTATAATGACTCTCGGCAACGGATATCTCGGCTCTTACATCGATGAAGAACGTAGCAAAATGCGATACTTGGTGTGAATTGCAGAATCCCGTGAACCATCGA-GTCTT-TGAACGCAAGTTGCGCCCGAACCCTTCGGGTTGAGGGCACGTCTGCCTGGGTGTCACGTACACACGT-CTC-CCACAAA-CCTT---TGTCCTTTGCGGA-------CGGAGGGCT---TCGTGCGAGCAGAGATTGGTTTCCCGTGCT----------CTCGCGGCGCGGCTTACCT-AAAAACAGA-GAGCCA-GTGACGAAGCGTCACGTCTAGTGGTGGTTAA-TGTGCCTTAAT-GGCCG----ACCA-GTTC-GCGGCGTG------AATGCTTGTCGCTCGG-AAAG-----CTCG-ACCGA--CACCTTGAACGTCGTC--CAATCGG-CGTGCTACT-GTCGCGACCCCAGGTCAGGCGGGACTACCCGCTGAATTTAAGCATATCA--------------------------------------------
>Saxifraga_radiata_(1)_LN812513
--------------------------------------------------------------------------------------------------------------------------CCGTAGGTGAACCTGCGGAAGGATCATTGTCGTAGCC--TGCG-AAAGCAAAG------CAA-CTCGCGAACACGTAG--TCAA-CGCCC------GGGGAATC--GGGGC----G-CCTCTCC----GGAGA-ACGCCC-CTTCTC-CCCG--AAAGTCGGG-CGGCTC-------------------------------------GGAGTCCGTTTTGCGGA-CGACGCGCCGT-----------CCCGACC--CAA---CAACA-AACC-GGCGTGAAATGCGCCAAGGA--ACGCGA-------AAGAGAGTGCA---CCCTCCGGTCGT---CGGC-TCGC---GCCGCG--CCCGG-GCTGG--TGTCGTCTT--CTT-GATGAGTTTATAATGACTCTCGGCAACGGATATCTCGGCTCTTACATCGATGAAGAACGTAGCAAAATGCGATACTTGGTGTGAATTGCAGAATCCCGTGAACCATCGA-GTCTT-TGAACGCAAGTTGCGCCCGAATCCTTCTGGTCGAGGGCACGTCTGCCTGGGTGTCACGTACACGCGC-CTC-CCGCAAA-CCTT---CCCCM-TTGGGGA-------TGAAGGGTC---ATGCGGGAGCAGATGTTGGTATCCCGTGCC----------CGTTCCGCGCGGCTTGCCT-AAAAACGGA-GAGCCG-GTGACGAAACGTCGCGCCTAGTGGTGGTTGC-ATCGGCCTAGC-GGCCG----ACCC-GTTC-GCGGCGTG------GACGTTTGTGTCCCGG-AGAT-----CTCG-GACGA--CACCTCGGACGCCCTC--CAATGGG-CGTGCTACT-GTCGCGACC------------------------------------------------------------------------------------
>Saxifraga_retusa_subsp_augustana_LN812514
----------------------------------------------------------------------------------------------------------------------------------------------------TTGTCGTAACC--TGCG-AAAGCAAAG------CAA-CTCGCGAACACGTAG--TTAA-CACTC------GGGGATCCA-AGCGC----GTCCTCCCC----GGGGG-ACGCCC-TTTCTC-CCC---AAAGTCGGGGCGGCTC-GGTGCTC-GTA--GCTCGTGGGCGGC----GCG-CTCGTCGCGAGCTTACGGA-TTCCGGGCCCT-----------CCCGACG--CAA---CAAAA-AACC-GGCGCGGAATGCGCCAAGGA--ACATGA-------AAGAGAGTGCC--CCCGTCCGG-CGT---CGGC-TCGC---GCTGCG--CTCKG-ACGGG--CGTCGTCTT--CTT-GATGAGTTTATAATGACTCTCGGCAACGGATATCTCGGCTCTTACATCGATGAAGAACGTAGCAAAATGCGATACTTGGTGTGAATTGCAGAATCCCGTGAACCATCGA-GTCTT-TGAACGCAAGTTGCGCCCGAATCCATTTGGTTGAGGGCACGTCTGCCTGGGTGTCACGTACACGCGC-CTC-CCGCAAA-CCTT--CCCATTTTTGTGGA-------CGAAGGGTC---TCGCGGGAGCAGATATTGGTATCCCGTGCC----------CGTTCCGCGCGGCTTGCCT-AAAAACGGA-GATCCG-GCGATGAAATGTCACGTCTAGTGGTGGTTGA-TGAGGCCTAAC-GGCCG----ACCA-GTTC-GCGGCGTG------ATCGTTTGTCGCACGG-AAGT-----CTCG-GACGA--CACCTTGGACGCCCTC--TAACGGG-CGTGCTACT-GTCGCGACCCCAGGTCAGGCGGGACTACCCGCTGAATTTAAGCATAT----------------------------------------------
>Saxifraga_reuteriana_AJ233877
-------------------------------------------------------------------------------------------------------------------------------------------------------TCGTAACC--TGCG-AAAGCAATG------CAA-CTCGCGAACCTGTAC--TTTA-CACTC------GGGAATCCA-GGGGT----GCCTCCCTC-----GCGA-ACACCC-TTGGTTTTCGGACAACGTTGGGGCGGCAT-GGCGTTC-TTT--TC--TCCCGGCGACGTAAAA-CTCGAT-CGGGCTATCAAA-CGACGGGCTAA-----------ACCAACG--CAA---CAAAA-AACC-GGCGTGAAATTCGCCAAGGA--ACATGA-------AAGAGAGTGCG--CTCTTCTGG-TGT---CAGC--ACT---GCTGCG--CCAAG-ACGGG--CGTTGTCTT--CTT-GATGAGTTTATAATGACTCTCGGCAACGGATATCTCGGCTCTTACATCGATGAAGAACGTAGCAAAATGCGATACTTGGTGTGAATTGCAGAATCCCGTGAACCATCGA-GTCTT-TGAACGCAAGTTGCGCCCGAATCCTTTTGGTCGAGGGCACGTCTGCCTGGGTGTCACGTACACATGC-CTC-CCGCAAA-CCTT---CCCCCTTTGTGGA-------AGAAGGGCC---TCGCGGGAGCAGATAATGGTATCCCGTGCC----------CTTTTCGCGCGGCTTGCCT-AAAAATGGA-GAGCCG-GTGATGTAGCGTCACGCCTAGTGGTGGT-AA-CGAGGCCTAAC-GGCCA----ACCA-GTTC-GCGGTGTG------ACTAGTTTT-CACCGG-AAAT-----CTCCCTGCGA--CACCTTGGACGTCCTC--TAACGGA-CATGCTATT-GT-------------------------------------------------------------------------------------------
>Saxifraga_rigoi_AJ233878
-------------------------------------------------------------------------------------------------------------------------------------------------------TCGTAACC--TGCG-AAAGCAATG------CAA-CTCGCGAACACGTAC--TTTA-CACTC------GGGAATCCA-GGGGT----GCCTCCCTT-----GCGA-ACACCC-TTGGTTTCCCGACAACGTCGGGGCGGCAT-GGCGTTC-TTT--TC--TCCCGGCGACGTAAAA-CTCGCT-CGGGATAACAAA-CGCCCGGCTAA-----------ACCAACG--CAA---CAAAA-AACC-GGCGTGAAATGCGCCAAGGA--ACATGA-------AAGAGAGTGCG--CTCTTCTGG-TGT---CAGC--ACT---GCTGCG--CCAGS-ACGGG--CGTCGTCTT--CTT-GATGAGTTTATAATGACTCTCGGCAACGGATATCTCGGCTCTTACATCGATGAAGAACGTAGCAAAATGCGATACTTGGTGTGAATTGCAGAATCCCGTGAACCATCGA-GTCTT-TGAACGCAAGTTGCGCCCGAATCCTTTTGGTCGAGGGCACGTCTGCCTGGGTGTCACGTACACATGC-CTC-CCGCAAA-CCTT--CCTCCCTTTGTGGA-------TGAAGGGCC---TCGCGGGAGCAGATAATGGTATCCCGTGCC----------CTTTCCGCGCGGCTTGCCT-AAAAATGGA-GAGCCG-GTGATGTAACGTCACGCCTAGTGGTGGTTAA-CGGGGCCTAAC-GGCCA----ACCA-GTTC-GCGGCGTG------ACTAGTTTT-CATCGG-AAAT-----CTCC-CGCGA--CACCTTGGACGTCCTC--TAATGGA-CGTGCTATT-GT-------------------------------------------------------------------------------------------
>Saxifraga_rivularis_subsp_arctolitoralis_LN812515
----------------------------------------------------------------------------------------------------------AGTCGTAACAAGGTTTCCGTAGGTGAACCTGCGGAAGGATCATTGTCGTAGCC--TGCG-AAAGCAAAG------CAA-CTCGCGAACACGTAG--TCAA-CGCCC------GGGGACTC--GGGGC----G-CCTCTCC----GGAGA-ACGCCC-CTTCTC-CCCG--AACGTCGGG-CGGCTC-------------------------------------GGAGTCCGTTTCGCGGA-CGACGCGCCGT-----------CCCGGCC--CAA---CAACA-AACC-GGCGTGAAATGCGCCAAGGA--ACGCGA-------AAGAGAGTGCA---CCCTCCGGTCGT---CGGC-TCGC---GCCGCG--CCCGG-GCTGG--TGTCGTCTT--CTT-GATGAGTTTATAATGACTCTCGGCAACGGATATCTCGGCTCTTACATCGATGAAGAACGTAGCAAAATGCGATACTTGGTGTGAATTGCAGAATCCCGTGAACCATCGA-GTCTT-TGAACGCAAGTTGCGCCCGAATCCTCTTGGTCGAGGGCACGTCTGCCTGGGTGTCACGTACACGCGC-CTC-CCGCAAA-CCTT---CCCCC-TTGGGGA-------CGAAGGGTC---ATGCGGGAGCAGATGTTGGTATCCCGTGCC----------CGTTCCGCGCGGCTTGCCT-AAAAACGGA-GAGCCG-GTGACGAAACGTCGCGCCTAGTGGTGGTTGC-ATTGGCCTAGC-GGCCG----ACCC-GTTC-GCGGCGTG------GACGTTTGTGTCCCGG-AGAT-----CTCG-GACGA--CACCTCGGACGCCCTC--CAATGGG-CGTGCTACT-GTCGCGACCCCA---------------------------------------------------------------------------------
>Saxifraga_flexuosa_LN812516
----------------------------------------------------------------------------------------------------------------AACAAGGTTTCCGTAGGTGAACCTGCGGAAGGATCATTGTCGTAGCC--TGCG-AAAGCAAAG------CAA-CTCGCGAACACGTAG--TCAA-CGCCC------GGGGACTC--GGGGC----G-CCTCTCC----GGAGA-ACGCCC-CTTCTC-CCCG--AACGTCGGG-CGGCTC-------------------------------------GGAGTCCGTTTCGCGGA-CGACGCGCCGT-----------CCCGGCC--CAA---CAACA-AACC-GGCGTGAAATGCGCCAAGGA--ACGCGA-------AAGAGAGTGCA---CCCTCCGGTCGT---CGGC-TCGC---GCCGCG--CCCGG-GCTGG--TGTCGTCTT--CTT-GATGAGTTTATAATGACTCTCGGCAACGGATATCTCGGCTCTTACATCGATGAAGAACGTAGCAAAATGCGATACTTGGTGTGAATTGCAGAATCCCGTGAACCATCGA-GTCTT-TGAACGCAAGTTGCGCCCGAATCCTCTTGGTCGAGGGCACGTCTGCCTGGGTGTCACGTACACGCGC-CTC-CCGCAAA-CCTT---CCCCC-TTGGGGA-------CGAAGGGTC---AAGCGGGAGCAGATGTTGGTATCCCGTGCC----------CGTTCCGCGCGGCTTGCCT-AAAAACGGA-GAGCCG-GTGACGAAACGTCGCGCCTAGTGGTGGTTGC-ATTGGCCTAGC-GGCCG----ACCC-GTTC-GCGGCGTG------GACGTTTGTGTCCCGG-AGAT-----CTCG-GACGA--CACCTCGGACGCCCTC--CAATGGG-CGTGCTACT-GTCGCGACCCCA---------------------------------------------------------------------------------
>Saxifraga_rivularis_subsp_rivularis_LN812517
--------------------------------------------------------------------------------------------------------------GTAACAAGGTTTCCGTAGGTGAACCTGCGGAAGGATCATTGTCGTAGCC--TGCG-AAAGCAAAG------CAA-CTCGCGAACACGTAG--TCAA-CGCCC------GGGGACTC--GGGGC----G-CCTCTCC----GGAGA-ACGCCC-CTTCTC-CCCG--AACGTCGGG-CGGCTC-------------------------------------GGAGTCCGTTTCGCGGA-CGACGCGCCGT-----------CCCGGCC--CAA---CAACA-AACC-GGCGTGAAATGCGCCAAGGA--ACGCGA-------AAGAGAGTGCA---CCCTCCGGTCGT---CGGC-TCGC---GCCGCG--CCCGG-GCTGG--TGTCGTCTT--CTT-GATGAGTTTATAATGACTCTCGGCAACGGATATCTCGGCTCTTACATCGATGAAGAACGTAGCAAAATGCGATACTTGGTGTGAATTGCAGAATCCCGTGAACCATCGA-GTCTT-TGAACGCAAGTTGCGCCCGAATCCTCTTGGTCGAGGGCACGTCTGCCTGGGTGTCACGTACACGCGC-CTC-CCGCAAA-CCTT---CCCCC-TTGGGGA-------CGAAGGGTC---ATGCGGGAGCAGATGTTGGTATCCCGTGCC----------CGTTCCGCGCGGCTTGCCT-AAAAACGGA-GAGCCG-GTGACGAAACGTCGCGCCTAGTGGTGGTTGC-ATTGGCCTAGC-GGCCG----ACCC-GTTC-GCGGCGTG------GACGTTTGTGTCCCGG-AGAT-----CTCG-GACGA--CACCTCGGACGCCCTC--CAATGGG-CGTGCTACT-GTCGCGACCCCA---------------------------------------------------------------------------------
>Saxifraga_rosacea_LN812518
------------------------------------------------------------------------------------------------------------TCGTAACAAGGTTTCCGTAGGTGAACCTGCGGAAGGATCATTGTCGTAACC--TGCG-AAAGCAATG------CAA-CTCGCGAACACGTAC--TTTA-CACTC------GTGAATCCA-GGGGT----GCCTCCCTC-----GCGA-ACACCC-TTGGTTTCCCGACAACGTCGGGGCGGCCT-GGCGTTC-TTT--TC--TCCCGGCGACGTAAAA-CTCGCT-CGGGCAAACAGA-CGCCGAGCTAA-----------ACCAACG--GAA---CAAAA-AACC-GGCGTGAAATGCGCCAAGGA--ACATGA-------AAGAGTGTGCG--CTCTTCTGG-TGT---CAGC--ACT---GCTGCG--CTAGG-ATGGG--CGTTGTCTT--CTT-GATGAGTTTATAATGACTCTCGGCAACGGATATCTCGGCTCTTACATCGATGAAGAACGTAGCAAAATGCGATACTTGGTGTGAATTGCAGAATCCCGTGAACCATCGA-GTCTT-TGAACGCAAGTTGCGCCCGAATCCTTTTGGTCGAGGGCACGTCTGCCTGGGTGTCACGTACACATGC-CTC-CCGCAAA-CCTT-CCCCCCCTTTGTGGA-------TGAAGGGCC---TCGCGGGAGCAGATAATGGTATCCCGTGCC----------CTTTCTGCGCGGCTTGCCT-AAAAATGGA-GAGCCG-GTGATGTAACGTCACGCCTAGTGGTGGTTAA-CGAGGCCTAAC-GGCCA----ACCA-GTTC-GCGGCGTG------ATTGGCTTT-CACCGG-AAAT-----CTCT-TGCGA--CACCTTGGACGTCCTT--TATTGTA-CGTGCTATT-GTCGCGACCCCA---------------------------------------------------------------------------------
>Saxifraga_rotundifolia_LN812519
-----------------------------------------------------------------------------------------------------------------ACAAGGTTTCCGTAGGTGAACCTGCGGAAGGATCATTGTCGTAACC--TGCG-AAAGCAAAG------CAA-CTCGCGAACACGTAG--TTAA-CACTC------GGGGATCCA-AGCGC----GTCTCCCTC----GGGGG-ACTCCC-TTTCTT-CCC---AACGTCGGGGCGGCTT-GGCGTTC-GTT--GCTTGCAGGCGAC----GCG-CTCGTCGCAAGTTAACGGC-CTCCGAGCCTT-----------CCCGGCG--CAA---CAAAA-AACC-GGCGTGAAATGCGCCAAGGA--ACATGA-------AAGAGAGTGCG--CTCTTCCGG-CGT---TAGC-TTGC---GCTGCG--CTCGG-ACGGG--TGTCGTCTT--CTT-GATGAGTTTATAATGACTCTCGGCAACGGATATCTCGGCTCTTACATCGATGAAGAACGTAGCAAAATGCGATACTTGGTGTGAATTGCAGAATCCCGTGAACCATCGA-GTCTT-TGAACGCAAGTTGCGCCCGAATCCATCCGGTCGAGGGCACGTCTGCCTGGGTGTCACGTACACACGC-CTC-CCGCCGA-CCTT---CCCCTTTTATGGA-------CGAAGGGAC---GCGCGGGAGCAGATATTGGTATCCCGTGCT----------CGTTCCGCGCGGCTTGCCT-TAAAACGGA-GAGCCG-GTGATATAACGTCACGTCTAGTGGTGGTTGA-TGAGGCCTAAC-GGCCG----ACCA-GTTC-GCGGCGTG------ACTGCTTGTCGCACGG-AAAG-----CTCA-GACGA--CACCATGGACGTCCTC--TAATGGG-CGTGCTACT-GTCGCGACCCCAGGTC-----------------------------------------------------------------------------
>Saxifraga_roylei_LN812520
--------------------------------------------------------------------------------------------------------------------------------------------------CATTGTCGTAACC--TGCG-AAAGCAAAG------CAA-CTCGCGAACACGTAG--TCAA-CACTC------GGGGATTCG-AGCGC----GTCCTCCCC----GGGGG-ACGCCC-TTTCTC-CCC---AAAGTCGGGGCGGCCC-GGCGCTC-GTT--GCTCGCAGGCGGC----GTG-ATTGTCGCGAGCTAACGGC-CTCCGAGCCCT-----------CCCGACT--CAA---CAAAA-AACC-GGCGCGGAATGCGCCAAGGA--ATATGA-------AAGAGAGTGCG--CTCTTCCGG-CGT---CAGC-TCGC---GCTGCG--CTCGG-ACGGG--CGTCGTCTT--CTT-GATGAGTTTATAATGACTCTCGGCAACGGATATCTCGGCTCTTACATCGATGAAGAACGTAGCAAAATGCGATACTTGGTGTGAATTGCAGAATCCCGTGAACCATCGA-GTCTT-TGAACGCAAGTTGCGCCCGAATCCATCTGGTTGAGGGCACGTCTGCCTGGGTGTCACGTATAAGCGC-CTC-CCGCGAA-CCTT--CCCCTTTATGCGGA-------CGAATGGTC---TCGCGGGAGCAGATGTTGGTATCCCGTGCC----------TGTTTCGCGCGGCTTGCCT-AAAAACGGA-GATCCG-GCGACGAAACGTCGCGTCTAGTGGTGGTTGA-TGAGGCCTAAC-GGCCG---AACCA-GTTC-GCGGCGCG------ATCGTTTGTCGCAAGA-AAGT-----CTCG-GACGA--CACCTCGGACGCCCCC--TAACGGG-CGTGCCACT-GTCGCGACCCCAGGTCAGGCGGGACTACCCGCTGAATTTAAGCATATC---------------------------------------------
>Saxifraga_rufescens_LN812521
----------------------------GATCGCGACGATGTGGGCGGTTCGCTGCCTGCGACGTCGCGAGAAGTCCATTGAACCTTATCATTTAGAGGAAGGAGAAGTCGTAACAAGGTTTCCGTAGGTGAACCTGCGGAAGGATCATTGTCGCCACT--TGCTCAAAGCAAAA------CAA-CTTGTGAACATGTAA--TCG--CAACC------GATGAGCTT-AGGGT---CGTCGCCTTT----GGCAG-GCACCC-TTTGTT-CCC---AATGTCAAGCATGCTT-GGTAATA-TC---ATAGCCAAGCAAC----GCTCGTCGTT-TGAGCTGTGTTT-GCTCGGCT-GC-----------CTTGATATAAAA---CAAAA-ACCC-GGCGTGAAATGCGCCAAGGA--ACTTAA-------AAGAATGTGCA--TCTGTCCCG-TGT-TTTTGC-TTGC---GCAATA-TTTCGG-AGCGA--TGTTATCTT--CTT-GAT--GTCTTTAATGACTCCCGGCAACGGATATCTCGGCTCTTACATCGATGAAGAACGTAGCGAAATGCGATACTTGGTGTGAATTGCAGAATCCCGTGAACCATCGA-GTCTT-TGAACGCAAGTTGCGCCCGAATCCATCCGGTCGAGGGCACGTCTGCCTGGGTGTCACGTACACAAGG-CTC-CACTAACAACCC-CACTCCTTTAAGGTT-------TGACGGGACAT-GTGTGCGAGCAAAGATTGGTCTCCCGTGCTTT--------CAAATCGCGCGGTTAACCT-AAAAAT-GA-GTACCG-GTGGTGAAGTTTCACGCCAAGTGGTGGTTCA-TAAGCCTTATG-GTTTA----GCCA-GTTT-GAGTCGTG------AAAGCCCATCACTCGG-AAAG-----CTTG-ATAGA--CACCTTGCACGTCTA---ATTCGGC----GCTATT-GTCGCGACCCCAGGTCAGGCGGGATTACCCGCTGAATTTAAGCATATCAATA-AG-CGGAG--------------------------------
>Saxifraga_saginoides_LN812522
--------------------------------------------------------------------------------------------------------------------------------------------------CATTGTCGTAACC--TGCG-AAAGCAAAAAA----CGA-CTCGCGAACACGTAG--TTA--CAATC------GGGGATCCA-AGCGC----GTCTCCCTA----GGGGT-ACGCTC-TTGTTT-CCC---AACGTCGGGATGGCTA-GGCGTTT-GCC--GCTCGTTGGCGGA----GTA-TTCGTCGTGAGTTGGCATTTCTCCTCGCTTTG----------CCCGACGCACAA---CAAAA-ACCC-GGCGCGAAATGCGCCAAGGA--ATATAA-------AAGAGAGCGCA--CTCTTTCGG-TGC---TAGC-TTGC---GCTGCA--CTCGG-ACGGG--TGCCGTCTT--CTT-GATGAGTTTATAATGACTCTCGGCAACGGATATCTCGGCTCTTACATCGATGAAGAACGTAGCAAAATGCGATACTTGGTGTGAATTGCAGAATCCCGTGAACCATCGA-GTCTT-TGAACGCAAGTTGCGCCCGAACCCTTCGGGTTGAGGGCACGTCTGCCTGGGCGTCACGTACGCATGT-CTC-TCACAAC-CCTT---CGCCCCTTGCGGA-------CTTAGGGCT---TCGTGCGAGCAGAG-TTGGTATCCCGTGCT----------CTCGAGGCGCGGCTTACCT-AAAAAAAGA-GAGCCA-GTGACAAAGCGTCACGTCTAGTGGTGGTTAA-TGTGCCTTTAC-GGCCG----ACCA-GTTC-GCGGCGTG------AATGCTTGTCGCTTGG-AAAG-----CTCG-ATCGA--CACCTTGAGCATCGTC--CAATCGG-TGTGCTACT-GTCGCGACCCCAGGTCAGGCGGGACTACCCGCTGAATTTAAGCATATCA--------------------------------------------
>Saxifraga_sancta_LN812523
--------------------------------------------------------------------------------------------------------------GTAACAAGGTTTCCGTAGGTGAACCTGCGGAAGGATCATTGTCGTAACC--TGCG-AAAGCAAAG------CAA-CTCGCGAACACGTAG--TCAA-CACTC------GGGGATCCT-AGCGC----GTCCTCCCC----GGGGG-ACGCCC-TTTCTC-CCC---AAAGTCGGGGCGGTGC-GGCGCTC-GTT--GCTCGCAGGCGGC----GCG-ATTGTCGCGAGTTAACGGC-CTCCGGGCCTT-----------CCCGACG--CAA---CAAAA-AACC-GGCGCGGAATGCGCCAAGGA--ATATTA-------AAGAGAGTGCA--CTCTTCCGG-TGT---CAGC-TCGC---GCTGCG--CTCGG-ATGGG--CGTCGTCTT--CTT-GATGAGTTTATAATGACTCTCGGCAACGGATATCTCGGCTCTTACATCGATGAAGAACGTAGCAAAATGCGATACTTGGTGTGAATTGCAGAATCCCGTGAACCATCGA-GTCTT-TGAACGCAAGTTGCGCCCGAATCCATCTGGTTGAGGGCACGTCTGCCTGGGTGTCACGTACACGCGC-CTC-CCGCGAA-CCTT--CTCCTTTATGCGGA-------TGAAGGGTC---TCGCGGGAGCAGATGTTGGTATCCCGTGCC----------TGTTTCGCGCGGCTTGCCT-AAAAACGGA-GATCCA-GCGACGAAACGTCGCGTCTAGTGGTGGTTGA-TGAGGCCTAAC-GGCCG---AACCA-GTTC-GCGGCGCG------ATCGTTTGTCGCAAGA-AAGT-----CTCG-GACGA--CACCTCGGACGCCCCCCCTAACGGG-CGTGCTACT-GTCGCGACCCC----------------------------------------------------------------------------------
>Saxifraga_sanguinea_EU158849
-------------------------------------------------------------------------------------------------------------------------------------------------------TCGTAACC--TGCG-AAAGCAAAAAAA---CGA-CTCGCGAACACGTAG--TTA--CACTC------GGGGACTCA-AGTGC----GTCTCCTTA----GGGGC-ACGCTC-TTGGTT-CCC---AACGTCGGGATGGCTA-GGCGTTT-GTC--ACTCGTCGGCGAA----GTA-TTCGTCGTGAGTTGGCATATCTCCGTGCTTTG----------CCCGACGCATAA---CAAAA-ACCC-GGCGCGAAATGCGCCAAGGA--ACATGA-------AAGAGAGTGTA--CTCTTCCGG-TGC---TAGC-TCGC---GCTGCA--CTCGG-ACGGG--TGCCGTCTT--CTT-GATGAGTTTATAATGACTCTCGGCAACGGATATCTCGGCTCTTACATCGATGAAGAACGTAGCAAAATGCGATACTTGGTGTGAATTGCAGAATCCCGTGAACCATCGA-GTCTT-TGAACGCAAGTTGCGCCCGAACCCTTCGGGTTGAGGGCACGTCTGCCTGGGTGTCACGTACACATGT-CTC-CCACAAA-CCTT---CGCCCATTGTGGA-------CGGAGGGCT---TCGTGCGAGCAGAGATTGGTTTCCCGTGCT----------CTTGCGGCGCGGCTTACCT-AAAAACAGA-GAGCCA-GTGACGAAGCGTCACGTCTAGTGGTGGTTAA-TGTGCCTTTTC-GGCCG----ACCA-GTTC-GCGGCGTG------AGTGCTTGTCGCTTGG-AAAG-----CTCG-ACCGA--CACCTTGAACGCCGTC--AAATCGG-CGTGCTACT-GT-------------------------------------------------------------------------------------------
>Saxifraga_scardica_LN812524
--------------------------------------------------------------------------------------------------------------------------------------------------CATTGTCGTAACC--TGCG-AAAGCAAAG------CAA-CTCGCGAACACGTAG--TCAA-CACTC------GGGGATTTG-AGCGC----GTCCTCCTC----GGGGG-ACGCCC-TTTCTC-CCC---AAAGTCGGGGCGGCCC-GGCGCCC------------------------------GTTGCGAGCTAATGGC-CTTCGGGCCTT-----------CCCGACG--AAA---CAAAA-AACC-GGCGCGGAATGCGCCAAGGA--ATATGA-------AAGAGAGCGCG--CTCTTCCGG-CGT---CAGC-TTGC---GCTGCG--CTCGG-ACGGG--CGTCGTCTT--CTT-GATGAGTTTATAATGACTCTCGGCAACGGATATCTCGGCTCTTACATCGATGAAGAACGTAGCAAAATGCGATACTTGGTGTGAATTGCAGAATCCCGTGAACCATCGA-GTCTT-TGAACGCAAGTTGCGCCCGAATCCATCTGGTTGAGGGCACGTCTGCCTGGGTGTCACGTGCACGCGC-CTC-CCGCGAA-CCTT--CCCCTTTATGCGGA-------CGAAGGGTC---TCGCGGGAGCAGATGTTGGTATCCCGTGCC----------TGTTTCGCGCGGCTTGCCT-AAAAACGGA-GATCYG-GTGACGAAACGTCGCGTCTAGTGGTGGTTGA-TGAGGCCTAAC-GGCCG---AACCA-GTTC-GCGGCGCG------ACCGTTTGTCGCAAGA-AAGT-----CTCG-GACGA--CACCTCGGACGCCCCC--TAACGGG-CGTGCTACT-GTCGCGACCCCAGGTCAGGCGGGATTACCCGCTGAATTTAAGCATATC---------------------------------------------
>Saxifraga_scleropoda_LN812525
-------------------------------------------------------------------------------------------------------------CGTAACAAGGTTTCCGTAGGTGAACCTGCGGAAGGATCATTGTCGTAACC--TGCG-AAAGCAAAG------CAA-CTCGCGAACACGTAG--TCAA-CACTC------GGGGATCCA-AGTGC----GTCCTCCCC----GGGGG-ACGCCC-TTTCTC-CCC---AAAGTCGGGGCGGCTC-GGTGCTC-GTT--GCTCGCAGGCGGT----GCG-ACCGTCGCGAGCTCACGAT-CTCCGGGCCTT-----------CCCGGCG--CAA---CAAAA-AACC-GGCGCGGAATGCGCCAAGGA--ACATGA-------AAGAGAGTGCG--GTCTTCCGG-CGT---CAGC-TCGC---GCTGCG--CTCGG-ACGGG--CGTCGTCTT--CTT-GATGAGTTTATAATGACTCTCGGCAACGGATATCTCGGCTCTTACATCGATGAAGAACGTAGCAAAATGCGATACTTGGTGTGAATTGCAGAATCCCGTGAACCATCGA-GTCTT-TGAACGCAAGTTGCGCCCGAATCCATCTGGTTGAGGGCACGTCTGCCTGGGTGTCACGTACACGCGC-CTC-CCGCGAA-CCTT--TCCCCTTTTTCGGA-------CGAAGGGTC---TCGCTGGAGCAGATGTTGGTATCCCGTGCC----------CGTTCCGCGCGGCTTGCCT-AAAAACGGA-GATCCG-GCGACGAAACGTCGCGTCTAGTGGTGGTTGA-TGAGGCCTAAC-GGCCG---AACCA-GTTC-GCGGCGCG------ATCGTTTGTCGCACGG-AAGT-----CTCG-GACGA--CACCTCGGACGCCCCT--TAACGGG-CGTGCTACT-GTCGCGACCCCA---------------------------------------------------------------------------------
>Saxifraga_sediformis_LN812526
-------------------------------------------------------------------------------------------------------------------------------------------------------------CC--TGCG-AAAGCAAAAAA----CGA-CTCGCGAACACGTAG--TTA--CACTC------TCGGACTCA-AGTGC----GTCTCCCTA----GGGAC-ACGCCC-TTGGTT-CCC---AACKTCGGGATGGCTAGGGCGTAT-GTC--GCTCTTCGGCGAA----GTA-TTCGTCGCGAGTTGGCGTATCTCCGCGKTTTG----------CCCGACGCATAA---CAAAA-ACCC-GGCGCGAAATGCGCCAAGGA--ACATGA-------AAGAGAGCGCA--CTCTTTCGG-TGC---TAGC-TTGC---GCTGCA--CTCGG-ACGGG--TGCCGTCTT--CTT-GATGAGTTTATAATGACTCTCGGCAACGGATATCTCGGCTCTTACATCGATGAAGAACGTAGCAAAATGCGATACTTGGTGTGAATTGCAGAATCCCGTGAACCATCGA-GTCTT-TGAACGCAAGTTGCGCCCGAACCCTTCGGGTTGAGGGCACGTCTGCCTGGGTGTCACGTACACACGT-CTC-ACACAAA-CCTT---CGCCCTTTGCGGA-------CGGAGGGCT---TCGTGCGAGCAGAGACTGGTTTCCCGTGCT----------CTMRCGGCGCGGCTTACCT-AAAAACAGA-GAGCCA-GTGACGAAGCGTCACGTCTAGTGGTGGTTAA-TGTGCCTTT-C-GGCCG----ACCA-GTTC-GCGGCGTG------AATGCTTGTCGCTCGA-AAAG-----CTCG-ATCGA--CACCTTGAACGTCGTC--CAATCGG-CGTGCTACT-GTCGCGACCCCAGGTCAGGCGGGACTACCCGCTGAATTTAAGCA-------------------------------------------------
>Saxifraga_sedoides_subsp_hohenwartii_LN812527
-------------------------------------------------------------------------------------------------------------------------------------------------TCATTGTCGTAACC--TGCG-AAAGCAATG------CAA-CTCGCGAACATGTAC--TTAA-CCCTC------GAGAATCCA-AGGGT----GCCTCCTTC-----GGGA-ACGCCC-TTTATTTCCCGACAACTTCGGGGTGGCTT-GGCGTTC-GTT--GC--TCCCGACGGCGTAAAA-CTCGCT-CGGGCTAACAAA-CGTTGGGCTAA-----------ACCAATG--CAA---CAAAA-AACC-GGCGTGAAATGCGCCAAGGA--ACATGA-------AAGAGAGTGCG--CTCGTCCGG-TGT---CAGC--ACT---GCTGCG--CCATG-ACGGG--CGTTGTCTT--CTT-GATGAGTTTATAATGACTCTCGGCAACGGATATCTCGGCTCTTACATCGATGAAGAACGTAGCAAAATGCGATACTTGGTGTGAATTGCAGAATCCCGTGAACCATCGA-GTCTT-TGAACGCAAGTTGCGCCCGAATCCTTTTGGTCGAGGGCACGTCTGCCTGGGTGTCACGTACACATGC-CTC-CCGCAAA-CCTT--TCCCACTTTGTGGA-------TTTAGGGCC---TCGCGGGAGCAGATAATGGTATCCCGTGCCTT--------TTTTCCGTGCGGCTTGCCT-AAAAATAGA-GAGCCG-GTGATGAAACGTCACGCCTAGTGGTGGTTAA-CGAGGCCTGAC-GGCCA----ACCA-GTTC-GCGACGTG------ACTAATTAT-CCCCGG-AGAT-----CTCT-TACGA--CACCTTGGATGTCCTG--TAATGGA-CGTGCTATT-GTCGCGACCCCA---------------------------------------------------------------------------------
>Saxifraga_seguieri_(1)_LN812528
------------------------------------------------------------------------------------------------------------TCGTAACAAGGTTTCCGTAGGTGAACCTGCGGAAGGATCATTGTCGTAACC--TGCG-AAAGCAATG------CAA-CTTGCGAACATGTAC--TTAA-CACTC------GGGAATCCA-AAGGT----GTCTCCCTT-----GGGA-ACATCC-TTTGTTTCCCGACAACGTCGGTGCGACTC-GGCGTTC-GTT--GC-TCCCAGTAGTCATATGA-CTCGCT-CGGGCCAACAAA-CGCCGGGCTGA-----------ACCAACG--CAA---CAAAA-AACC-GGCGTGAAATGCGCCAAGGA--ACATGA-------AAGAGAGTGCG--CTCTTCTGG-TGT---CAGC--ACT---GCTGCG--CTAGG-ACGGG--CGTTGTCTT--CTT-GATGAGTTTATAATGACTCTCGGCAACGGATATCTCGGCTCTTACATCGATGAAGAACGTAGCAAAATGCGATACTTGGTGTGAATTGCAGAATCCCGTGAACCATCGA-GTCTT-TGAACGCAAGTTGCGCCCGAATCCTTTTGGTCGAGGGCACGTCTGCCTGGGTGTCACGTACACATGC-CTC-CCGCAAA-CCTT----CCCCTTTGTGGA-------TGAAGGGC----TCGCGGGAGCAGATAATGGTATCCCGTGCT----------CTTTCCGTGCGGCTTGCCT-AAAATTAGA-GAGCCG-GTGATTAAACGTCACGCCTAGTGGTGGTTAA-CGAGGCCTAAC-GGCCA----ACCA-GTTC-GCGACGTG------ACTAACTATCCCCCGG-AAAT-----CTCA-CACGA--CACCTTGGACGTCCGG--TAATGGA-CGTGCTATT-GTCGCGACCCCAGGTCAGGCGGGACTACCCGC-------------------------------------------------------------
>Saxifraga_sempervivum_LN812529
-------------------------------------------------------------------------------------------------------------------------------------------------TCATTGTCGTAACC--TGCG-AAAGCAAAG------CAA-CTCGCGAACACGTAG--TCAA-CTCTC------GGGGATCCA-AGCGC----GTCCTCCCC----GGGGG-ACGCCC-TTTCTC-CCC---AAAGTCGGGG-GGCTC-GGCGCTC-GTT--GCTCGCAGGCGGT----GCG-CCCGTCGCGAGCTCACGGC-CTCTGGGCCTT-----------CCCGACG--CAA---CAAAA-AACC-GGCGCGGAATGCGCCAAGGA--ACATGA-------AAGAGAGTGCG--CTCTTYCGG-TGT---CAGC-TCGC---GCTGGG--ATCGG-ACGGG--CGTCGTCTT--CTT-GATGAGTTTATAATGACTCTCGGCAACGGATATCTCGGCTCTTACATCGATGAAGAACGTAGCAAAATGCGATACTTGGTGTGAATTGCAGAATCCCGTGAACCATCGA-GTCTT-TGAACGCAAGTTGCGCCCGAATCCATCTGGTTGAGGGCACGTCTGCCTGGGTGTCACGTACACGCGC-CTC-CCGCGAA-CCTT--TCTCCTTTTTCGGA-------CGAAGGGTC---TCGCTGGAGCAGATGTTGGTATCCCGTGCA----------CGYTTCGCGCGGCTTGCCT-AAAAACGGA-GATCCA-GCGACGAAACGTCGCGTCTAGTGGTGGTTGA-TGAGGCCTAAC-GGCCG---AACCA-GTTC-GCGGCGCG------ATCGTTTGTCGCACGG-AAGT-----CTCG-GACGA--CACCTCGGACGCCCCC--CAACGGG-CGTGCTACT-GTCGCGACCCCAGGTCAGGCGGGATTACCCGCTGAATTTAAGCATATC---------------------------------------------
>Saxifraga_serpyllifolia_subsp_glutinosa_LN812530
----------------------------------------------------------------------------------------------------------------AACAAGGTTTCCGTAGGTGAACCTGCGGAAGGATCATTGTCGTAACC--TGCG-AAAGCAAAAAA----CGA-CTCGCGAACACGTAG--TTA--CACTC------GGGGATTCA-AGCGC----GTCTCCCTA----GGGAC-ACGCCC-TTGGTT-CCC---AACGTCGGGATGGCTA-GGCGTAT-TTC--GCTCGTCGGCGAA----GTA-TTCGTCGCGAGTTGGCGTATCTCTGCGCTTTG----------CCCGACGCATAA---CAAAA-ACCC-GGCGCGAAATGCGCCAAGGA--ACATGA-------AAGAGAGCGCA--CTCTTCCGG-TGC---TAGC-TCGC---GCTGCA--CTCGG-ACGGG--TGCCGTCTT--CTT-GATGAGTTTATAATGACTCTCGGCAACGGATATCTCGGCTCTTACATCGATGAAGAACGTAGCAAAATGCGATACTTGGTGTGAATTGCAGAATCCCGTGAACCATCGA-GTCTT-TGAACGCAAGTTGCGCCCGAACCCTTCGGGTTGAGGGCACGTCTGCCTGGGTGTCACGTACACACGT-CTC-CCACAAA-CCTT---CGCCCTTTGCGGA-------CGGAGGGCT---TCGTGCGAGCAGAGATTGGTTTCCCGTGCT----------CTCGCGGCGCGGCTTACCT-AAAAACAGA-GAGCCA-GTGACGAAGCGTCACGTCTAGTGGTGGTTAA-TGTGCCTTT-T-GGCCG----ACCA-GTTC-GCGGCGTG------AATGCTTGTCGCTCGG-AAAG-----CTCG-ACCGA--CACCTTGAACGTCGTC--CAATCGG-CGTGCTACT-GTCGCGACCCCA---------------------------------------------------------------------------------
>Saxifraga_serpyllifolia_subsp_serpyllifolia_LN812531
-------------------------------------------------------------------------------------------------------------CGTAACAAGGTTTCCGTAGGTGAACCTGCGGAAGGATCATTGTCGTAACC--TGCG-AAAGCAAAAAA----CGA-CTCGCGAACACGTAG--TTA--CACTC------GGGGATTCA-AGCGC----GTCTCCCTA----GGGAC-ACGCCC-TTGGTT-CCC---AACGTCGGGATGGCTA-GGCGTAT-GTC--GCTCGTCGGCGAA----GTA-TTCGTCGCGAGTTGGCGTATCTCTGCGCTTTG----------CCCGACGCATAA---CAAAA-ACCC-GGCGCGAAATGCGCCAAGGA--ACATGA-------AAGAGAGCGCA--CTCTTCCGG-TGC---TAGC-TCGC---GCTGCA--CTCGG-ACGGG--TGCCGTCTT--CTT-GATGAGTTTATAATGACTCTCGGCAACGGATATCTCGGCTCTTACATCGATGAAGAACGTAGCAAAATGCGATACTTGGTGTGAATTGCAGAATCCCGTGAACCATCGA-GTCTT-TGAACGCAAGTTGCGCCCGAACCCTTCGGGTTGAGGGCACGTCTGCCTGGGTGTCACGTACACACGT-CTC-CCACAAA-CCTT---CGCCCTTTGCGGA-------CGGAGGGCT---TCGTGCGAGCAGAGATTGGTTTCCCGTGCT----------CTCGCGGCGCGGCTTACCT-AAAAACAGA-GAGCCA-GTGACGAAGCGTCACGTCTAGTGGTGGTTAA-TGTGCCTTT-T-GGCCG----ACCA-GTTC-GCGGCGTG------AATGCTTGTCGCTCGG-AAAG-----CTCG-ACCGA--CACCTTGAACGTCGTC--CAATCGG-CGTGCTACT-GTCGCGACCCCA---------------------------------------------------------------------------------
>Saxifraga_setigera_LM654421
-----------------------------------------------------------------------------------------------------------GTCGTAACAAGGTTTCCGTAGGTGAACCTGCGGAAGGATCATTGTCGTAACC--TGCG-AAAGCAATG------CGA-CTCGCGAACACGTAG--TTA--CACTC------GGGGATCCA-TGCGC----GACTCCTTC----GGGCCGAAGCGC-TTGGTT-CCC---AACGTCGGGACGGCTT-GGCGTCC-GCC--GCTCACCGACGAA----GCA-TTCGTTGCGGGTTGGCGTTTCTCCGAGCTGT-----------CCCGACA--CAA---CAAAA-ACCC-GGCGTGAAATGCGCCAAGGA--ACATAT-------AAGAGAGCGCA--TTCTTCCGG-TGC---TAGC-TCGC---GCTGCA--CTCGG-ACGGG--TGCCGTCTT--CTT-GATGAGTTTATAATGACTCTCGGCAACGGATATCTCGGCTCTTACATCGATGAAGAACGTAGCAAAATGCGATACTTGGTGTGAATTGCAGAATCCCGTGAACCATCGA-GTCTT-TGAACGCAAGTTGCGCCCGAATCCCTTGGGTTAAGGGCACGTCTGCCTGGGTGTCACGTACACACGT-CTC-CCACAAT-CCTT---CGCCCTTTGCGGA-------CGGAGGGTC---TCGTGCGAGCAGAGATTGGTATCCCGTGCC----------CTCGAGGCGCGGCTTACCT-AAAAACAGA-GTGCCA-GTGATGAAACGTCACGTCTAGTGGTGGTTAA-TGTGCCTTGAC-GGCCG----ACCA-GTTC-GGGGCGTG------AGCGTTTGTCGCTCGG-AAAG-----CTCG-ACCGA--CACCTTGAACGTCGTC--TAATCGG-CGTGCTACT-GTCGCG---------------------------------------------------------------------------------------
>Saxifraga_sibirica_LN812532
--------------------------------------------------------------------------------------------------------------GTAACAAGGTTTCCGTAGGTGAACCTGCGGAAGGATCATTGTCGTAGCC--TGCG-AAAGCAAAG------CAA-CTCGCGAACACGTAG--TCAA-CGCCC------GGGGACTC--GGGGC----G-CCTCTCC----GGAGA-ACGCCC-CTTCTC-TCCG--AACGTCGGG-CGGCCC-------------------------------------GGAGTCCGTTTCGCGGA-CGACGCGCCGT-----------CCCGGCC--CAA---CAACA-AACC-GGCGTGAAATGCGCCAAGGA--ACGCGA-------AAGAGAGTGCA---CCCTCCGGTCGT---CGGC-TCGC---GCCGCG--CCCGG-GTGGG--TGTCGTCTT--CTT-GATGAGTTTATAATGACTCTCGGCAACGGATATCTCGGCTCTTACATCGATGAAGAACGTAGCAAAATGCGATACTTGGTGTGAATTGCAGAATCCCGTGAACCATCGA-GTCTT-TGAACGCAAGTTGCGCCCGAATCCATCTGGTCGAGGGCACGTCTGCCTGGGTGTCACGTACACGCGC-CTC-CCGCAAA-CCTT---CCCCC-TCGGGGA-------CGAAGGGTC---TTGCAGGAGCAGATGTTGGTATCCCGTGCC----------CGTTCCGCGCGGCTTGCCT-AAAAATGGA-GAGCCG-GTGACGAAACGTCGCGCCTAGTGGTGGTTGC-ATCGGCCTAGC-GGCTG----ACCC-GTTC-GCGGCGTG------GACGTTTGTGTCCCGG-AGAT-----CTCG-GACGA--CACCTCGGACGCCCTT--CAATGGG-CGTGCTACT-GTCGCGACCCCA---------------------------------------------------------------------------------
>Saxifraga_sibthorpii_LN812533
-------------------------TCGGATCGCGGCGATGTGGGCGGTTCGCTGCCTGCGACGTCGCGAGAAGTCCATTGAACCTTATCATTTAGAGGAAGGAGAAGTCGTAACAAGGTTTCCGTAGGTGAACCTGCGGAAGGATCATTGTCGTAGCCT-TGCG-AAAGCAAAA------CAA-CTCGTGAACGCGTAT--TCTA-CACTT------AGGGATCCA-AGTGA----GTCCCCGAC-----GGGG-ACCCCC-TTTCTT-CCC---AACGTCGCGAAGGATC-GGCACTT-GCT--CG--CTCGTCGGC-GAAGTT-CTCGTCGCGAATTAGCGGT-TTTCCGATCCCT----------CAAGACA--CAA---CCAAA-ACCC-GGCGTGAAATGCGCCAAGGA--ACATAA-------AAGGGAGTGCC--CCCGTTCAA-CGC---TGGC-TTGC---GCTGCG--CTTGG-ACGGG--AGTCGTCTT--CTT-GATGAGTTTATAATGACTCTCGGCAACGGATATCTCGGCTCTTACATCGATGAAGAACGTAGCAAAATGCGATACTTGGTGTGAATTGCAGAATCCCGTGAACCATCGA-GTCTT-TGAACGCAAGTTGCGCCCGAATCCTTTTGGTTGAGGGCACGTCTGCCTGGGTGTCACGTACACACGC-CTCCCCGCAAGCCCTT----CCCTCTAGGGGA-------CGAAGCGCGCG-TTGGGCGAGCAGAGATTGGTATCCCGTGCC----------ATTGTCGCGCGGCCTACCT-AAAAACAGG-GAGCCA-GTGATGAA-CTTCACGTCTAGTGGTGGTTAA-TGAACCCTACG-GGTCG----ACCA-GTTC-GCGGCGTG------GGTGTTTGTCCATCGG-AAGT-----CCCA-TTCGA--CACCTTGGACGTCCTC--TAATGGG-CGTGCTATT-GTCGCGACCCCAGGTCAGGCGGGACCACCCGCTGAATTTAAGCATATCAATA-AG-CGGAGGAAGAGAAACTTACAAGGATTCCCCTAGTAAC
>Saxifraga_sieversiana_LM654422
---------------------------------------------------------------------------------------------------------------------------------------------------ATTGTCGTAACC--CGCT-AAAGCGAAG------CAA-CTTGCGAACATGTAG--TTA--CACCG------AGGGAACGA-AGGGC-GGCGTCCCCTTT----GGGC--ACGCCC-TTTGTT-CCC---GACGCCGGGACGGCTT-GTCGTTT-GC-----------------------------------TATGCTTT-CCAAGCTGT-------------CCCGGCG--CAA---CAAAA-RCCC-GGCGCAAAACGCGCCAAGGA--ATATAA-------AAGAGTGTGCA--TTCTTCCGG-TGC---GCCC-GAT----GGAGCA--CTCGG-ACGGA--TGCGTTCTA--CTT-GAMGAGTTTATAATGACTCTCGGCAACGGATATCTCGGCTCTTACATCGATGAAGAACGTAGCAAAATGCGATACTTGGTGTGAATTGCAGAATCCCGTGAACCATCGA-GTCTT-TGAACGCAAGTTGCGCCCAAATCCATCCGGTTGAGGGCACGTCTGCCTGGGTGTCACGTACACAAGT-CTC-CCACAAG-CCTT--TCCCTGTTTTGGG--------CGAAGGGCA---TTGTGCGAGCTGAGATTGGTCTCCCGGGCA----------TGTTATGCGCGGTTAACCT-AAAATGAGA-GAGCCA-GTGACGGAGCGTCACGTCTAGTGGTGGTTGA-TGGACCCTGAG-GGTCC----GCCA-GTTC-GAGGCGTG------ACCGCTTGTCACCTGG-AAAG-----CTCA-ATTGA--CACCTCGAACGCCT----TAATCGG-CGTGCCACT-GTCGCGACCCC----------------------------------------------------------------------------------
>Saxifraga_signatella_LN812534
------------------------------------------------------------------------------------------------------------------------------------------------------------------------------A------CGA-CTCGCGAACACGTAG--TTA--CACTC------GGGGAGTCA-AGTGC----GTCTCCCTT----GGGGC-ACGCCC-TTGGTT-CCC---AACGTCGGGATGGCTT-GGCGTCT-GTC--GCTCGTCGGCGAA----GTA-TTCGTCGCGAGTTGGCATATCTCCGCGCTTTG----------CCCGATGAATAA---CAAAA-ACCC-GGCGCGAAATGCGCCAAGGA--ACATGA-------AAGAGAGCGCA--CTCAGTCAG-TGC---TAGC-TCGY---GCTGCA--CTTGA-ACGGG--TGCCGTCTT--CTT-GATGAGTTTATAATGACTCTCGGCAACGGATATCTCGGCTCTTACATCGATGAAGAACGTAGCAAAATGCGATACTTGGTGTGAATTGCAGAATCCCGTGAACCATCGA-GTCTT-TGAACGCAAGTTGCGCCCGAACCCTTCGGGTTGAGGGCACGTCTGCCTGGGTGTCACGTACACACGT-CTC-CCACAAA-CCTT---TGCCCATTGCGGA-------CGGAGGGCT---TTGTGCGAGCAGAGATTGGTTTCCCGTGCT----------CTCGCGGCGCGGCTTACCT-AAAAACAGA-GAGCCA-GTGACAAAGYGTCACGTCTAGTGGTGGTTAA-TGTGCCTTTTT-GGCCG----GCCA-GTTC-GCGGCGTG------AATGCTTGTCGCTTGG-AAAT-----CTCG-ATCGA--CACCTTGAACGTCGTC--CAATCGG-CGTGCTACT-GTCGCGACCCCAGGTCAGGCGGGACTACCC---------------------------------------------------------------
>Saxifraga_sinomontana_(1)_LN812480
--------------------------------------------------------------------------------------------------------------------------------------------------CATTGTCGTAACC--TGCG-AAAGCAAAAAA----CGA-CTCGCGAACACGTAG--TTA--CAATC------GGGGATCCA-AGCGC----GTCTCCCTA----GGGGT-ACGCTA-TTGTTT-CCC---AACGTCGGGATGGCTA-GGCGTTT-GCC--GCTCGTCGRCGAA----GTA-TTCGTCGTGAGTTGGCATTTCTCCTCGCTTTG----------CCCGACGCACAA---CAAAA-ACCC-GGCGCGAAATGCGCCAAGGA--ATATAA-------AAGAGAGCGCA--CTCTTTCGG-TGC---TAGC-TTGC---GCTGCA--CTCGG-ACGGG--TGCCGTCTT--CTT-GATGAGTTTATAATGACTCTCGGCAACGGATATCTCGGCTCTTACATCGATGAAGAACGTAGCAAAATGCGATACTTGGTGTGAATTGCAGAATCCCGTGAACCATCGA-GTCTT-TGAACGCAAGTTGCGCCCGAACCCTTCGGGTTGAGGGCACGTCTGCCTGGGCGTCACGTACGCATGT-CTC-TCACAAC-CCTT---CGCCCCTTGCGGA-------CGTAGGGCT---TCGTGCGAGCAGAGATTGGTATCCCGTGCT----------CTCGAGGCGCGGCTTACCT-AAAAAAAGA-GAGCCA-GTGACAAAGCGTCACGTCTAGTGGTGGTTAA-TGTGCCTTTAC-GGCCG----ACCA-GTTC-GCGGCGTG------AATGCTTGTCGCTTGG-AAAG-----CTCG-ATCGA--CACCTTGAGCATCGTC--AAATCGG-TGTGCTACT-GTCGCGACCCCAGGTCAGGCGGGACTACCCGCTGAATTTAAGCATATCA--------------------------------------------
>Saxifraga_spathularis_(1)_AF087626_AF087596
-------------------------------------------------------------------------------------------------------------------------------------------------------TCGTAACC--TGCG-AAAGCAAAG------CAA-CTCGCGAACATGTAG--TTAA-CACTC------GGGGATCCA-AGCGC----GTCCCCCC------GGGG-GCGCCC-TTTCTT-CCC---AACGTCGGGGCGGCTT-GGCTTTA-GTC--GCTC-------------GCG-CATGTCGCGAGCTGACGAC--CCCCGGCCCT-----------CCCGACG--CAA---CAAAA-AACC-GGCGTGAAATGCGCCAAGGA--ACATGA-------AAGAGAGTGCG--TTCTTCCGG-CGT---CGGC-TTGC---GCTGCG--CTCGG-ACGGG--CGTCGTCTT--CTT-GATGAGTTNNNNNNNNNNNNNNNNNNNNNNNNNNNNNNNNNNNNNNNNNNNNNNNNNNNNNNNNNNNNNNNNNNNNNNNNNNNNNNNNNNNNNNNNNNNNNNNNNNNNN-NNNNN-NNNNNNNNNNNNNNNNNNNNNNNNNNNNNNNNNNNNNNNNNNNNNNNNNNNNNNNNNNNNCACACGC-CTC-CCGCGAA-CCTT--CCCCTCCTCATGGA-------CGAAGGGTC---TCGCGGGAGCAGATATTGGCATCCCGTGCT----------AAATCCGCGCGGCTTGCCT-AAAAATGGA-GAGCCG-GCGATGAAACGTCACGTCTAGTGGTGGTTGA-CGAGGCCTAAC-GGCCG----AACA-GTCC-GCGGCGTGAGCGTGAGCGTTTGTCGCACGG-AAGT-----CTCA-GACGA--CACCTTGGACGTCCTC--TAATGGG-CG--CCACT-GT-------------------------------------------------------------------------------------------
>Saxifraga_spathularis_(2)_LN812536
--------------------------------------------------------------------------------------------------------------------------------------------------------------------G-AAAGCAAAG------CAA-CTCGCGAACATGTAG--TTAA-CACTC------GGGGATCCA-AGCGC----GTCCCCCC------GGGG-GCGCCC-TTTCTT-CCC---AACGTCGGGGCGGCTT-GGCTTTA-GTC--GCTC-------------GCG-CATGTCGCGAGCTGACGAC--CCCCGGCCCT-----------CCCGACG--CAA---CAAAA-AACC-GGCGTGAAATGCGCCAAGGA--ACATGA-------AAGAGAGTGCG--TTCTTCCGG-CGT---CGGC-TTGC---GCTGCG--CTCGG-ACGGG--CGTCGTCTT--CTT-GATGAGTTTATAATGACTCTCGGCAACGGATATCTCGGCTCTTACATCGATGAAGAACGTAGCAAAATGCGATACTTGGTGTGAATTGCAGAATCCCGTGAACCATCGA-GTCTT-TGAACGCAAGTTGCGCCCGAATCCATCTGGTCGAGGGCACGTCTGCCTGGGTGTCACGTACACACGC-CTC-CCGCGAA-CCTT--CCCCTCCTCATGGA-------CGAAGGGTC---TCGCGGGAGCAGATATTGGCATCCCGTGCT----------AAATCCGCGCGGCTTGCCT-AAAAATGGA-GAGCCG-GCGATGAAACGTCACGTCTAGTGGTGGTTGA-CGAGGCCTAAC-GGCCG----AACA-GTCC-GCGGCGTGAGCGTGAGCGTTTGTCGCACGG-AAGT-----CTCA-GACGA--CACCTTGGACGTCCTC--TAATGGG-CG--CCACT-GTCGCGACCCCAGGTCAGGCGGGACTACCCGCTGAATTTAAGCATATCAATA-AG-CGG----------------------------------
>Saxifraga_spinulosa_LN812537
--------------------------------------------------------------------------------------------------------------------------CCGTAGGTGAACCTGCGGAAGGATCATTGTCGTAACC--TGCT-AAAGCAAAA------CAA-CCTGCGAACATGTAC--ATA--CATTC------GGGGATCCA-AGTGC----GTCTGCTTC----GGCGG-ATGCTC-TTTCTT-CCC---AACGTTGAGATGGCTC-GGCATGT-GCTT-GCTTACCAACGAA----GCA-TTCGTTGAGAGTTGGCACT-TACTGAGCTTT-----------CTCGACA--TAA---CAAAA-ACCC-GGCGTGAACTGCGCCAAGGA--ACATAAT------AAGAGCGTGCA--TTCTCCCGG-TGT---TTGC-TTTT---GCTTCA--CTCGG-ATGGA--TGTCATCTT--CTT-GATGAGTTTATAATGACTCTCGGCAACGGATATCTCGGCTCTTACATCGATGAAGAACGTAGCAAAATGCGATACTTGGTGTGAATTGCAGAATCCCGTGAACCATCGA-GTCTT-TGAACGCAAGTTGCGCCCGAATCCATCCGGTCGAGGGCACGTCTGCCTGGGTGTCACGTACACACGT-CTC-TCACAAA-CCTT---TCCCTTCATGGG--------TGAAGGGTC---TTGCGTGAGCAGAATTTGGTCTCCCGTGCTT---------TGTATTGTGCGGCTTACCT-AAAAATTGA-GAGCCA-GTGATGAAACTTCACGTCTASTGGTGGTTAA-GGAACCTTCAT-GGGTCAAAAACCA-GTTC-GCGGCGTG------AAAGTTTGTCACTTGG-AAAG---TTCTCT-ATCGA--CACCTTGAACGTCTTT--TAATGAC-CGTTCTAC-----------------------------------------------------------------------------------------------
>Saxifraga_spruneri_LN812538
--------------------------------------------------------------------------------------------------------------------------------------------------CATTGTCGTAACC--TGCG-AAAGCAAAG------CAA-CTCGCGAACACGTAG--TTAA-CACTC------GGGGATCCA-AGCGC----GTCCTCCCC----GGGGG-ACGCCC-TTTCTC-CCC---AAAGTCGGGGCGGCTC-GGGGCTC-GTT--GCTCGCAGGCGGC----TCG-CCCGTCGCGAGCTTACGGC-CTCCGGGCCTT-----------CCCGACG--CAA---CAAAAAAACC-GGCGTGGAATGCGCCAAGGA--ACATGA-------AAGAGAGTGCG--CTCTTCCGG-CGT---CAGC-TCGC---GCTGCG--CCCGG-ACGGG--CGTCGTCTT--CTT-GATGAGTTTGTAATGACTCTCGGCAACGGATATCTCGGCTCTTACATCGATGAAGAACGTAGCAAAATGCGATACTTGGTGTGAATTGCAGAATCCCGTGAACCATCGA-GTCTT-TGAACGCAAGTTGCGCCCGAATCCATCTGGTTGAGGGCACGTCTGCCTGGGTGTCACGTACACGCGC-CTC-CCGCGAA-CCTT--CCCCCCTCTGCGGA-------CGAAGGGTC---TCGCGGGAGCAGATGTTGGTATCCCGTGCA----------CGTTCCGCGCGGCTTGCCT-AAAAACGGA-GATCCG-GCGACGGAACGTCGCGTCTAGTGGTGGTTGA-TCAGGCCTAAC-GGCCG----ACCA-GTTC-GCGGCGCG------ATCGTTTGTCGCACGG-AAGT-----CTCG-GACGA--CACCTCGGACGCCCCCC-TAACGGG-CGTGCTACT-GTCGCGACCCCAGGTCAGGCGGGACTACCCGCTGAATTTAAGCATATC---------------------------------------------
>Saxifraga_squarrosa_AF087617_AF08758
-------------------------------------------------------------------------------------------------------------------------------------------------------TCSTAACC--TGCG-AAAGCAAAG------CAA-CTCGCGAACTCGTAG--TTAA-CACTC------GGGGATCCA-AGCGC----GTCCTCCCC----GGGGG-ACGCCC-TTTCTC-CCC---AAAGTCGGGTCGGCTC-GGTGCTC-GTC--GCTCGCAGGCGGC----GCG-CTCGTCGCGGGCTTACGGC-CTCCGGGCCTT-----------CCCGACC--CAA---CAAAA-AACC-GGCGTGGAATGCGCCAAGGA--ACATGA-------AAGAGAGTGCG--CTCTTCCGG-CGT---CAGC-TCGC---GCTGCG--TTCGG-AAGGG--CGTCGTCTT--CTT-GATGAGTTNNNNNNNNNNNNNNNNNNNNNNNNNNNNNNNNNNNNNNNNNNNNNNNNNNNNNNNNNNNNNNNNNNNNNNNNNNNNNNNNNNNNNNNNNNNNNNNNNNNNN-NNNNN-NNNNNNNNNNNNNNNNNNNNNNNNNNNNNNNNNNNNNNNNNNNNNNNNNNNNNNNNNNNNCAAACGC-CTC-CCGCAAA-CCTT--CCCCTTTTTGTGGG-------CGAAGGGTC---TCGCGGGAGCAGATATTGGTATCCCGTGCC----------CGTTCCGCGCGGCTTGCCT-AAAATCAGA-GATCCG-GCGACGAAACGTCACGTCTAGTGGTGGTTGA-TGAGGCCTAAC-GGCCG----ACCA-GTTC-GCGGCGTG------ATCGTTTGTCGTACGG-AAGT-----CTCG-ATCGA--CACCTTGGACGCCCTC--TAACGGG-CGTGCTACT-GTCG-----------------------------------------------------------------------------------------
>Saxifraga_stella-aurea_var_polyadena_LN812539
------------------------------------------------------------------------------------------------------------------------------------------------------------------------AGCAAAAC-----CGA-CTCGCGAACACGTAG--TTA--CCCTC------GGGAATTCA-AGTGC----GTCTCCCTT----GGGAC-ACGCCC-TTGGTT-CCC---AACGTCGGGATGGCTA-GGCGTCT-GCC--GCTCGTCGGCGAA----GWA-TTCGTCGCGAGTTGGCGTATCTCCGCGCTTTG----------CCCGACGCATAA---CAAAA-ACCC-GGCGCAAAATGCGCCAAGGA--ACATGA-------AAGAGAGCGCA--CTCTTTCGG-TGC---TAGC-TCGC---GCTGCA--CTCGG-ACGGG--TGCCGTCTT--CTT-GATGAGTTTATAATGACTCTCGGCAACGGATATCTCGGCTCTTACATCGATGAAGAACGTAGCAAAATGCGATACTTGGTGTGAATTGCAGAATCCCGTGAACCATCGA-GTCTT-TGAACGCAAGTTGCGCCCGAACCCTTCGGGTTGAGGGCACGTCTGCCTGGGTGTCACGTACACATGT-CTC-CCACAAA-CCTT---CGCCMTTTGCGGG-------CGGAGGGCT---TCGTGCGAGCAGAGATTGGTTTCCCGTGCT----------CTCGCGGCGCGGCTTACCT-AAAAACAGA-GAGCCA-GTGACGAAGCGTCACGTCTAGTGGTGGTTAA-TGTGCCTTTTT-GGCCG----ACCA-ATTC-GCGGCGTG------AATGCTTGTCGCTCGG-AAAG-----CTCG-AACGA--CACCTTGAACGTTGTC--CAATCGG-CGTGCTACT-GTCGCGACCCCAGGTCAGGCGGGACTACCC---------------------------------------------------------------
>Saxifraga_stelleriana_KF196359
--------------------------------------------------------------------------------------------------------------------------------------------------CATTGTCGTAACC--TGCT-AAAGCAAAA------CAA-CCTGCGAACATGTAC--ATA--CATTC------GGGGATCCA-AGTGC----GTCTGCTTC----GGCGG-ATGCTC-TTTCTT-CCC---AACGTTGAGATGGCTC-GGCATGT-GCTT-GCTTACCAACGAA----GCA-TTCGTTGAGAGTTGGCACT-TACTGAGCTTT-----------CTCGACA--TAA---CAAAA-ACCC-GGCGTGAACTGCGCCAAGGA--ACATAAT------AAGAGCGTGCA--TTCTCCCGG-TGT---TTGC-TTTT---GCTTCA--CTCGG-ATGGA--TGTCATCTT--CTT-GATGAGTTTATAATGACTCTCGGCAACGGATATCTCGGCTCTTACATCGATGAAGAACGTAGCAAAATGCGATACTTGGTGTGAATTGCAGAATCCCGTGAACCATCGA-GTCTT-TGAACGCAAGTTGCGCCCGAATCCATCCGGTCGAGGGCACGTCTGCCTGGGTGTCACGTACACACGT-CTC-TCACAAA-CCTT---TCCCTTCATGGG--------TGAAGGGTC---TTGCGTGAGCAGAATTTGGTCTCCCGTGCTT---------TGTATTGTGCGGCTTACCT-AAAAATTGA-GAGCCA-GTGATGAAACTTCACGTCTAGTGGTGGTTAA-GGAACCTTCAT-GGGTCAAAAACCA-GTTC-GCGGCGTG------AAAGTTTGTCACTTGG-AAAG---TTCTCT-ATCGA--CACCTTGAACGTCTTT--TAATGAC-CGTTCTACT-GTCGCGACCCCAGGTCAGGCGGGATTACCCGCTGAATTTAAGCATATC---------------------------------------------
>Saxifraga_stolitzkae_LN812540
--------------------------------------------------------------------------------------------------------------------------------------------------CATTGTCGTAACC--TGCG-AAAGCAAAG------CAA-CTCGCGAACACGTAG--TCAA-CACTC------GGGGATTCG-AGCGC----GTCCTCCCC----GGGGG-ACGCCC-TTTCTC-CCC---AAAGTCGGGGCGGCCC-GGCGCTC-GTT--GCTCGCAGGCGGC----GCG-ATTGTCGCGAGCCAACGGC-CTCCGAGCCCT-----------CCCGACG--CAA---CAAAA-AACC-GGCGCGGAATGCGCCAAGGA--ATATGA-------AAGAGAGTGCG--CTCTTCCGG-CTT---CAGC-TCGC---GCTGCG--CTCGG-ACGGG--CGTCGTCTT--CT--GATGAGTTTATAATGACTCTCGGCAACGGATATCTCGGCTCTTACATCGATGAAGAACGTAGCAAAATGCGATACTTGGTGTGAATTGCAGAATCCCGTGAACCATCGA-GTCTT-TGAACGCAAGTTGCGCCCGAATCCATCTGGTTGAGGGCACGTCTGCCTGGGTGTCACGTATAAGCGC-CTC-CCGCGAA-CCTT--CCCCTTTATGCGGA-------CGAATGGTC---TCGCGGGAGCAGATGTTGGTATCCCGTGCC----------TGTTTCGCGCGGCTTGCCT-AAAAACGGA-GATCCG-GCGACGAAACGTCGCGTCTAGTGGTGGTTGA-TGAGGCCTAAC-GGCCG---AACCA-GTTC-GCGGCGCG------ATCGTTTGTCGCAAGA-AAGT-----CTCG-GACGA--CACCTCGGACGCCCCC--TAACGGG-CGTGCCACT-GTCGCGACCCCAGGTCAGGCGGGACTACCCGCTGAATTTAAGCATATC---------------------------------------------
>Saxifraga_stolonifera_LN812541
--------------------------------------------------------------------------------------------------------------------------------------------------CATTGTCGCCACC--TGCTCAAAGCAGAA------CAA-CTTGTGAACACGTAA--TCG--CAACC-----CTACGAACTA-AAGGC-GCTGTCTTTTT-----GGCATGCCGCCC-TTCGTT-CCC---AATGTCGAGGCCTGCC-GGTGAAC-AC---GCAGCACCCGAAC----GCCCGTCGTT-TGAGCTGCGTTT-TCCCGGGTTGA-----------CTTGACATGAAA---CAAAA-ACCC-GGCGTGAAATGCGCCAAGGA--AATTAA-------AAGAATGTGCA--TCTGTTCCG-TGG--TTTGC-TCGT---GCAACA-TTTCGG-AAGGA--TGTCATCTT--CTT-GAT--GTCTTTAATGACTCTCGGCAACGGATATCTCGGCTCTTACATCGATGAAGAACGTAGCGAAATGCGATACTTGGTGTGAATTGCAGAATCCCGTGAACCATCGA-GTCTT-TGAACGCAAGTTGCGCCCGAATCCATCCGGTCGAGGGCACGTCTGCCTGGGTGTCACGTACACGCGT-CTC-CACTAACCCCTC--TCC--TCTAAGGAT-------TGGCGGGAC---TTGTGCGAGCAGAGATTGGCATCCCGTGCTTA--------CGTCAAGCACGGTTTGCCT-AAACAC-GA-GTRCCG-GTGATGAAATTTCACGCCAAGTGGTGGTTCA-TAAACCTCAAG-GGTTT----GCCA-GTAT-GCGCCGTG------RAAGCCCATCACTCGG-AAAG-----CTCA-ATGGA--CACCTTGAACGTCTA---AAYTGAT----GCTATT-GTCGCGACCCCAGGTCAGGCGGGATTACCCGCTGAATTTAAGCATATCA--------------------------------------------
>Saxifraga_stribrnyi_LN812542
--------------------------------------------------------------------------------------------------------------------------------------------------CATTGTCGTAACC--TGCG-AAAGCAAAG------CAA-CTCGCGAACACGTAG--TCAA-CACTC------GGGGATCCA-AGCGC----GTCCTCCCC----GGGGG-ACGCCC-TTTCTC-CCC---AAAGTCGGGGGGGCCC-GGGGCTC-GTT--GCTCGCAGGCGGT----GCG-CCCGTCGCGAGCTCACGGC-CCCTTGGCCTT-----------CCCGACG--CAA---CAAAA-AACC-GGCGCGGAATGCGCCAAGGA--ACATGA-------AAGAGAGTGCG--CTCTTCCGG-CGT---CAGC-TCGC---GCTGTG--CTCGG-ACGGG--CGTCGTCTT--CTT-GATGAGTTTATAATGACTCTCGGCAACGGATATCTCGGCTCTTACATCGATGAAGAACGTAGCAAAATGCGATACTTGGTGTGAATTGCAGAATCCCGTGAACCATCGA-GTCTT-TGAACGCAAGTTGCGCCCGAATCCATCTGGTTGAGGGCACGTCTGCCTGGGTGTCACGTACACGCGC-CTC-CCGCGAA-CCTT--TCCCCTTTTTCGGA-------CGAAGGGTC---TCGCTGGAGCAGATGTTGGTATCCCGTGCC----------CGTTCCGCGCGGCTTGCCT-AAAAACGGA-GATCCG-GAGACGAAACGTCGCGTCTAGTGGTGGTTGA-TGAGGCCTAAC-GGCCG---AACCA-GTTC-GCGGCGCG------ATCGTTTGTCGCACGG-AAGT-----CTCG-GACGA--CACCTCGGACGCCCCC--CAACGGG-CGTGCTACT-GTCGCGACCCCAGGTCAGGCGGGATTACCCGCTGAATTTAAGCATATCAA-------------------------------------------
>Saxifraga_strigosa_var_ramosa_JN102240
-------------------------------------------------------------------------------------------------------------------------------------------------------TCGTAACC--TGCG-AAAGCAAGA------CGA-CTCGCGAACACGTAG--TTA--CCATC------GGGGATCCG-GGCGC----GTCTCCTCC----GGGCCGAAGTGC-TTGGTT-CCC---AACGTCGGGAAGGCTT-GGCCCATCGCC--GCTCACCGACGAA----GCC-TTCGTCGCGAGTTTGCGTGCCTCCGAGCTTTGT---------CCCGACA--CAA---CAAAA-ACCC-GGCGTGGAATGCGCCAAGGA--ACATAA-------AAGAGAGCGCA--TTCTTCCGG-TGC---TGGC-TCGC---GCTGCA--CTCGG-ACGGG--TGCCGTCTT--CTT-GATGAGTTTATAATGACTCTCGGCAACGGATATCTCGGCTCTTACATCGATGAAGAACGTAGCAAAATGCGATACTTGGTGTGAATTGCAGAATCCCGTGAACCATCGA-GTCTT-TGAACGCAAGTTGCGCCCGAATCCCTTGGGTTAAGGGCACGTCTGCCTGGGTGTCACGTACACACGT-CTC-CCACAAT-CCTT---CTCCCCTCGCGGA-------CGAAGGGTC---TCGTGCGAGCAGAGATTGGTTTCCCGTGCCC---------CCCGAGGCGCGGCTTACCT-AAAAACAGA-GAGCCA-GTGATGAAACGTCACGTCTAGTGGTGGTTAA-TGTGCCTTGAG-GGCCG----ACCA-GTTC-GCGGCGTG------AGTGTTTGTCGCTAGG-GAAG-----CTCG-ATCGA--CACCTTGAACGTCGTC--TAATCGG-CGTGCTACT-GT-------------------------------------------------------------------------------------------
>Saxifraga_subverticillata_LN812543
------------------------------------------------------------------------------------------------------------------------------------ACCTGCGGAAGGATCATTGTCGTAACC--TGCG-AAAGCAAAG------CAA-CTCGCGAACACGTAG--TCAA-CACTC------GGGGATCCA-AGTGC----GTCCTCCTT----GGGGG-ACGCCC-TTTCTC-CCC---AAAGTCGGGGCGGCTC-GGCGCTC-GTT--GCCCGCAGGCGGT----GCG-ACCGTCGCGAGCTCACGAT-CTCCGGGCCTT-----------CCCGGCG--CAA---CAAAA-ACCC-GGCGCGGAATGCGCCAAGGA--ACATGA-------AAGAGAGTGCG--GTCTTCCGG-CGT---CAGC-TCGC---GCTGCG--CTCGG-ACGGG--CGTCGTCTT--CTT-GATGAGTTTATAATGACTCTCGGCAACGGATATCTCGGCTCTTACATCGATGAAGAACGTAGCAAAATGCGATACTTGGTGTGAATTGCAGAATCCCGTGAACCATCGA-GTCTT-TGAACGCAAGTTGCGCCCGAATCCATCTGGTTGAGGGCACGTCTGCCTGGGTGTCACGTACACGCGC-CTC-CCGCGAA-CCTT--TCCCCTTTTTCGGA-------CGAAGGGTC---TCGCTGGAGCAGATGTTGGTATCCCGTGCC----------CGTTCCGCGCGGCTTGCCT-AAAAACGGA-GATCCG-GCGACGAAACGTCGCGCCTAGTGGTGGTTGA-TGAGGCCTAAC-GGCCG---AACCA-GTTC-GCGGCGCG------ATCGTTTGTCGCACGG-AAGT-----CTCG-GACGA--CACCTCGGACGCCCCC--TAACGGG-CGTGCTACT-GTCGCGACCCCAGGTCAGGCGGGACTACCCGCTGAATTTAAGCATATC---------------------------------------------
>Saxifraga_tangutica_LN812544
------------------------------------------------------------------------------------------------------------------------------------------------------------------------AGCAAAAA-----CGA-CTCGCGAACACGTAG--TTA--CAATC------GGGGATCCA-AGCGC----GTCTCCCTA----GGGGT-ACGCTA-TTGTTT-CCC---AACGTCGGGATGGCTA-GGCGTTT-GCC--GCTCGTCGGCGAA----GTA-TTCGTCGTGAGTTGGCATTTCTCCTCGCTTTG----------CCCGACGCACAA---CAAAA-ACCC-GGCGCGAAATGCGCCAAGGA--ATATAA-------AAGAGAGCGCA--CTCTTTCGG-TGC---TAGC-TTGC---GCTGCA--CTCGG-ACGGG--TGCCGTCTT--CTT-GATGAGTTTATAATGACTCTCGGCAACGGATATCTCGGCTCTTACATCGATGAAGAACGTAGCAAAATGCGATACTTGGTGTGAATTGCAGAATCCCGTGAACCATCGA-GTCTT-TGAACGCAAGTTGCGCCCGAACCCTTCGGGTTGAGGGCACGTCTGCCTGGGCGTCACGTACGCATGT-CTC-TCACAAC-CCTT---TGCCCCTTGCGGA-------CGTAGGGCT---TTGTGCGAGCAGAGATTGGTATCCCGTGCT----------CTCGAGGCGCGGCTTACCT-AAAAAAAGA-GAGCCA-GTGACAAAGCGTCACGTCTAGTGGTGGTTAA-TGTGCCTTTAC-GGCCG----ACCA-GTTC-GCGGCGTG------AATGCTTGTCGCTTGG-AAAG-----CTCG-ATCGA--CACCTTGAGCATCGTC--AAATCGG-TGTGCTACT-GTCGCGACCCCAGGTCAGGCGGGACTAC-----------------------------------------------------------------
>Saxifraga_tatsienluensis_EU158845
-------------------------------------------------------------------------------------------------------------------------------------------------------TCGTAACC--TGCG-AAAGCAAAAAA----AGA-CTCGCGAACACGTAG--ATA--CACTC------GGGGAATCA-AGTGT----GTCTCCCTA----GGGAC-ACGCCC-TTGGTT-CCC---AACGTCGGGATGGCTA-GGCGTCT-GCC--GCTCGTCGGCGAA----GTA-TTCGTCGTGGGTTGGCTTATCTCCGCGCTTTG----------CCCGACGCATAA---CCAAA-ACCC-GGCGCGAAATTCGCCAAGGA--ACATGA-------AAAAGAGCGCA--CTCTTCCGG-TGC---TAGC-TCGC---GCTGCA--CTCGG-ATGGG--TGACGTCTT--CTT-GATGAGTTTATAATGACTCTCGGCAACGGATATCTCGGCTCTTACATCGATGAAGAACGTAGCAAAATGCGATACTTGGTGTGAATTGCAGAATCCCGTGAACCATCGA-GTCTT-TGAACGCAAGTTGCGCCCGAACCCTTCGGGTTGAGGGCACGTCTGCCTGGGTGTCACGTACACATGT-CTC-CCACAAA-CCTT---CGCCCTTTGCGGA-------CGGAGGGCT---TCGTGCGAGCAGAGATTGGTTTCCCGTGCT----------CTCGCGGCGCGGCTTACCT-AAAAACAGA-GAGCCA-GTGACGAAGCGTCATGTCTAGTGGTGGTTAA-TGTGCCTTTTT-GGCCG----ACCA-ATTC-GCGGCGTG------AATGCTTGTCGCTCGG-AAAT-----CTCG-ATCGA--CACCTTGAACGTTGTT--CAATCGG-CGTGCTATT-GT-------------------------------------------------------------------------------------------
>Saxifraga_taygetea_LN812545
-------------GGTGA-AGTGGTTCGGATCGCGGCGATGTGGGCGGTCCGCTGCCTGCGACGTCGCGAGAAGTCCATTGAACCTTATCATTTAGAGGAAGGAGAAGTCGTAACAAGGTTTCCGTAGGTGAACCTGCGGAAGGATCATTGTCGTAACC--TGCG-AAAGCAAAG------CAA-CTCGCGAACACGTAG--TTAA-CACTC------GGGGATCCA-AGCGC----GTCTCCCTC----GGGGG-ACTCCC-TTTCTT-CCC---AACGTCGGGGCGGCTT-GGCGTTC-GTT--GCTTGCAGGCGAC----GCG-CTCGTCGCAAGTTAACGGC-CTCCGAGCCTT-----------CCCGGCG--CAA---CAAAA-AACC-GGCGTGAAATGCGCCAAGGA--ACATGA-------AAGAGAGTGCG--CTCTTCCGG-CGT---YAGC-TTGC---GCTGCG--CTCGG-ACGGG--TGTCGTCTT--CTT-GATGAGTTTATAATGACTCTCGGCAACGGATATCTCGGCTCTTACATCGATGAAGAACGTAGCAAAATGCGATACTTGGTGTGAATTGCAGAATCCCGTGAACCATCGA-GTCTT-TGAACGCAAGTTGCGCCCGAATCCATCCGGTCGAGGGCACGTCTGCCTGGGTGTCACGTACACACGC-CTC-CCGCCGA-CCTT---CCCCTTTTATGGA-------CGAAGGGAC---GCGCGGGAGCAGATATTGGTATCCCGTGCT----------CGTTCCGCGCGGCTTGCCT-TAAAACGGA-GAGCCG-GTGATATAACGTCACGTCTAGTGGTGGTTGA-TGAGGCCTAAC-GGCCG----ACCA-GTTC-GCGGCGTG------ACTGCTTGTCGCACGG-AAAG-----CTCA-GACGA--CACCATGGACGTCCTC--TAATGGG-CGTGCTACT-GTCGCGACCCCAGGTCAGGCGGGACTACCCGCTGAATTTAAGCATATCAATA-AG-CGGAGGAAGAGAAACTTACAAGGATTCCCCTAGTAAC
>Saxifraga_taylorii_LN812546
-----------------------------------------------------------------------------------------------------------------------------------------------------------AACC--TGCT-AAAGCAAAA------CAA-CACGCGAACATGTAC--TTA--CATTC------GGGGATCCA-AGTGC----GTCCACTTC----GGCGG-ATGCTC-TTTCTT-CCC---AACGTTGAGATGGCTC-GGTGTGT-GTTC-GCATACCGACGAA----GTA-TTCGTTGAGAGTTGGCACT-CACTGAGCTTT-----------CTTGACA--TAA---CAAAA-ACYC-GGCGTGAACTGCGCCAAGGA--ACATAAT------AAGAGCGTGCA--TTATCCCGG-TGT---TTGCATTTTT--GCTTCA--CTCGGGATGGA--TGTCATCTT--CTT-GATGAGTTTATAATGACTCTCGGCAACGGATATCTCGGCTCTTACATCGATGAAGAACGTAGCAAAATGCGATACTTGGTGTGAATTGCAGAATCCCGTGAACCATCGA-GTCTT-TGAACGCAAGTTGCGCCCGAATCCATCCGGTCGAGGGCACGTCTGCCTGGGTGTCACGTACACACGT-CTC-TCACAAA-CCTT---TCCCTTCACGGG--------TGAAGGGTC---TTGTGTGAGCAGAGTTTGGTCTCCCGTGCTT---------TG-ATTGTGCGGCTTACCT-AAAAATTGA-GAGCCA-GTGATGAAACTTCACGTCTAGTGGTGGTTAA-GGAACCTTCAT-GGGTC-AAAACCA-GTTC-GCGGCGTG------AATGTTTGTCACTTGG-AAAG---TTCTCT-ATCGA--CACCTCGAGCGTCTTT--TAATGAC-CGTTCTACT-GTCGCGACCCCAGGTCAGGCGGGATTACCCGCTGAATTTAAGCATATCA--------------------------------------------
>Saxifraga_tenella_(1)_LN812548
----------------------------------------------------------------------------------------------------------------AACAAGGTTTCCGTAGGTGAACCTGCGGAAGGATCATTGTCGTAACC--TGCG-AAAGCAATG------CAA-CTCGCGAACATGTAC--TTAA-CCCTC------GAGAATCCA-AGGGT----GCCTCCTTC-----GGGG-ACGCCC-TTTTTTTCCCGACAACTTCGGGGCGGCTT-GGCGTTC-GTT--AC--TCTCGACGGCGTAAAA-CTCGCT-CGGGCTAACAAA-CGTTGGGCTAA-----------ACCAATG--CAA---CAAAA-AACC-GGCGTGAAATGCGCCAAGGA--ACATGA-------AAGAGAATGCG--CTCGTCTGG-TGT---CAGC--ACT---GCTGCG--CCATG-ACGGG--CGTTGTCTT--CTT-GATGAGTTTATAATGACTCTCGGCAACGGATATCTCGGCTCTTACATCGATGAAGAACGTAGCAAAATGCGATACTTGGTGTGAATTGCAGAATCCCGTGAACCATCGA-GTCTT-TGAACGCAAGTTGCGCCCGAATCCTTTTGGTCGAGGGCACGTCTGCCTGGGTGTCACGTACACATGC-CTC-CCGCAAA-CCTT--TCCCACTTTGTGGA-------CTTAGGGCC---TCGCGAGAGCAGAGAATGGTATCCCGTGCCT---------TTTTCTGCGCGGCTTGCCT-AAAAATAGA-GAGCCG-GTGATGAAATGTCACGCCTAGTGGTGGTTAA-CGAGGCCTGAC-GGCCA----ACCA-GTTC-GCGACGTG------ACTAATTAT-CCCCGG-AGAT-----CTCT-TACGA--CACCTTGGATGTCCTG--TAATGGA-CGTGCTATT-GTCGCGACCCCAG--------------------------------------------------------------------------------
>Saxifraga_tenella_(2)_LN812547
--------------------------------------------------------------------------------------------------------------------------------------------------CATTGTCGTAACC--TGCG-AAAGCAATG------CAA-CTCGCGAACATGTAC--TTAA-CCCTC------GAGAATCCA-AGGGT----GCCTCCTTC-----GGGG-ACGCCC-TTTTTTTCCCGACAACTTCGGGGCGGCTT-GGCGTTC-GTT--AC--TCTCGACGGCGTAAAA-CTCGCT-CGGGCTAACAAA-CGTTGGGCTAA-----------ACCAATG--CAA---CAAAA-AACC-GGCGTGAAATGCGCCAAGGA--ACATGA-------AAGAGAATGCG--CTCGTCTGG-TGT---CAGC--ACT---GCTGCG--CCATG-ACGGG--CGTTGTCTT--CTT-GATGAGTTTATAATGACTCTCGGCAACGGATATCTCGGCTCTTACATCGATGAAGAACGTAGCAAAATGCGATACTTGGTGTGAATTGCAGAATCCCGTGAACCATCGA-GTCTT-TGAACGCAAGTTGCGCCCGAATCCTTTTGGTCGAGGGCACGTCTGCCTGGGTGTCACGTACACATGC-CTC-CCGCAAA-CCTT--TCCCACTTTGTGGA-------TTTAGGGCC---TCGCGAGAGCAGAGAATGGTATCCCGTGCCT---------TTTTCTGCGCGGCTTGCCT-AAAAATAGA-GAGCCG-GTGATGAAATGTCACGCCTAGTGGTGGTTAA-CGAGGCCTGAC-GGCCA----ACCA-GTTC-GCGACGTG------ACTAATTAT-CCCCGG-AGAT-----CTCT-TACGA--CACCTTGGATGTCCTG--TAATGGA-CGTGCTATT-GTCGCGACCCCAGGTCAGGCGGGACTACCCGCTGAATTTAAGCATATC---------------------------------------------
>Saxifraga_terektensis_LN812549
---------------------------------------------------------------------------------------------------------------TAACAAGGTTTCCGTAGGTGAACCTGCGGAAGGATCATTGTCGTAACC--TGCG-AAAGCAATG------CAA-CTCGCGAACACGTAC--TTTA-CACTC------GTGAATCCA-GGGGT----GCCTCCCTC-----GCGA-ACACCC-TTGGTTTCCCGACAACGTCGGGGCGGCCT-GGCGTTC-TTT--TC--TCCCGGCGACGTAAAA-CTCGCT-CGGGCAAACAGA-CGCCGAGCTAA-----------ACCAACG--GAA---CAAAA-AACC-GGCGTGAAATGCGCCAAGGA--ACATGA-------AAGAGTGTGCG--CTCTTCTGG-TGT---CAGC--ACT---GCTGCG--CTAGG-ATGGG--CGTTGTCTT--CTT-GATGAGTTTATAATGACTCTCGGCAACGGATATCTCGGCTCTTACATCGATGAAGAACGTAGCAAAATGCGATACTTGGTGTGAATTGCAGAATCCCGTGAACCATCGA-GTCTT-TGAACGCAAGTTGCGCCCGAATCCTTTTGGTCGAGGGCACGTCTGCCTGGGTGTCACGTACACATGC-CTC-CCGCAAA-CCTT-CCCCCCCTTTGTGGA-------TGAAGGGCC---TCGCGGGAGCAGATAATGGTATCCCGTGCC----------CTTTCTGCGCGGCTTGCCT-AAAAATGGA-GAGCCG-GTGATGTAACGTCACGCCTAGTGGTGGTTAA-CGAGGCCTAAC-GGCCA----ACCA-GTTC-GCGGCGTG------ATTGGTTTT-CACCGG-AAAT-----CTCT-TGCGA--CACCTTGGACGTCCTT--TATTGTA-CGTGCTATT-GTCGCGACCCCA---------------------------------------------------------------------------------
>Saxifraga_thessalica_LN812550
--------------------------------------------------------------------------------------------------------------------------------------------------CATTGTCGTAACC--TGCG-AAAGCAAAG------CAA-CTCGCGAACACGTAG--TCAA-CTCTC------GGGGATCCA-AGCGC----GTCCTCCCC----GGGGG-ACGCCC-TTTCTC-CCC---AAAGTCGGGG-GGCTC-GGCGCTC-GTT--GCTCGCAGGCGGT----GCG-CCCGTCGCGAGCTCACGGC-CTCTGGGCCTT-----------CCCGACG--CAA---CAAAA-AACC-GGCGCGGAATGCGCCAAGGA--ACATGA-------AAGAGAGTGCG--CTCTTCCGG-CGT---CAGC-TCGC---GCTGGG--ATCGG-ACGGG--CGTCGTCTT--CTT-GATGAGTTTATAATGACTCTCGGCAACGGATATCTCGGCTCTTACATCGATGAAGAACGTAGCAAAATGCGATACTTGGTGTGAATTGCAGAATCCCGTGAACCATCGA-GTCTT-TGAACGCAAGTTGCGCCCGAATCCATCTGGTTGAGGGCACGTCTGCCTGGGTGTCACGTACACGCGC-CTC-CCGCGAA-CCTT--TCCCCTTTTTCGGA-------CGAAGGGTC---TCGCTGGAGCAGATGTTGGTATCCCGTGCA----------CGTTTCGCGCGGCTTGCCT-AAAAACGGA-GATCCA-ACGACGAAACGTCGCGTCTAGTGGTGGTTGA-TGAGGCCTAAC-GGCCG---AACCA-GTTC-GCGGCGGA------ATCGTTTGTCGCACGG-AAGT-----CTCA-GACGA--CACCTCGGACGCCCCC--CAACGGG-CGTGCTACT-GTCGCGACCCCAGGTCAGGCGGGATTACCCGCTGAATTTAAGCATATC---------------------------------------------
>Saxifraga_tibetica_LN812551
--------------------------------------------------------------------------------------------------------------GTAACAAGGTTTCCGTAGGTGAACCTGCGGAAGGATCATTGTCGTAACC--TGCG-AAAGCAAAAAA----CGA-CTCGCGAACACGTAG--TTA--CAATC------GGGGATCCA-AGCGC----GTCTCCCTA----GGGGT-ACGCTA-TTGTTT-CCC---AACGTCGGGATGGCTA-GGCGTTT-GCC--GCTCGTCGGCGAA----GTA-TTCGTCGTGAGTTGGCATTTCTCCTCGCTTTG----------CCCGACGCACAA---CAAAA-ACCC-GGCGCGAAATGCGCCAAGGA--ATATAA-------AAGAGAGCGCA--CTCTTTCGG-TGC---TAGC-TTGC---GCTGCA--CTCGG-ACGGG--TGCCGTCTT--CTT-GATGAGTTTATAATGACTCTCGGCAACGGATATCTCGGCTCTTACATCGATGAAGAACGTAGCAAAATGCGATACTTGGTGTGAATTGCAGAATCCCGTGAACCATCGA-GTCTT-TGAACGCAAGTTGCGCCCGAACCCTTCGGGTTGAGGGCACGTCTGCCTGGGCGTCACGTACGCATGT-CTC-TCACAAC-CCTT---CGCCCCTTGCGGA-------CGTAGGGCT---TCGTGCGAGCAGAGATTGGTATCCCGTGCT----------CTCGAGGCGCGGCTTACCT-AAAAAAAGA-GAGCCA-GTGACAAAGCGTCACGTCTAGTGGTGGTTAA-TGTGCCTTTAC-GGCCG----ACCA-GTTC-GCGGCGTG------AATGCTTGTCGCTTGG-AAAG-----CTCG-ATCGA--CACCTTGAGCATCGTC--AAATCGG-TGTGCTACT-GTCGCGACCCCAGGTCAGGCGGGACTACCC---------------------------------------------------------------
>Saxifraga_tombeanensis_LN812552
--------------------------------------------------------------------------------------------------------------------------------------------------CATTGTCGTAACC--TGCG-AAAGTAAAG------CAA-CTCGCGAACACGTAG--TCAA-CACTC------GGGGATCCA-AGCGC----GTCCTCCCC----GGGGG-ACGCCC-TTTCTC-CCC---AAAGTCGGGGCGGCCC-GGCGCTC-GTT--GCTCGCAGGCGGT----GCG-ATCGTCGCGAGCTAACGGC-CTCCGGGCCTT-----------CCGGACG--CAA---CAAAA-AACC-GGCGTGGAATGCGCCAAGGA--ATATGA-------AAGAGAGTGCG--CTCTTCCGG-CGT---CAGC-TCGC---GCTGCG--GTCGG-ACGGG--CGTCGTCTT--CTT-GATGAGTTTATAATGACTCTCGGCAACGGATATCTCGGCTCTTACATCGATGAAGAACGTAGCAAAATGCGATACTTGGTGTGAATTGCAGAATCCCGTGAACCATCGA-GTCTT-TGAACGCAAGTTGCGCCCGAATCCATCTGGTTGAGGGCACGTCTGCCTGGGTGTCACGTACACGCGC-CTC-CCGCGAA-CCTT--CCCCTTTATGCGGA-------CGAAGGGTC---TCGCGGGAGCAGATGTTGGTATCCCGTGCC----------TGTTTCGCGCGGCTTGCCT-AAAAGCGGA-GATCCG-GCGACGAAACGTCGCGTCTAGTGGTGGTTGA-TGAGGCCTAAC-GGCCG---AACCA-GTTC-GCGGCGCG------RTCGTTTGTCGCAGGA-AAGT-----CTCG-GACGA--CACCTCGGACGCCCCG--TAACGGG-CGTGCTACT-GTCGCGACCCCAGGTCAGGCGGGACTACCCGCTGAATTTAAGCATATCAATA-----------------------------------------
>Saxifraga_trabutiana_LN812553
---------------------------GGATCGCGGCGATGTGGGCGGTTCGCTGCCTGCGACGTCGCGAGAAGTCCATTGAACCTTATCATTTAGAGGAAGGAGAAGTCGTAACAAGGTTTCCGTAGGTGAACCTGCGGAAGGATCATTGTCGTAACC--TGCG-AAAGCAATG------CAA-CTCGCGAACTCGTAC--TTTA-CACTC------GGGAATCAC-GGGGT----GCCTCCCTC------GGA-ACACCC-TTGGTTTCCGGACAACGTTGGGGCGGCAT-GGCGTTC-TTT--TC--TCCCGGCGACGTAAAA-CTCGAT-CGGGCTAACAAA-CGCCGGGCTAA-----------ACTGACG--CAA---CAAAA-AACC-GGCGTGAAATGCGCCAAGGA--AAATGA-------AAGAGAGTGCG--CTCTTCTGG-TGT---CAGC--ACT---GCTGCG--CCAAG-ACGGG--CGTGGTCTT--CTT-GATGAGTTTATAATGACTCTCGGCAACGGATATCTCGGCTCTTACATCGATGAAGAACGTAGCAAAATGCGATACTTGGTGTGAATTGCAGAATCCCGTGAACCATCGA-GTCTT-TGAACGCAAGTTGCGCCCGAATCCTTTTGGTTGAGGGCACGTCTGCCTGGGTGTCACGTACACATGC-CTC-CCGCAAA-CCTT----CCCCTTTGTGGA-------AGAAGGGCC---TCGCGGGAGCAGATAATGGTATCCCGTGCC----------CTTTCCGTGCGGCTTGCCT-AAAAATGGA-GAGCCG-GTGATGTAACGTCACGCCTAGTGGTGGT-AA-CGAGGCCTAAC-AGCCA----ACCA-GTTC-GCGGTGTG------ACTAGTTTT-CGCCGG-AAAT-----CTCT-TGCGA--CACCTTGGACGTCCTC--TAATGGA-CATGCTATT-GTCGCGACCCCAGGTCAGGCGGGACTACCCGCTGAATTTAAGCATATCAATA-AG-CGGAGGAAGAGAAACTTACAAGGATTCCCCTA-TAA-
>Saxifraga_tricuspidata_(1)_LN812554
-----------------------------------------------------------------------------------------------------------------ACAAGGTTTCCGTAGGTGAACCTGCGGAAGGATCATTGTCGTAACC--TGCT-AATGCAAAA------CAA-CCCGCGAACATGTACACTTA--CATTC------GGGGATCCA-AGTGC----GTCTACTTT----GGCGG-ATGCTC-TTTCTT-CCC---AACGTTGAGATGGCTC-GGTGTGT-GCTT-GCTTACCGACGAA----GTA-TTCGTTGGGAGTTGGCACT-TACTGAGCTTT-----------CTTGACA--TAA---CAAAA-ACCC-GGCGTGAACTGCGCCAAGGA--ACATAAT------AAGAGCGTGCA--TTCTCCCGG-TGT---TTGC-TTTT---GCTTCA--CTCGG-ATGGA--TGTCATCTT--CTT-GATGAGTTTATAATGACTCTCGGCAACGGATATCTCGGCTCTTACATCGATGAAGAACGTAGCAAAATGCGATACTTGGTGTGAATTGCAGAATCCCGTGAACCATCGA-GTCTT-TGAACGCAAGTTGCGCCCGAATCCATCAGGTCGAGGGCACGTCTGCCTGGGTGTCACGTACACACGT-CTC-TCACAAA-CCTT---TCCCTTCATGGG--------GGAAGGGTC---TTGTGTGAGCAGAGTTTGGTCTCCCGTGCT----------TGTATTGTGCGGCTTACCT-AAAAATTGA-GAGCCA-GTGATGAAACTTCACGTCTAGTGGTGGTTAA-GGAACCTTCAT-GGGTC-AAAACCA-GTTC-GCGGCGTG------AATGTTTGTTGCTTGG-GAAG---TTCTCT-ATCGA--CACCTTGAACGTCTTT--TAATGAC-CGTTCTACT-GTCGCGACCCCAGGTC-----------------------------------------------------------------------------
>Saxifraga_tricuspidata_(2)_LN812555
-------------------------------------------------------------------------------------------------------------------------------------------------TCATTGTCGTAACC--TGCT-AATGCAAAA------CAA-CCCGCGAACATGTACACTTA--CATTC------GGGGATCCA-AGTGC----GTCTACTTT----GGCGG-ATGCTC-TTTCTT-CCC---AACGTTGAGATGGCTC-GGTGTGT-GCTT-GCTTACCGACGAA----GTA-TTCGTTGGGAGTTGGCACT-TACTGAGCTTT-----------CTTGACA--TAA---CAAAA-ACCC-GGCGTGAACTGCGCCAAGGA--ACATAAT------AAGAGCGTGCA--TTCTCCCGG-TGT---TTGC-TTTT---GCTTCA--CTCGG-ATGGA--TGTCATCTT--CTT-GATGAGTTTATAATGACTCTCGGCAACGGATATCTCGGCTCTTACATCGATGAAGAACGTAGCAAAATGCGATACTTGGTGTGAATTGCAGAATCCCGTGAACCATCGA-GTCTT-TGAACGCAAGTTGCGCCCGAATCCATCAGGTCGAGGGCACGTCTGCCTGGGTGTCACGTACACACGT-CTC-TCACAAA-CCTT---TCCCTTCATGGG--------GGAAGGGTC---TTGTGTGAGCAGAGTTTGGTCTCCCGTGCT----------TGTATTGTGCGGCTTACCT-AAAAATTGA-GAGCCA-GTGATGAAACTTCACGTCTAGTGGTGGTTAA-GGAACCTTCAT-GGGTC-AAAACCA-GTTC-GCGGCGTG------AATGTTTGTTGCTTGG-GAAG---TTCTCT-ATCGA--CACCTTGAACGTCTTT--TAATGAC-CGTTCTACT-GTCGCGACCCCAGGTCAGGCGGGATTACCCGCTGAATTTAAGCATATC---------------------------------------------
>Saxifraga_tridactylites_(1)_LN812556
--------------------------------------------------------------------------------------------------------------GTAACAAGGTTTCCGTAGGTGAACCTGCGGAAGGATCATTGTCGTAACC--TGCG-AAAGCAAGG------CAA-CTCGCGAACACGTAC--TTAA-CACTC------GGGGATCGA-AGGGT----GTCTCCCCC-----GGGA-ACACCC-TTTCTTCYCCGACAACGTCGGGTCTGCTC-GGCGTTC-GTT--GCCTTTCATGCGATGCAACA-CTCGCT-TGGGCTAGCGAC-CGTCGGGCTTGT----------CCCAACG--CAA---CAAAAAAACC-GGCGCTAAACGTGCCAAGGA--ACATGA-------AAGAGAGTGCG--CCCGTCTGG-CTT---CAGC--ACC---GCTGTG--CTAGG-ATGGG--CGTTGTCTT--CTT-GATGAGTTTATAATGACTCTCGGCAACGGATATCTCGGCTCTTACATCGATGAAGAACGTAGCAAAATGCGATACTTGGTGTGAATTGCAGAATCCCGTGAACCATCGA-GTCTT-TGAACGCAAGTTGCGCCCGAATCCTTTTGGTCGAGGGCACGTCTGCCTGGGTGTCACGTACACATGC-CTC-CCGCAAA-CCTT-TCCCACTTATGTGGA-------CAAAGGGGC---TTGCGCGAGCAGATAATGGTATCCCGTGCT----------CTTTCCGCGCGGCTTGCCC-AAAAACAGA-GAGCCG-GCGATGAAACGTCACGCCTAGTGGTGGTTAA-CGACGCCTAAC-GGCTG----ACCA-GTTC-GCGGCGTG------ACTAGTTAT-CACCGG-AAAT-----CTCA-TACGA--CACCTTAGACGTCCTA--TAATGGG-CGTGCTATT-GTCGCGACCCC----------------------------------------------------------------------------------
>Saxifraga_tridactylites_(2)_LT971000
----------------------------------------------------------------------------------------------------------------------------------------------------TTGTCGTAACC--TGCG-AAAGCAAGG------CAA-CTCGCGAACACGTAC--TTAA-CACTC------GGGGATCGA-AGGGT----GTCTCCCCC-----GGGA-ACACCC-TTTCTTCCCCGACAACGTCGGGTCTGCTC-GGCGTTC-GTT--GCCTTTCATGCGATGCAACA-CTCGCT-TGGGCTAGCGAC-CGTCGGGCTTGT----------CCCAACG--CAA---CAAAAAAACC-GGCGCTAAACGTGCCAAGGA--ACATGA-------AAGAGAGTGCG--CCCGTCTGG-CTT---CAGC--ACC---GCTGTG--CTAGG-ATGGG--CGTTGTCTT--CTT-GATGAGTTTATAATGACTCTCGGCAACGGATATCTCGGCTCTTACATCGATGAAGAACGTAGCAAAATGCGATACTTGGTGTGAATTGCAGAATCCCGTGAACCATCGA-GTCTT-TGAACGCAAGTTGCGCCCGAATCCTTTTGGTCGAGGGCACGTCTGCCTGGGTGTCACGTACACATGC-CTC-CCGCAAA-CCTT-TCCCACTTATGTGGA-------CAAAGGGGC---TTGCGCGAGCAGATAATGGTATCCCGTGCT----------CTTTCCGCGCGGCTTGCCC-AAAAACAGA-GAGCCG-GCGATGAAACGTCACGCCTAGTGGTGGTTAA-CGACGCCTAAC-GGCTG----ACCA-GTTC-GCGGCGTG------ACTAGTTAT-CACCGG-AAAT-----CTCA-TACGA--CACCTTAGACGTCCTA--TAATGGG-CGTGCTATT-GTCGCGACCCCAGGTCAGGCGGGACTACCCGCTGAATTTAAGCATATCA--------------------------------------------
>Saxifraga_trifurcata_LN812557
---------------------------------------------------------------------------------------------------------------------------------------------------ATTGTCGTAACC--TGCG-AAAGCAATG------CAA-CTCGCGAACACGTAC--TTTA-CACTC------GTGAATCCA-GGGGT----GCCTCCCTC-----GCGA-GCACCC-TTGGTTTCYCGACAACGTCGGGGCGGCCT-TGCGTTC-TTT--TC--TCCCGGCGACGTAAAA-CTCGCT-CGGGCTAACAGA-CGCCGRGCTAA-----------ACCAACG--GAA---CAAAA-AACC-GGCGTCAAATGCGCCAAGGA--ACATGA-------AAGAGAGTGCG--CTCTTCTGG-TGT---CAGC--ACT---GCTGCG--CCAGG-ACGGG--CGTTGTCTT--CTT-GATGAGTTTATAATGACTCTCGGCAACGGATATCTCGGCTCTTACATCGATGAAGAACGTAGCAAAATGCGATACTTGGTGTGAATTGCAGAATCCCGTGAACCATCGA-GTCTT-TGAACGCAAGTTGCGCCCGAATCCTTTTGGTCGAGGGCACGTCTGCCTGGGTGTCACGTACACATGC-CTC-CTGCAAA-CCTT--CCCCCCTTTGTGGA-------TGAAGGGCC---TCGCGGGAGCAGATAATGGWATCCCGTGCC----------CTTTCCGCGCGGCTTGCCT-AAAAATGGA-GAGCCG-GTGATGTAACGTCACGCCTAGTGGTGGTTAA-CGAGGCCTAAC-GCCCA----ACCA-GTTC-GCGGCGTG------ACTGGTTTT-CATCGG-AAAT-----CTCC-TGCGA--CACCTTGGACGTCCTA--TAATGGA-CGTGCTATT-GTCGCGACCCCAGGTCAGGCGGGACTACCCGCTGAATTTAAGCATATC---------------------------------------------
>Saxifraga_umbellulata_var_muricola_LN812558
------------------------------------------------------------------------------------------------------------------------------------------------------------------GCG-AAAGTAAAA------CGA-CTCGCGAACACGTAG--TTA--CCCTC------GGGAATTCA-AGTGC----GTCTCCCTT----GGGAC-ATGTCC-TTGGTT-CCC---AACGTCGGGATGGCTA-GGCGTCT-GCC--GCTCGTCGGCGAA----GTA-TTCGTCGCGAGTTGGCGTATCTCCGCGCTTTG----------CCCGACGCATAA---CAAAA-ACCC-GGCGCGAAATGCGCCAAGGA--ACATGA-------AAGAGAGCGCA--CTCTTTCGG-TGC---TAGC-TCGC---GCTGCA--CTCGG-ACGGG--TGCCGTCTT--CTT-GATGAGTTTATAATGACTCTCGGCAACGGATATCTCGGCTCTTACATCGATGAAGAACGTAGCAAAATGCGATACTTGGTGTGAATTGCAGAATCCCGTGAACCATCGA-GTCTT-TGAACGCAAGTTGCGCCCGAACCCTTCGGGTTGAGGGCACGTCTGCCTGGGTGTCACGTACACAYGT-CTC-CCACAAA-CCTT---CGCYCTTTGCGGA-------CGGAGGGCT---TCGTGCGAGCAGAGATTGGTTTCCCGTGCT----------CTCGCGGCGCGGCTTACCT-AAAAACAGA-GAGCCA-GTGACGAAGCGTCACGTCTAGTGGTGGTTAA-TGTGCCTTTAC-GGCCG----ACCA-GTTC-GCGGCGTG------AATGCTTGTTGCTTGG-AAAG-----CTCG-ACCGA--CACCTTGAACGTCGTC--CGATCGG-CGTGCTACT-GTCGCGACCCCAGGTCAGGCGGGACTACC----------------------------------------------------------------
>Saxifraga_umbellulata_var_pectinata_EU158832
------------------------------------------------------------------------------------------------------------------------------------------------------------------------AGCAAAAA-----CGA-CTCGCGAACACGTAG--TTA--CACTC------GGGGATTCA-AGTGC----GACTCCCTT----GGGGC-ACGCCC-TTGGTT-CCC---AACTTCGGGATGGCTA-GRCGTCT-GCC--GCTCGTCGGCGAA----GTA-TTCGTCGCGAGTTGGCGTATCTCCGCGCTTTG----------CCCGATGAATAA---CAAAA-ACCC-GGCGCGAAATGCGCCAAGGA--ACATGA-------AAGAGAGCGCA--CTCTTTCGA-TGC---CAGC-TCGC---GCTGCA--CTCGA-ACGGG--TGCCGTCTT--CTT-GATGAGTTTATAATGACTCTCGGCAACGGATATCTCGGCTCTTACATCGATGAAGAACGTAGCAAAATGCGATACTTGGTGTGAATTGCAGAATCCCGTGAACCATCGA-GTCTT-TGAACGCAAGTTGCGCCCGAACCCTTCGGGTTGAGGGCACGTCTGCCTGGGTGTCACGTACACACGT-CTC-CCACAAA-CCTT---TGCCCATTGCGGA-------CGGAGAGCT---TTGTGCGAGCAGAGATTGGTTTCCCGTGCT----------CTCGCGGCGCGGCCTACCT-AAAAACAGA-GAGCCA-GTGACAAAGCGTCACGTCTAGTGGTGGTTAA-TGTGCCTTTTT-GGCCG----GCCA-GTTC-GCGGCGTG------AATGCTTGTCGCTTGG-AAAT-----CTCG-ACCGA--CACCTTGAACGTCGTC--TAATCGG-CGTGCTACT-GTCGCGACCCCAGGTCAGGCGGGACTACC----------------------------------------------------------------
>Saxifraga_umbellulata_var_umbellulata_LN812559
-------------------------------------------------------------------------------------------------------------------------------------------------------TCGTAACC--TGCG-AAAGTAAAAAA----CGA-CTCGCGAACACGTAG--TTA--CCCTC------GGGAATTCA-AGTGC----GTCTCCCTT----GGGAC-ATGTCC-TTGGTT-CCC---AACGTCGGGATGGCTA-GGCGTCT-GCC--GCTCGTCGGCGAA----GTA-TTCGTCGCGAGTTGGCGTATCTCCGCGCTTTG----------CCCGACGCATAA---CAAAA-ACCC-GGCGCGAAATGCGCCAAGGA--ACATGA-------AAGAGAGCGCA--CTCTTTCGG-TGC---TAGC-TCGC---GCTGCA--CTCGG-ACGGG--TGCCGTCTT--CTT-GATGAGTTTATAATGACTCTCGGCAACGGATATCTCGGCTCTTACATCGATGAAGAACGTAGCAAAATGCGATACTTGGTGTGAATTGCAGAATCCCGTGAACCATCGA-GTCTT-TGAACGCAAGTTGCGCCCGAACCCTTCGGGTTGAGGGCACGTCTGCCTGGGTGTCACGTACACACGT-CTC-CCACAAA-CCTT---CGCCCTTTGCGGA-------CGGAGGGCT---TCGTGCGAGCAGAGATTGGTTTCCCGTGCT----------CTCGCGGCGCGGCTTACCT-AAAAACAGA-GAGCCA-GTGACGAAGCGTCACGTCTAGTGGTGGTTAA-TGTGCCTTTAC-GGTCG----ACCA-GTTC-GCGGCGTG------AATGCTTGTTGCTTGG-AAAG-----CTCG-ACCGA--CACCTTGAACGTCGTC--CGATCGG-CGTGCTACT-GT-------------------------------------------------------------------------------------------
>Saxifraga_umbrosa_LN812560
----------------------------------------------------------------------------------------------------------------AACAAGGTTTCCGTAGGTGAACCTGCGGAAGGATCATTGTCGTAACC--TGCG-AAAGCAAAG------CAA-CTCGCGAACACGTAG--TTAA-CACTC------GGGGATCCA-AGTGC----GTCCGCCTTTCTTGGGGG-GCGCCC-TTTCTT-CCC---AACGTCGGGGCGGCTT-GGCTTTA-CTC--GCTC-------------GCG-CTCGTCGCGAGCTGACGAC--CCCCGGCCCT-----------CCCGACG--CAA---CAAAA-AACC-GGCGTGAAATGCGCCAAGGA--ACATGA-------AAGAGAGTGCG--CTCTTCCGG-CGT---CGGC-TTGC---GCTGCG--CTCGG-ACGGG--CGTCGTCTT--CTT-GATGAGTTTATAATGACTCTCGGCAACGGATATCTCGGCTCTTACATCGATGAAGAACGTAGCAAAATGCGATACTTGGTGTGAATTGCAGAATCCCGTGAACCATCGA-GTCTT-TGAACGCAAGTTGCGCCCGAATCCATCTGGTCGAGGGCACGTCTGCCTGGGTGTCACGTACACACGC-CTC-CCGCGAA-CCTT--CCCCTCTTCATGGA-------CGAAGGGTC---TCGCTGGAGCAGATATTGGCATCCCGTGCT----------CGTTCGGCGCGGCTTGCCT-AAAAATGGA-GAGCCG-GCGATGAAACGTCACGTCTAGTGGTGGTTGA-AGAGGCCTAAC-GGCCG----ACCA-GTTC-GCGGCGTG------AGCGTTTGTCGCACGG-AAGT-----CTCA-GACGA--CACCTTGGACGTCCTC--TAATGGG-CG--CCACT-GTCGCGACCCCAGGTCA----------------------------------------------------------------------------
>Saxifraga_unguiculata_LN812561
--------------------------------------------------------------------------------------------------------------------------------------------------CATTGTAGTAACC--TGCG-AAAGCAAAAAA----CGA-CTCGCGAACACGTAG--TTA--CACTC------GGGGAATCA-AGTGC----GTCTCCCTA----GGGAC-ACGCCC-TTGGTT-CCC---AACGTCGGGATGGCTA-GGCGTCT-GTC--GCTCGTCGGCGAA----GTA-TTCGTCGTGGGTTGCCTTATCTCCGTGCTTTG----------CCCGATGCATAA---CCAAA-ACCC-GGCGCGAAATGCGCCAAGGA--ACATGA-------AAGAGAGCGCA--CTCTTCCGG-TGC---TAGC-TCGC---GCTGCA--CTCGG-ACGGG--TGCCGTCTT--CTT-GATGAGTTTATAATGACTCTCGGCAACGGATATCTCGGCTCTTACATCGATGAAGAACGTAGCAAAATGCGATACTTGGTGTGAATTGCAGAATCCCGTGAACCATCGA-GTCTT-TGAACGCAAGTTGCGCCCGAACCCTTCGGGTTGAGGGCACGTCTGCCTGGGTGTCACGTACACATGT-CTC-CCACAAA-CCTT---CGCCCTTTGCGGA-------CGGAGGGCT---TCGTGCGAGCAGAGATTGGTTTCCCGTGCT----------CTCGCGGCGCGGCTTACCT-AAAAATAGA-GAGCCA-GTGAYGAAGCGTCACGTCTAGTGGTGGTTAA-TGTGCCTTTTT-GGCCG----ACCA-ATTC-GCGGCGTG------AATGCTTGTCTCTCGG-AAAT-----CTCG-ACCGA--CACCCTGAACGCTGTT--CAATCGG-CGTGCTACT-GTCGCGACCCCAGGTCAGGCGGGACTACCCGCTGAATTTAAGCATATCA--------------------------------------------
>Saxifraga_unguipetala_LN812562
---------------------------------------------------------------------------------------------------------------------------------------------------------------------------------------------------------------------------------------------------------------------------------------------------------------------------------------------GCGAGCTAATGGC-CTTCGGGCCTT-----------CCCGACG--MAA---CAAAA-AACC-GGCGCGGAATGCGCCAAGGA--ATATGA-------AAGRGAGTGCG--CTCTTCCGG-CGT---CAGC-TYGC---GCTGCG--CTCGG-ACGGG--CGTCGTCTT--CTT-GATGAGTTTATAATGACTCTCGGCAACGGATATCTCGGCTCTTACATCGATGAAGAACGTAGCAAAATGCGATACTTGGTGTGAATTGCAGAATCCCGTGAACCATCGA-GTCTT-TGAACGCAAGTTGCGCCCGAATCCATCTGGTTGAGGGCACGTCTGCCTGGGTGTCACGTRCACGCGC-CTC-CCGCGAA-CCTT--CCCCTTTATGCGGA-------CGAAYGGTC---TCGCGGGAGCAGATGTTGGTATCCCGTGCC----------TGTTTCGCGCGGCTTGCCT-AAAAACGGA-GATCCG-GYGACGAAACGTCGCGTCTAGTGGTGGTTGA-TGAGGCCTAAC-GGCCG---AACCA-GTTC-GCGGCGCG------AYCGTTTGTCGCAAGA-AAGT-----CTCG-GACGA--CACCTCGGACGCCCCC--TAACGGG-CGTGCTACT-GTCGCGACCCC----------------------------------------------------------------------------------
>Saxifraga_valdensis_(1)_LN812563
-------------------------------------------------------------------------------------------------------------------------------------------------------TCGTAACC--TGCG-AAAGCAAAG------CAA-CTCGCGAACACGTAG--TTAA-CACTC------GGGGATCCA-AGCGC----GTCCCTCCC----GGGGG-ATGCCC-TTTCTT-CCC---AACGTTGGGGCGGCTC--------------------------------------GTTGCGAGTTAACGAC-CTCCGGGCCGT-----------CCCGAAG--CAA---CAAAA-AACC-GGCGTGAAATGCGCCAAGGA--ACGCGA-------AAGAGAGTGCG--CTCTTCCGG-CGT---CAGC-TCGC---GCTGTG--CCCGG-ATGGG--CGTCGTCTT--CTT-GATGAGTTNNNNNNNNNNNNNNNNNNNNNNNNNNNNNNNNNNNNNNNNNNNNNNNNNNNNNNNNNNNNNNNNNNNNNNNNNNNNNNNNNNNNNNNNNNNNNNNNNNNNN-NNNNN-NNNNNNNNNNNNNNNNNNNNNNNNNNNNNNNNNNNNNNNNNNNNNNNNNNNNNNNNNNNNCACGCGC-CTC-CCGCAAA-CCTT---CTCCTTTTGTGGA-------CGAAGGGCC---TCGCGGGAGCAGATGTTGGTATCCCGTGCT----------CATTCCGCGTGGTTTGCCT-AAAATCGGA-GAGCCG-GCGACGAAACGTCACG-CTAGTGGTGGTTAAAACAGGCCCAAC-GGCCG----ACCA-GTTC-GTGGTGTT------GGCGTTTGTCGCACGG-AAAT-----CTCA-GACGA--CACCTTGGACGTCCCC--TAATGGG-CGTGCTACT-GT-------------------------------------------------------------------------------------------
>Saxifraga_valdensis_(2)_AF087612_AF087582
---------------TGA-AGT-GTTCGGATCGCGGCGATGTGGGCGGTTCGCTGCCCGCGACGTCGCGAGAAGTCCATTGAACCTTATCATTTAGAGGAAGGAGAAGTCGTAACAAGGTTTCCGTAGGTGAACCTGCGGAAGGATCATTGTCGTAACC--TGCG-AAAGCAAAT------CAA-CTCGCGAACACGTTG--TTAA-CACTC------GGGGATCCA-AGCGC----GTCCCTCCC----GGGGG-ATGCCC-TTTATT-CCC---AACGTTGGGGCGGCTC--------------------------------------GTTGCGAGTTAACGAC-CTCCGRGCAGT-----------CCCAACG--CAA---CAAAA-AACC-GGCGTGAAATGCGCCAAGGA--ACGCGA-------AAGAGAGTGCG--CTCTTCCGG-CGT---CAGC-TCGC---GCTGTG--CCCGG-ACGGG--CGTCGTCTT--CTT-GATGAGTTTATAATGACTCTCGGCAACGGATATCTCGGCTCTTACATCGATGAAGAACGTAGCAAAATGCGATACTTGGTGTGAATTGCAGAATCCCGTGAACCATCGA-GTCTT-TGAMSGCAAGTTGCGCCCGAATCCATCTGGTCGAGGGCACGTCTGCCTGGGTGTCACGTACACGCGC-CTC-CCGCAAA-CCTT---CTCCTTTTGTGGA-------CGAAGGGCC---TCGCGGGAGCAGATGTTGGTATCCCGTGCT----------CATTCCGCGYGGTTTGCCT--AAATCGGA-GAGCCG-GCGACGAAACGTCACG-CTAGTGGTGGTTAA-ACAGGCCCAAC-GGCCG----ACCA-GTTC-GTGGTGTT------GGCGTTTGTCGCACGG-AAAT-----CTCA-GACGA--CACCTTGGACGTCCCC--TAATGGG-CGTGCTACT-GTCGCGACCCCAGGTCAGGCGGGATTACCCGCTGAATTTAAGCATATCAATA-AG-CGGAGGAAGAGAAACTTACAAGGATTCCCCTAGTAAC
>Saxifraga_vandellii_LN812564
--------------------------------------------------------------------------------------------------------------------------------------------------CATTGTCGTAACC--TGCA-AAAGTAAAG------CAA-CTCGCGAACACGTAG--TCAA-CACTC------GGGGATCCG-AGCGC----GTCCTCCCC----GGGGG-ACGCCC-TTTCTC-CCC---AAAGTCGGGGCGGCCC-GGCGCTC-GTT--GCTCGCAGGCGGC----GCG-ATCGTCGCGAGCTAACGGC-CTCCGGGCCTT-----------CCCGAAG--CAA---CAAAA-AACC-GGCGCGGAATGCGCCAAGGA--ATATGA-------AAGAGAGTGCG--CTCTTCCGG-CGT---CAGC-TCGC---GCTGCG--CTCGG-ACGGG--CGTCGTCTT--CTT-GATGAGTTTATAATGACTCTCGGCAACGGATATCTCGGCTCTTACATCGATGAAGAACGTAGCAAAATGCGATACTTGGTGTGAATTGCAGAATCCCGTGAACCATCGA-GTCTT-TGAACGCAAGTTGCGCCCGAATCCATCTGGTTGAGGGCACGTCTGCCTGGGTGTCACGTACACGCGC-CTC-CCGCCAA-CCTT--CCCCTTTATGCGGA-------CGAAGGGTC---TCGCGGGAGCAGATGTTGGTATCCCGTGCC----------TGTTTCGCGCGGCTTGCCT-AAAAACGGA-GATCCG-GCGACGAAGCGTCGCGTCTAGTGGTGGTTGA-TGAGGCCTAAC-GGCCG---AACCA-GTTC-GCGGCGCG------ATCGTTTGTCGCAGGA-AAGT-----CTCG-GACGA--CACCTCGGACGCCCCC--TAACGGG-CGTGCTACT-GTCGCGACCCCAGGTCAGGCGGGACTACCCGCTGAATTTAAGCATATCA--------------------------------------------
>Saxifraga_vayredana_LN812565
--------------------------------------------------------------------------------------------------------------------------------------------------CATTGTCGTAACC--TGCG-AAAGCAATG------CAA-CTCGCGAACACGTAC--TTTA-CACTC------GGGAATCCA-GGGGT----GCCTCCCTC-----GGGA-ACACCC-TTGGTTTCCCGACAACGTTGGGGCGGCCT-GGCTTTC-TTT--TC--YCCCGGCGACGTAAAA-CTCGCT-CGGGCTAACAAG-CGCCGGGCTAA-----------ACCAACG--CAA---CAAAA-AACC-GGCGTGAAATGCGCCAAGGA--ACATGA-------AAGAGAGTGCG--CTCTTCTGG-TGT---CAGT--ACT---GCTGCG--CCAGG-ACGGG--CGTTGTCTT--CTT-GATGAGTTTATAATGACTCTCGGCAACGGATATCTCGGCTCTTACATCGATGAAGAACGTAGCAAAATGCGATACTTGGTGTGAATTGCAGAATCCCGTGAACCATCGA-GTCTT-TGAACGCAAGTTGCGCCCGAATCCTTTTGGTCGAGGGCACGTCTGCCTGGGTGTCACGTACACATGC-CTC-CCGCAAA-CCTT-CCCCCCCTTTGTGGA-------TGAAGGGCC---TCGCGGGAGCAGATAATGGTATCCCGTGCC----------CTTTTCGCGCGGCTTGCCT-AAAAATGGG-GAGCCG-GTGACGTAACGTCACGCCTAGTGGTGGTTAA-CGAGGCCTAAC-GGCCA----ACCA-GTTC-GCGGCGTG------ACTAGTTTT-CACCGG-AAAT-----CTCC-TGCGA--CACCTTGGACGTCCTC--TAATGGA-CGTGCTATT-GTCGCGACCCCAGGTCAGGCGGGACTACCCGCTGAATTTAAGCATATCA--------------------------------------------
>Saxifraga_veitchiana_LN812566
----------------------------------------------------------------------------------------------------------------------------------------------------TTGTCGCCACC--TGCTCAAAGCAGAA------CAA-CTTGTGAACACGTAA--TCG--CAACC-----CTACGAACTA-AAGGC-GCTGTCTTTTT-----GGCATGCCGCCC-TTCGTT-CCC---AATGTCGAGGCCTGCC-GGTGAAC-RC---GCRGCACCCGAAC----GCCCGTCGTT-TGAGCTGCGTTT-TCCCGGGTTGA-----------CTTGACATGAAA---CAAAA-ACCC-GGCGTGAAATGCGCCAAGGA--AATTAA-------AAGAATGTGCA--TCTGTTCCG-TGG--TTTGC-TCGT---GCAACA-TTTCGG-AAGGA--TGTCATCTT--CTT-GAT--GTCTTTAATGACTCTCGGCAACGGATATCTCGGCTCTTACATCGATGAAGAACGTAGCGAAATGCGATACTTGGTGTGAATTGCAGAATCCCGTGAACCATCGA-GTCTT-TGAACGCAAGTTGCGCCCGAATCCATCCGGTCGAGGGCACGTCTGCCTGGGTGTCACGTACACGCGT-CTC-CACTAACCCCTC--TCC--TCTAAGGAT-------TGGCGGGAC---TTGTGCGAGCAGAGATTGGCATCCCGTGCTTA--------CGTCAAGCACGGTTTGCCT-AAACAC-GA-GTRCCG-GTGATGAAATTTCACGCCAAGTGGTGGTTCA-TAAACCTCAAG-GGTTT----GCCA-GTAT-GCGCCGTG------GAAGCCCATCACTCGG-AAAG-----CTCA-ATGGA--CACCTTGAACGTCTA---AATTGAT----GCTATT-GTCGCGACCCCAGGTCAGGCGGGATTACCCGCTGAATTTAAGCATA-----------------------------------------------
>Saxifraga_vespertina_KF196350
--------------------------------------------------------------------------------------------------------------------------------------------------CATTGTCGTAACC--TGCT-AAAGCAAAA------CAA-CCTGCGAACATGTAC--TTA--CATTC------GGGGATCCA-AGTGC----GTCCACTTC----GGCGG-ATGCTC-TTTCTT-CCC---AACGTTGAGATGGCTC-GGTGTGT-GTTC-GCTTACCAACGAA----TTA-TTCGTTGAGAGTTGGCACT-CACTGAGCTTT-----------CTTGACA--TAA---CAAAA-ACCC-GGCGTGAACTGCGCCAAGGA--ACATAAT------AAGAGCGTGCA--TTCTCCCGG-TGT---TTGC-TTTT---GCTTCA--CTCGG-ATGGA--TGTCATCTT--CTT-GATGAGTTTATAATGACTCTCGGCAACGGATATCTCGGCTCTTACATCGATGAAGAACGTAGCAAAATGCGATACTTGGTGTGAATTGCAGAATCCCGTGAACCATCGA-GTCTT-TGAACGCAAGTTGCGCCCGAATCCATCCGGTCGAGGGCACGTCTGCCTGGGTGTCACGTACACACGT-CTC-TCACAAA-CCTT--TCCCCTTCATGGG--------TGAAGGGTC---TTGCGGGAGCAGAGTTTGGTATCCCGTGCT----------TGTATTGTGCGGCTTACCT-AAAAATTGA-GAGCCA-GTGATGAAACTTCACGTCTAGTGGTGGTTAA-GGAACCTTCAT-GGGTC-AAAACTA-GTTC-GCGGCGTG------AGTGTTTGTCACTTGG-AAAG---TTCTCT-ATCGA--CACCTTGAACGTCTTT--TAATGAC-CGTTCTACT-GTCGCGACCCCAGGTCAGGCGGGATTACCCGCTGAATTTAAGCATATC---------------------------------------------
>Saxifraga_viscidula_LN812567
--------------------------------------------------------------------------------------------------------------------------------------------------CATTGTCGTAACC--TGCG-AAAGCAAAAAA----CGA-CTCGCGAACACGTAG--TTA--CAATC------GGGGATCCA-AGCGC----GTCTCCCTA----GGGGT-ACGCTC-TTGWWT-CCC---AACGTCGGGATGGCTA-GGCGTTT-GCC--GCTCGTCGGCGGA----GTA-TTCGTCGTGAGTTGGCATTTCTCCTCGCTTTG----------CCCGACGCACAA---CAAAA-ACCC-GGCGCGAAATGCGCCAAGGA--ATATAA-------AAGAGAGCGCA--CTCTTTCGG-TGC---TAGC-TTGC---GCTGCA--CTCGG-AMGGG--TGCCGTCTT--CTT-GATGAGTTTATAATGACTCTCGGCAACGGATATCTCGGCTCTTACATCGATGAAGAACGTAGCAAAATGCGATACTTGGTGTGAATTGCAGAATCCCGTGAACCATCGA-GTCTT-TGAACGCAAGTTGCGCCCGAACCCTTCGGGTTGAGGGCACGTCTGCCTGGGCGTCACGTACGCATGT-CTC-TCACAAC-CCTT---CGCCCCTTGCGGA-------CTTAGGGCT---TCGTGCGAGCAGAG-TTGGTATCCCGTGCT----------CTCGAGGCGCGGCTTACCT-AAAAAAAGA-GAGCCA-GTGACAAAGCGTCACGTCTAGTGGTGGTTAA-TGTGCCTTTAC-GGCCG----ACCA-GTTC-GCGGCGTG------AATGCTTGTCGCTTGG-AAAG-----CTCG-ATCGA--CACCTTGAGCATCGTC--CAATCGG-TGTGCTACT-GTCGCGACCCCAGGTCAGGCGGGACTACCCGCTGAATTTAAGCATATCA--------------------------------------------
>Saxifraga_wahlenbergii_(1)_LN812568
--------------------------CGGATCGCGGCGATGTGGGCGGTTCGCTGCCTGCGACGTCGCGAGAAGTCCATTGAACCTTATCATTTAGAGGAAGGAGAAGTCGTAACAAGGTTTCCGTAGGTGAACCTGCGGAAGGATCATTGTCGTAACC--TGCG-AAAGCAAGG------CAA-CTCGCGAACACGTAC--TTTA-CACTC------GGGAATCGA-AGGGT----GTCTCCCCC-----GGGA-AAGCCC-TTCCTT-CCCGACAACGTCGGGTCGGCTC-GGCGCTC-GTT--GC-TTTCCGACGACGTAACA-CTCGTT-TGGGCTATCGAC-CGTCGGGCTTGT----------CCCTACG--CAA---CAAAAAAACC-GGCGCGAAATGTGCCAAGGA--ACATGA-------AAGAGAGTGCG--CTCTTCTGG-CGT---CAGC--ACC---GCTGCG--CTGGG-ATGGG--CGTTGTCTT--CTT-GATGAGTTTATAATGACTCTCGGCAACGGATATCTCGGCTCTTACATCGATGAAGAACGTAGCAAAATGCGATACTTGGTGTGAATTGCAGAATCCCGTGAACCATCGA-GTCTT-TGAACGCAAGTTGCGCCCGAATCCTTTTGGTCGAGGGCACGTCTGCCTGGGTGTCACGTACACGCGC-CTC-CCGCAAA-CCTT---CCCCTTTTGTGGT-------CGAAGGGAC---TTGCGGGAGCAGATAATGGTATCCCGTGCT----------CTTTCCGCGCGGCTTGCCT-AAAAACAGA-GAACCG-GCGATGAAACGTCACGCCTAGTGGTGGTTAA-CGACGCCTAAC-GGCCG----ACCA-GTTC-GCGACGTG------ACTAGTTAT-CCCCGGAAAAT-----CTCA-TACGA--CACCTCGGACGTCCTC--TAATGGG-CGTGCTATT-GTCGCGACCCCAGGTCAGGCGGGACTACCCGCTGAATTTAAGCATATCAATA-AG-CGGAGGAAGAGAAACTTACAAGGATTCCCCTAGTAA-
>Saxifraga_wallichiana_LN812569
--------------------------------------------------------------------------------------------------------------------------------------------------CATTGTCGTAACC--TGCG-AAAGCAAGA------CGA-CHCGCGAACACGTAG--TTA--CCCTC------GGGGATCCA-TGCGC----GACTCCTYC----GGGCCGAAGCGC-TTGGTT-CCC---AACGTCGGGACGGCYT-GGCGTCC-GCC--GCCCGCCGACGAA----GTA-TTCGTYGCGAGTTGGCGTTTCTCCGGTATGT-----------CCCGACA--CAA---CAAAA-ACCC-GGCGTGAAATGCGCCAAGGA--ACATAA-------AAGAGAGCGCA--TTCTTTCGG-TGC---TAGC-TCGC---GCTGCA--CTCGG-ACGGG--TGCCGTCTT--CTT-GATGAGTTTATAATGACTCTCGGCAACGGATATCTCGGCTCTTACATCGATGAAGAACGTAGCAAAATGCGATACTTGGTGTGAATTGCAGAATCCCGTGAACCATCGA-GTCTT-TGAACGCAAGTTGCGCCCGAATCCCTTGGGTTAAGGGCACGTCTGCCTGGGTGTCACGTACACACGT-CTC-CCACAAC-CTTT---CGCCCTTTGCGGA-------CGAAGGGTC---TCGTGCGAGCAGAGATTGGTATCCCGTGCC----------CCCGAGGCGCGGCTTACCT-AAAAACAGA-GAGCCA-GTGATGAAACGTCACGTCTAGTGGTGGTTAA-TGTGCCTTGAC-GGCCG----ACCA-GTTC-GCGGCGTG------AGTGTTTGTCGCTCGG-AAAG-----CTCG-ACCGA--CACCTTGAACGTCGTC--TAATCGG-CGTGCTACT-GTCGCGACCCCAGGTCAGGCGGGACTACCCGCTGAATTTAAGCATATCA--------------------------------------------
>Saxifraga_wardii_LN812570
-----------------------------------------------------------------------------------------------------------------------------------------------------------------------AAGCAAGA------CGA-CCCGCGAACACGTAG--TTA--CCCTC------AGGGATCCA-TGCGC----GACTCCTCC----GGGCTGAAGCGC-TTGGTT-CCC---AACGTTGGGACGGCCC-GGCGTTC-GCC--GCCCGCGGACGAA----GTA-TTCGTCGTGAGTTGGCGTTTCTCTGGTATGT-----------CCCGACA--CAA---CAAAA-ACCC-GGCGTGAAATGCGCCAAGGA--ACATAA-------AAGAGAGCGCA--TTCTTTCGG-TGC---TAGC-TCGC---GCTGCA--CTCGG-ACGGG--TGCCGTCTT--CTT-GATGAGTTTATAATGACTCTCGGCAACGGATATCTCGGCTCTTACATCGATGAAGAACGTAGCAAAATGCGATACTTGGTGTGAATTGCAGAATCCCGTGAACCATCGA-GTCTT-TGAACGCAAGTTGCGCCCGAATCCCTTGGGTTAAGGGCACGTCTGCCTGGGTGTCACGTACACACGT-CTC-CCACAAC-CTTT---CGCCCTTTGCGGA-------CGAAGGGTC---TCGTGCGAGCAGAGATTGGTATCCCGTGCC----------CTCGGGGCGCGGCTTACCT-AAAAAACGA-GAGCCA-GTGATGAAACGTCACGTCTAGTGGTGGTTAA-TGTGCCTTGAC-GGCCG----ACCA-GTTC-GCGGCGTG------AGTGTTTGTCGCTCGG-AAAG-----CTCG-TCCGA--CACCTTGAACGTCGTC--TAATCGA-CGTGCTACT-GTCGCGACCCCAGGTCAGGCGGGACTACC----------------------------------------------------------------
>Saxifraga_wendelboi_LN812571
---------------------------------------------------------------------------------------------------------------------------------------------AGGATCATTGTCGTAACC--TGCG-AAAGCARAG------CAA-CTCGCGAACACGTAG--TCAA-CACTC------GGGGATTTG-AGCGC----GTCCTCCTC----GGGGG-ACGCCC-TTTCTC-CCC---AAAGTCGGGGYGGCCC-GGCGCCC------------------------------GYTGCGAGCTAAYGGC-CTTYGGGCCTT-----------CCCGACG--AAA---CAAAA-AACC-GGCGCGGAATGCGCCAAGGA--ATATGA-------AAGRGAGTGCG--CTCTTCCGG-CGT---CAGC-TYGC---GCTGCG--CTCGG-ACGGG--CGTCGTCTT--CTT-GATGAGTTTATAATGACTCTCGGCAACGGATATCTCGGCTCTTACATCGATGAAGAACGTAGCAAAATGCGATACTTGGTGTGAATTGCAGAATCCCGTGAACCATCGA-GTCTT-TGAACGCAAGTTGCGCCCGAATCCATCTGGTTGAGGGCACGTCTGCCTGGGTGTCACGTACACGCGC-CTC-CCGCGAA-CCTT--CCCCTTTATGCGGA-------CGAAGGGTC---TCGCGGGAGCAGATGTTGGTATCCCGTGCC----------TGTTTCGCGCGGCTTGCCT-AAAAACGGA-GATCCG-GYGACGAAACGTCGCGTCTAGTGGTGGTTGA-TGAGGCCTAAC-GGCCG---AACCA-GTTC-GCGGCGCG------ACCGTTTGTCGCAAGA-AAGT-----CTCG-GACGA--CACCTCGGACGCCCCC--TAACGGG-CGTGCTACT-GTCGCGACCCCAGGTCAGGCGGGACTACCCGCTGAATTTAAGCATATC---------------------------------------------
>Saxifraga_xiaozhongdianensis_EU158835
-------------------------------------------------------------------------------------------------------------------------------------------------------TCGTAACC--TGCG-AAAGCAAAAAA----TGA-CTCGCGAACACGTAG--TTA--CAATC------AGGGATCCA-AGCGC----GTCTCCCTA----GGGGT-ACGCTC-TTGTTT-CCC---AACGTCGGGATGGCTA-GGCGTTT-GCC--GCTCGTCGGCGAA----GTA-TTCGTCGTGAGTTGGCATTTCTCCTCGCTTTG----------ACCGACGCACAA---CAAAA-ACCC-GGCGCGAAATGCGCCAAGGA--ATATAA-------AAGAGAGCGCA--CTCTTTCGG-TGC---TAGC-TTGC---GCTGCA--CTCGG-ATGGG--TGCCGTCTT--CTT-GATGAGTTTATAATGACTCTCGGCAACGGATATCTCGGCTCTTACATCGATGAAGAACGTAGCAAAATGCGATACTTGGTGTGAATTGCAGAATCCCGTGAACCATCGA-GTCTT-TGAACGCAAGTTGCGCCCGAACCCTTCGGGTTGAGGGCACGTCTGCCTGGGCGTCACGTACGCATGT-CTC-TCACAAC-CCTT---CGCCCCTTGCGGA-------CGTAGGGCT---TCGTGCGAGCAGAGATTGGTATCCCGTGCT----------CTCGAGGCGCGGCTTACCT-AAAAAACGA-GAGCCA-GTGACAAAGCGTCACGTCTAGTGGTGGTTAA-TGTGCCTTTAC-GGCCG----ACCA-GTTC-GCGGCGTG------AATGCTTGTCGCTTGG-AAAG-----CTCG-ATCGA--CACCTTGAGCATCGTC--CAATCGG-TGTGCTACT-GT-------------------------------------------------------------------------------------------
>Saxifraga_yarlungzangboensis_LN812572
---------------------------------------------------------------------------------------------------------------------------------------------------------------------------------------A-CTCGCGAACACGTAG--TTA--CAATC------GGGGATCCA-AGCGC----GTCTCCCTA----GGGGT-ACGCTC-TTGTTT-CCC---AAMGTCGGGATGGCTA-GGCGTTT-GCC--ACTCGTCGGCGGA----GTA-TTCGTCGTGAGTTGGCATTTCTCCTCGCTTTG----------CCCGACGCACAA---CAAAA-ACCC-GGCGCGAAATGCGCCAAGGA--ATATAA-------AAGAGAGCGCA--CTCTTTCGG-TGC---TAGC-TTGC---GCTGCA--CTCGG-ACGGG--TGCCGTCTT--CTT-GATGAGTTTATAATGACTCTCGGCAACGGATATCTCGGCTCTTACATCGATGAAGAACGTAGCAAAATGCGATACTTGGTGTGAATTGCAGAATCCCGTGAACCATCGA-GTCTT-TGAACGCAAGTTGCGCCCGAACCCTTCGGGTTGAGGGCACGTCTGCCTGGGCGTCACGTACGCATGT-CTC-TCACAAC-CCTT---CGCCCCTTGCGGA-------CGTAGGGCT---TCGTGCGAGCAGAG-TTGGTATCCCGTGCT----------CTCGAGGCGCGGCTTACCT-AAAAAAAGA-GAGCCA-GTGACAAAGCGTCACGTCTAGTGGTGGTTAA-TGTGCCTTTAC-GGCCG----ACCA-GTTC-GCGGCGTG------AATGCTTGTCGCTTGG-AAAG-----CTCG-ATCGA--CACCTTGAGCATCGTC--CAATCGG-TGTGCTACT-GTCGCGACCCCAGGTCAGGCGGGACTACCC---------------------------------------------------------------
>Saxifraga_zhidoensis_EU158862
-------------------------------------------------------------------------------------------------------------------------------------------------------TCGTAACC--TGCG-AAAGCAATG------CGA-CTCGCGAACACGTAG--TTA--CACTC------GGGGATCCA-TGCGC----GACTCCTTC----GGGCCGAAGCGC-TTGGTT-CCC---AACGTCGGGACGGCTT-GGCGTCT-GCC--GCTCGCCGACGAA----GCA-TTCGTCGCGGGTTGGCGTTTCTCCGAGCTGT-----------CCCGACA--CAA---CAAAA-ACCC-GGCGTGAAATGCGCCAAGGA--ACATAT-------AAGAGAGCGCA--TTCTTCCGG-TGC---TAGC-TCGC---GCTGCA--CTCGG-ACGGG--TGCCGTCTT--CTT-GATGAGTTTATAATGACTCTCGGCAACGGATATCTCGGCTCTTACATCGATGAAGAACGTAGCAAAATGCGATACTTGGTGTGAATTGCAGAATCCCGTGAACCATCGA-GTCTT-TGAACGCAAGTTGCGCCCGAATCCCTTGGGTTAAGGGCACGTCTGCCTGGGTGTCACGTACACGCGT-CTC-CCACAAT-CCTT---CGCCCTTTGCGGA-------CGAAGGGTC---TCGTGCGAGCAGAGATTGGTATCCCGTGCC----------CTCGAGGCGCGGCTTACCT-AAAAACAGA-GTGCCA-GTGACGAAACGTCACGTCTAGTGGTGGTTAA-TGTGCCTTGAC-GGCCG----ACCA-GTTC-GGGGCGTG------AGCGTTTGTCGCTCGG-AAAG-----CTCG-ACCGA--CACCTTGAACGCCGTC--TAATCGG-CGTGCTACT-GT-------------------------------------------------------------------------------------------
>Saxifraga_zimmermannii_LN812573
--------------------------------------------------------------------------------------------------------------------------------------------------CATTGTCGTAACC--TGYG-AAAGCAAAAAR----CGA-CTCGYGAACACGTAG--TTA--CAATC------GGGGATCCA-AGTGC----GTCTCCCTA----GGGGT-ACGCTC-TTGTTT-CCC---AACGTCGGGATGGCTA-KGCGTTT-GYY--GCTCGTCGGYGAA----GTA-TTCGTCGTGAGTTGGCATTTCTCCTCGCTTTK----------CCCGACGCACAA---CAAAA-ACCC-GGCGCGAAATGCGCCAAGGA--ATATAA-------AAGAGAGCGCA--CTCTTTCGG-TGC---TAGC-TTGC---GCTGCA--CTCGG-ACGGG--TGCCGTCWT--CTT-GATGAGTTTATAATGACTCTCGGCAACGGATATCTCGGCTCTTACATCGATGAAGAACGTAGCAAAATGCGATACTTGGTGTGAATTGCAGAATCCCGTGAACCATCGA-GTCTT-TGAACGCAAGTTGCGCCCGAACCCTTCGGGTTGAGGGCACGTCTGCCTGGGCGTCACGTACGCATGT-CTC-TCACAAC-CCTT---CGCCCCTTGCGGA-------CGTAGGGCT---TCGTGCGAGCAGAGATTGGTATCCCGTGCT----------CTCGAGGCGCGGCTTACCT-AAAAAAAGA-GAGCCA-GTGACAAAGCGTCACGTCTAGTGGTGGTTAA-TGTGCCTTTAY-GGCCG----ACCA-GTTC-GCGGCGTG------AATGCTTGTCGCTTGG-AAAG-----CTCG-ACCGA--CACCTTGAGCATCGTC--AAATCGG-TGTGCTACT-GTCGCGACCCCAGGTCAGGCGGGACTACCCGCTGAATTTAAGCATATC---------------------------------------------
>Saniculiphyllum_guangxiense_JN102233
-------------------------------------------------------------------------------------------------------------------------------------------------------TCGAAACC--TGCA-AA-GCAGAA------CAA-CTCGCGGACCCGTAC--TTT--AACTC------GGGGGGGCG-GGCGA----GCTCGTCCC-----------CGCC--GCCGT-------------CGCG-ACGCGC-TCGGTAA-TT---CG-TCGCCCGCAACGCC----CTCGCGTTTGG--GGAGGC-GGCATTGTTTGGCGCG-CTCTCGACTCAA--AAA---CGAA--CCCC-GGCGTGAATTGCGCCAAGGA--ATTTAA-------AAGAAAGAGCG--TTGCCCCAG-TGC---GTGCGTTCGC--GCAGAC--ATTCG-GGGCAACTGTAATCTT--CTT-GAT--GTCTTCAATGACTCTCGGCAACGGATATCTCGGCTCTCGCATCGATGAAGAACGTAGCGAAATGCGATACTTGGTGTGAATTGCAGAATCCCGTGAACCATCGA-GTTTT-TGAACGCAAGTTGCGCCCGAAGCCATTCGGACGAGGGCACGTCTGCCTGGG--CCACGTACACACGT-CTC-CCGCAAAAGCTT---TCCCAATTTTGG--------GAAAATTTATT-TGCGCCGAGCGGAGATTGGCCTCCCGTGCC--------GGACTTCGGCGCGGTTGACCC-AAAAAGAGA-GTGCCGAGTGACGAGATGTCACGACAAGTGGTGGTTTA-TAAGCCC-GAG-CGGTTT---GCCA-AATC-GAGTCGTG------CGCATTTGTCGCTCGG-GACG---TCCTCG-AGCGA--ACCCCGACACGTCT-----GATTGA-CG--CTATT-GT-------------------------------------------------------------------------------------------
>Saxifraga_bicuspidata_AF374819_AF374820
-------------------------------------------------------------------------------------------------------------------------------------------------------TCTGAACC--TGCA-AAAGCAAAA------CAR-CTCGCGAACACGTAG--KTA--AACTC------GGGGATCCA-AGCGC----GTCGMCTCT-----GGCG-GCGCTC-TTTCTT-CCC---AACGTTGGACGCGCTC-GTCTTGTGTGCC-GCTGCGAGCGCATTGC-GTTTCGAGTT-GGCACTTGGTGA--GCCGW----------------CTCGACA--GAA---CAAAA-ACCC-GGCGCGAAATGCGCCAAGGA--ACATAA-------AAGAGAGTGCA--TTCCTCTTGATGGG--GTGC-TCAC---GCATCG-CATCGG-AGGGG--TGTCGTCTT--CTT-GATGAGTTTNNNNNNNNNNNNNNNNNNNNNNNNNNNNNNNNNNNNNNNNNNNNNNNNNNNNNNNNNNNNNNNNNNNNNNNNNNNNNNNNNNNNNNNNNNNNNNNNNNNN-NNNNN-NNNNNNNNNNNNNNNNNNNNNNNNNNNNNNNNNNNNNNNNNNNNNNNNNNN--NNACA--CGCACGT-CTS-CCACAAA-CCTT---CCCCCCTGCGGAC--------GAAGGGCC---TTGTGCGAGCAGAGATTGGTCTCCCGTGCCT---------GCAAATGTGCGGTTGGCCT-AAMAAGTGA-SAACCG-GCGATGMAACGTCGCGCCTAGTGGTGGTTAT-CGAACCTTACG-GTTCG----GCCA-GTTC-GCGTCGTT------GGCGTTTGTCGCTCGG-AAGG-----CTCA-ATCGA--CACCTTGAACGTCT----GAGCGGA-CGTGCTATT-GT-------------------------------------------------------------------------------------------
>Saxifragodes_albowiana_AF374825_AF374826
--------------------------------------------------------------------------------------------------------------------------------------------------------CTGAAAC--TGCG-CA-GCAGTC------CAA-CTTGCGAATGTGTAG--TCAATCATAC-------AAGGGAGAGGAGCC----TCGCAGCTT----------GTYWT--CCTGT-----TACTCGGGATGTGCACGGG-TTCCCGT-TG---MCCAGCAAACGAATGC-----CGTCTGTTGGA--GGYAGC-CCTCGGGCAC--------TCTTGATCTAT--CAA---CGAA--CCCC-GGCGCGTATTGCGCCAAGGA--MTTTAA-------AAGAGAAAGCC--CTYCTTCGT-TGC----AACGTCCCC--GCGGACCGAGCAAAGAGGGTGCGTCTTCTT--CTT-GAA--GTCTTTAATGACTCTCGGCAACGGATATCTCGGCTCTCGCATCGATGAAGAACGTAGCGAAATGCGATACTTGGTGTGAATTGCAGAATCCCGTGAACCATCGA-GTTTT-TGAACGCAAGTTGCGCCCGAAGCCATCCGGTGGAGGGCACGTCTGCCTGGG--CCACGTACACATGC-CTC-CC-CAAATCCCG---CTCCGATATCGG---------ATTGGGAATC-TTGGCCGAGCAGAGAATGGCCTCCCGCGCT-------CTCGTCTGAGTGMGRCTGACCC-AAACAG-GA-GCACCTCGCGACRACATGTC-CGACAAGTGGTGGTTGA-CAAGGCTTGAT-CGAGTTGT-GTGCAGTTG-TYGCCATG------GTGATGAATA----------------CTCA-AGGGA--CTCCCGACACGTCTS----CAATGA-CG--CTCAT-GT-------------------------------------------------------------------------------------------
>Saxifragopsis_fragarioides_JQ895204
-------------------------------------------------------------------------------------------------------------------------------------------------------TCGAAACC--TGCA-CA-GCAGAA------CAA-CTCGCGAACACGTAG--TTA--CACACGGGGGGGACGAATGAGCGCGC----GCTTGTTCT-----------CCCC--TCCGT-------------CGAG-CCGCGC-CCGGTGG-CC---TGTTGTCCCACGACGCCC---GTCG--TCACG--GGAGGC---ATTTTATCGGACGC--TCTCGACCTAA--CAA---CGAA--CCCC-GGCGTGAATTGCGCCAAGGA--AATTAA-------AAGAAAGAGCA--TTCCTCCGT-TG----CTGCGTTC----GCGCAAACAATCG-GAGGAAGTGTCATCTT--CTT-GAT--GTCTTAAATGACTCTCGGCAACGGATATCTCGGCTCTCGCATCGATGAAGAACGTAGCGAAATGCGATACTTGGTGTGAATTGCAGAATCCCGTGAACCATCGA-GTTTT-TGAACGCAAGTTGCGCCCGAAGCCATCTGGTTGAGGGCACGTCTGCCTGGG--CCACGTACACACGC-CTC-CCACAAAACCCC---TCCCCATTCGGG--------GCAAGGGATTT-TACGGCGAGCGGAGGATGGCCTCCCGTGCC--------CTACATCGGCGCGGCTGACCT-AAAAAA-GA-GTACCGAGTGATGAAACGTCACGATAAGTGGTGGTTTA-TAAGCCC-CCG-TGGCTA---GCCA-AATC-TGGTCGTG------CGCGTCTGTCACCCGG-GAT---ATCCTCG-AGTTA--ACCCCGACACGTCTG---CAACAGA-CG--CTACT-GTCGCGACCCCA---------------------------------------------------------------------------------
>Saxifraga_styriaca_(1)_LT971388
-----------------------------------------------------------------------------------------------------------------------------------------------------TGTCGTA-CC--TGCG-AAAGCAATG------CAA-CTTGCGAACACGTAC--TTAA-CACTC------GGGAATCCA-AGGGT----GTCTCCCTC-----GGGA-ACACCC-TTTGTTTCCCGACAACGTCGGTGCGACTC-GGCGTTC-GTT--GC--TCCCAGCGAAGTAAGA-CTCGCT-CGGGCCAACAAA-CGCCGGGCTGAA-----------CCAACG--CAA---CAAAAAA-CC-GGCGTGAAATGCGCCAAGGA--ACATGA-------AAGAGAGTGCG--CTCTTCTGG-TGT---CAGC--ACT---GCTGCG--CTAGG-ACGGG--CGTTGTCTT--CTT-GATGAGTTTATAATGACTCTCGGCAACGGATATCTCGGCTCTTACATCGATGAAGAACGTAGCAAAATGCGATACTTGGTGTGAATTGCAGAATCCCGTGAACCATCGA-GTCTT-TGAACGCAAGTTGCGCCCGAATCCTTTTGGTCGAGGGCACGTCTGCCTGGGTGTCACGTACACATGC-CTC-CCGCAAA-CCTT--CCCCCCTTTGTGGA-------TGAAGGGC----TCGCGGGAGCAGATAATGGTATCCCGTGCT----------CTTCCCGTGCGGCTTGCCT-AAAAAAAGA-GAGCCG-GTGAATAAATGTCACGCCTAGTGGTGGTTAA-CATGGCCTAAC-GGCCA----ACCA-GTTC-GCGACGTG------ACTAATTGTCCCCCGG-AAAT-----CTCA-CACGA--CACCTTGGACGTCCGG--CAATGGA-CGTGCTATT-GTCGCGACCCCAGGTCAGGCGGGACTACCCGCTGAATTTAAGCATATCA--------------------------------------------
>Saxifraga_styriaca_(2)_LT971389
-----------------------------------------------------------------------------------------------------------------------------------------------------TGTCGTA-CC--TGCG-AAAGCAATG------CAA-CTTGCGAACACGTAC--TTAA-CACTC------GGGAATCCA-AGGGT----GTCTCCCTC-----GGGA-ACACCC-TTTGTTTCCCGACAACGTCGGTGCGACTC-GGCGTTC-GTT--GC--TCCCAGCGAAGTAAGA-CTCGCT-CGGGCCAACAAA-CGCCGGGCTGAA-----------CCAACG--CAA---CAAAAAA-CC-GGCGTGAAATGCGCCAAGGA--ACATGA-------AAGAGAGTGCG--CTCTTCTGG-TGT---CAGC--ACT---GCTGCG--CTAGG-ACGGG--CGTTGTCTT--CTT-GATGAGTTTATAATGACTCTCGGCAACGGATATCTCGGCTCTTACATCGATGAAGAACGTAGCAAAATGCGATACTTGGTGTGAATTGCAGAATCCCGTGAACCATCGA-GTCTT-TGAACGCAAGTTGCGCCCGAATCCTTTTGGTCGAGGGCACGTCTGCCTGGGTGTCACGTACACATGC-CTC-CCGCAAA-CCTT--CCCCCCTTTGTGGA-------TGAAGGGC----TCGCGGGAGCAGATAATGGTATCCCGTGCT----------CTTCCCGTGCGGCTTGCCT-AAAAAAAGA-GAGCCG-GTGAATAAATGTCACGCCTAGTGGTGGTTAA-CATGGCCTAACGGGCCA----ACCA-GTTC-GCGACGTG------ACTAATTGTCCCCCGG-AAAT-----CTCA-CACGA--CACCTTGGACGTCCGG--CAATGGA-CGTGCTATTTGTCGCGACCCCAGGTCAGGCGGGACTACCCGCTGAATTTAAGCATATCA--------------------------------------------
>Saxifraga_styriaca_(3)_LT970998
-----------------------------------------------------------------------------------------------------------------------------------------------------TGTCGTAACC--TGCG-AAAGCAATG------CAA-CTTGCGAACACGTAC--TTAA-CACTC------GGGAATCCA-AGGGT----GTCTCCCTC-----GGGA-ACACCC-TTTGTTTCCCGACAACGTCGGTGCGACTC-GGCGTTC-GTT--GC--TCCCAGCGAAGTAAGA-CTCGCT-CGGGCCAACAAA-CGCCGGGCTGAA-----------CCAACG--CAA---CAAAAAA-CC-GGCGTGAAATGCGCCAAGGA--ACATGA-------AAGAGAGTGCG--CTCTTCTGG-TGT---CAGC--ACT---GCTGCG--CTAGG-ACGGG--CGTTGTCTT--CTT-GATGAGTTTATAATGACTCTCGGCAACGGATATCTCGGCTCTTACATCGATGAAGAACGTAGCAAAATGCGATACTTGGTGTGAATTGCAGAATCCCGTGAACCATCGA-GTCTT-TGAACGCAAGTTGCGCCCGAATCCTTTTGGTCGAGGGCACGTCTGCCTGGGTGTCACGTACACATGC-CTC-CCGCAAA-CCTT--CCCCCCTTTGTGGA-------TGAAGGGC----TCGCGGGAGCAGATAATGGTATCCCGTGCT----------CTTCCCGTGCGGCTTGCCT-AAAAAAAGA-GAGCCG-GTGAATAAATGTCACGCCTAGTGGTGGTTAA-CATGGCCTAAC-GGCCA----ACCA-GTTC-GCGACGTG------ACTAATTGTCCCCCGG-AAAT-----CTCA-CACGA--CACCTTGGACGTCCGG--CAATGGA-CGTGCTATT-GTCGCGACCCCAGGTCAGGCGGGACTACCCGCTGAATTTAAGCATATCA--------------------------------------------
>Saxifraga_styriaca_(4)_LT970999
-----------------------------------------------------------------------------------------------------------------------------------------------------TGTCGTA-CC--TGCG-AAAGCAATG------CAA-CTTGCGAACACGTAC--TTAA-CACTC------GGGAATCCA-AGGGT----GTCTCCCTC-----GGGA-ACACCC-TTTGTTTCCCGACAACGTCGGTGCGACTC-GGCGTTC-GTT--GC--TCCCAGCGAAGTAAGA-CTCGCT-CGGGCCAACAAA-CGCCGGGCTGAA-----------CCAACG--CAA---CAAAAAA-CC-GGCGTGAAATGCGCCAAGGA--ACATGA-------AAGAGAGTGCG--CTCTTCTGG-TGT---CAGC--ACT---GCTGCG--CTAGG-ACGGG--CGTTGTCTT--CTT-GATGAGTTTATAATGACTCTCGGCAACGGATATCTCGGCTCTTACATCGATGAAGAACGTAGCAAAATGCGATACTTGGTGTGAATTGCAGAATCCCGTGAACCATCGA-GTCTT-TGAACGCAAGTTGCGCCCGAATCCTTTTGGTCGAGGGCACGTCTGCCTGGGTGTCACGTACACATGC-CTC-CCGCAAA-CCTT--CCCCCCTTTGTGGA-------TGAAGGGC----TCGCGGGAGCAGATAATGGTATCCCGTGCT----------CTTCCCGTGCGGCTTGCCT-AAAAAAAGA-GAGCCG-GTGAATAAATGTCACGCCTAGTGGTGGTTAA-CATGGCCTAAC-GGCCA----ACCA-GTTC-GCGACGTG------ACTAATTGTCCCCCGG-AAAT-----CTCA-CACGA--CACCTTGGACGTCCGG--CAATGGA-CGTGCTATT-GTCGCGACCCCAGGTCAGGCGGGACTACCCGCTGAATTTAAGCATATCA--------------------------------------------
>Suksdorfia_violacea_U51257
-------------------------------------------------------------------------------------------------------------------------------------------------------TCGATACC--TGCC-TA-GCAGAA------CAA-CTAGCGAACACGTGG--TGG--CATTC--GGAAGGGGGGTCGGGCTCG----GCTCGTCCT---------CCCCGG--GTTG----------------AG-ACGCGC-TCGGCAA-CT---CTTGTCTC-----TGCCGT--------TTGGG--GGAGGC----ATTTGTCGGGGGCGCTCTTGGCCCAA--CAA---TGAA--CCCC-GGCGCGAA-----CAAAGGA--ATTTAA------AAAGAAAGAGCA--TTCTTCCGG-TG----CCGCGTTCACGNNTGGACA-CCTTG-GGGGAGGTGTCATCTT--CTT-GAT--GTCTTTAANNNNNNNNNNNNNNNNNNNNNNNNNNNNNNNNNNNNNNNNNNNNNNNNNNNNNNNNNNNNNNNNNNNNNNNNNNNNNNNNNNNNNNNNNNNNNNNN-NNNNN-NNNNNNNNNNNNNNNNNNNNNNNNNNNNNNNNNNNNNNNNNNNNNNNNNNN--NNNNNNACACACCC-CTC-CCACAAGCCCTT----TCGTCTTTGGC--------GATGAGGAACT-TGTGGGCAGCGGATATTGGCCTCCCGTGCTGT-CCGCATGACGGTGGCGCGGTTGACCT-AAAAAG-GAAGTGCCGAGTGGCGGAACGTCACGATAAGTGGTGGTTTA-TAGGCGA--AG-TCCTTT---GCCG--ATC-GAGTCGTG------CGCGTTTGTCGCTCGT-CAT---TTTATCA-AGAGG-AACCCCGACACGTCC-----GTGTGA-CG--CTATT-GTC------------------------------------------------------------------------------------------
>Sullivantia_oregana_U51258
-------------------------------------------------------------------------------------------------------------------------------------------------------TCGATACC--TGCG-TA-GCAGAA------CAA-CTCGCGAACACGTGG--TTG--CCCCC-GATCGGGGGGATGAGTCAAC----GCTCGTCCT------------CCC--TGCGT-------------TGAG-GCGCGC-TCGCTAA-CCAT-CCGTCCCCTCAATCGCAC---GACGT-TTGGG--GGAGGCGTTGCGTTCTCGGGTGCGCTCTTGGCCTAA--CAA---CGAA--CCCC-GGCGCAAATCGCGCCAAGGA--ATTTAA-------AAGAAAGAGCA--TTCCTTCGG-CG----CCGCGTTCAC--GCGGAC--AACCG-GAGGAGGTGTCATCTT--CTT-GAT--GTCTTTAANNNNNNNNNNNNNNNNNNNNNNNNNNNNNNNNNNNNNNNNNNNNNNNNNNNNNNNNNNNNNNNNNNNNNNNNNNNNNNNNNNNNNNNNNNNNNNNN-NNNNN-NNNNNNNNNNNNNNNNNNNNNNNNNNNNNNNNNNNNNNNNNNNNNNNNNNN--NNNNNNACACACCC-CTC-CCACAAAACCTT-TCCTCGCTTTGGTG--------AGGGAAGATTT-TGCGGGGAGCGGAGATTGGCCTCCCGTGCTGT-CCGCGAGACGGTGCCGCGGTTGGCCT-AAAAAG-GAAGTACCGAGCGGCAAAACGTCGCGATAAGTGGTGGTTAA-TAGGCCC-ACG-CCCTTT---GCCG-GATC-GAGTCGTG------CGCGATAGTCGCTCGT-GATACTCTCTTCG-AGAGGACCCCCATACACGTCT-----GTTTGA-CG--CTATT-GTCGCGACCCCAGG-------------------------------------------------------------------------------
>Saxifraga_wahlenbergii_(4)_LT971002
-----------------------------------------------------------------------------------------------------------------------------------------------------TGTCGTAACC--TGCG-AAAGCAAGG------CAA-CTCGCGAACACGTAC--TTTA-CACTC------GGGAATCGA-AGGGT----GTCTCCCCC-----GGGA-AAGCCC-TTCCTT-CCCGACAACGTCGGGTCGGCTC-GGCGCTC-GTT--GC-TTTCCGACGACGTAACA-CTCGTT-TGGGCTATCGAC-CGTCGGGCTTGT----------CCCTACG--CAA---CAAAAAAACC-GGCGCGAAATGTGCCAAGGA--ACATGA-------AAGAGAGTGCG--CTCTTCTGG-CGT---CAGC--ACC---GCTGCG--CTGGG-ATGGG--CGTTGTCTT--CTT-GATGAGTTTATAATGACTCTCGGCAACGGATATCTCGGCTCTTACATCGATGAAGAACGTAGCAAAATGCGATACTTGGTGTGAATTGCAGAATCCCGTGAACCATCGA-GTCTT-TGAACGCAAGTTGCGCCCGAATCCTTTTGGTCGAGGGCACGTCTGCCTGGGTGTCACGTACACGCGC-CTC-CCGCAAA-CCTT---CCCCTTTTGTGGT-------CGAAGGGAC---TTGCGGGAGCAGATAATGGTATCCCGTGCT----------CTTTCCGCGCGGCTTGCCT-AAAAACAGA-GAACCG-GCGATGAAACGTCACGCCTAGTGGTGGTTAA-CGACGCCTAAC-GGCCG----ACCA-GTTC-GCGACGTG------ACTAGTTAT-CCCCGGAAAAT-----CTCA-TACGA--CACCTCGGACGTCCTC--TAATGGG-CGTGCTATT-GTCGCGACCCCAGGTCAGGCGGGACTACCCGCTGAATTTAAGCATATCA--------------------------------------------
>Saxifraga_wahlenbergii_(2)_LT971003
-----------------------------------------------------------------------------------------------------------------------------------------------------TGTCGTAACC--TGCG-AA-GCAAGG------CAA-CTCGCGAACACGTAC--TTTA-CACTC------GGGAATCGA-AGGGT----GTCTCCCCC-----GGGA-AAGCCC-TTCCTT-CCCGACAACGTCGGGTCGGCTC-GGCGCTC-GTT--GC-TTTCCGACGACGTAACA-CTCGTT-TGGGCTATCGAC-CGTCGGGCTTGT----------CCCTACG--CAA---CAAAAAAACC-GGCGCGAAATGTGCCAAGGA--ACATGA-------AAGAGAGTGCG--CTCTTCTGG-CGT---CAGC--ACC---GCTGCG--CTGGG-ATGGG--CGTTGTCTT--CTT-GATGAGTTTATAATGACTCTCGGCAACGGATATCTCGGCTCTTACATCGATGAAGAACGTAGCAAAATGCGATACTTGGTGTGAATTGCAGAATCCCGTGAACCATCGA-GTCTT-TGAACGCAAGTTGCGCCCGAATCCTTTTGGTCGAGGGCACGTCTGCCTGGGTGTCACGTACACGCGC-CTC-CCGCAAA-CCTT---CCCCTTTTGTGGT-------CGAAGGGAC---TTGCGGGAGCAGATAATGGTATCCCGTGCT----------CTTTCCGCGCGGCTTGCCT-AAAAACAGA-GAACCG-GCGATGAAACGTCACGCCTAGTGGTGGTTAA-CGACGCCTAAC-GGCCG----ACCA-GTTC-GCGACGTG------ACTAGTTAT-CCCCGGAAAAT-----CTCA-TACGA--CACCTCGGACGTCCTC--TAATGGG-CGTGCTATT-GTCGCGACCCCAGGTCAGGCGGGACTACCCGCTGAATTTAAGCATATCA--------------------------------------------
>Saxifraga_wahlenbergii_(9)_LT971004
-----------------------------------------------------------------------------------------------------------------------------------------------------TGTCGTA-CC--TGCG-AA-GCAAGG------CAA-CTCGCGAACACGTAC--TTTA-CACTC------GGGAATCGA-AGGGT----GTCTCCCCC-----GGGA-AAGCCC-TTCCTT-CCCGACAACGTCGGGTCGGCTC-GGCGCTC-GTT--GC-TTTCCGACGACGTAACA-CTCGTT-TGGGCTATCGAC-CGTCGGGCTTGT----------CCCTACG--CAA---CAAAAAAACC-GGCGCGAAATGTGCCAAGGA--ACATGA-------AAGAGAGTGCG--CTCTTCTGG-CGT---CAGC--ACC---GCTGCG--CTGGG-ATGGG--CGTTGTCTT--CTT-GATGAGTTTATAATGACTCTCGGCAACGGATATCTCGGCTCTTACATCGATGAAGAACGTAGCAAAATGCGATACTTGGTGTGAATTGCAGAATCCCGTGAACCATCGA-GTCTT-TGAACGCAAGTTGCGCCCGAATCCTTTTGGTCGAGGGCACGTCTGCCTGGGTGTCACGTACACGCGC-CTC-CCGCAAA-CCTT---CCCCTTTTGTGGT-------CGAAGGGAC---TTGCGGGAGCAGATAATGGTATCCCGTGCT----------CTTTCCGCGCGGCTTGCCT-AAAAACAGA-GAACCG-GCGATGAAACGTCACGCCTAGTGGTGGTTAA-CGACGCCTAAC-GGCCG----ACCA-GTTC-GCGACGTG------ACTAGTTAT-CCCCGGAAAAT-----CTCA-TACGA--CACCTCGGACGTCCTC--TAATGGG-CGTGCTATT-GTCGCGACCCCAGGTCAGGCGGGACTACCCGCTGAATTTAAGCATATCA--------------------------------------------
>Saxifraga_wahlenbergii_(14)_LT971390
-----------------------------------------------------------------------------------------------------------------------------------------------------TGTCGTAACC--TGCG-AAAGCAAGG------CAA-CTCGCGAACACGTAC--TTTA-CACTC------GGGAATCGA-AGGGT----GTCTCCCCC-----GGGA-AAGCCC-TTCCTT-CCCGACAACGTCGGGTCGGCTC-GGCGCTC-GTT--GC-TTTCCGACGACGTAACA-CTCGTT-TGGGCTATCGAC-CGTCGGGCTTGT----------CCCTACG--CAA---CAAAAAAACC-GGCGCGAAATGTGCCAAGGA--ACATGA-------AAGAGAGTGCG--CTCTTCTGG-CGT---CAGC--ACC---GCTGCG--CTGGG-ATGGG--CGTTGTCTT--CTT-GATGAGTTTATAATGACTCTCGGCAACGGATATCTCGGCTCTTACATCGATGAAGAACGTAGCAAAATGCGATACTTGGTGTGAATTGCAGAATCCCGTGAACCATCGA-GTCTT-TGAACGCAAGTTGCGCCCGAATCCTTTTGGTCGAGGGCACGTCTGCCTGGGTGTCACGTACACGCGC-CTC-CCGCAAA-CCTT---CCCCTTTTGTGGT-------CGAAGGGAC---TTGCGGGAGCAGATAATGGTATCCCGTGCT----------CTTTCCGCGCGGCTTGCCT-AAAAACAGA-GAACCG-GCGATGAAACGTCACGCCTAGTGGTGGTTAA-CGACGCCTAAC-GGCCG----ACCA-GTTC-GCGACGTG------ACTAGTTAT-CCCCGGAAAAT-----CTCA-TACGA--CACCTCGGACGTCCTC--TAATGGG-CGTGCTATT-GTCGCGACCCCAGGTCAGGCGGGACTACCCGCTGAATTTAAGCATATCA--------------------------------------------
>Saxifraga_wahlenbergii_(5)_LT971006
-----------------------------------------------------------------------------------------------------------------------------------------------------TGTCGTA-CC--TGCG-AA-GCAAGG------CAA-CTCGCGAACACGTAC--TTTA-CACTC------GGGAATCGA-AGGGT----GTCTCCCCC-----GGGA-AAGCCC-TTCCTT-CCCGACAACGTCGGGTCGGCTC-GGCGCTC-GTT--GC-TTTCCGACGACGTAACA-CTCGTT-TGGGCTATCGAC-CGTCGGGCTTGT----------CCCTACG--CAA---CAAAAAAACC-GGCGCGAAATGTGCCAAGGA--ACATGA-------AAGAGAGTGCG--CTCTTCTGG-CGT---CAGC--ACC---GCTGCG--CTGGG-ATGGG--CGTTGTCTT--CTT-GATGAGTTTATAATGACTCTCGGCAACGGATATCTCGGCTCTTACATCGATGAAGAACGTAGCAAAATGCGATACTTGGTGTGAATTGCAGAATCCCGTGAACCATCGA-GTCTT-TGAACGCAAGTTGCGCCCGAATCCTTTTGGTCGAGGGCACGTCTGCCTGGGTGTCACGTACACGCGC-CTC-CCGCAAA-CCTT---CCCCTTTTGTGGT-------CGAAGGGAC---TTGCGGGAGCAGATAATGGTATCCCGTGCT----------CTTTCCGCGCGGCTTGCCT-AAAAACAGA-GAACCG-GCGATGAAACGTCACGCCTAGTGGTGGTTAA-CGACGCCTAAC-GGCCG----ACCA-GTTC-GCGACGTG------ACTAGTTAT-CCCCGGAAAAT-----CTCA-TACGA--CACCTCGGACGTCCTC--TAATGGG-CGTGCTATT-GTCGCGACCCCAGGTCAGGCGGGACTACCCGCTGAATTTAAGCATATCA--------------------------------------------
>Saxifraga_wahlenbergii_(10)_LT971007
-----------------------------------------------------------------------------------------------------------------------------------------------------TGTCGTA-CC--TGCG-AA-GCAAGG------CAA-CTCGCGAACACGTAC--TTTA-CACTC------GGGAATCGA-AGGGT----GTCTCCCCC-----GGGA-AAGCCC-TTCCTT-CCCGACAACGTCGGGTCGGCTC-GGCGCTC-GTT--GC-TTTCCGACGACGTAACA-CTCGTT-TGGGCTATCGAC-CGTCGGGCTTGT----------CCCTACG--CAA---CAAAAAAACC-GGCGCGAAATGTGCCAAGGA--ACATGA-------AAGAGAGTGCG--CTCTTCTGG-CGT---CAGC--ACC---GCTGCG--CTGGG-ATGGG--CGTTGTCTT--CTT-GATGAGTTTATAATGACTCTCGGCAACGGATATCTCGGCTCTTACATCGATGAAGAACGTAGCAAAATGCGATACTTGGTGTGAATTGCAGAATCCCGTGAACCATCGA-GTCTT-TGAACGCAAGTTGCGCCCGAATCCTTTTGGTCGAGGGCACGTCTGCCTGGGTGTCACGTACACGCGC-CTC-CCGCAAA-CCTT---CCCCTTTTGTGGT-------CGAAGGGAC---TTGCGGGAGCAGATAATGGTATCCCGTGCT----------CTTTCCGCGCGGCTTGCCT-AAAAACAGA-GAACCG-GCGATGAAACGTCACGCCTAGTGGTGGTTAA-CGACGCCTAAC-GGCCG----ACCA-GTTC-GCGACGTG------ACTAGTTAT-CCCCGGAAAAT-----CTCA-TACGA--CACCTCGGACGTCCTC--TAATGGG-CGTGCTATT-GTCGCGACCCCAGGTCAGGCGGGACTACCCGCTGAATTTAAGCATATCA--------------------------------------------
>Saxifraga_wahlenbergii_(6)_LT971008
-----------------------------------------------------------------------------------------------------------------------------------------------------TGTCGTAACC--TGCG-AA-GCAAGG------CAA-CTCGCGAACACGTAC--TTTA-CACTC------GGGAATCGA-AGGGT----GTCTCCCCC-----GGGA-AAGCCC-TTCCTT-CCCGACAACGTCGGGTCGGCTC-GGCGCTC-GTT--GC-TTTCCGACGACGTAACA-CTCGTT-TGGGCTATCGAC-CGTCGGGCTTGT----------CCCTACG--CAA---CAAAAAAACC-GGCGCGAAATGTGCCAAGGA--ACATGA-------AAGAGAGTGCG--CTCTTCTGG-CGT---CAGC--ACC---GCTGCG--CTGGG-ATGGG--CGTTGTCTT--CTT-GATGAGTTTATAATGACTCTCGGCAACGGATATCTCGGCTCTTACATCGATGAAGAACGTAGCAAAATGCGATACTTGGTGTGAATTGCAGAATCCCGTGAACCATCGA-GTCTT-TGAACGCAAGTTGCGCCCGAATCCTTTTGGTCGAGGGCACGTCTGCCTGGGTGTCACGTACACGCGC-CTC-CCGCAAA-CCTT---CCCCTTTTGTGGT-------CGAAGGGAC---TTGCGGGAGCAGATAATGGTATCCCGTGCT----------CTTTCCGCGCGGCTTGCCT-AAAAACAGA-GAACCG-GCGATGAAACGTCACGCCTAGTGGTGGTTAA-CGACGCCTAAC-GGCCG----ACCA-GTTC-GCGACGTG------ACTAGTTAT-CCCCGGAAAAT-----CTCA-TACGA--CACCTCGGACGTCCTC--TAATGGG-CGTGCTATT-GTCGCGACCCCAGGTCAGGCGGGACTACCCGCTGAATTTAAGCATATCA--------------------------------------------
>Saxifraga_wahlenbergii_(7)_LT971009
-----------------------------------------------------------------------------------------------------------------------------------------------------TGTCGTA-CC--TGCG-AA-GCAAGG------CAA-CTCGCGAACACGTAC--TTTA-CACTC------GGGAATCGA-AGGGT----GTCTCCCCC-----GGGA-AAGCCC-TTCCTT-CCCGACAACGTCGGGTCGGCTC-GGCGCTC-GTT--GC-TTTCCGACGACGTAACA-CTCGTT-TGGGCTATCGAC-CGTCGGGCTTGT----------CCCTACG--CAA---CAAAAAAACC-GGCGCGAAATGTGCCAAGGA--ACATGA-------AAGAGAGTGCG--CTCTTCTGG-CGT---CAGC--ACC---GCTGCG--CTGGG-ATGGG--CGTTGTCTT--CTT-GATGAGTTTATAATGACTCTCGGCAACGGATATCTCGGCTCTTACATCGATGAAGAACGTAGCAAAATGCGATACTTGGTGTGAATTGCAGAATCCCGTGAACCATCGA-GTCTT-TGAACGCAAGTTGCGCCCGAATCCTTTTGGTCGAGGGCACGTCTGCCTGGGTGTCACGTACACGCGC-CTC-CCGCAAA-CCTT---CCCCTTTTGTGGT-------CGAAGGGAC---TTGCGGGAGCAGATAATGGTATCCCGTGCT----------CTTTCCGCGCGGCTTGCCT-AAAAACAGA-GAACCG-GCGATGAAACGTCACGCCTAGTGGTGGTTAA-CGACGCCTAACGGGCCG----ACCA-GTTC-GCGACGTG------ACTAGTTAT-CCCCGGAAAAT-----CTCA-TACGA--CACCTCGGACGTCCTC--TAATGGG-CGTGCTATT-GTCGCGACCCCAGGTCAGGCGGGACTACCCGCTGAATTTAAGCATATCA--------------------------------------------
>Saxifraga_wahlenbergii_(8)_LT971010
-----------------------------------------------------------------------------------------------------------------------------------------------------TGTCGTA-CC--TGCG-AA-GCAAGG------CAA-CTCGCGAACACGTAC--TTTA-CACTC------GGGAATCGA-AGGGT----GTCTCCCCC-----GGGA-AAGCCC-TTCCTT-CCCGACAACGTCGGGTCGGCTC-GGCGCTC-GTT--GC-TTTCCGACGACGTAACA-CTCGTT-TGGGCTATCGAC-CGTCGGGCTTGT----------CCCTACG--CAA---CAAAAAAACC-GGCGCGAAATGTGCCAAGGA--ACATGA-------AAGAGAGTGCG--CTCTTCTGG-CGT---CAGC--ACC---GCTGCG--CTGGG-ATGGG--CGTTGTCTT--CTT-GATGAGTTTATAATGACTCTCGGCAACGGATATCTCGGCTCTTACATCGATGAAGAACGTAGCAAAATGCGATACTTGGTGTGAATTGCAGAATCCCGTGAACCATCGA-GTCTT-TGAACGCAAGTTGCGCCCGAATCCTTTTGGTCGAGGGCACGTCTGCCTGGGTGTCACGTACACGCGC-CTC-CCGCAAA-CCTT---CCCCTTTTGTGGT-------CGAAGGGAC---TTGCGGGAGCAGATAATGGTATCCCGTGCT----------CTTTCCGCGCGGCTTGCCT-AAAAACAGA-GAACCG-GCGATGAAACGTCACGCCTAGTGGTGGTTAA-CGACGCCTAAC-GGCCG----ACCA-GTTC-GCGACGTG------ACTAGTTAT-CCCCGGAAAAT-----CTCA-TACGA--CACCTCGGACGTCCTC--TAATGGG-CGTGCTATT-GTCGCGACCCCAGGTCAGGCGGGACTACCCGCTGAATTTAAGCATATCA--------------------------------------------
>Saxifraga_wahlenbergii_(13)_LT971011
-----------------------------------------------------------------------------------------------------------------------------------------------------TGTCGTA-CC--TGCG-AA-GCAAGG------CAA-CTCGCGAACACGTAC--TTTA-CACTC------GGGAATCGA-AGGGT----GTCTCCCCC-----GGGA-AAGCCC-TTCCTT-CCCGACAACGTCGGGTCGGCTC-GGCGCTC-GTT--GC-TTTCCGACGACGTAACA-CTCGTT-TGGGCTATCGAC-CGTCGGGCTTGT----------CCCTACG--CAA---CAAAAAAACC-GGCGCGAAATGTGCCAAGGA--ACATGA-------AAGAGAGTGCG--CTCTTCTGG-CGT---CAGC--ACC---GCTGCG--CTGGG-ATGGG--CGTTGTCTT--CTT-GATGAGTTTATAATGACTCTCGGCAACGGATATCTCGGCTCTTACATCGATGAAGAACGTAGCAAAATGCGATACTTGGTGTGAATTGCAGAATCCCGTGAACCATCGA-GTCTT-TGAACGCAAGTTGCGCCCGAATCCTTTTGGTCGAGGGCACGTCTGCCTGGGTGTCACGTACACGCGC-CTC-CCGCAAA-CCTT---CCCCTTTTGTGGT-------CGAAGGGAC---TTGCGGGAGCAGATAATGGTATCCCGTGCT----------CTTTCCGCGCGGCTTGCCT-AAAAACAGA-GAACCG-GCGATGAAACGTCACGCCTAGTGGTGGTTAA-CGACGCCTAAC-GGCCG----ACCA-GTTC-GCGACGTG------ACTAGTTAT-CCCCGGAAAAT-----CTCA-TACGA--CACCTCGGACGTCCTC--TAATGGG-CGTGCTATT-GTCGCGACCCCAGGTCAGGCGGGACTACCCGCTGAATTTAAGCATATCA--------------------------------------------
>Saxifraga_wahlenbergii_(11)_LT971001
-----------------------------------------------------------------------------------------------------------------------------------------------------TGTCGTA-CC--TGCG-AAAGCAAGG------CAA-CTCGCGAACACGTAC--TTTA-CACTC------GGGAATCGA-AGGGT----GTCTCCCCC-----GGGA-AAGCCC-TTCCTT-CCCGACAACGTCGGGTCGGCTC-GGCGCTC-GTT--GC-TTTCCGACGACGTAACA-CTCGTT-TGGGCTATCGAC-CGTCGGGCTTGT----------CCCTACG--CAA---CAAAAAAACC-GGCGCGAAATGTGCCAAGGA--ACATGA-------AAGAGAGTGCG--CTCTTCTGG-CGT---CAGC--ACC---GCTGCG--CTGGG-ATGGG--CGTTGTCTT--CTT-GATGAGTTTATAATGACTCTCGGCAACGGATATCTCGGCTCTTACATCGATGAAGAACGTAGCAAAATGCGATACTTGGTGTGAATTGCAGAATCCCGTGAACCATCGA-GTCTT-TGAACGCAAGTTGCGCCCGAATCCTTTTGGTCGAGGGCACGTCTGCCTGGGTGTCACGTACACGCGC-CTC-CCGCAAA-CCTT---CCCCTTTTGTGGT-------CGAAGGGAC---TTGCGGGAGCAGATAATGGTATCCCGTGCT----------CTTTCCGCGCGGCTTGCCT-AAAAACAGA-GAACCG-GCGATGAAACGTCACGCCTAGTGGTGGTTAA-CGACGCCTAAC-GGCCG----ACCA-GTTC-GCGACGTG------ACTAGTTAT-CCCCGGAAAAT-----CTCA-TACGA--CACCTCGGACGTCCTC--TAATGGG-CGTGCTATT-GTCGCGACCCCAGGTCAGGCGGGACTACCCGCTGAATTTAAGCATATCA--------------------------------------------
>Tanakaea_radicans_U51263
-------------------------------------------------------------------------------------------------------------------------------------------------------TCGCAACC--TGCA-CA-GCAGAG------CAA-CTTGTGAACGTGTAG--TTA--CACTC---GGGGGGGATGG-GCGCAA----GCTCGTTCT-----------CCCC--GCCGT-------------CGAG-ATGCGC-TCGGTAG-CC---CGTCGCCCGAAA-CGCTCG---ACGT-TTGGG--GGAGGC-----ACTATCGATCGC--ACTTGACTTTAA-CAA---CGAA--CCCC-GGCGTGAATTGCGCCAAGGA--ATTTAA-------AAGAAAAGACT--GTTTCGCAG-GG----TTGTGTTCAT-ACAGCACACGATCG-GCGGAAGCGTCGTCTT--CTT-AAT--GTCTTTAANNNNNNNNNNNNNNNNNNNNNNNNNNNNNNNNNNNNNNNNNNNNNNNNNNNNNNNNNNNNNNNNNNNNNNNNNNNNNNNNNNNNNNNNNNNNNNNN-NNNNN-NNNNNNNNNNNNNNNNNNNNNNNNNNNNNNNNNNNNNNNNNNNNNNNNNNN--NNNNNNGCACACGC-CTC-CCACAAAAACTT----TATTCATTCTG--------AGAAAGGATTT-TGTGGCGAGCAGAGATTGGCCTCCCGTGCA-------AAAATGTTGTTGCGGTTGACCT-AAAAAA-GA-GTGCCGAGCGACAAAACGTCCCGATAAGTGGTGGTTTT-TTT------------------GCCA-ATTC-GAGTCGTG------CGCGTTTGTTGCTTGA-GCT---ATTCTCA-AGTGA--ACCCCGACACGTCC-----AAGTGA-CG--CTATT-GTCGCGACCCCAGG-------------------------------------------------------------------------------
>Telesonix_heucheriformis_U51260
-------------------------------------------------------------------------------------------------------------------------------------------------------TCGATACC--TGCA-CA-GCAGAA------CAA-CTCGCGAACACGTGG--TT--------------------GCCCNCGGT------------------------------GTCGT-------------CGAG-ACGCGC---GGTGA-AG---CTTCGCCCCCGAACGCCC---GACGT-TTGAG--GGAAGT-----GNTATCGNGCNC--TCTCGGCTAAA--AAA---CGAA--CCCC-GGCNCGAA-----CCAAGGA--ATTTAA-------AAGAAAGAGCA-TTCCCTCC-----------------------------------GGG---GTGTCATCTT--CTT-GAT--GTCTTTAANNNNNNNNNNNNNNNNNNNNNNNNNNNNNNNNNNNNNNNNNNNNNNNNNNNNNNNNNNNNNNNNNNNNNNNNNNNNNNNNNNNNNNNNNNNNNNNN-NNNNN-NNNNNNNNNNNNNNNNNNNNNNNNNNNNNNNNNNNNNNNNNNNNNNNNNNN--NNNNNNNNNCA-CC-CTC-CCACAGACCCTT----CCCCAGTCGGC--------GAAGAGGAATTTTGCGGGGAGCGGAGATTGGCCTCCCGTGCCGT-CCATAGGAAGACGGCGCGGTTGACCT-AAAAAA-GAAGTACCGAGCGGCGAAACGTCAC-ATAAGTGGTGGTACA-CAGGCCC-ACG-CGTCTT---GCCA-ATTC-GAGTCGTG------NGCGCGAGTCGCTCGA-GCT---ACTCCCG-AGAGG-AACCCCGACACGTCT-----ACCAGA-CG--CTACT-GTCGCGACCCCAGG-------------------------------------------------------------------------------
>Tellima_grandiflora_AF158952
-------------------------------------------------------------------------------------------------------------------------------------------------------TCGAAACC--TGCA-TG-GCAGAA------CAA-CTTGTGAACATGTAG--TTA--AACTT---GGGGGGGAGGGAGTGCAT----GCTCGCTCT----------CCCCC--GTTGT-------------CAAT-GTGTGC-TCAGTAA-CC---TCCCGCCCTAAAGCGCCTT--GGCGC-TTGAA--GGAGGT-----GTTATTGGATGC-TCTTTGACTTAA--CAA---CGAA--CCCC-GGCGTGAATTGCGCCAAGGA--ATACAA-------AAGAATGATCA--GTCCTCCAT-TTC---CTGTGTTCTT--GCACAAGCGATTG-GAGTA-TTGTCATCTT--CTT-GAT--GTCTTTAATGACTCTCGGCAACGGATATCTCGGCTCTCGCATCGATGAAGAACGTAGCGAAATGCGATACTTGGTGTGAATTGCAGAATCCCGTGAACCATCGA-GTTTT-TGAACGCAAGTTGCGCCCGAAGCCATCTGGTTGAGGGCACGTCTGCCTGGG--CCACGTACACACGC-CTC-CCACAAAACCTT---TCTCCATTTTGG--------GACAAGGATTT-TGTGGCGAGCAGAGAGTGGCCTCCCGTGCA----------ATTTTTGTGTGGTTGACCC-AAAAAA-GA-GTACCGAGTGACGAAGTGTCACGATAAGTGGTGGTATG-TAAGCCCTCAG-TGGCTTT--GCCA-AATC-GAGTCGTG------TGCATTTGTTACTCGG-GATG--ATTCTCA-AGCGA--ACCCCAACACGTCTT---AAATTGA-CG--CTATT-GTCGCGACCCCAGGTCA----------------------------------------------------------------------------
>Tiarella_polyphylla_AB163608_AB163671
[truncated: 2,157 more chars]
