# Supplementary material for: Contrasting evolutionary origins of two mountain endemics: Saxifraga wahlenbergii (Western Carpathians) and S. styriaca (Eastern Alps)
Source: BMC Evol Biol. 2019 Jan 11;19:18. doi: 10.1186/s12862-019-1355-x (PMC6329101; doi:10.1186/s12862-019-1355-x)
Supplement: Supplementary file 2 — Sequence alignments (FASTA) used in this study (ITS extended taxon set, ITS reduced taxon set, ITS reduced taxon set with NGS reads, ITS reduced taxon set with NGS reads for molecular clock, trnL–trnF and rpl32–trnL extended taxon set, trnL–trnF and rpl32–trnL reduced taxon set) and the BEAUti-generated XML file. See Methods for details and explanation. (ZIP 189 kb) [file 12862_2019_1355_MOESM2_ESM.zip › Tkach_et_al_ITS_reduced.fasta]

>Micranthes_nivalis_LM654384
-----------------------------------------------------------------------------------------------------------------------------------------TTGCTGAAACC-TGCA-AT-GCAGAA--AACATTGAGAACATGTTA---AAAAAATTGAGGAGGGGCATTTCAT----GTCTCTTCT-------CACC-TTTGT-------------GGGG-AGATATTTGATTTCT--TTAACCTTGCGTTTGCTTT--TATGCA-TGCGGGTGCAA--GTAATTGAGTGTTCCTTATATTG--CAA---CAAC--CCCCGGCGTGAATTGCGCCAAGGAATTTTT-AAAAAAAGAGCT---TTTTTCAT-TTT-ATGTTATTATGCATAT-AATGGAAAAATGTTATCTTCTTTAT--GTCTTTAATGACTCTCGGCAACGGATATCTCGGCTCTCGCATCGATGAAGAACGTAGCGAAATGCGATACTTGGTGTGAATTGCAGAATCCCGTGAACCATCGA-GTTTT-TGAACGCAAGTTGCGCCCGAAGCCTCT-GGTTGAGGGCACGTCTGCCTGGG--CCACGTACACACTTCTC-CCACAAA-CCTT---TCCTATTCTAGTTTAAGATT---TGTGTTGAGAAAAGATTGGCCTCCCATACT--CTTAT-GTGTGGTTGACCTAAAAAA-GAGTACGAGTGATGAAACGTCACGATAAGTGGTGGTTTATAAGCCTTTTT-TTTGGTTTTGCCA-AATC-GAGTCGAA--------CGTTTGTCACTTGAGATATG-CTCTAGTTAATCCCCACACGTTG---AAATGA-CG--CTATT--TCGCGACCCCAGGTCAGGCGGGATTACCCGCTGAGTTTAAGCATATCA--------------------------------------------
>Saxifraga_adscendens_(1)_LN812341
-----------------------------------------------------------------------------------------------------AACAAGGTTTCCGTAGGTGAACCTGCGGAAGGATCATTGTCGTAACC-TGCG-AAAGCAAGG--CAACTCGCGAACACGTAA--TTTACACTC--GGGAATCGA-AGGGT----GTCTCCCCC-GGGA-AAGCCCTTCCTT-CCCGAAAACGTCGGTTCGGCTCGGCGCTCGTT-GCTTTTCCTACGACGTAACA-CTCGTT-TGGGCCAGCGAC-CGTCGGGCTTGT----CCCTACG--CAA---CAAAAAAACCGGCGCGAAATGTGCCAAGGAACATGA--AAGAGAGTGCG--CTCTTCTGG-CGT-CAGC--ACT-GCTGCG-CTGGGATGGGCGTTGTCTTCTTGATGAGTTTATAATGACTCTCGGCAACGGATATCTCGGCTCTTACATCGATGAAGAACGTAGCAAAATGCGATACTTGGTGTGAATTGCAGAATCCCGTGAACCATCGA-GTCTT-TGAACGCAAGTTGCGCCCGAATCCTTTTGGTCGAGGGCACGTCTGCCTGGGTGTCACGTACACGCGCCTC-CTGCAAA-CCTT-CCYCTCTTTGTGGTCGAAGGGAC--TTGCGGGAGCAGATAATGGTATCCCGTGCT--CTTTCCGCGCGGCTTGCCTAAAAACAGAGAACCGGCGATGAAACGTCACGCCTAGTGGTGGTTAACGACGCCTAAC-GGCCG----ACCA-GTTC-GCGACGTG------ACTAGTTAT-CCCCTG-AAAT--CTCATACGACACCTCGGACGTCCTCTAATGGG-CGTGCTATT-GTCGCGACCCCA---------------------------------------------------------------------------------
>Saxifraga_adscendens_(2)_LT970992
---------------------------------------------------------------------------------------------------------------------------------------CATTGTCGTAACC-TGCG-AAAGCAAGG--CAACTCGCGAACACGTAC--TTTACACTC--GGGAATCGA-AGGGT----GTCTCCCCC-GGGA-AAGCCCTTCCTT-CCCGGCAACGTCGGGTCGGCTCGGCGCTCGTT-GCTTTCCGACGAA-GTAACA-CTCGTT-TGGGCTAGCGAC-CGTCGGGCTTGT----CCCTACG--CAA---CAAAAAAACCGGCGCGAAATGTGCCAAGGAACATGA--AAGAGAGTGCG--CTCTTCTGG-CGT-CAGC--ACT-GCTGCG-CTGGGATGGGCGTTGTCTTCTTGATGAGTTTATAATGACTCTCGGCAACGGATATCTCGGCTCTTACATCGATGAAGAACGTAGCAAAATGCGATACTTGGTGTGAATTGCAGAATCCCGTGAACCATCGA-GTCTT-TGAACGCAAGTTGCGCCCGAATCCTTTTGGTCGAGGGCACGTCTGCCTGGGTGTCACGTACACGCGCCTC-CCGTAAAACCTT-CCCCCTTTTGTGGTTGAAGGGAC--TTGCGGGAGCAGATAATGGTATCCCGTGCT--CTTTCCGCGCGGCTTGCCTAAAGACAGAGAACCGGCGATGAAACGTCACGCCTAGTGGTGGTTAACGACGCCTAAC-GGCCG----ACCA-GTTC-GCGACGTG------ACTAGTTAT-CCCCGG-AAAT--CTCATACGACACCTCGGACGTCCTCTAATGGG-CGTGCTAAT-GTCGCGACCCCAGGTCAGGCGGGACTACCCGCTGAATTTAAGCATATC---------------------------------------------
>Saxifraga_aizoides_LN812343
----------------------------------------------------------------------------------------------------TAACAAGGTTTCCGTAGGTGAACCTGCGGAAGGATCATTGTCGTAACC-TGCG-AAAGCAAAG--CAACTCGCGAACACGTAG--TTAACACTC--GGGGATCCA-AGCGC----GTCCTCCTTGGGGG-ACGCCCTTTCTC-CCC---AAAGTCGGGACGGCTCGGTGCTCGTT-GCTCGCAGGCGGC----GCG-CYCGTCGCGAGCTTACGGC-CTCCGGGCCTT-----CCAGACT--CAA---CAAAA-AACCGGCGTGGAATGCGCCAAGGAACATGA--AAGAGAGTGCG--CTMTTCCGG-CGT-CAGC-TCGC-GCTGCG-CTCGGATGGGCGTTGTCTTCTTGATGAGTTTATAATGACTCTCGGCAACGGATATCTCGGCTCTTACATCGATGAAGAACGTAGCAAAATGCGATACTTGGTGTGAATTGCAGAATCCCGTGAACCATCGA-GTCTT-TGAACGCAAGTTGCGCCCGAATCCATCTGGTTGAGGGCACGTCTGCCTGGGTGTCACGTACACATGCCTC-CCGCAAA-CCTT-CCCCTTTTTGTGGACGAAGGGTC--TAGCGGGAGCAGATGATGGTATCCCGTGCC--CTTTCTGCGCGGCTTGCCTAAAAATGGAGATTCGGCGACGAAACGTCACGTCTAGTGGTGGTTGATGAGGCCTAAC-GGCCG----ACCA-GTTC-GCGGCGTG------ATCGTTTGTCGCACGA-AAGT--CTCGGACGACACCTTGGACGCCCTATAACGGG-CGTGCTACT-GTCGCGACCCCAGGTCA----------------------------------------------------------------------------
>Saxifraga_anadyrensis_(2)_LN812348
-------------------------------------------------------------------------------------------------------------------------------------------------------------GCAAAA--CAACCTGCGAACATGTAC--TTA-CATTC--GGGGATCCA-AGTGC----GTCTGCTTCGGCGG-ATGCTCTTTCTT-CCC---AACGTTGAGATGGCTCGGCATGTGCTTGCTTACCAACGAA----GCA-TTCGTTGGGAGTTGGCACT-TACTGAGCTTT-----CTCGACA--TAA---CAAAA-ACCCGGCGTGAACTGCGCCAAGGAACATAAT-AAGAGCGTGCA--TTCTCCCGG-TGT-TTGC-TTTT-GCTTCA-CTCGGATGGATGTCATCTTCTTGATGAGTTTATAATGACTCTCGGCAACGGATATCTCGGCTCTTGCATCGATGAAGAACGCAGCAAAATGCGATACTTGGTGTGAATTGCAGAATCCCGTGAACCATCGA-GTCTT-TGAACGCAAGTTGCGCCCGAATCCTTCCGGTCGAGGGCACGTCTGCCTGGGTGTCACGTACACACGTCTC-TCACAAA-CCTT--TCCCTTCATGGG-TGAAGGGTC--TTGCGTGAGCAGAATTTGGTCTCCCGTGCTT-TGTATTGTGCGGCTTACCTAAAAATTGAGAGCCAGTGATGAAACTTCACGTCTAGTGGTGGTTAAGGAACCTTCGT-GGGTCAAAAACCA-GTTC-GCGGCGTG------AAAGTTTGTCACTTGG-AAAGTTCTCTATCGACACCTTGAACGTCTTTTAATGAC-CGTTCTACT-GTCGCGACCCC----------------------------------------------------------------------------------
>Saxifraga_andersonii_LN812349
-------------------------------------------------------------------------------------------------------------------------------GGAAGGATCATTGTCGTAACC-TGCG-AAAGCAAAG--CAACTCGCGAACACGTAG--TCAACACTC--GGGGATTCG-AGCGC----GTCCTCCCCGGGGG-ACGCCCTTTCTC-CCC---AAAGTCGGGGCGGCCCGGCGCTCGTT-GCTCGCAGGCGGC----GCG-ATTGTCGCGAGCYAACGGC-CTCCGAGCCCT-----YCCGACG--CAA---CAAAA-AACCGGCGCGGAATGCGCCAAGGAATATGA--AAGAGAGTGCG--CTCTTCCGG-CKT-CAGC-TCGC-GCTGCG-CTCGGACGGGCGTCGTCTTCT-GATGAGTTTATAATGACTCTCGGCAACGGATATCTCGGCTCTTACATCGATGAAGAACGTAGCAAAATGCGATACTTGGTGTGAATTGCAGAATCCCGTGAACCATCGA-GTCTT-TGAACGCAAGTTGCGCCCGAATCCATCTGGTTGAGGGCACGTCTGCCTGGGTGTCACGTATAAGCGCCTC-CCGCGAA-CCTT-CCCCTTTATGCGGACGAATGGTC--TCGCGGGAGCAGATGTTGGTATCCCGTGCC--TGTTTCGCGCGGCTTGCCTAAAAACGGAGATCCGGCGACGAAACGTCGCGTCTAGTGGTGGTTGATGAGGCCTAAC-GGCCG---AACCA-GTTC-GCGGCGCG------ATCGTTTGTCGCAAGA-AAGT--CTCGGACGACACCTCGGACGCCCCCTAACGGG-CGTGCCACT-GTCGCGACCCCAGGTCAGGCGGGACTACCCGCTGAATTTAAGCATATC---------------------------------------------
>Saxifraga_seguieri_(2)_LN812350
-----------------------------------------------------------------------------------------------------AACAAGGTTTCCGTAGGTGAACCTGCGGAAGGATCATTGTCGTAACC-TGCG-AAAGCAATG--CAACTTGCGAACATGTAC--TTAACACTC--GGGAATCCA-AAGGT----GTCTCCCTT-GGGA-ACATCCTTTGTTTCCCGACAACGTCGGTGCGACTCGGCGTTCGTT-GC-TCCCAGTAGTCATATGA-CTCGCT-CGGGCCAACAAA-CGCCGGGCTGA-----ACCAACG--CAA---CAAAA-AACCGGCGTGAAATGCGCCAAGGAACATGA--AAGAGAGTGCG--CTCTTCTGG-TGT-CAGC--ACT-GCTGCG-CTAGGACGGGCGTTGTCTTCTTGATGAGTTTATAATGACTCTCGGCAACGGATATCTCGGCTCTTACATCGATGAAGAACGTAGCAAAATGCGATACTTGGTGTGAATTGCAGAATCCCGTGAACCATCGA-GTCTT-TGAACGCAAGTTGCGCCCGAATCCTTTTGGTCGAGGGCACGTCTGCCTGGGTGTCACGTACACATGCCTC-CCGCAAA-CCTT---CCCCTTTGTGGATGAAGGGC---TCGCGGGAGCAGATAATGGTATCCCGTGCT--CTTTCCGTGCGGCTTGCCTAAAATTAGAGAGCCGGTGATTAAACGTCACGCCTAGTGGTGGTTAACGAGGCCTAAC-GGCCA----ACCA-GTTC-GCGACGTG------ACTAACTATCCCCCGG-AAAT--CTCACACGACACCTTGGACGTCCGGTAATGGA-CGTGCTATT-GTCGCGACCCCA---------------------------------------------------------------------------------
>Saxifraga_androsacea_(1)_LT970993
-----------------------------------------------------------------------------------------------------------------------------------------TTGTCGTAACC-TGCG-AAAGCAATG--CAACTTGCGAACACGTAC--TTAACACTC--GGGAATCCA-AGGGT----GCCTCCCTC-GGGA-GCACCCTTTGTTTTCCGACAACGTCGGTGCGACTTGGCGTTCGTT-GC--TCCCTGCGTTGTAAAA-CTCGCT-CGGGCCAACCAA-CGTCGGGCTAA-----ACCAACG--CAA---CAAAA-AACCGGCGTGAAATGCGCCAAGGAACATGA--AAGAGAGTGCG--CTCTTCTGG-TGT-CAGC--ACT-GCTGCG-CCAGGACGGGCGTTGTCTTCTTGATGAGTTTATAATGACTCTCGGCAACGGATATCTCGGCTCTTACATCGATGAAGAACGTAGCAAAATGCGATACTTGGTGTGAATTGCAGAATCCCGTGAACCATCGA-GTCTT-TGAACGCAAGTTGCGCCCGAATCCTTTTGGTCGAGGGCACGTCTGCCTGGGTGTCACGTACACATGCCTC-CCGCAAA-CCTT-CCCCCGTTTGTGGATGAAGGGC---TCGCGGGAGCAGATAATGGTATCCCGTGCT--CTTTCCGCGCGGCTTGCCTAAAAATAGAGAGCCGGTGATTAAACGTCACGCCTAGTGGTGGTTAACGAGGCCTAAC-GGCCA----ACCA-GTTC-GCGACGTG------ACTAACTATCCCCCGG-AAAT--CTCACACGACACCTTGGACGTCTTGTAATGGA-CGTGCTATT-GTCGCGACCCCAGGTCAGGCGGGACTACCCGCTGAATTTAAGCATATCA--------------------------------------------
>Saxifraga_aphylla_(2)_LT970994
---------------------------------------------------------------------------------------------------------------------------------------------CGTAACC-TGCG-AAAGCAATG--CAACTTGCGAACACGTAC--TTAACCCTC--GGGAATCCA-AGGGT----GCCTCCTTC-GGGG-ACGCCCTTTTTT-CCCGACAACTTCGGGGCGGCTCGGCGTTCGTT-GG---CTTGGCGGCGTAAAA-CCYGCT-CGGGCTAACAAC-TTTCGGCTAA------ACCAACG--CAA---CAAAA-AACCGGCGTGAAATGCGCCAAGGAACATGA--AAGAGAGTGCG--CTCGTCTGG-KGT-CAGC--ACT-GCTACG-CTAGAACGGGCGTTGTCTTCTTGATGAGTTTATAATGACTCTCGGCAACGGATATCTCGGCTCTTACATCGATGAAGAACGTAGCAAAATGCGATACTTGGKGTGAATTGCAGAATCCCGTGAACCATCGA-GTCTT-TGAACGCAAGTTGCGCCCGAATCCTTTTGGTCGAGGGCACGTCTGCCTGGGTGTCACGTACACATGCCTC-CCGCAAA-CCCT-CCCCACTTTGTGG-CGAAGGGCC--TCGCGGGAGCAGATAATGGTATCCCGTGCC--CTTTCCGCGCGGCTTGCCTAAAAATAGAGAGCCGGTGATGAAACGTCACGCCTAGTGGTGGTTAACGAGGCCTGAC-GGCCG----ACCA-GTTC-GCGACGTG------ACTAATTAT-CCCCGG-AAAT--CTTACACGACACCTTGGACGTCCTTTAATGGA-CGTGCTATT-GTCGCGACCCCAGGTCAGGCGGGACTACCCGCTGAATTTAAGCATATCAT-------------------------------------------
>Saxifraga_arachnoidea_LN812353
-----------------------------------------------------------------------------------------------------AACAAGGTTTCCGTAGGTGAACCTGCGGAAGGATCATTGTCGTAACC-TGCG-AAAGCAATG--CAACTTGCGAACATGTAC--TTAACCCTC--GGGAATCCA-AGGGT----GCCTCCTTC-GGGG-ACGCCCTTTTTTTCACGACAACTTCGGGGCGGCTCGGCGTTCGTT-GC--TCTCGGCGGCGTAAAA-CCCGCT-CGGGCTAACAAA-CGTTCGGCTAA-----ACCAACG--CAA---CAAAA-AACCGGCGTGAAATGCGCCAAGGAACATGA--AAGAGAGTGCG--CTCGTCTGG-TGT-CAGC--ACT-GCTGCG-CTAGAACGGGCGTTGTCTTCTTGATGAGTTTATAATGACTCTCGGCAACGGATATCTCGGCTCTTACATCGATGAAGAACGTAGCAAAATGCGATACTTGGTGTGAATTGCAGAATCCCGTGAACCATCGA-GTCTT-TGAACGCAAGTTGCGCCCGAATCCTTTTGGTCGAGGGCACGTCTGCCTGGGTGTCACGTACACATGCCTC-CCGCAAA-CCCT-CCCCACTTTGTGG-TGAAGGGCC--TCGCGGGAGCAGATAATGGTATCCCGTGCC--CTTTCTGCGCGGCTTGCCTAAAAATAGAGAGCCGGTGATGAAACGTCACGCCTAGTGGTGGTTAACGAGGCCTGAC-GGCCG----ACCA-GTTC-GCGACGTG------GCTAATTAT-CCCCGG-AAAT--CTTACACGACACCTTGGACG--------------------------------------------------------------------------------------------------------------------
>Saxifraga_berica_LN812360
---------------------------------------------------------------------------------------------------------------------------------------CATTGTCGTAGCC-TGCG-AAAGCAATG--CAACTCGTGAACACGTAC--TTAACCCTC--GAGAATCCA-AGGGT----GCCTCCTTC-AGGG-ACGCCCTTTTTTTSCCGACAACTTTGGGGCGGCTCGGCGTTTGTT-GC--TMMCGACGGCGTAAAA-CTCGCT-CGGGCTAACAAA-CGTTGGGCTAA-----ACCAACG--CAA---CAAAA-AACCGGCGTGAAATGCGCCAAGGAACATGA--AAGAGAGTTCG--CTCGTTTGG-TGT-CAGC--ACT-GCTGCG-CCAGGACGTGCGTTGTCTTCTTGATGAGTTTATAATGACTCTCGGCAACGGATATCTCGGCTCTTACATCGATGAAGAACGTAGCAAAATGCGATACTTGGTGTGAATTGCAGAATCCCGTGAACCATCGA-GTCTT-TGAACGCAAGTTGCGCCCGAATCCTTTTGGTCGAGGGCACGTCTGCCTGGGTGTCACGTACACATGCCTC-CTGCAAA-CCTT-TCCCACTTTGTGGATTTAGGGCC--TTGCGTGAGCAGATAATGGTATCCCGTGCC--TTTCCCGCGCGGCTTGCCTAAAAATAGAGAGCCGGTGATGAAACGTCACGCCTAGTGGTGGTTAATGAGGCCTGAC-GGCCA----ACCA-GTTC-GCGACGTG------ACTAGTTAT-CCCGTG-AAAT--CTCACACGACACTTTGGATGTCTTGTAAAGGA-CGTGCTATT-GTCGCGACCCCAGGTCAGGCGGGACTACCCGCTGAATTTAAGCATATC---------------------------------------------
>Saxifraga_bryoides_LN812371
----------------------------------------------------------------------------------------------------------------------------------------------------------------------------CGAACACGTAG--CTAACAATC--GGGGATCCA-AGCGC----GTCTCCCCTGGGGG-AGGCCCTTTCTT-CCC---AACGTCGGGGCGGCTC-----------------------------------GTTGCGAGTTAACGAC-CTCCGGGCCTT-----CCCGATG--CAA---CAAAA-AACCGGCGCGAAATGCGCCAAGGAACATGA--AAGAGAGTGCG--CTCTTCCGG-CGT-CAGC-TCGC-GCTGTG-CTCGGACGGGCGTCGTCTTCTTGATGAGTTTATAATGACTCTCGGCAACGGATATCTCGGCTCTTACATCGATGAAGAACGTAGCAAAATGCGATACTTGGTGTGAATTGCAGAATCCBGTGAACCATCGA-GTCTT-TGAACGCAAGTTGCGCCCGAATCCATCTGGTCGAGGGCACGTCTGCCTGGGTGTCACGTACACGCGTCTC-CCGCGAA-CCTY--CCCCTTTCGAGGACGAAGGGTC--TCGCGGGAGCAGATATTGGTATCCCGTGCC--CGTTTCGCGCGGTTTGCCTAAAAACGGAGAGCCTGTGACGAAACGTCACGCCTAGTGGTGGTTAACAAGGCCTAAC-GGCCG----ACCA-GTTC-GTGGCGTG------CGCGTTTGTCGCAAGG-AAGT--CTCAGACGACACCTTGAACGTCCCCTAACGGGGCGTGCTACT-GTCGCGACCCCAGGTCAGGCGGGACTACCCGCTGAA---------------------------------------------------------
>Saxifraga_bulbifera_LN812372
--------------------------------------------------------------------------------------------------CGTAACAAGGTTTCCGTAGGTGAACCTGCGGAAGGATCATTGTCGTAACC-TGCG-AAAGCAATG--CAACTCGCGAACACGTAC--TTTACACTC--GGGAATCCA-GGGGT----GCCTCCCTC-GCGA-ACACCCTTGGTTTCCCGACAACGTCGGGGCGGCCTGGCTTTCTTT-TC--TCTCGGCGATGTAAAA-CTCGCC-CGGGCTAACAGG-CGTAGGGCTAA-----ACCAACG--GAA---CAAAA-AACCGGCGTGAAATGCGCCAAGGAACATGA--AAGAGAGTGCG--CTCTTTTGG-TGT-CAGC--ACT-GCTGCG-CCAGGACGGGCGTTGTCTTCTTGATGAGTTTATAATGACTCTCGGCAACGGATATCTCGGCTCTTACATCGATGAAGAACGTAGCAAAATGCGATACTTGGTGTGAATTGCAGAATCCCGTGAACCATCGA-GTCTT-TGAACGCAAGTTGCGCCCGAATCCTTTTGGTCGAGGGCACGTCTGCCTGGGTGTCACGTACACATGCCTC-CTGCAAA-CCTT--CCCCCTTTGTGGATGAAGGGCC--TCGCGGGAGCAGATAATGGTATCCCGTGCT--CTTTCCGCGCGGCTTGCCTAAAAATGGAGAGCTGGTGATGTAACGTCACGCCTAGTGGTGGTTAACGAGGCCTGAC-GGCCA----ACCA-GTTC-GCGGCGTG------ACTATTATT-CACTGG-AAAT--CTCCTGCGACACCTTGGATGTCCTCTGATGGA-CTTGCTATT-GTCGCGACC------------------------------------------------------------------------------------
>Saxifraga_caesia_LN812373
----------------------------------------------------------------------------------------------------TAACAAGGTTTCCGTAGGTGAACCTGCGGAAGGATCATTGTCGTAACC-TGCG-AAAGCAAAG--CAACTCGCGAACACGTAG--TTAACACTC--GGGGATCCA-AGCGC----GTCCTCCCCGGGGG-ACGCCCTTTCTC-CCC---AATGTCGGGTCGGCTCGGGGCTCGTC-GCTCGCAGGCGGC----GCG-CTCGTCGCGGGCTTACGGC-CTCCGGGCCTT-----CCCGACG--CAA---CAAAA-AACCGGCGCGGAATGCGCCAAGGAACATGA--AAGAGAGTGCG--CTCTTCCGG-CGT-CAGC-TCGC-GCTGCG-TTCGGACGGGCGTCGTCTTCTTGATGAGTTTATAATGACTCTCGGCAACGGATATCTCGGCTCTTACATCGATGAAGAACGTAGCAAAATGCGATACTTGGTGTGAATTGCAGAATCCCGTGAACCATCGA-GTCTT-TGAACGCAAGTTGCGCCCGAATCCATCTGGTTGAGGGCACGTCTGCCTGGGTGTCACGTACAAACGCCTC-CCGCAAA-CCTT-CCCCCTTTTGTGGGCGAAGGGTC--TCGCGGGAGCAGATATTGGTATCCCGTGCC--CGTTCCGCGCGGCTTGCCTAAAATCGGAGATCCGGCGACGAAACGTCACGTCTAGTGGTGGTTGATGAGGCCTAAC-GGCCG----ACCA-GTTC-GCGGCGTG------ATCGTTTGTCGTACGG-AAGT--CTCGGACGACACCTCGGACGCCCTCTAACGGG-CGTGCTACT-GTCGCGACCCC----------------------------------------------------------------------------------
>Saxifraga_conifera_(2)_LN812394
----GTGA-AGTGTTCGGATCGCGGCGATGTGGGCGGTTCGCTGCCTGCGACGTCGCGAGAAGTCCATTGAACCTTATCATTTAGAGGAAGGAGAAGTCGTAACAAGGTTTCCGTAGGTGAACCTGCGGAAGGATCATTGTCGTAGCC-TGCG-AAAGCAATG--CAACTCGCGAACACGTAC--TTAACACTC--GGGAATCCA-GGGGT----GCCTCCCTCGTTGA-GCACCCTTGGTTTCCCGACAACGTCGGGGCGGCCTGGCGTTCTTT-TC-TCCCGG-CGACGTGAAA-CTCGCT-CGGGCTAACCAA-CGCCGGGCTTA-----ACCAACG--CAA---CAAAA-AACCGGCGTGAAATGCGCCAAGGAACATGA--AAGAGAGTGCG--CTCTTCTGG-TGC-CAGC--ACT-GCTGCG-CTAGGACGGGCGTTGTCTTCTTGATGAGTTTATAATGACTCTCGGCAACGGATATCTCGGCTCTTACATCGATGAAGAACGTAGCAAAATGCGATACTTGGTGTGAATTGCAGAATCCCGTGAACCATCGA-GTCTT-TGAACGCAAGTTGCGCCCGAATCCTTTTGGTCGAGGGCACGTCTGCCTGGGTGTCACGTACACATGCCTC-CCGCAAA-CCTTCCCCCCCTTTGTGGATGAAGGGCC--TCGCGGGAGCAGATAATGGTATCCCGCGCC--ATTTCCGCGCGGCTTGCCTAAAAATAGAGAGCCGGTGATGAAACGTCACGCCTAGTGGTGGTTAACGAGGCCTAAC-GGCCA----ACCA-GTTC-GCGACGAG------ACTAGTTTTTTCCCGG-AAAT--CTCCTGCGACACCTTGGACGTCCTCTAGTGGA-CGTGCTATT-GTCGCGACCCCAGGTCAGGCGGGACTACCCGCTGAATTTAAGCATATCAATA-AG-CGGAGGAAGAGAAACTTACAAGGATTCCCCTAGTAAC
>Saxifraga_cuneata_LN812403
----------------------------------------------------------------------------------------------------------------------------------------ATTGTCGTAACC-TGCG-AAAGCAATG--CAACTCGCGAACACGTAC--TTTACACTC--GTGAATCCA-GGGGT----GCCTCCCTC-GCGA-GCACCCTTGGTTTCTCGACAACGTCGGGGCGGCCTGGCGTTCTTT-TC--TC-CGGCGATGTAAAA-CTCGCT-CGGGCAAACAGA-CGCCGGGCTAA-----ACCAACG--GAA---CAAAA-AACCGGCGTGAAATGCGCCAAGGAACATGA--AAGAGAGTGCG--CTCTTCTGG-TGT-CAGC--ACT-GCTGCG-CTAGGACGGGCGTTGTCTTCTTGATGAGTTTATAATGACTCTCGGCAACGGATATCTCGGCTCTTACATCGATGAAGAACGTAGCAAAATGCGATACTTGGTGTGAATTGCAGAATCCCGTGAACCATCGA-GTCTT-TGAACGCAAGTTGCGCCCGAATCCTTTTGGTCGAGGGCACGTCTGCCTGGGTGTCACGTACACATGCCTC-CCGCCAA-CCTT-CCCCCCTTTGTGGATGAAGGGCC--TCGCGGGAGCAGATAATGGTATCCCGTGCC--CTTTCCGCGCGGCTTGCCTAAAAATGGAGAGCCGGTGATGTAATGTCACGCCTAGTGGTGGTTAACGAGGCCTAAC-GGCCA----ACCA-GTTC-GCGGTGTG------ACTGGTTTT-CACCGG-AAAT--CTCCTGCGACACCTTGGACGTCCTTTAATGGA-CGTGCTATT-GTCGCGACCCCAGGTCAGGCGGGACTACCCGCTGAATTTAAGCATATC---------------------------------------------
>Saxifraga_cymbalaria_(1)_LN812405
------------------------------------------------------------------------------------------------------ACAAGGTTTCCGTAGGTGAACCTGCGGAAGGATCATTGTCGTAGCCTTGCG-AAAGCAAAA--CAACTCGTGAACGCGTAG--TCAACACTC--GGGGATCAA-AGAGA----GTCCCCCAA-GGGG-ACCCCCTTTCTT-CCC---AACGTCGCGAAGGACCGGCGCTTGCT-CG--CTCGTCGGC-GAAGCT-CTCGTCGCGAGTTGGCGGT-TTTTCGGTCCCT----CGAGACA--CAA---CCAAA-ACCCGGCGTGAAATGCGCCAAGGAACATAA--AAGGGAGTGCC--CCCGTTCGG-CGC-CGGC-TCGC-GCCGCG-CTAGGACGGGCGTCGTCTTCTTGATGAGTTTATAATGACTCTCGGCAACGGATATCTCGGCTCTTACATCGATGAAGAACGTAGCAAAATGCGATACTTGGTGTGAATTGCAGAATCCCGTGAACCATCGA-GTCTT-TGAACGCAAGTTGCGCCCGAATCCTTTTGGTTGAGGGCACGTCTGCCTGGGTGTCACGTACACACGCCTCCCCTCAAACCCTT---CCCCCTATGGGACGAAGGGCGCGTTGGGTGAGCAGAGATTGGTATCCCGTGCC--ACTGCCGCGCGGCCTACCTAAAATCAGGGAGCCAGTGATGAAACTTCACGCCTAGTGGTGGTTAATGAGCCCTACG-GGTCG----ACCA-GTTC-CTGGCGTG------AGTGTTTTTCCATCGG-AACT--CCCGTTCGACACCTTGGACGTCCTCTAATGGG-CGTGCTATT-GTCGCGACCCCA---------------------------------------------------------------------------------
>Saxifraga_discolor_LN812411
----------------------------------------------------------------------------------------------------------------------------------------ATTGTCGTAACC-TGCG-AAAGCAAGG--CAACTCGCGAACACGTAC--TTTACACTC--GGGAATYGA-AGGGT----GTCTCCCCC-GGGA-AAGCCCTTCCTT-CCCGGCAACGTCGGGTCGGCTCGGCGCTCGTT-GC-TTTCCGACGAAGTAACA-CTCGTT-TGGGCTAGCGAC-CGTCGGGCTTGT----CCCTACG--CAA---CAAAAAAACCGGCGCGAAATGTGCCAAGGAACATGA--AAGAGAGTGCG--CTCTTCTGG-CGT-CAGC--ACT-GCTGCG-CTGGGATGGGCGTTGTCTTCTTGATGAGTTTATAATGACTCTCGGCAACGGATATCTCGGCTCTTACATCGATGAAGAACGTAGCAAAATGCGATACTTGGTGTGAATTGCAGAATCCCGTGAACCATCGA-GTCTT-TGAACGCAAGTTGCGCCCGAATCCTTTTGGTCGAGGGCACGTCTGCCTGGGTGTCACGTACACGCGCCTC-CCGTAAAACCTT-CCCCCTTTTGTGGTTGAAGGGAC--TTGCGGGAGCAGATAATGGTATCCCGTGCT--CTTTCCGCGCGGCTTGCCTAAAGACAGAGAACCGGCGATGAAACGTCACGCCTAGTGGTGGTTAACGACGCCTAAC-GGCCG----ACCA-GTTC-GCGACGTG------ACTAGTTAT-CCCCGG-AAAT--CTCATACGACACCTCGGACGTCCTCTAATGGG-CGTGCTATT-GTCGCGACCCCAGGTCAGGCGGGACTACCCGCTGAATTTAAGCATATCA--------------------------------------------
>Saxifraga_erioblasta_LN812415
-----------------------------------------------------------------------------------------------------------------------------------------------------------------TG--CAACTCGCGAACACGTAC--TTTACACTC--GGGAATCCA-GGGGT----GCCTCCCTC-GCGA-ACACCCTTGGTTTCCCGACAACGTCGGGGCGGCATGGCGTTCTTT-TC--TCCCGGTGACGTAAAA-CTCGCT-CGGGATAACTAA-CGCCCGGCTAA-----ACCAACG--CAA---CAAAA-AACCGGCGTGAAATGCGCCAAGGAACATGA--AAGAGAGTGCG--CTCTTCTGG-TGT-CAGC--ACT-GCTGCG-CCAGCACGGGCGTCGTCTTCTTGATGAGTTTATAATGACTCTCGGCAACGGATATCTCGGCTCTTACATCGATGAAGAACGTAGCAAAATGCGATACTTGGTGTGAATTGCAGAATCCCGTGAACCATCGA-GTCTT-TGAACGCAAGTTGCGCCCGAATCCTCTTGGTCGAGGGCACGTCTGCCTGGGTGTCACGTACACATGCCTC-CCGCAAA-CCTT-CCTCCCTTTGTGGATGAAGGGCC--TCGCGGGTGCAGATAATGGTATCCCGTGCC--CTTTCCGCGCGGCTTGCCTAAAAATGGAGAGCCAGTGATGTAACGTCACGCCTAGTGGTGGTTAACGGGGCCTAAC-GGCCA----ACCA-GTTC-GCGGCGTG------ACTAGTCTT-CATCGG-AAAT--CTCCCACGACACCTTGGACGTCCTCTAATGGA-CGTGCTATT-GTCGCGACCCCAGGTCAGGCGGGACTACCCGCTGA----------------------------------------------------------
>Saxifraga_eschscholtzii_(1)_LN812416
-------------------------------------------------------------------------------------------------TCGTAACAAGGTTTCCGTAGGTGAACCTGCGGAAGGATCATTGTCGTAACC-TGCG-AAAGCAACA--CGACTCGCGAACACGTAG--TTA-AACTC--GGGGATCCG-AGCGC----GTCTCCTCCGGGC--ACGCTCTCGGTT-CCC---AACGCCGGAGTGGCTCGGCGTCTGCC-GCTCGCCGACGAA----GCA-TTCGTCGCGGGCCGGCGTTCGTCCGGGCTGT-----CCCGACA--CAA---CAAAA-ACCCGGCGTGAAATGCGCCAAGGAACATAA--AAGAGAGCGCA--TTCGTCCGG-TGC-CAGC-WCGC-GCTGCG-CTCGGACGGGTGCCGTCTTCTTGATGAGTTTATAATGACTCTCGGCAACGGATATCTCGGCTCTTACATCGATGAAGAACGTAGCAAAATGCGATACTTGGTGTGAATTGCAGAATCCCGTGAACCATCGA-GTCTT-TGAACGCAAGTTGCGCCCGAATCCTTCTGGTTAAGGGCACGTCTGCCTGGGCGTCACGTACACACGTCTC-CCACAAT-CCTT--CGCCCCTTGCGGACGGAGGGTC--CCGTGCGAGCAGAGATTGGCATCCCGCGCT--CTCGAGGCGCGGCTTGCCTAAAAACGGAGAGCCAGTGATGAAACGTCACGTCTAGTGGTGGTTAGTGTGCCTYGAC-GGCCG----ACCA-GTTC-GCGGCGTG------AATGTTTGTCGCTCGG-AAAG--CTCGACCGACACCTCGAACGTCGTCTAATCGG-CGTGCTACT-GTCGCGACCCCAGGTCAGGCG------------------------------------------------------------------------
>Saxifraga_facchinii_LT970995
-----------------------------------------------------------------------------------------------------TACAAGGTTTCCGTAGGTGAACCTGCGGAAGGATCATTGTCGTACTC-TGCG-AAAGCAATG--CAACTCGCGAACGCGTAC--TTAACCCTC--GAGAATCCA-AGGGT----GCTTCCTTC-GGGA-ATGCCTTTTTTTTCCCGACAACTTCGGCGCGGCTCGGCGTTCGTT-GC--TCCCGACGGTGTAAAA-CTCGCT-CGGGCTAACAAA-CGTTGGGCCTA-----ACCAACG--TAA---CAAAA-AACCGGCGTGAAATGCGCCAAGGAACATAA--AAGAGAGTGCG--TTCGTCTGG-TGT-CAGC--AGT-GTTGCG-CCAGGACGGGCGTTGTCTTCTTGATGAGTTTATAATGACTCTCGGCAACGGATATCTCGGCTCCTACATCGATGAAGAACGTAGCAAAATGCGATACTTGGTGTGAATTGCAGAATCCCGTGAACCATCGA-GTCTT-TGAACGCAAGTTGCGCCCGAATCCTTTTGGTCGAGGGCACGTCTGCCTGGGTGTCACGTACACATGCCTC-CCGCAAA-CCTT-TCCCACTTTGTGGATTTAGGGTC--TTGTGGGAGCAGATAATGGTATCCCGTCCT--CTTTTCGTGCGGCTTGCCTAAAAATAGAGAGCCGGTGATGAAAAGTCACGCCTAGTGGTGGTTAACGAGGCCTGAC-GGCCA----ACCA-GTTC-GCGACGTG------ACCAATTAT-CCCCGC-AAAT--CTCATACGACACCTTGAACGTTCTGTAATGGA-CGTGCTATT-GTCGCGACCCCAG--------------------------------------------------------------------------------
>Saxifraga_felineri_LN812419
---------------------------------------------------------------------------------------------------------------------------------------CATTGTCGTAACC-TGCG-AAAGTAAAG--CAACTCGCGAACACGTAG--TCAACACTC--GGGGATCCG-AGCGC----GTCCTCCCCGGGGG-ACGCCCTTTCTC-CCC---AAAGTCGGGGCGGCCCGGCGCTCGTT-GCTCGCAGGCGGC----GCG-ATTGTCGCGAGCTAACGGC-CTTCGGGCCTT-----CCCGACG--CAA---CAAAA-AACCGGCGCGGAATGCGCCAAGGAATATGA--AAGAGAGTGCG--ATCTTCCGG-CGT-CAGC-TCGC-GCTGCG-CTCGGACGGGCGTCGTCTTCTTAATGAGTTTATAATGACTCTCGGCAACGGATATCTCGGCTCTTACATCGATGAAGAACGTAGCAAAATGCGATACTTGGTGTGAATTGCAGAATCCCGTGAACCATCGA-GTCTT-TGAACGCAAGTTGCGCCCGAATCCATCTGGTTGAGGGCACGTCTGCCTGGGTGTCACGTACACGCGCCTC-CCGCCAA-CCTT-CCCCTTTATGCGGACGAAGGGTC--TCGCGGGAGCAGATGTTGGTATCCCGTGCC--TGTTTCGCGCGGCTTGCTTAAAAACGGAGATCCGGCGATGAAATGTCGCGTCTAGTGGTGGTTGATGAGGCATAGC-CGCCG---AACCATGTGCTTCGGCGCG------ATCGTTTGTCGCAGGA-AAGT--CTCGGACGACACCTCGGACGCCCCCTAACGGG-CGTGTTACT-GTCGCGACCCCAGGTCAGGCGGGACTACCCGCTGAATTTAAGCATATC---------------------------------------------
>Saxifraga_globulifera_(1)_LN812437
-------------------------------------------------------------------------------------------------TCGTAACAAGGTTTCCGTAGGTGAACCTGCGGAAGGATCATTGTCGTAACC-TGCG-AAAGCAATG--CAACTCGCGAACCCGTAC--TTTACACTC--GGGAATCCA-GGGGT----GCCTCCCTC-GCGA-ACACCCTTGGTTTTCGGACAACGTTGGGGCGGCATGGCGTTCTTT-TC--TCCCGGCGACGTAAAA-CTCGAT-CGGGCTAACAAA-CGCYGGGCTAA-----ACCAACG--CAA---CAAAA-AACCGGCGTGAAATGCGCCAAGGAACATGA--AAGAGAGTGCG--CTCTTCTGG-TGT-CAGC--ACT-GCTGCG-CCAAGACGGGCGTTGTCTTCTTGATGAGTTTATAATGACTCTCGGCAACGGATATCTCGGCTCTTACATCGATGAAGAACGTAGCAAAATGCGATACTTGGTGTGAATTGCAGAATCCCGTGAACCATCGA-GTCTT-TGAACGCAAGTTGCGCCCGAATCCTTTTGGTCGAGGGCACGTCTGCCTGGGTGTCACGTACACATGCCTC-CCGCAAA-CCTT--CCCCCTTTGTGGAAGAAGGGCC--TCGCGGGAGCAGATAATGGTGTCCCGTGCC--CTTTTCGCGCGGCTTGCCTAAAAATGGAGAGCCGGTGATGTAGCGTCACGCCTAGTGGTGGT-AACGAGGCCTAAC-GGCCA----ACCA-GTTC-GCGGCGTG------ACTAGTTTT-CACCGG-AAAT--CTCCTGCGACACCTTGGACGTCCTCTAACGGA-CATGCTAT-----------------------------------------------------------------------------------------------
>Saxifraga_hirculus_var_hirculus_(2)_LN812450
---------------------------------------------------------------------------------------------------GTAACAAGGTTTCCGTAGGTGAACCTGCGGAAGGATCATTGTCGTAACC-TGCG-AAAGCAAAA--CGACTCGCGAACACGTAG--TTA-CAATC--GGGGATCCA-AGCGY----GTCTCCCTAGGGGT-ACGCTCTTGTTT-CCC---AACGTCGGGATGGTTAGGCGTTTGCC-GCTCGTCGGCGAA----GTA-TTCGTCGTGAGTTGGCATTTCTCCTCGCTTTG----CCCGACGCACAA---CAAAA-ACCCGGCGCGAAATGCGCCAAGGAATATAA--AAGAGAGCGCA--CTCTTTCGG-TGC-TAGC-TTGC-GCTGCA-CTCGGAYGGGTGYCGTCTTCTTGATGAGTTTATAATGACTCTCGGCAACGGATATCTCGGCTCTTACATCGATGAAGAACGTAGCAAAATGCGATACTTGGTGTGAATTGCAGAATCCCGTGAACCATCGA-GTCTT-TGAACGCAAGTTGCGCCCGAACCCTTCGGGTTGAGGGCACGTCTGCYTGGGCGTCACGTACGCATGTCTC-TCACAAC-CCTT--CGCCCCTTGCGGACGTAGGGCT--TCGTGCGAGCAGAGATTGGTATCCCGTGCT--CTCGAGGCGCGGCTTACCTAAAAATAGAGAGCCAGTGACAAAGCGTCACGTCTAGTGGTGGTTAATGTGCCTTTAC-GGCCG----ACCA-GTTC-GCGGCGTG------AATGCTTGTCGCTTGG-AAAG--CTCGATCGACACCTTGAGCATCGTCAAATCGG-TGTGCTACT-GTCGCGACCC-----------------------------------------------------------------------------------
>Saxifraga_hypnoides_(2)_LT970996
---------------------------------------------------------------------------------------------------------------------------------------CATTGTCGTAACC-TGCG-AAAGCAATG--CAACTCGCGAACACGTAC--TTTACACTC--GTGAATCCA-GGGGT----GCCTCCCTC-GTGA-ACACCCTTGGTTTCTCGACAACGTCGGGGCGGCCTGGCGTTCTTT-TC--TCCCGGCGACGTAAAA-CTCGCT-CGGGCAAACAGA-CGCCGAGCTAA-----ACCAACG--GAA---CAAAA-AACCGGCGTGAAATGCGCCAAGGAACATGA--AAGAGAGTGCG--CTCTTCTGG-TGT-CAGC--ACT-GCTGCG-CTAGGATGGGCGTTGTCTTCTTGATGAGTTTATAATGACTCTCGGCAACGGATATCTCGGCTCTTACATCGATGAAGAACGTAGCAAAATGCGATACTTGGTGTGAATTGCAGAATCCCGTGAACCATCGA-GTCTT-TGAACGCAAGTTGCGCCCGAATCCTTTTGGTCGAGGGCACGTCTGCCTGGGTGTCACGTACACATGCCTC-CCGCAAA-CCTT-CCCCCCTTTGTGGATGAAGGGCC--TCRCGGGAGCAGATAATGGTATCCCGTGCC--CTTTCTGCGCGGCTTGCCTAAAAATGGAGAGCCGGTGATGTAACGTCACGCCTAGTGGTGGTTAACGAGGCCTAAC-GGCCA----ACCA-GTTC-GCGGCGTG------ACTGGTTTT-CACCGG-AAAT--CTCTTGCGACACCTTGGACGTCCTTTATTGTA-CGTGCTATT-GTCGCGACCCCAGGTCAGGCGGGACTACCCGCTGAATTTAAGCATATCA--------------------------------------------
>Saxifraga_irrigua_LN812457
---GGTGA-AGTGTTCTGATCGCGGCGATGTGGGCGGTTCGCTGCCTGCGACGTCGCGAGAAGTCCATTGAACCTTATCATTTAGAGGAAGGAGAAGTCGTAACAAGGTTTCCGTAGGTGAACCTGCGGAAGGATCATTGTCGTAACC-TGCG-AAAGCAACG--CAACTCGCGAACACGTAC--TTAACACTC--AGGAATCCA-AGGGT----GTCTCCCTT-GGGA-ACACCCTTTGTTTCCAGACAACGTCGGGGCGGCTTGGCGTTCGTT-GC--TCCCTGCGGTGTAAAA-CTCGCT-CGGGCCAACAAA-CGCCAGGCTAT-----ACCAACG--AAA---CAAAA-AACCGGCGTGAAATGCGCCAAGGAACATGA--AAGAGAGTGCG--CTCTTCTGG-TGT-CAGC--ACT-GCTGCG-CTAGAACGGGCGTTGTCTTCTTGATGAGTTTATAATGACTCTCGGCAACGGATATCTCGGCTCTTACATCGATGAAGAACGTAGCAAAATGCGATACTTGGTGTGAATTGCAGAATCCCGTGAACCATCGAAGTCTTTTGAACGCAAGTTGCGCCCGAATCCTTTTGGTCGAGGGCACGCCTGCCTGGGTGTCACGTACACATGCCTC-CCGCAAT-CCTT-TCAACCTTTGTGGATGAAGGGCC--TCGCGGGAGCAGATAATGGTATCCCGTGCT--CTTTCTGTGCGGCTTGCCTAAAAATGGAGAGCCGGTGATTGAACGTCACGCCTAGTGGTGGTTAACGAGGCCTGAC-GGTCA----ACCA-GTTC-GCGACGTG------ACTAGTTAT-CCCCGG-AAGT--CTCATACGACACCTTGGACGTCCTGCAACGGA-CGTGCTATT-GTCGCGACCCCAGGTCAGGCGGGACTACCCGCTGAATTTAAGCATATCAATA-AG-CGGAGGAAGAGAAACTTACAAGGATTCCCCTAGTAAC
>Saxifraga_italica_LN812459
TTCGGTGAAAGTGTTCGGATCGCGGCGATGTGGGCGGTTCGCTGCTTGCGACGTCGCGAGAAGTCCATTGAACCTTATCATTTAGAGGAAGGAGAAGTCGTAACAAGGTTTCCGTAGGTGAACCTGCGGAAGGATCATTGTCGTAACC-TGCG-AAAGCAATG--CAACTTGCGAACACGTAC--TTAACACTC--GGATAACCGTAGGGT----GTCTCCCTT-GGGA-ACACCCTTTGTTTCCCGACAACGTCGTGGCGACTCGGCGTTCGTT-GC--TCRCAGCGACGTAAGA-CTCGCT-CGGGACAACAAA-CGCCGGGCTGA-----ACCAACG--CAA---CAAAA-AACCGGCGTGAAATGCGCCAAGGAACATGA--AAGAGAGTGCG--CTCTTCTGG-TGT-CAGC--ACT-GCTGCG-CTAGGACGGGCGTTGTCTTCTTGATGAGTTTATAATGACTCTCGGCAACGGATATCTTGGCTCTTACATCGATGAAGAACGTAGCAAAATGCGATACTTGGTGTGAATTGCAGAATCCCGTGAACCATCGA-GTCTT-TGAACGCAAGTTGCGCCCGAATCCTTTTGGTCGAGGGCACGTCTGCCTGGGTGTCACGTACACATGCCTC-CCGCAAA-CCTT-CACCCCTTTGTGGATGAAGGGC---TCGCGGGAGCAGATAATGGTATCCCGTGCT--CTTTTCGTGCGGCTTGCCTAAAAATAGAGAGCCGGTGATTAAACGTCACGCCTAGTGGTGGTTAACGAGGCCTAAC-GGCCA----ACCA-GTTC-GCGACGTG------ACTAACTATCCCCCGG-AAAT--CTCACACGACGCCTTGGACGTCCGGTAATGGA-CGTGCTATT-GTCGCGACCCCAGGTCAGGCGGGACTACCCGCTGAATTTAAGCATATCAATA-AGCCGGAGGAAGAGAAACTTACAAGGATTCCCCTAGTAAC
>Saxifraga_juniperifolia_LM654416
-----------------------------------------------------------------------------------------------AGTCGTAACAAGGTTTCCGTAGGTGAACCTGCGGAAGGATCATTGTCGTAACC-TGCG-AAAGCAAAG--CAACTCGCGAACACGTAG--TCAACACTC--GGGGATCCA-AGTGC----GTCCTCCCCGGGGG-ACGCCCTTTCTC-CCC---AAAGTCGGGGCGGCTCGGTGCTCGTT-GCTCGCAGGCGGT----GCG-ACCGTCGCGAGCTCACGAT-CTCCGGGCCTT-----CCCGGCG--CAA---CAAAA-AACCGGCGCGGAATGCGCCAAGGAACATGA--AAGAGAGTGCG--GTCTTCCGG-CGT-CAGC-TCGC-GCTGCG-CTCGGACGGGCGTCGTCTTCTTGATGAGTTTATAATGACTCTCGGCAACGGATATCTCGGCTCTTACATCGATGAAGAACGTAGCAAAATGCGATACTTGGTGTGAATTGCAGAATCCCGTGAACCATCGA-GTCTT-TGAACGCAAGTTGCGCCCGAATCCATCTGGTTGAGGGCACGTCTGCCTGGGTGTCACGTACACGCGCCTC-CCGCGAA-CCTT-TCCCCTTTTTCGGACGAAGGGTC--TCGCTGGAGCAGATGTTGGTATCCCGTGCC--CGTTCCGCGCGGCTTGCCTAAAAACGGAGATCCGGCGACGAAACGTCGCGTCTAGTGGTGGTTGATGAGGCCTAAC-GGCCG---AACCA-GTTC-GCGGCGCG------ATCGTTTGTCGCACGG-AAGT--CTCGGACGACACCTCGGACGCCCCTTAACGGG-CGTGCTACT-GTCGCGACC------------------------------------------------------------------------------------
>Saxifraga_korshinskyi_LM654417
--------------------------------------------------------------------------------------------------CGTAACAAGGTTTCCGTAGGTGAACCTGCGGAAGGATCATTGTCGTAACC-CGCT-AAAGCAAAG--CAACTTGTGAACATGTAG--TTA-AACCA--AGGGATTCA-AGGGC----ATCCCCTTT-GGGT-ACGCCCTTTCTT-CCC---AACGTCGGGACGGCTTGTTGTTTGC----------------------------------TATGCTTT-CCAAGCTGT-------CCGGGCG--CAA---CAAAA-ACCCGGCGCAAAATGCGCCAAGGAATATAA--AAGAATGTGCA--TTCTTTCGG-TGA-TCCC-GTGC-GGACCA-CTCGGACGGATGTGTTCTTCTTGATGAGTTTATAATGACTCTCGGCAACGGATATCTCGGCTCTTACATCGATGAAGAACGTAGCAAAATGCGATACTTGGTGTGAATTGCAGAATCCCGTGAACCATCGA-GTCTT-TGAACGCAAGTTGCGCCCAAATCCATCCGGTTGAGGGCACGTCTGCCTGGGTGTCACGTACACAAGGCTC-CCACAAA-CCTT--CCCTGCTTTAGA-CGAAGGGCG--TTGTGCGAGCTGAGATTGGTCTCCCGGGCT--TGTTCTGCGCGGCTAACCTAAAATCA--GAGCCAGTGACAAAACGTCACGTCTAGTGGTGGTTAATGAGCCTTAAG-GGTCG----ACCA-GTTC-GCGGCGTG------AATGTTTGTCACCTGA-AAAG--CTCAATTGACACCTCGAACGTCT--TAATCGG-CGTGCTACT-GTCGCGACCCCA---------------------------------------------------------------------------------
>Saxifraga_magellanica_LN812476
---------------------------------------------------------------------------------------------------------------------------------------CATTGTCGTAACC-TGCG-AAAGCAATG--CAACTCGCGAACACGTAC--TTTACACTC--GKGAATCCW-GGGGT----GCCTCCCTC-GSGA-ACACCCTTGGTTTCCCGACAACGTYGGGGCGGCCTGGCKTTYTTT-TC--TCCCGGCGACGTAAAA-CTCGCT-CGGGCWAACARR-CGCCGRGCTAA-----ACCAACG--CAA---CAAAA-AACCGGCGTGAAATGCGCCAAGGAACATGA--AAGAGWGTGCG--CTCTTCTGG-TGT-CAGY--ACT-RCTGCG-CYAGGAYGGGCGTTGTCTTCTTGATGAGTTTATAATGACTCTCGGCAACGGATATCTCGGCTCTTACATCGATGAAGAACGTAGCAAAATGCGATACTTGGTGTGAATTGCAGAATCCCGTGAACCATCGA-GTCTT-TGAACGCAAGTTGCGCCCGAATCCTTTTGGTCGAGGGCACGTCTGCCTGGGTGTCACGTACACATGCCTC-CCGCAAA-CCTTCCCCCCCTTTGTGGATGAAGGGCC--TCGCGGGAGCAGATAATGGTATCCCGTGCC--CTTTYYGCGCGGCTTGCCTAAAAATGGRGAGCCGGTGAYGTAACGTCACGCCTAGTGGTGGTTAACGAGGCCTAAC-GGCCA----ACCA-GTTC-GCGGCGTG------AYTRGTTTT-CACCGG-AAAT--CTCYTGCGACACCTTGGACGTCCTCTAWTGKA-CGTGCTATT-GTCGCGACCCCAGGTCAGGCGGGACTACCCGCTGAATTTAAGCATATC---------------------------------------------
>Saxifraga_mertensiana_LM654418
------------------------------------------------------------------------------------------------------------------------------------------------AACC-TGCACAAAGCAGAA--CAACTCGTGAACATGTAA--TCG-CAACC--GACGAACTT-AGGAATGCTYTCTCTTTTGGTGG-GATTCCTTTGTT-CGC---AATGTCAAGGTATCTCA------TC--GTAGCCCATCCAC----GCTTGTTGTT-GGAGCTACGTTT-GCCCGGCT-GA-----CTTGACATGAACAAACAACA-ACCCGGCGTGAAATGCGCCAAGGAACTTTA--AAGAATGCACA--TCTGTCCCG-TGT-TTGC-TTGC-GCAACA--TTGGAGGGATGTTATCTTCTTGAT--GTCTTTAATGACTCTCGGCAACGGATATCTCGGCTCTTACATCGATGAAGAACGTAGCGAAATGCGATACTTGGTGTGAATTGCAGAATCCCGTGAACCATCGA-GTCTT-TGAACGCAAGTTGCGCCCAAATCCATCTGGTCGAGGGCACGTCTGCCTGGGTGTCACGTRCACGCGGCTCACACTAAC-CCTC-TCCTTTTCAAGGG-CGACGG-AT--CCGTGCGAGCAGAGATTGGCCTCCCGTGCTT-CGAATGGCACGGTTTGCCTAAAAAT-GAGTACCGGTGATGAAGTTTCACGCCAAGTGGTGGTTCATCAACCCTAAG-GGTTT----GCCA-GTTC-GCGTCGTG------AAAGCCCATCACTCGG-AAAG--CTTGATAGACACCTTGAACGTCTA-ATTTGAC----GCTATT-GTCGCGACCCCAGGTCAGGCGGGATTACCCGCTGAATTTAAGCATATC---------------------------------------------
>Saxifraga_oppositifolia_(2)_LM654419
---------------------------------------------------------------------------------------------------------------CCGTAGGTGAACCTGCGGAAGGATCATTGTCGTAACC-TGCG-AAAGCAAAG--CAACTCGCGAACACGTAG--TTAACACTC--GGGGATCCA-AGCGC----GTCCTCCCCGGGGG-GCGCCCTTTCTC-CCC---AAAGTCGGGGCGGCTCGGTGCTCGTT-GCTCGTKGGCGGC----GCV-CCCGTCGCGAGCTTACGGC-YTCCGGGCCTY-----CCCGACA--CAA---CAAAA-AACCGGCGCGGAATGCGCCAAGGAAAATGA--AAGAGAGTGCG--CCTGTCCGG-CTT-CGGC-TCGC-GCTGCG-CTCGGACGGGCGCCGTCTTCTTGATGAGTTTATAATGACTCTCGGCAACGGATATCTCGGCTCTTACATCGATGAAGAACGTAGCAAAATGCGATACTTGGTGTGAATTGCAGAATCCCGTGAACCATCGA-GTCTT-TGAACGCAAGTTGCGCCCGAATCCATCTGGTTGAGGGCACGTCTGCCTGGGTGTCACGTACGCACGCCTC-CCGCAAA-CCTT-CCCATTTTTGTGGACGAAGGGTC--TCGCGGGAGCAGATATTGGTATCCCGTGCC--CGTTCCGCGCGGCTTGCCTAAAAACGGAGATCCGGCGRCGAAACGTCACGTCTAGTGGTGGTTGATGAGGCCTAAC-GGCCG----ACCA-GTTC-GCGGCGTG------ATCGTTTGTCGCACGG-AAGT--CTCGGACGACACCTTGGACGCCCTCTAACGGG-CGTGCTACT-GTCGCGACCCCAGGTCAGGCGG-----------------------------------------------------------------------
>Saxifraga_osloensis_(2)_AF087638_AF067608
--------------------------------------------------------------------------------------------------------------------------------------------TCGTAACC-TGCG-AAAGCAAGG--CAACTCGCGAACACGTAA--TTTACACTC--GGGAATCGA-AGGGT----GTCTCCCCC-GGGA-AAGCCCTTCCTT-CCCGAAAACGTCGGTTCGGCTCGGCGCTCGTT-GCTTTTCCTACGACGTAACA-CTCGTT-TGGGCCAGCGAC-CGTCGGGCTTGT----CCCTACG--CAA---CAAAAAAACCGGCGCGAAATGTGCCAAGGAACATGA--AAGAGAGTGCG--CTCTTCTGG-CGT-CAGC--ACT-GCTGCG-CTGGGATGGGCGTTGTCTTCTTGATGAGTTNNNNNNNNNNNNNNNNNNNNNNNNNNNNNNNNNNNNNNNNNNNNNNNNNNNNNNNNNNNNNNNNNNNNNNNNNNNNNNNNNNNNNNNNNNNNNNNNNNNNN-NNNNN-NNNNNNNNNNNNNNNNNNNNNNNNNNNNNNNNNNNNNNNNNNNNNNNNNNNNNNNNNNNNCACGCGCCTC-CTGCAAA-CCTT-CCCCTCTTTGTGGTCGAAGGGAC--TTGCGGGAGCAGATAATGGTATCCCGTGCT--CTTTCCGCGCGGCTTGCCTAAAAACAGAGAACCGGCGATGAAACGTCACGCCTAGTGGTGGTTAACGACGCCTAAC-GGCCG----ACCA-GTTC-GCGACGTG------ACTAGTTAT-CCCCTG-AAAT--CTCATACGACACCTCGGACGTCCTCTAATGGG-CGTGCTATT-GT-------------------------------------------------------------------------------------------
>Saxifraga_osloensis_(1)_LN812493
----------------GGATCGCGGCGATGTGGGCGGTTCGCTGCCTGCGACGTCGCGAGAAGTCCATTGAACCTTATCATTTAGAGGAAGGAGAAGTCGTAACAAGGTTTCCGTAGGTGAACCTGCGGAAGGATCATTGTCGTAACC-TGCG-AAAGCAAGG--CAACTCGCGAACACGTAC--TTAACACTC--GGGGATCGA-AGGGT----GTCTCCCCC-GGGA-ACACCCTTTCTTCCCCGACAACGTCGGGTCTGCTCGGCGTTCGTT-GCCTTCCATGCGATGCAACA-CTCGCT-TGGGCTAGCGAC-CGTCGGGCTTGT----CCCAACG--CAA---CAAAAAAACCGGCGCTAAACGTGCCAAGGAACATGA--AAGAGAGTGCG--CCCGTCTGG-CTT-CAGC--ACC-GCTGTG-CTAGGATGGGCGTTGTCTTCTTGATGAGTTTATAATGACTCTCGGCAACGGATATCTCGGCTCTTACATCGATGAAGAACGTAGCAAAATGCGATACTTGGTGTGAATTGCAGAATCCCGTGAACCATCGA-GTCTT-TGAACGCAAGTTGCGCCCGAATCCTTTTGGTCGAGGGCACGTCTGCCTGGGTGTCACGTACACATGCCTC-CCGCAAA-CCTTTCCCACTTATGTGGACAAAGGGGCT-TTGCGCGAGCAGATAATGGTATCCCGTGCT--CTTTCCGCGCGGCTTGCCCAAAAACAGAGAGCCGGCGATGAAACGTCACGCCTAGTGGTGGTTAACGACGCCTAAC-GGCTG----ACCA-GTTC-GCGGCGTG------ACTAGTTAT-CACCGG-AAAT--CTCATACGACACCTTAGACGTCCTATAATGGG-CGTGCTATT-GTCGCGACCCCAGGTCAGGCGGGACTACCCGCTGAATTTAAGCATATCAATA-AG-CGGAGGAAGAGAAACTTACAAGGATTCCC--------
>Saxifraga_paniculata_LN812494
-----------------------------------------------------------------------------------------------------AACAAGGTTTCCGTAGGTGAACCTGCGGAAGGATCATTGTCGTAACC-TGCG-AAAGCAAAG--CAACTCGCGAACACGTAG--TTAACACTC--GGGGATCCA-AGCGC----GTCCCTCCCGGGGG-TCGCCCTTTCTT-CCC---AACGTCGGGGCTGCYC-----------------------------------GTTGCGAGTTAACGAC-CTCCGGGCCGT-----CCCGACG--CAA---CAAAA-AACCGGCGTGAAATGCGCCAAGGAACGCGA--AAGAGAGTGCG--CTCTTCCGG-CGT-CAGC-TCGC-GCTGTG-CCCGGACGGGCGTCGTCTTCTTGATGAGTTTATAATGACTCTCGGCAACGGATATCTCGGCTCTTACATCGATGAAGAACGTAGCAAAATGCGATACTTGGTGTGAATTGCAGAATCCCGTGAACCATCGA-GTCTT-TGAACGCAAGTTGCGCCCGAATCCATCTGGTCGAGGGCACGTCTGCCTGGGTGTCACGTACACGCGTCTC-CCGCAAA-CCTT--CCCCTTTTGTGGACGAAGGGTC--TCGCGGGAGCAGATATTGGTATCCCGTGCT--CGTTCCGCGCGGCTTGCCTAAAATCGGAGAGCCGGCGACGAAACGTCACGCTTAGTGGTGGTTAACCAGGCCTAAC-GGCCG----ACCA-GTTC-GTGGCGTG------GGCGTTTGTCGCACGG-AAGT--CTCAGACGACACCTTGGACGTCCCCTAACGGG-CGTGCTACT-GTCGCGACCCCAGGTCA----------------------------------------------------------------------------
>Saxifraga_paradoxa_LN812495
-------------------------------------------------------------------------------------------------TCGTAACAAGGTTTCCGTAGGTGAACCTGCGGAAGGATCATTGTCGTAACC-TGCG-AAAGCAATG--CAACTCGCGAACACGTAC--TTAACCCTC--GAGAATCCA-AGGGT----GCCTCCTTC-GGGA-ACACCTTTTTTTTCCCGACAACTTCGGGGCGGCTCGGCGTTCGTT-GG--TCCCGACGGCGTAAAA-CTCGCT-CGGGCTAACAAA-TGTTGGGCTAA-----ACCAATG--CAA---CAAAA-AACCGGCGTGAAATGCGCCAAGGAACATGA--AAGAGAGTGCGCGCTCGTCTTG-TGT-CAGC--ATT-GCTGCG-CCATGACGGGCGTTGTCTTCTTGATGAGTTTATAATGACTCTCGGCAACGGATATCTCGGCTCTTACATCGATGAAGAACGTAGCAAAATGCGATACTTGGTGTGAATTGCAGAATCCCGTGAACCATCGA-GTCTT-TGAACGCAAGTTGCGCCCGAATCCTTTTGGTCGAGGGCACGTCTGCCTGGGTGTCACGTACACATGCCTC-CTGCAAA-CCTT-TCCCACTCTGTGGATTTAGGGCC--TCGCGGGAGCAGATAATGGTATCCCGTGCCT-ATTTCTGTGCGGCTTGCCTAAAAATAGAGAGCCGGTGATGAAACGTCACGCCTAGTGGTGGTTAACGAGGCCCGAC-GGCCA----ACCA-GTTC-GCGACGTG------ACTGATTAT-CACCGG-AGAA--CTCATACAACACCTTGAATGTCCTGTAATGGA-CGTGCTATT-GTCGCGACCCCAGGTCAGGCGGGACTACCCGCTGAATTTAAGCATATCAATA-----------------------------------------
>Saxifraga_pedemontana_subsp_cymosa_LN812497
-----------------------------------------------------------------------------------------------------AACAAGGTTTCCGTAGGTGAACCTGCGGAAGGATCATTGTCGTAACC-TGCG-AAAGCAATG--CAACTCGCGAACACGTAC--TTTACACTC--GGGAATCTA-GGGGT----GCCTCCCTC-GCGA-ACACCCTTGGTTTCCCGACAATGTCGGGGCGGCCCGGCGTTCTTT-TC--TCCCGGCGACGTAAAA-CTCACT-CGGGCTAACAAA-CGCCGGGCTAA-----ACCAACG--CAA---CAAAA-AACCGGCGTGAAATGCGCCAAGGAACATGA--AAGAGAGTGCG--CTCTTTTGG-TGT-CAGC--AGT-GCTGCG-CCAGGACGAGCGTTGTCTTCTTGATGAGTTTATAATGACTCTCGGCAACGGATATCTCGGCTCTTACATCGATGAAGAACGTAGCAAAATGCGATACTTGGTGTGAATTGCAGAATCCCGTGAACCATCGA-GTCTT-TGAACGCAAGTTGCGCCCGAATCCTTTTGGTCGAGGGCACGTCTGCCTGGGTGTCACGTACACATGCCTC-TCGCAAA-CCTT-CCCCCCTTTGTGGATGAAGGGCC--TCGCGGGAGCAGATAATGGTATCCCGTGCC--CTTTCCGCGCGGCTTGCCTAAAAATGGGGAGCCGGTGACGTAATGTCACGCCTAGTGGTGGTTAACGAGGCCTAAC-GGCCA----ACCA-GTTC-GCGGCGTG------ACTAGTTTT-CACCGG-AAAT--CTCCTGCGACACCTTGGACGTCCTATAATGGA-CTTGCTATT-GTCGCGACCCCA---------------------------------------------------------------------------------
>Saxifraga_wahlenbergii_(12)_LT971005
---------------------------------------------------------------------------------------GAAGTAAAAGTCGTAACAAGGTTTCCGTAGGTGAACCTGCGGAAGGATCATTGTCGTAACC-TGCG-AAAGCAAGG--CAACTCGCGAACACGTAC--TTTACACTC--GGGAATCGA-AGGGT----GTCTCCCCC-GGGA-AAGCCCTTCCTT-CCCGACAACGTCGGGTCGGCTCGGCGCTCGTT-GC-TTTCCGACGACGTAACA-CTCGTT-TGGGCTATCGAC-CGTCGGGCTTGT----CCCTACG--CAA---CAAAAAAACCGGCGCGAAATGTGMCAAGGAACATGA--AAGAGAGTGCG--CTCTTCTGG-CGT-CAGC--ACC-GCTGCG-CTGGGATGGGCGTTRTCTTCTTGATGAGTTTATAATGACTCTCGGCAACGGATATMTCGGCTCTTACATCGATGAAGAACGTAGCAAAATGCGATACTTGGTGTGAATTGCAGAATCCCGTGAACCATCGA-GWCTT-TGAACGCAAGTTGCGCCCGAATCCTTTTGGTCGAGGGCACGTCTGCCTGGGTGTCACGTACACGCGCCTC-CCGCAAA-CCTT--CCCCTTTTGTGGTCGAAGGGAC--TTGCGGGAGCAGATAATGGTATCCCGTGCT--CTTTCCGCGCGGCTTGCCTAAAKACAGAGAACCGGCGATGAAACGTCACGCCTAGTGGTGGTTAACGACGCCTAAC-GGCCG----ACCA-GTTC-GCGACGTG------ACTAGTTAT-CCCCGG-AAAT--CTCATACGACACCTCGGACGTCCTCTAATGGG-CGTGCTA------------------------------------------------------------------------------------------------
>Saxifraga_petraea_LN812501
-----------------------------------------------------------------------------------------------------AACAAGGTTTCCGTAGGTGAACCTGCGGAAGGATCATTGTCGTAACC-TGGG-AAAGCAATGCACAACTCGCGAACACGTAC--TTAACCCTC--GAGAATCCA-AGGGT----GCCTCCTTC-GGGA-ACGCCTTTTTTT-CCCGACAACTTCGGGGCGGCTCGGCGTTCGTT-GC--TCCCGACGGCGTAAAA-CTCGCT-GGGGCTAACAAA-CGTTGTGCTAA-----ACCAATG--CAA---CAAAAAAACCGGCGTGAAATGCGCCAAGGAACATGA--AAGAGAGTGCA--CTCGTCTGG-TGT-CAGC--ACT-GCTGTG-CCAGGACGGGCGATGTCTTCTCGATGAGTTTATAATGACTCTCGGCAACGGATATCTCGGCTCTTACATCGATGAAGAACGTAGCAAAATGCGATACTTGGTGTGAATTGCAGAATCCCGTGAACCATCGA-GTCTT-TGAACGCAAGTTGCGCCCGAATCCTTTTGGTCGAGGGCACGCCTGCCTGGGTGTCACGTACACATGCCTC-CCGCAAA-CCTT-TCCCACTTTGTGGATTTAGGGCC--TCGCGGGAGCAGATAATGGTATCCCGTGCCTTTTTTCCGTGCGGTTTGCCTAAAAAAAGAGAGCCGGTGATGAAACGTCACGCCTAGTGGTGGTTAACGAGGCCTGAT-GGCCA----ACCA-GTCT-GCGACGTG------ACTAATTTT-CCCCGG-AGAT--CTCATACGACACCTTGGATGTCCTGTAATGGA-CGTGCTATT-GTCGCGACCCCAGGTCAGGCGGGACTACCC---------------------------------------------------------------
>Saxifraga_praetermissa_(2)_LT970997
-----------------------------------------------------------------------------------------------------------------------------------------TTGTCGTAACC-TGCG-AAAGCAATG--CAACTCGCGAACACGTAC--TTTACACTC--GGGAATCCA-GGGGT----GCCTCCCTT-GGGA-ACACCCTTGGTTTCCCGACAACGTTGGGGCGGCTTGGCTTTCTTT-TC--TCCCGGCGACGTAAAA-CTCGCT-TGGGCTAACAAG-CGTCGGGCTAA-----ACCAACG--CAA---CAAAA-AACCGGCGTGAAATGCGCCAAGGAACATGA--AAGAGAGTGCG--CTCTTCTGG-TGT-CAGT--ACT-GCTGCG-CCAGGACGGGCGTCGTCTTCTTGATGAGTTTATAATGACTCTCGGCAACGGATATCTCGGCTCTTACATCGATGAAGAACGTAGCAAAATGCGATACTTGGTGTGAATTGCAGAATCCCGTGAACCATCGA-GTCTT-TGAACGCAAGTTGCGCCCGAATCCTTTTGGTCGAGGGCACGTCTGCCTGGGTGTCACGTACACATGCCTC-CCGCAAA-CCTT-CCCC-CTTTGTGGATGAAGGGCC--TCGCGGGAGCAGATAATGGTATCCCGTGCC--CTTTCCGCGCGGCTTGCCTAAAAATGGGGAGCCGGTGACGTAACGTCACGCCTAGTGGTGGTTAACGAGGCCTAAC-GGCCA----ACCA-GTTC-GCGGCGTG------ACTAGTTTT-CACCGG-AAAT--CTCCTGCGACACCTTGGACGTCCCCTAATGAA-CGTGCTATT-GTCGCGACCCCAGGTCAGGCGGGACTACCCGCTGAATTTAAGCATATC---------------------------------------------
>Saxifraga_presolanensis_LN812507
-----------------------------------GGTTCGCWGCTTGCGACGTCGCGAGAAGTCCATTGAACCTTATCATTTAGAGGAAGGAGAAGTCGTAACAAGGTTTCRGTAGGTGAACCTGCGGAAGGATCATTGTCGTAACT-TGCG-AAAGCAATG--CAACTCGTGAACGCGTAC--TTAACCCTC--GAGAATCCA-AGGGT----GCTTCCTTC-GGGA-ACGCCCTTTTTT-CCCGACAACCTCGGGGCGGCTCGGCGTTCGTT-GC--TCCCGACGGCGTAAAA-CTCGCT-CGGGCTAACAAA-CGTTGGGCTAA-----ACCAACG--TAA---CAAAA-AACCGGCGTGAAATGCGCCAAGGAACATGA--AAGAGAGTGCG--CTCGTCTGG-TGT-CAGC--AGT-GTTGCG-CCAGGACGGGCGTTGTCTTCTTGATGAGTTTATAATGACTCTCGGCAACGGATATCTCGGCTCTTACATCGATGAAGAACGTAGCAAAATGCGATACTTGGTGTGAATTGCAGAATCCCGTGAACCATCGA-GTCTT-TGAACGCAAGTTGCGCCCGAATCCTTTTGGTCGAGGGCACGTCTGCCTGGGTGTCACGTACACATGCCTC-CCGCAAA-CCTT-TCCCACTTTGTGGATTTAGGGCC--TTGCGGGAGCAGATAATGGTATCCCGTCCC--CTTTCCGTGCGGCTTGCCTAAAAATAGAGAGCCGATGATGAAACGTCACGCCTAGTGGTGGTTAGCGAGGCCTGAC-GGCCA----ACCA-GTTC-GCGACGTG------ACCAATTAT-CCCCGG-AAAT--CTCATTCGACACCTTGGACGTTCTGTAATGGA-CGTGCTATT-GTCGCGACCCCAGGTCAGGCGGGACTACCCGCTGAATTTAAGCATATCAATAAAG-CG-AG--------------------------------
>Saxifraga_rivularis_subsp_rivularis_LN812517
---------------------------------------------------------------------------------------------------GTAACAAGGTTTCCGTAGGTGAACCTGCGGAAGGATCATTGTCGTAGCC-TGCG-AAAGCAAAG--CAACTCGCGAACACGTAG--TCAACGCCC--GGGGACTC--GGGGC----G-CCTCTCCGGAGA-ACGCCCCTTCTC-CCCG--AACGTCGGG-CGGCTC----------------------------------GGAGTCCGTTTCGCGGA-CGACGCGCCGT-----CCCGGCC--CAA---CAACA-AACCGGCGTGAAATGCGCCAAGGAACGCGA--AAGAGAGTGCA--CCC-TCCGGTCGT-CGGC-TCGC-GCCGCG-CCCGGGCTGGTGTCGTCTTCTTGATGAGTTTATAATGACTCTCGGCAACGGATATCTCGGCTCTTACATCGATGAAGAACGTAGCAAAATGCGATACTTGGTGTGAATTGCAGAATCCCGTGAACCATCGA-GTCTT-TGAACGCAAGTTGCGCCCGAATCCTCTTGGTCGAGGGCACGTCTGCCTGGGTGTCACGTACACGCGCCTC-CCGCAAA-CCTT--CCCCC-TTGGGGACGAAGGGTC--ATGCGGGAGCAGATGTTGGTATCCCGTGCC--CGTTCCGCGCGGCTTGCCTAAAAACGGAGAGCCGGTGACGAAACGTCGCGCCTAGTGGTGGTTGCATTGGCCTAGC-GGCCG----ACCC-GTTC-GCGGCGTG------GACGTTTGTGTCCCGG-AGAT--CTCGGACGACACCTCGGACGCCCTCCAATGGG-CGTGCTACT-GTCGCGACCCCA---------------------------------------------------------------------------------
>Saxifraga_rotundifolia_LN812519
------------------------------------------------------------------------------------------------------ACAAGGTTTCCGTAGGTGAACCTGCGGAAGGATCATTGTCGTAACC-TGCG-AAAGCAAAG--CAACTCGCGAACACGTAG--TTAACACTC--GGGGATCCA-AGCGC----GTCTCCCTCGGGGG-ACTCCCTTTCTT-CCC---AACGTCGGGGCGGCTTGGCGTTCGTT-GCTTGCAGGCGAC----GCG-CTCGTCGCAAGTTAACGGC-CTCCGAGCCTT-----CCCGGCG--CAA---CAAAA-AACCGGCGTGAAATGCGCCAAGGAACATGA--AAGAGAGTGCG--CTCTTCCGG-CGT-TAGC-TTGC-GCTGCG-CTCGGACGGGTGTCGTCTTCTTGATGAGTTTATAATGACTCTCGGCAACGGATATCTCGGCTCTTACATCGATGAAGAACGTAGCAAAATGCGATACTTGGTGTGAATTGCAGAATCCCGTGAACCATCGA-GTCTT-TGAACGCAAGTTGCGCCCGAATCCATCCGGTCGAGGGCACGTCTGCCTGGGTGTCACGTACACACGCCTC-CCGCCGA-CCTT--CCCCTTTTATGGACGAAGGGAC--GCGCGGGAGCAGATATTGGTATCCCGTGCT--CGTTCCGCGCGGCTTGCCTTAAAACGGAGAGCCGGTGATATAACGTCACGTCTAGTGGTGGTTGATGAGGCCTAAC-GGCCG----ACCA-GTTC-GCGGCGTG------ACTGCTTGTCGCACGG-AAAG--CTCAGACGACACCATGGACGTCCTCTAATGGG-CGTGCTACT-GTCGCGACCCCAGGTC-----------------------------------------------------------------------------
>Saxifraga_sedoides_subsp_hohenwartii_LN812527
--------------------------------------------------------------------------------------------------------------------------------------TCATTGTCGTAACC-TGCG-AAAGCAATG--CAACTCGCGAACATGTAC--TTAACCCTC--GAGAATCCA-AGGGT----GCCTCCTTC-GGGA-ACGCCCTTTATTTCCCGACAACTTCGGGGTGGCTTGGCGTTCGTT-GC--TCCCGACGGCGTAAAA-CTCGCT-CGGGCTAACAAA-CGTTGGGCTAA-----ACCAATG--CAA---CAAAA-AACCGGCGTGAAATGCGCCAAGGAACATGA--AAGAGAGTGCG--CTCGTCCGG-TGT-CAGC--ACT-GCTGCG-CCATGACGGGCGTTGTCTTCTTGATGAGTTTATAATGACTCTCGGCAACGGATATCTCGGCTCTTACATCGATGAAGAACGTAGCAAAATGCGATACTTGGTGTGAATTGCAGAATCCCGTGAACCATCGA-GTCTT-TGAACGCAAGTTGCGCCCGAATCCTTTTGGTCGAGGGCACGTCTGCCTGGGTGTCACGTACACATGCCTC-CCGCAAA-CCTT-TCCCACTTTGTGGATTTAGGGCC--TCGCGGGAGCAGATAATGGTATCCCGTGCCTTTTTTCCGTGCGGCTTGCCTAAAAATAGAGAGCCGGTGATGAAACGTCACGCCTAGTGGTGGTTAACGAGGCCTGAC-GGCCA----ACCA-GTTC-GCGACGTG------ACTAATTAT-CCCCGG-AGAT--CTCTTACGACACCTTGGATGTCCTGTAATGGA-CGTGCTATT-GTCGCGACCCCA---------------------------------------------------------------------------------
>Saxifraga_seguieri_(1)_LN812528
-------------------------------------------------------------------------------------------------TCGTAACAAGGTTTCCGTAGGTGAACCTGCGGAAGGATCATTGTCGTAACC-TGCG-AAAGCAATG--CAACTTGCGAACATGTAC--TTAACACTC--GGGAATCCA-AAGGT----GTCTCCCTT-GGGA-ACATCCTTTGTTTCCCGACAACGTCGGTGCGACTCGGCGTTCGTT-GC-TCCCAGTAGTCATATGA-CTCGCT-CGGGCCAACAAA-CGCCGGGCTGA-----ACCAACG--CAA---CAAAA-AACCGGCGTGAAATGCGCCAAGGAACATGA--AAGAGAGTGCG--CTCTTCTGG-TGT-CAGC--ACT-GCTGCG-CTAGGACGGGCGTTGTCTTCTTGATGAGTTTATAATGACTCTCGGCAACGGATATCTCGGCTCTTACATCGATGAAGAACGTAGCAAAATGCGATACTTGGTGTGAATTGCAGAATCCCGTGAACCATCGA-GTCTT-TGAACGCAAGTTGCGCCCGAATCCTTTTGGTCGAGGGCACGTCTGCCTGGGTGTCACGTACACATGCCTC-CCGCAAA-CCTT---CCCCTTTGTGGATGAAGGGC---TCGCGGGAGCAGATAATGGTATCCCGTGCT--CTTTCCGTGCGGCTTGCCTAAAATTAGAGAGCCGGTGATTAAACGTCACGCCTAGTGGTGGTTAACGAGGCCTAAC-GGCCA----ACCA-GTTC-GCGACGTG------ACTAACTATCCCCCGG-AAAT--CTCACACGACACCTTGGACGTCCGGTAATGGA-CGTGCTATT-GTCGCGACCCCAGGTCAGGCGGGACTACCCGC-------------------------------------------------------------
>Saxifraga_serpyllifolia_subsp_serpyllifolia_LN812531
--------------------------------------------------------------------------------------------------CGTAACAAGGTTTCCGTAGGTGAACCTGCGGAAGGATCATTGTCGTAACC-TGCG-AAAGCAAAAAACGACTCGCGAACACGTAG--TTA-CACTC--GGGGATTCA-AGCGC----GTCTCCCTAGGGAC-ACGCCCTTGGTT-CCC---AACGTCGGGATGGCTAGGCGTATGTC-GCTCGTCGGCGAA----GTA-TTCGTCGCGAGTTGGCGTATCTCTGCGCTTTG----CCCGACGCATAA---CAAAA-ACCCGGCGCGAAATGCGCCAAGGAACATGA--AAGAGAGCGCA--CTCTTCCGG-TGC-TAGC-TCGC-GCTGCA-CTCGGACGGGTGCCGTCTTCTTGATGAGTTTATAATGACTCTCGGCAACGGATATCTCGGCTCTTACATCGATGAAGAACGTAGCAAAATGCGATACTTGGTGTGAATTGCAGAATCCCGTGAACCATCGA-GTCTT-TGAACGCAAGTTGCGCCCGAACCCTTCGGGTTGAGGGCACGTCTGCCTGGGTGTCACGTACACACGTCTC-CCACAAA-CCTT--CGCCCTTTGCGGACGGAGGGCT--TCGTGCGAGCAGAGATTGGTTTCCCGTGCT--CTCGCGGCGCGGCTTACCTAAAAACAGAGAGCCAGTGACGAAGCGTCACGTCTAGTGGTGGTTAATGTGCCTTT-T-GGCCG----ACCA-GTTC-GCGGCGTG------AATGCTTGTCGCTCGG-AAAG--CTCGACCGACACCTTGAACGTCGTCCAATCGG-CGTGCTACT-GTCGCGACCCCA---------------------------------------------------------------------------------
>Saxifraga_sibirica_LN812532
---------------------------------------------------------------------------------------------------GTAACAAGGTTTCCGTAGGTGAACCTGCGGAAGGATCATTGTCGTAGCC-TGCG-AAAGCAAAG--CAACTCGCGAACACGTAG--TCAACGCCC--GGGGACTC--GGGGC----G-CCTCTCCGGAGA-ACGCCCCTTCTC-TCCG--AACGTCGGG-CGGCCC----------------------------------GGAGTCCGTTTCGCGGA-CGACGCGCCGT-----CCCGGCC--CAA---CAACA-AACCGGCGTGAAATGCGCCAAGGAACGCGA--AAGAGAGTGCA--CCC-TCCGGTCGT-CGGC-TCGC-GCCGCG-CCCGGGTGGGTGTCGTCTTCTTGATGAGTTTATAATGACTCTCGGCAACGGATATCTCGGCTCTTACATCGATGAAGAACGTAGCAAAATGCGATACTTGGTGTGAATTGCAGAATCCCGTGAACCATCGA-GTCTT-TGAACGCAAGTTGCGCCCGAATCCATCTGGTCGAGGGCACGTCTGCCTGGGTGTCACGTACACGCGCCTC-CCGCAAA-CCTT--CCCCC-TCGGGGACGAAGGGTC--TTGCAGGAGCAGATGTTGGTATCCCGTGCC--CGTTCCGCGCGGCTTGCCTAAAAATGGAGAGCCGGTGACGAAACGTCGCGCCTAGTGGTGGTTGCATCGGCCTAGC-GGCTG----ACCC-GTTC-GCGGCGTG------GACGTTTGTGTCCCGG-AGAT--CTCGGACGACACCTCGGACGCCCTTCAATGGG-CGTGCTACT-GTCGCGACCCCA---------------------------------------------------------------------------------
>Saxifraga_spathularis_(2)_LN812536
--------------------------------------------------------------------------------------------------------------------------------------------------------G-AAAGCAAAG--CAACTCGCGAACATGTAG--TTAACACTC--GGGGATCCA-AGCGC----GTCCCCCC--GGGG-GCGCCCTTTCTT-CCC---AACGTCGGGGCGGCTTGGCTTTAGTC-GCTC-------------GCG-CATGTCGCGAGCTGACGAC--CCCCGGCCCT-----CCCGACG--CAA---CAAAA-AACCGGCGTGAAATGCGCCAAGGAACATGA--AAGAGAGTGCG--TTCTTCCGG-CGT-CGGC-TTGC-GCTGCG-CTCGGACGGGCGTCGTCTTCTTGATGAGTTTATAATGACTCTCGGCAACGGATATCTCGGCTCTTACATCGATGAAGAACGTAGCAAAATGCGATACTTGGTGTGAATTGCAGAATCCCGTGAACCATCGA-GTCTT-TGAACGCAAGTTGCGCCCGAATCCATCTGGTCGAGGGCACGTCTGCCTGGGTGTCACGTACACACGCCTC-CCGCGAA-CCTT-CCCCTCCTCATGGACGAAGGGTC--TCGCGGGAGCAGATATTGGCATCCCGTGCT--AAATCCGCGCGGCTTGCCTAAAAATGGAGAGCCGGCGATGAAACGTCACGTCTAGTGGTGGTTGACGAGGCCTAAC-GGCCG----AACA-GTCC-GCGGCGTGAGCGTGAGCGTTTGTCGCACGG-AAGT--CTCAGACGACACCTTGGACGTCCTCTAATGGG-CG--CCACT-GTCGCGACCCCAGGTCAGGCGGGACTACCCGCTGAATTTAAGCATATCAATA-AG-CGG----------------------------------
>Saxifraga_stolonifera_LN812541
---------------------------------------------------------------------------------------------------------------------------------------CATTGTCGCCACC-TGCTCAAAGCAGAA--CAACTTGTGAACACGTAA--TCG-CAACC-CTACGAACTA-AAGGC-GCTGTCTTTTTGGCATG-CCGCCCTTCGTT-CCC---AATGTCGAGGCCTGCCGGTGAACAC--GCAGCACCCGAAC----GCCCGTCGTT-TGAGCTGCGTTT-TCCCGGGTTGA-----CTTGACATGAAA---CAAAA-ACCCGGCGTGAAATGCGCCAAGGAAATTAA--AAGAATGTGCA--TCTGTTCCG-TGGTTTGC-TCGT-GCAACATTTCGGAAGGATGTCATCTTCTTGAT--GTCTTTAATGACTCTCGGCAACGGATATCTCGGCTCTTACATCGATGAAGAACGTAGCGAAATGCGATACTTGGTGTGAATTGCAGAATCCCGTGAACCATCGA-GTCTT-TGAACGCAAGTTGCGCCCGAATCCATCCGGTCGAGGGCACGTCTGCCTGGGTGTCACGTACACGCGTCTC-CACTAACCCCTC-TCC--TCTAAGGATTGGCGGGAC--TTGTGCGAGCAGAGATTGGCATCCCGTGCTTACGTCAAGCACGGTTTGCCTAAACAC-GAGTRCCGGTGATGAAATTTCACGCCAAGTGGTGGTTCATAAACCTCAAG-GGTTT----GCCA-GTAT-GCGCCGTG------RAAGCCCATCACTCGG-AAAG--CTCAATGGACACCTTGAACGTCTA-AAYTGAT----GCTATT-GTCGCGACCCCAGGTCAGGCGGGATTACCCGCTGAATTTAAGCATATCA--------------------------------------------
>Saxifraga_tenella_(1)_LN812548
-----------------------------------------------------------------------------------------------------AACAAGGTTTCCGTAGGTGAACCTGCGGAAGGATCATTGTCGTAACC-TGCG-AAAGCAATG--CAACTCGCGAACATGTAC--TTAACCCTC--GAGAATCCA-AGGGT----GCCTCCTTC-GGGG-ACGCCCTTTTTTTCCCGACAACTTCGGGGCGGCTTGGCGTTCGTT-AC--TCTCGACGGCGTAAAA-CTCGCT-CGGGCTAACAAA-CGTTGGGCTAA-----ACCAATG--CAA---CAAAA-AACCGGCGTGAAATGCGCCAAGGAACATGA--AAGAGAATGCG--CTCGTCTGG-TGT-CAGC--ACT-GCTGCG-CCATGACGGGCGTTGTCTTCTTGATGAGTTTATAATGACTCTCGGCAACGGATATCTCGGCTCTTACATCGATGAAGAACGTAGCAAAATGCGATACTTGGTGTGAATTGCAGAATCCCGTGAACCATCGA-GTCTT-TGAACGCAAGTTGCGCCCGAATCCTTTTGGTCGAGGGCACGTCTGCCTGGGTGTCACGTACACATGCCTC-CCGCAAA-CCTT-TCCCACTTTGTGGACTTAGGGCC--TCGCGAGAGCAGAGAATGGTATCCCGTGCCT-TTTTCTGCGCGGCTTGCCTAAAAATAGAGAGCCGGTGATGAAATGTCACGCCTAGTGGTGGTTAACGAGGCCTGAC-GGCCA----ACCA-GTTC-GCGACGTG------ACTAATTAT-CCCCGG-AGAT--CTCTTACGACACCTTGGATGTCCTGTAATGGA-CGTGCTATT-GTCGCGACCCCAG--------------------------------------------------------------------------------
>Saxifraga_tricuspidata_(1)_LN812554
------------------------------------------------------------------------------------------------------ACAAGGTTTCCGTAGGTGAACCTGCGGAAGGATCATTGTCGTAACC-TGCT-AATGCAAAA--CAACCCGCGAACATGTACACTTA-CATTC--GGGGATCCA-AGTGC----GTCTACTTTGGCGG-ATGCTCTTTCTT-CCC---AACGTTGAGATGGCTCGGTGTGTGCTTGCTTACCGACGAA----GTA-TTCGTTGGGAGTTGGCACT-TACTGAGCTTT-----CTTGACA--TAA---CAAAA-ACCCGGCGTGAACTGCGCCAAGGAACATAAT-AAGAGCGTGCA--TTCTCCCGG-TGT-TTGC-TTTT-GCTTCA-CTCGGATGGATGTCATCTTCTTGATGAGTTTATAATGACTCTCGGCAACGGATATCTCGGCTCTTACATCGATGAAGAACGTAGCAAAATGCGATACTTGGTGTGAATTGCAGAATCCCGTGAACCATCGA-GTCTT-TGAACGCAAGTTGCGCCCGAATCCATCAGGTCGAGGGCACGTCTGCCTGGGTGTCACGTACACACGTCTC-TCACAAA-CCTT--TCCCTTCATGGG-GGAAGGGTC--TTGTGTGAGCAGAGTTTGGTCTCCCGTGCT--TGTATTGTGCGGCTTACCTAAAAATTGAGAGCCAGTGATGAAACTTCACGTCTAGTGGTGGTTAAGGAACCTTCAT-GGGTC-AAAACCA-GTTC-GCGGCGTG------AATGTTTGTTGCTTGG-GAAGTTCTCTATCGACACCTTGAACGTCTTTTAATGAC-CGTTCTACT-GTCGCGACCCCAGGTC-----------------------------------------------------------------------------
>Saxifraga_tridactylites_(1)_LN812556
---------------------------------------------------------------------------------------------------GTAACAAGGTTTCCGTAGGTGAACCTGCGGAAGGATCATTGTCGTAACC-TGCG-AAAGCAAGG--CAACTCGCGAACACGTAC--TTAACACTC--GGGGATCGA-AGGGT----GTCTCCCCC-GGGA-ACACCCTTTCTTCYCCGACAACGTCGGGTCTGCTCGGCGTTCGTT-GCCTTTCATGCGATGCAACA-CTCGCT-TGGGCTAGCGAC-CGTCGGGCTTGT----CCCAACG--CAA---CAAAAAAACCGGCGCTAAACGTGCCAAGGAACATGA--AAGAGAGTGCG--CCCGTCTGG-CTT-CAGC--ACC-GCTGTG-CTAGGATGGGCGTTGTCTTCTTGATGAGTTTATAATGACTCTCGGCAACGGATATCTCGGCTCTTACATCGATGAAGAACGTAGCAAAATGCGATACTTGGTGTGAATTGCAGAATCCCGTGAACCATCGA-GTCTT-TGAACGCAAGTTGCGCCCGAATCCTTTTGGTCGAGGGCACGTCTGCCTGGGTGTCACGTACACATGCCTC-CCGCAAA-CCTTTCCCACTTATGTGGACAAAGGGGC--TTGCGCGAGCAGATAATGGTATCCCGTGCT--CTTTCCGCGCGGCTTGCCCAAAAACAGAGAGCCGGCGATGAAACGTCACGCCTAGTGGTGGTTAACGACGCCTAAC-GGCTG----ACCA-GTTC-GCGGCGTG------ACTAGTTAT-CACCGG-AAAT--CTCATACGACACCTTAGACGTCCTATAATGGG-CGTGCTATT-GTCGCGACCCC----------------------------------------------------------------------------------
>Saxifraga_tridactylites_(2)_LT971000
-----------------------------------------------------------------------------------------------------------------------------------------TTGTCGTAACC-TGCG-AAAGCAAGG--CAACTCGCGAACACGTAC--TTAACACTC--GGGGATCGA-AGGGT----GTCTCCCCC-GGGA-ACACCCTTTCTTCCCCGACAACGTCGGGTCTGCTCGGCGTTCGTT-GCCTTTCATGCGATGCAACA-CTCGCT-TGGGCTAGCGAC-CGTCGGGCTTGT----CCCAACG--CAA---CAAAAAAACCGGCGCTAAACGTGCCAAGGAACATGA--AAGAGAGTGCG--CCCGTCTGG-CTT-CAGC--ACC-GCTGTG-CTAGGATGGGCGTTGTCTTCTTGATGAGTTTATAATGACTCTCGGCAACGGATATCTCGGCTCTTACATCGATGAAGAACGTAGCAAAATGCGATACTTGGTGTGAATTGCAGAATCCCGTGAACCATCGA-GTCTT-TGAACGCAAGTTGCGCCCGAATCCTTTTGGTCGAGGGCACGTCTGCCTGGGTGTCACGTACACATGCCTC-CCGCAAA-CCTTTCCCACTTATGTGGACAAAGGGGC--TTGCGCGAGCAGATAATGGTATCCCGTGCT--CTTTCCGCGCGGCTTGCCCAAAAACAGAGAGCCGGCGATGAAACGTCACGCCTAGTGGTGGTTAACGACGCCTAAC-GGCTG----ACCA-GTTC-GCGGCGTG------ACTAGTTAT-CACCGG-AAAT--CTCATACGACACCTTAGACGTCCTATAATGGG-CGTGCTATT-GTCGCGACCCCAGGTCAGGCGGGACTACCCGCTGAATTTAAGCATATCA--------------------------------------------
>Saxifraga_trifurcata_LN812557
----------------------------------------------------------------------------------------------------------------------------------------ATTGTCGTAACC-TGCG-AAAGCAATG--CAACTCGCGAACACGTAC--TTTACACTC--GTGAATCCA-GGGGT----GCCTCCCTC-GCGA-GCACCCTTGGTTTCYCGACAACGTCGGGGCGGCCTTGCGTTCTTT-TC--TCCCGGCGACGTAAAA-CTCGCT-CGGGCTAACAGA-CGCCGRGCTAA-----ACCAACG--GAA---CAAAA-AACCGGCGTCAAATGCGCCAAGGAACATGA--AAGAGAGTGCG--CTCTTCTGG-TGT-CAGC--ACT-GCTGCG-CCAGGACGGGCGTTGTCTTCTTGATGAGTTTATAATGACTCTCGGCAACGGATATCTCGGCTCTTACATCGATGAAGAACGTAGCAAAATGCGATACTTGGTGTGAATTGCAGAATCCCGTGAACCATCGA-GTCTT-TGAACGCAAGTTGCGCCCGAATCCTTTTGGTCGAGGGCACGTCTGCCTGGGTGTCACGTACACATGCCTC-CTGCAAA-CCTT-CCCCCCTTTGTGGATGAAGGGCC--TCGCGGGAGCAGATAATGGWATCCCGTGCC--CTTTCCGCGCGGCTTGCCTAAAAATGGAGAGCCGGTGATGTAACGTCACGCCTAGTGGTGGTTAACGAGGCCTAAC-GCCCA----ACCA-GTTC-GCGGCGTG------ACTGGTTTT-CATCGG-AAAT--CTCCTGCGACACCTTGGACGTCCTATAATGGA-CGTGCTATT-GTCGCGACCCCAGGTCAGGCGGGACTACCCGCTGAATTTAAGCATATC---------------------------------------------
>Saxifraga_unguiculata_LN812561
---------------------------------------------------------------------------------------------------------------------------------------CATTGTAGTAACC-TGCG-AAAGCAAAAAACGACTCGCGAACACGTAG--TTA-CACTC--GGGGAATCA-AGTGC----GTCTCCCTAGGGAC-ACGCCCTTGGTT-CCC---AACGTCGGGATGGCTAGGCGTCTGTC-GCTCGTCGGCGAA----GTA-TTCGTCGTGGGTTGCCTTATCTCCGTGCTTTG----CCCGATGCATAA---CCAAA-ACCCGGCGCGAAATGCGCCAAGGAACATGA--AAGAGAGCGCA--CTCTTCCGG-TGC-TAGC-TCGC-GCTGCA-CTCGGACGGGTGCCGTCTTCTTGATGAGTTTATAATGACTCTCGGCAACGGATATCTCGGCTCTTACATCGATGAAGAACGTAGCAAAATGCGATACTTGGTGTGAATTGCAGAATCCCGTGAACCATCGA-GTCTT-TGAACGCAAGTTGCGCCCGAACCCTTCGGGTTGAGGGCACGTCTGCCTGGGTGTCACGTACACATGTCTC-CCACAAA-CCTT--CGCCCTTTGCGGACGGAGGGCT--TCGTGCGAGCAGAGATTGGTTTCCCGTGCT--CTCGCGGCGCGGCTTACCTAAAAATAGAGAGCCAGTGAYGAAGCGTCACGTCTAGTGGTGGTTAATGTGCCTTTTT-GGCCG----ACCA-ATTC-GCGGCGTG------AATGCTTGTCTCTCGG-AAAT--CTCGACCGACACCCTGAACGCTGTTCAATCGG-CGTGCTACT-GTCGCGACCCCAGGTCAGGCGGGACTACCCGCTGAATTTAAGCATATCA--------------------------------------------
>Saxifraga_vandellii_LN812564
---------------------------------------------------------------------------------------------------------------------------------------CATTGTCGTAACC-TGCA-AAAGTAAAG--CAACTCGCGAACACGTAG--TCAACACTC--GGGGATCCG-AGCGC----GTCCTCCCCGGGGG-ACGCCCTTTCTC-CCC---AAAGTCGGGGCGGCCCGGCGCTCGTT-GCTCGCAGGCGGC----GCG-ATCGTCGCGAGCTAACGGC-CTCCGGGCCTT-----CCCGAAG--CAA---CAAAA-AACCGGCGCGGAATGCGCCAAGGAATATGA--AAGAGAGTGCG--CTCTTCCGG-CGT-CAGC-TCGC-GCTGCG-CTCGGACGGGCGTCGTCTTCTTGATGAGTTTATAATGACTCTCGGCAACGGATATCTCGGCTCTTACATCGATGAAGAACGTAGCAAAATGCGATACTTGGTGTGAATTGCAGAATCCCGTGAACCATCGA-GTCTT-TGAACGCAAGTTGCGCCCGAATCCATCTGGTTGAGGGCACGTCTGCCTGGGTGTCACGTACACGCGCCTC-CCGCCAA-CCTT-CCCCTTTATGCGGACGAAGGGTC--TCGCGGGAGCAGATGTTGGTATCCCGTGCC--TGTTTCGCGCGGCTTGCCTAAAAACGGAGATCCGGCGACGAAGCGTCGCGTCTAGTGGTGGTTGATGAGGCCTAAC-GGCCG---AACCA-GTTC-GCGGCGCG------ATCGTTTGTCGCAGGA-AAGT--CTCGGACGACACCTCGGACGCCCCCTAACGGG-CGTGCTACT-GTCGCGACCCCAGGTCAGGCGGGACTACCCGCTGAATTTAAGCATATCA--------------------------------------------
>Saxifraga_vayredana_LN812565
---------------------------------------------------------------------------------------------------------------------------------------CATTGTCGTAACC-TGCG-AAAGCAATG--CAACTCGCGAACACGTAC--TTTACACTC--GGGAATCCA-GGGGT----GCCTCCCTC-GGGA-ACACCCTTGGTTTCCCGACAACGTTGGGGCGGCCTGGCTTTCTTT-TC--YCCCGGCGACGTAAAA-CTCGCT-CGGGCTAACAAG-CGCCGGGCTAA-----ACCAACG--CAA---CAAAA-AACCGGCGTGAAATGCGCCAAGGAACATGA--AAGAGAGTGCG--CTCTTCTGG-TGT-CAGT--ACT-GCTGCG-CCAGGACGGGCGTTGTCTTCTTGATGAGTTTATAATGACTCTCGGCAACGGATATCTCGGCTCTTACATCGATGAAGAACGTAGCAAAATGCGATACTTGGTGTGAATTGCAGAATCCCGTGAACCATCGA-GTCTT-TGAACGCAAGTTGCGCCCGAATCCTTTTGGTCGAGGGCACGTCTGCCTGGGTGTCACGTACACATGCCTC-CCGCAAA-CCTTCCCCCCCTTTGTGGATGAAGGGCC--TCGCGGGAGCAGATAATGGTATCCCGTGCC--CTTTTCGCGCGGCTTGCCTAAAAATGGGGAGCCGGTGACGTAACGTCACGCCTAGTGGTGGTTAACGAGGCCTAAC-GGCCA----ACCA-GTTC-GCGGCGTG------ACTAGTTTT-CACCGG-AAAT--CTCCTGCGACACCTTGGACGTCCTCTAATGGA-CGTGCTATT-GTCGCGACCCCAGGTCAGGCGGGACTACCCGCTGAATTTAAGCATATCA--------------------------------------------
>Saxifraga_wahlenbergii_(1)_LN812568
---------------CGGATCGCGGCGATGTGGGCGGTTCGCTGCCTGCGACGTCGCGAGAAGTCCATTGAACCTTATCATTTAGAGGAAGGAGAAGTCGTAACAAGGTTTCCGTAGGTGAACCTGCGGAAGGATCATTGTCGTAACC-TGCG-AAAGCAAGG--CAACTCGCGAACACGTAC--TTTACACTC--GGGAATCGA-AGGGT----GTCTCCCCC-GGGA-AAGCCCTTCCTT-CCCGACAACGTCGGGTCGGCTCGGCGCTCGTT-GC-TTTCCGACGACGTAACA-CTCGTT-TGGGCTATCGAC-CGTCGGGCTTGT----CCCTACG--CAA---CAAAAAAACCGGCGCGAAATGTGCCAAGGAACATGA--AAGAGAGTGCG--CTCTTCTGG-CGT-CAGC--ACC-GCTGCG-CTGGGATGGGCGTTGTCTTCTTGATGAGTTTATAATGACTCTCGGCAACGGATATCTCGGCTCTTACATCGATGAAGAACGTAGCAAAATGCGATACTTGGTGTGAATTGCAGAATCCCGTGAACCATCGA-GTCTT-TGAACGCAAGTTGCGCCCGAATCCTTTTGGTCGAGGGCACGTCTGCCTGGGTGTCACGTACACGCGCCTC-CCGCAAA-CCTT--CCCCTTTTGTGGTCGAAGGGAC--TTGCGGGAGCAGATAATGGTATCCCGTGCT--CTTTCCGCGCGGCTTGCCTAAAAACAGAGAACCGGCGATGAAACGTCACGCCTAGTGGTGGTTAACGACGCCTAAC-GGCCG----ACCA-GTTC-GCGACGTG------ACTAGTTAT-CCCCGGAAAAT--CTCATACGACACCTCGGACGTCCTCTAATGGG-CGTGCTATT-GTCGCGACCCCAGGTCAGGCGGGACTACCCGCTGAATTTAAGCATATCAATA-AG-CGGAGGAAGAGAAACTTACAAGGATTCCCCTAGTAA-
>Saxifraga_wardii_LN812570
-----------------------------------------------------------------------------------------------------------------------------------------------------------AAGCAAGA--CGACCCGCGAACACGTAG--TTA-CCCTC--AGGGATCCA-TGCGC----GACTCCTCCGGGCTGAAGCGCTTGGTT-CCC---AACGTTGGGACGGCCCGGCGTTCGCC-GCCCGCGGACGAA----GTA-TTCGTCGTGAGTTGGCGTTTCTCTGGTATGT-----CCCGACA--CAA---CAAAA-ACCCGGCGTGAAATGCGCCAAGGAACATAA--AAGAGAGCGCA--TTCTTTCGG-TGC-TAGC-TCGC-GCTGCA-CTCGGACGGGTGCCGTCTTCTTGATGAGTTTATAATGACTCTCGGCAACGGATATCTCGGCTCTTACATCGATGAAGAACGTAGCAAAATGCGATACTTGGTGTGAATTGCAGAATCCCGTGAACCATCGA-GTCTT-TGAACGCAAGTTGCGCCCGAATCCCTTGGGTTAAGGGCACGTCTGCCTGGGTGTCACGTACACACGTCTC-CCACAAC-CTTT--CGCCCTTTGCGGACGAAGGGTC--TCGTGCGAGCAGAGATTGGTATCCCGTGCC--CTCGGGGCGCGGCTTACCTAAAAAACGAGAGCCAGTGATGAAACGTCACGTCTAGTGGTGGTTAATGTGCCTTGAC-GGCCG----ACCA-GTTC-GCGGCGTG------AGTGTTTGTCGCTCGG-AAAG--CTCGTCCGACACCTTGAACGTCGTCTAATCGA-CGTGCTACT-GTCGCGACCCCAGGTCAGGCGGGACTACC----------------------------------------------------------------
>Saxifraga_zimmermannii_LN812573
---------------------------------------------------------------------------------------------------------------------------------------CATTGTCGTAACC-TGYG-AAAGCAAAAARCGACTCGYGAACACGTAG--TTA-CAATC--GGGGATCCA-AGTGC----GTCTCCCTAGGGGT-ACGCTCTTGTTT-CCC---AACGTCGGGATGGCTAKGCGTTTGYY-GCTCGTCGGYGAA----GTA-TTCGTCGTGAGTTGGCATTTCTCCTCGCTTTK----CCCGACGCACAA---CAAAA-ACCCGGCGCGAAATGCGCCAAGGAATATAA--AAGAGAGCGCA--CTCTTTCGG-TGC-TAGC-TTGC-GCTGCA-CTCGGACGGGTGCCGTCWTCTTGATGAGTTTATAATGACTCTCGGCAACGGATATCTCGGCTCTTACATCGATGAAGAACGTAGCAAAATGCGATACTTGGTGTGAATTGCAGAATCCCGTGAACCATCGA-GTCTT-TGAACGCAAGTTGCGCCCGAACCCTTCGGGTTGAGGGCACGTCTGCCTGGGCGTCACGTACGCATGTCTC-TCACAAC-CCTT--CGCCCCTTGCGGACGTAGGGCT--TCGTGCGAGCAGAGATTGGTATCCCGTGCT--CTCGAGGCGCGGCTTACCTAAAAAAAGAGAGCCAGTGACAAAGCGTCACGTCTAGTGGTGGTTAATGTGCCTTTAY-GGCCG----ACCA-GTTC-GCGGCGTG------AATGCTTGTCGCTTGG-AAAG--CTCGACCGACACCTTGAGCATCGTCAAATCGG-TGTGCTACT-GTCGCGACCCCAGGTCAGGCGGGACTACCCGCTGAATTTAAGCATATC---------------------------------------------
>Saxifraga_styriaca_(1)_LT971388
------------------------------------------------------------------------------------------------------------------------------------------TGTCGTA-CC-TGCG-AAAGCAATG--CAACTTGCGAACACGTAC--TTAACACTC--GGGAATCCA-AGGGT----GTCTCCCTC-GGGA-ACACCCTTTGTTTCCCGACAACGTCGGTGCGACTCGGCGTTCGTT-GC--TCCCAGCGAAGTAAGA-CTCGCT-CGGGCCAACAAA-CGCCGGGCTGAA-----CCAACG--CAA---CAAAA-AACCGGCGTGAAATGCGCCAAGGAACATGA--AAGAGAGTGCG--CTCTTCTGG-TGT-CAGC--ACT-GCTGCG-CTAGGACGGGCGTTGTCTTCTTGATGAGTTTATAATGACTCTCGGCAACGGATATCTCGGCTCTTACATCGATGAAGAACGTAGCAAAATGCGATACTTGGTGTGAATTGCAGAATCCCGTGAACCATCGA-GTCTT-TGAACGCAAGTTGCGCCCGAATCCTTTTGGTCGAGGGCACGTCTGCCTGGGTGTCACGTACACATGCCTC-CCGCAAA-CCTT-CCCCCCTTTGTGGATGAAGGGC---TCGCGGGAGCAGATAATGGTATCCCGTGCT--CTTCCCGTGCGGCTTGCCTAAAAAAAGAGAGCCGGTGAATAAATGTCACGCCTAGTGGTGGTTAACATGGCCTAAC-GGCCA----ACCA-GTTC-GCGACGTG------ACTAATTGTCCCCCGG-AAAT--CTCACACGACACCTTGGACGTCCGGCAATGGA-CGTGCTATT-GTCGCGACCCCAGGTCAGGCGGGACTACCCGCTGAATTTAAGCATATCA--------------------------------------------
>Saxifraga_styriaca_(2)_LT971389
------------------------------------------------------------------------------------------------------------------------------------------TGTCGTA-CC-TGCG-AAAGCAATG--CAACTTGCGAACACGTAC--TTAACACTC--GGGAATCCA-AGGGT----GTCTCCCTC-GGGA-ACACCCTTTGTTTCCCGACAACGTCGGTGCGACTCGGCGTTCGTT-GC--TCCCAGCGAAGTAAGA-CTCGCT-CGGGCCAACAAA-CGCCGGGCTGAA-----CCAACG--CAA---CAAAA-AACCGGCGTGAAATGCGCCAAGGAACATGA--AAGAGAGTGCG--CTCTTCTGG-TGT-CAGC--ACT-GCTGCG-CTAGGACGGGCGTTGTCTTCTTGATGAGTTTATAATGACTCTCGGCAACGGATATCTCGGCTCTTACATCGATGAAGAACGTAGCAAAATGCGATACTTGGTGTGAATTGCAGAATCCCGTGAACCATCGA-GTCTT-TGAACGCAAGTTGCGCCCGAATCCTTTTGGTCGAGGGCACGTCTGCCTGGGTGTCACGTACACATGCCTC-CCGCAAA-CCTT-CCCCCCTTTGTGGATGAAGGGC---TCGCGGGAGCAGATAATGGTATCCCGTGCT--CTTCCCGTGCGGCTTGCCTAAAAAAAGAGAGCCGGTGAATAAATGTCACGCCTAGTGGTGGTTAACATGGCCTAACGGGCCA----ACCA-GTTC-GCGACGTG------ACTAATTGTCCCCCGG-AAAT--CTCACACGACACCTTGGACGTCCGGCAATGGA-CGTGCTATTTGTCGCGACCCCAGGTCAGGCGGGACTACCCGCTGAATTTAAGCATATCA--------------------------------------------
>Saxifraga_styriaca_(3)_LT970998
------------------------------------------------------------------------------------------------------------------------------------------TGTCGTAACC-TGCG-AAAGCAATG--CAACTTGCGAACACGTAC--TTAACACTC--GGGAATCCA-AGGGT----GTCTCCCTC-GGGA-ACACCCTTTGTTTCCCGACAACGTCGGTGCGACTCGGCGTTCGTT-GC--TCCCAGCGAAGTAAGA-CTCGCT-CGGGCCAACAAA-CGCCGGGCTGAA-----CCAACG--CAA---CAAAA-AACCGGCGTGAAATGCGCCAAGGAACATGA--AAGAGAGTGCG--CTCTTCTGG-TGT-CAGC--ACT-GCTGCG-CTAGGACGGGCGTTGTCTTCTTGATGAGTTTATAATGACTCTCGGCAACGGATATCTCGGCTCTTACATCGATGAAGAACGTAGCAAAATGCGATACTTGGTGTGAATTGCAGAATCCCGTGAACCATCGA-GTCTT-TGAACGCAAGTTGCGCCCGAATCCTTTTGGTCGAGGGCACGTCTGCCTGGGTGTCACGTACACATGCCTC-CCGCAAA-CCTT-CCCCCCTTTGTGGATGAAGGGC---TCGCGGGAGCAGATAATGGTATCCCGTGCT--CTTCCCGTGCGGCTTGCCTAAAAAAAGAGAGCCGGTGAATAAATGTCACGCCTAGTGGTGGTTAACATGGCCTAAC-GGCCA----ACCA-GTTC-GCGACGTG------ACTAATTGTCCCCCGG-AAAT--CTCACACGACACCTTGGACGTCCGGCAATGGA-CGTGCTATT-GTCGCGACCCCAGGTCAGGCGGGACTACCCGCTGAATTTAAGCATATCA--------------------------------------------
>Saxifraga_styriaca_(4)_LT970999
------------------------------------------------------------------------------------------------------------------------------------------TGTCGTA-CC-TGCG-AAAGCAATG--CAACTTGCGAACACGTAC--TTAACACTC--GGGAATCCA-AGGGT----GTCTCCCTC-GGGA-ACACCCTTTGTTTCCCGACAACGTCGGTGCGACTCGGCGTTCGTT-GC--TCCCAGCGAAGTAAGA-CTCGCT-CGGGCCAACAAA-CGCCGGGCTGAA-----CCAACG--CAA---CAAAA-AACCGGCGTGAAATGCGCCAAGGAACATGA--AAGAGAGTGCG--CTCTTCTGG-TGT-CAGC--ACT-GCTGCG-CTAGGACGGGCGTTGTCTTCTTGATGAGTTTATAATGACTCTCGGCAACGGATATCTCGGCTCTTACATCGATGAAGAACGTAGCAAAATGCGATACTTGGTGTGAATTGCAGAATCCCGTGAACCATCGA-GTCTT-TGAACGCAAGTTGCGCCCGAATCCTTTTGGTCGAGGGCACGTCTGCCTGGGTGTCACGTACACATGCCTC-CCGCAAA-CCTT-CCCCCCTTTGTGGATGAAGGGC---TCGCGGGAGCAGATAATGGTATCCCGTGCT--CTTCCCGTGCGGCTTGCCTAAAAAAAGAGAGCCGGTGAATAAATGTCACGCCTAGTGGTGGTTAACATGGCCTAAC-GGCCA----ACCA-GTTC-GCGACGTG------ACTAATTGTCCCCCGG-AAAT--CTCACACGACACCTTGGACGTCCGGCAATGGA-CGTGCTATT-GTCGCGACCCCAGGTCAGGCGGGACTACCCGCTGAATTTAAGCATATCA--------------------------------------------
>Saxifraga_wahlenbergii_(4)_LT971002
------------------------------------------------------------------------------------------------------------------------------------------TGTCGTAACC-TGCG-AAAGCAAGG--CAACTCGCGAACACGTAC--TTTACACTC--GGGAATCGA-AGGGT----GTCTCCCCC-GGGA-AAGCCCTTCCTT-CCCGACAACGTCGGGTCGGCTCGGCGCTCGTT-GC-TTTCCGACGACGTAACA-CTCGTT-TGGGCTATCGAC-CGTCGGGCTTGT----CCCTACG--CAA---CAAAAAAACCGGCGCGAAATGTGCCAAGGAACATGA--AAGAGAGTGCG--CTCTTCTGG-CGT-CAGC--ACC-GCTGCG-CTGGGATGGGCGTTGTCTTCTTGATGAGTTTATAATGACTCTCGGCAACGGATATCTCGGCTCTTACATCGATGAAGAACGTAGCAAAATGCGATACTTGGTGTGAATTGCAGAATCCCGTGAACCATCGA-GTCTT-TGAACGCAAGTTGCGCCCGAATCCTTTTGGTCGAGGGCACGTCTGCCTGGGTGTCACGTACACGCGCCTC-CCGCAAA-CCTT--CCCCTTTTGTGGTCGAAGGGAC--TTGCGGGAGCAGATAATGGTATCCCGTGCT--CTTTCCGCGCGGCTTGCCTAAAAACAGAGAACCGGCGATGAAACGTCACGCCTAGTGGTGGTTAACGACGCCTAAC-GGCCG----ACCA-GTTC-GCGACGTG------ACTAGTTAT-CCCCGGAAAAT--CTCATACGACACCTCGGACGTCCTCTAATGGG-CGTGCTATT-GTCGCGACCCCAGGTCAGGCGGGACTACCCGCTGAATTTAAGCATATCA--------------------------------------------
>Saxifraga_wahlenbergii_(2)_LT971003
------------------------------------------------------------------------------------------------------------------------------------------TGTCGTAACC-TGCG--AAGCAAGG--CAACTCGCGAACACGTAC--TTTACACTC--GGGAATCGA-AGGGT----GTCTCCCCC-GGGA-AAGCCCTTCCTT-CCCGACAACGTCGGGTCGGCTCGGCGCTCGTT-GC-TTTCCGACGACGTAACA-CTCGTT-TGGGCTATCGAC-CGTCGGGCTTGT----CCCTACG--CAA---CAAAAAAACCGGCGCGAAATGTGCCAAGGAACATGA--AAGAGAGTGCG--CTCTTCTGG-CGT-CAGC--ACC-GCTGCG-CTGGGATGGGCGTTGTCTTCTTGATGAGTTTATAATGACTCTCGGCAACGGATATCTCGGCTCTTACATCGATGAAGAACGTAGCAAAATGCGATACTTGGTGTGAATTGCAGAATCCCGTGAACCATCGA-GTCTT-TGAACGCAAGTTGCGCCCGAATCCTTTTGGTCGAGGGCACGTCTGCCTGGGTGTCACGTACACGCGCCTC-CCGCAAA-CCTT--CCCCTTTTGTGGTCGAAGGGAC--TTGCGGGAGCAGATAATGGTATCCCGTGCT--CTTTCCGCGCGGCTTGCCTAAAAACAGAGAACCGGCGATGAAACGTCACGCCTAGTGGTGGTTAACGACGCCTAAC-GGCCG----ACCA-GTTC-GCGACGTG------ACTAGTTAT-CCCCGGAAAAT--CTCATACGACACCTCGGACGTCCTCTAATGGG-CGTGCTATT-GTCGCGACCCCAGGTCAGGCGGGACTACCCGCTGAATTTAAGCATATCA--------------------------------------------
>Saxifraga_wahlenbergii_(9)_LT971004
------------------------------------------------------------------------------------------------------------------------------------------TGTCGTA-CC-TGCG--AAGCAAGG--CAACTCGCGAACACGTAC--TTTACACTC--GGGAATCGA-AGGGT----GTCTCCCCC-GGGA-AAGCCCTTCCTT-CCCGACAACGTCGGGTCGGCTCGGCGCTCGTT-GC-TTTCCGACGACGTAACA-CTCGTT-TGGGCTATCGAC-CGTCGGGCTTGT----CCCTACG--CAA---CAAAAAAACCGGCGCGAAATGTGCCAAGGAACATGA--AAGAGAGTGCG--CTCTTCTGG-CGT-CAGC--ACC-GCTGCG-CTGGGATGGGCGTTGTCTTCTTGATGAGTTTATAATGACTCTCGGCAACGGATATCTCGGCTCTTACATCGATGAAGAACGTAGCAAAATGCGATACTTGGTGTGAATTGCAGAATCCCGTGAACCATCGA-GTCTT-TGAACGCAAGTTGCGCCCGAATCCTTTTGGTCGAGGGCACGTCTGCCTGGGTGTCACGTACACGCGCCTC-CCGCAAA-CCTT--CCCCTTTTGTGGTCGAAGGGAC--TTGCGGGAGCAGATAATGGTATCCCGTGCT--CTTTCCGCGCGGCTTGCCTAAAAACAGAGAACCGGCGATGAAACGTCACGCCTAGTGGTGGTTAACGACGCCTAAC-GGCCG----ACCA-GTTC-GCGACGTG------ACTAGTTAT-CCCCGGAAAAT--CTCATACGACACCTCGGACGTCCTCTAATGGG-CGTGCTATT-GTCGCGACCCCAGGTCAGGCGGGACTACCCGCTGAATTTAAGCATATCA--------------------------------------------
>Saxifraga_wahlenbergii_(14)_LT971390
------------------------------------------------------------------------------------------------------------------------------------------TGTCGTAACC-TGCG-AAAGCAAGG--CAACTCGCGAACACGTAC--TTTACACTC--GGGAATCGA-AGGGT----GTCTCCCCC-GGGA-AAGCCCTTCCTT-CCCGACAACGTCGGGTCGGCTCGGCGCTCGTT-GC-TTTCCGACGACGTAACA-CTCGTT-TGGGCTATCGAC-CGTCGGGCTTGT----CCCTACG--CAA---CAAAAAAACCGGCGCGAAATGTGCCAAGGAACATGA--AAGAGAGTGCG--CTCTTCTGG-CGT-CAGC--ACC-GCTGCG-CTGGGATGGGCGTTGTCTTCTTGATGAGTTTATAATGACTCTCGGCAACGGATATCTCGGCTCTTACATCGATGAAGAACGTAGCAAAATGCGATACTTGGTGTGAATTGCAGAATCCCGTGAACCATCGA-GTCTT-TGAACGCAAGTTGCGCCCGAATCCTTTTGGTCGAGGGCACGTCTGCCTGGGTGTCACGTACACGCGCCTC-CCGCAAA-CCTT--CCCCTTTTGTGGTCGAAGGGAC--TTGCGGGAGCAGATAATGGTATCCCGTGCT--CTTTCCGCGCGGCTTGCCTAAAAACAGAGAACCGGCGATGAAACGTCACGCCTAGTGGTGGTTAACGACGCCTAAC-GGCCG----ACCA-GTTC-GCGACGTG------ACTAGTTAT-CCCCGGAAAAT--CTCATACGACACCTCGGACGTCCTCTAATGGG-CGTGCTATT-GTCGCGACCCCAGGTCAGGCGGGACTACCCGCTGAATTTAAGCATATCA--------------------------------------------
>Saxifraga_wahlenbergii_(5)_LT971006
------------------------------------------------------------------------------------------------------------------------------------------TGTCGTA-CC-TGCG--AAGCAAGG--CAACTCGCGAACACGTAC--TTTACACTC--GGGAATCGA-AGGGT----GTCTCCCCC-GGGA-AAGCCCTTCCTT-CCCGACAACGTCGGGTCGGCTCGGCGCTCGTT-GC-TTTCCGACGACGTAACA-CTCGTT-TGGGCTATCGAC-CGTCGGGCTTGT----CCCTACG--CAA---CAAAAAAACCGGCGCGAAATGTGCCAAGGAACATGA--AAGAGAGTGCG--CTCTTCTGG-CGT-CAGC--ACC-GCTGCG-CTGGGATGGGCGTTGTCTTCTTGATGAGTTTATAATGACTCTCGGCAACGGATATCTCGGCTCTTACATCGATGAAGAACGTAGCAAAATGCGATACTTGGTGTGAATTGCAGAATCCCGTGAACCATCGA-GTCTT-TGAACGCAAGTTGCGCCCGAATCCTTTTGGTCGAGGGCACGTCTGCCTGGGTGTCACGTACACGCGCCTC-CCGCAAA-CCTT--CCCCTTTTGTGGTCGAAGGGAC--TTGCGGGAGCAGATAATGGTATCCCGTGCT--CTTTCCGCGCGGCTTGCCTAAAAACAGAGAACCGGCGATGAAACGTCACGCCTAGTGGTGGTTAACGACGCCTAAC-GGCCG----ACCA-GTTC-GCGACGTG------ACTAGTTAT-CCCCGGAAAAT--CTCATACGACACCTCGGACGTCCTCTAATGGG-CGTGCTATT-GTCGCGACCCCAGGTCAGGCGGGACTACCCGCTGAATTTAAGCATATCA--------------------------------------------
>Saxifraga_wahlenbergii_(10)_LT971007
------------------------------------------------------------------------------------------------------------------------------------------TGTCGTA-CC-TGCG--AAGCAAGG--CAACTCGCGAACACGTAC--TTTACACTC--GGGAATCGA-AGGGT----GTCTCCCCC-GGGA-AAGCCCTTCCTT-CCCGACAACGTCGGGTCGGCTCGGCGCTCGTT-GC-TTTCCGACGACGTAACA-CTCGTT-TGGGCTATCGAC-CGTCGGGCTTGT----CCCTACG--CAA---CAAAAAAACCGGCGCGAAATGTGCCAAGGAACATGA--AAGAGAGTGCG--CTCTTCTGG-CGT-CAGC--ACC-GCTGCG-CTGGGATGGGCGTTGTCTTCTTGATGAGTTTATAATGACTCTCGGCAACGGATATCTCGGCTCTTACATCGATGAAGAACGTAGCAAAATGCGATACTTGGTGTGAATTGCAGAATCCCGTGAACCATCGA-GTCTT-TGAACGCAAGTTGCGCCCGAATCCTTTTGGTCGAGGGCACGTCTGCCTGGGTGTCACGTACACGCGCCTC-CCGCAAA-CCTT--CCCCTTTTGTGGTCGAAGGGAC--TTGCGGGAGCAGATAATGGTATCCCGTGCT--CTTTCCGCGCGGCTTGCCTAAAAACAGAGAACCGGCGATGAAACGTCACGCCTAGTGGTGGTTAACGACGCCTAAC-GGCCG----ACCA-GTTC-GCGACGTG------ACTAGTTAT-CCCCGGAAAAT--CTCATACGACACCTCGGACGTCCTCTAATGGG-CGTGCTATT-GTCGCGACCCCAGGTCAGGCGGGACTACCCGCTGAATTTAAGCATATCA--------------------------------------------
>Saxifraga_wahlenbergii_(6)_LT971008
------------------------------------------------------------------------------------------------------------------------------------------TGTCGTAACC-TGCG--AAGCAAGG--CAACTCGCGAACACGTAC--TTTACACTC--GGGAATCGA-AGGGT----GTCTCCCCC-GGGA-AAGCCCTTCCTT-CCCGACAACGTCGGGTCGGCTCGGCGCTCGTT-GC-TTTCCGACGACGTAACA-CTCGTT-TGGGCTATCGAC-CGTCGGGCTTGT----CCCTACG--CAA---CAAAAAAACCGGCGCGAAATGTGCCAAGGAACATGA--AAGAGAGTGCG--CTCTTCTGG-CGT-CAGC--ACC-GCTGCG-CTGGGATGGGCGTTGTCTTCTTGATGAGTTTATAATGACTCTCGGCAACGGATATCTCGGCTCTTACATCGATGAAGAACGTAGCAAAATGCGATACTTGGTGTGAATTGCAGAATCCCGTGAACCATCGA-GTCTT-TGAACGCAAGTTGCGCCCGAATCCTTTTGGTCGAGGGCACGTCTGCCTGGGTGTCACGTACACGCGCCTC-CCGCAAA-CCTT--CCCCTTTTGTGGTCGAAGGGAC--TTGCGGGAGCAGATAATGGTATCCCGTGCT--CTTTCCGCGCGGCTTGCCTAAAAACAGAGAACCGGCGATGAAACGTCACGCCTAGTGGTGGTTAACGACGCCTAAC-GGCCG----ACCA-GTTC-GCGACGTG------ACTAGTTAT-CCCCGGAAAAT--CTCATACGACACCTCGGACGTCCTCTAATGGG-CGTGCTATT-GTCGCGACCCCAGGTCAGGCGGGACTACCCGCTGAATTTAAGCATATCA--------------------------------------------
>Saxifraga_wahlenbergii_(7)_LT971009
------------------------------------------------------------------------------------------------------------------------------------------TGTCGTA-CC-TGCG--AAGCAAGG--CAACTCGCGAACACGTAC--TTTACACTC--GGGAATCGA-AGGGT----GTCTCCCCC-GGGA-AAGCCCTTCCTT-CCCGACAACGTCGGGTCGGCTCGGCGCTCGTT-GC-TTTCCGACGACGTAACA-CTCGTT-TGGGCTATCGAC-CGTCGGGCTTGT----CCCTACG--CAA---CAAAAAAACCGGCGCGAAATGTGCCAAGGAACATGA--AAGAGAGTGCG--CTCTTCTGG-CGT-CAGC--ACC-GCTGCG-CTGGGATGGGCGTTGTCTTCTTGATGAGTTTATAATGACTCTCGGCAACGGATATCTCGGCTCTTACATCGATGAAGAACGTAGCAAAATGCGATACTTGGTGTGAATTGCAGAATCCCGTGAACCATCGA-GTCTT-TGAACGCAAGTTGCGCCCGAATCCTTTTGGTCGAGGGCACGTCTGCCTGGGTGTCACGTACACGCGCCTC-CCGCAAA-CCTT--CCCCTTTTGTGGTCGAAGGGAC--TTGCGGGAGCAGATAATGGTATCCCGTGCT--CTTTCCGCGCGGCTTGCCTAAAAACAGAGAACCGGCGATGAAACGTCACGCCTAGTGGTGGTTAACGACGCCTAACGGGCCG----ACCA-GTTC-GCGACGTG------ACTAGTTAT-CCCCGGAAAAT--CTCATACGACACCTCGGACGTCCTCTAATGGG-CGTGCTATT-GTCGCGACCCCAGGTCAGGCGGGACTACCCGCTGAATTTAAGCATATCA--------------------------------------------
>Saxifraga_wahlenbergii_(8)_LT971010
------------------------------------------------------------------------------------------------------------------------------------------TGTCGTA-CC-TGCG--AAGCAAGG--CAACTCGCGAACACGTAC--TTTACACTC--GGGAATCGA-AGGGT----GTCTCCCCC-GGGA-AAGCCCTTCCTT-CCCGACAACGTCGGGTCGGCTCGGCGCTCGTT-GC-TTTCCGACGACGTAACA-CTCGTT-TGGGCTATCGAC-CGTCGGGCTTGT----CCCTACG--CAA---CAAAAAAACCGGCGCGAAATGTGCCAAGGAACATGA--AAGAGAGTGCG--CTCTTCTGG-CGT-CAGC--ACC-GCTGCG-CTGGGATGGGCGTTGTCTTCTTGATGAGTTTATAATGACTCTCGGCAACGGATATCTCGGCTCTTACATCGATGAAGAACGTAGCAAAATGCGATACTTGGTGTGAATTGCAGAATCCCGTGAACCATCGA-GTCTT-TGAACGCAAGTTGCGCCCGAATCCTTTTGGTCGAGGGCACGTCTGCCTGGGTGTCACGTACACGCGCCTC-CCGCAAA-CCTT--CCCCTTTTGTGGTCGAAGGGAC--TTGCGGGAGCAGATAATGGTATCCCGTGCT--CTTTCCGCGCGGCTTGCCTAAAAACAGAGAACCGGCGATGAAACGTCACGCCTAGTGGTGGTTAACGACGCCTAAC-GGCCG----ACCA-GTTC-GCGACGTG------ACTAGTTAT-CCCCGGAAAAT--CTCATACGACACCTCGGACGTCCTCTAATGGG-CGTGCTATT-GTCGCGACCCCAGGTCAGGCGGGACTACCCGCTGAATTTAAGCATATCA--------------------------------------------
>Saxifraga_wahlenbergii_(13)_LT971011
------------------------------------------------------------------------------------------------------------------------------------------TGTCGTA-CC-TGCG--AAGCAAGG--CAACTCGCGAACACGTAC--TTTACACTC--GGGAATCGA-AGGGT----GTCTCCCCC-GGGA-AAGCCCTTCCTT-CCCGACAACGTCGGGTCGGCTCGGCGCTCGTT-GC-TTTCCGACGACGTAACA-CTCGTT-TGGGCTATCGAC-CGTCGGGCTTGT----CCCTACG--CAA---CAAAAAAACCGGCGCGAAATGTGCCAAGGAACATGA--AAGAGAGTGCG--CTCTTCTGG-CGT-CAGC--ACC-GCTGCG-CTGGGATGGGCGTTGTCTTCTTGATGAGTTTATAATGACTCTCGGCAACGGATATCTCGGCTCTTACATCGATGAAGAACGTAGCAAAATGCGATACTTGGTGTGAATTGCAGAATCCCGTGAACCATCGA-GTCTT-TGAACGCAAGTTGCGCCCGAATCCTTTTGGTCGAGGGCACGTCTGCCTGGGTGTCACGTACACGCGCCTC-CCGCAAA-CCTT--CCCCTTTTGTGGTCGAAGGGAC--TTGCGGGAGCAGATAATGGTATCCCGTGCT--CTTTCCGCGCGGCTTGCCTAAAAACAGAGAACCGGCGATGAAACGTCACGCCTAGTGGTGGTTAACGACGCCTAAC-GGCCG----ACCA-GTTC-GCGACGTG------ACTAGTTAT-CCCCGGAAAAT--CTCATACGACACCTCGGACGTCCTCTAATGGG-CGTGCTATT-GTCGCGACCCCAGGTCAGGCGGGACTACCCGCTGAATTTAAGCATATCA--------------------------------------------
>Saxifraga_wahlenbergii_(11)_LT971001
------------------------------------------------------------------------------------------------------------------------------------------TGTCGTA-CC-TGCG-AAAGCAAGG--CAACTCGCGAACACGTAC--TTTACACTC--GGGAATCGA-AGGGT----GTCTCCCCC-GGGA-AAGCCCTTCCTT-CCCGACAACGTCGGGTCGGCTCGGCGCTCGTT-GC-TTTCCGACGACGTAACA-CTCGTT-TGGGCTATCGAC-CGTCGGGCTTGT----CCCTACG--CAA---CAAAAAAACCGGCGCGAAATGTGCCAAGGAACATGA--AAGAGAGTGCG--CTCTTCTGG-CGT-CAGC--ACC-GCTGCG-CTGGGATGGGCGTTGTCTTCTTGATGAGTTTATAATGACTCTCGGCAACGGATATCTCGGCTCTTACATCGATGAAGAACGTAGCAAAATGCGATACTTGGTGTGAATTGCAGAATCCCGTGAACCATCGA-GTCTT-TGAACGCAAGTTGCGCCCGAATCCTTTTGGTCGAGGGCACGTCTGCCTGGGTGTCACGTACACGCGCCTC-CCGCAAA-CCTT--CCCCTTTTGTGGTCGAAGGGAC--TTGCGGGAGCAGATAATGGTATCCCGTGCT--CTTTCCGCGCGGCTTGCCTAAAAACAGAGAACCGGCGATGAAACGTCACGCCTAGTGGTGGTTAACGACGCCTAAC-GGCCG----ACCA-GTTC-GCGACGTG------ACTAGTTAT-CCCCGGAAAAT--CTCATACGACACCTCGGACGTCCTCTAATGGG-CGTGCTATT-GTCGCGACCCCAGGTCAGGCGGGACTACCCGCTGAATTTAAGCATATCA--------------------------------------------
