# Supplementary material for: Contrasting evolutionary origins of two mountain endemics: Saxifraga wahlenbergii (Western Carpathians) and S. styriaca (Eastern Alps)
Source: BMC Evol Biol. 2019 Jan 11;19:18. doi: 10.1186/s12862-019-1355-x (PMC6329101; doi:10.1186/s12862-019-1355-x)
Supplement: Supplementary file 2 — Sequence alignments (FASTA) used in this study (ITS extended taxon set, ITS reduced taxon set, ITS reduced taxon set with NGS reads, ITS reduced taxon set with NGS reads for molecular clock, trnL–trnF and rpl32–trnL extended taxon set, trnL–trnF and rpl32–trnL reduced taxon set) and the BEAUti-generated XML file. See Methods for details and explanation. (ZIP 189 kb) [file 12862_2019_1355_MOESM2_ESM.zip › Tkach_et_al_NGS.fasta]

>Micranthes_nivalis_LM654384
-----------------------------------------------------------------------------------------------------------------------------------------TTGCTGAAACCT-GC--AATGCAGAA--AACATTGAGAACATGTT-AAAAAAATTGAGGAGGGGCATTTCATGTCTCTTCTCACCTTTGTGGGGAGATATTTGATTTCTT--TAACCTT-----------GCGTTTGCT------------------TTTATGCATG-CGGGTGCAAGTA--ATTGAGTGTT-CCTTATATTG--CAACAAC--CCCCGGCGTGAATTGCGCCAAGGAATTTTTAAAAAAAGAGCT--TTTTTCATTTTATGTTATTATGCATAT-AATGGAAAAATGTTATCTTCTTTATG--TCTTTAATGACTCTCGGCAACGGATATCTCGGCTCTCGCATCGATGAAGAACGTAGCGAAATGCGATACTTGGTGTGAATTGCAGAATCCCGTGAACCATCGA-GTTTT-TGAACGCAAGTTGCGCCCGAAGCC-TCTGGTTGAGGGCACGTCTGCCTGGGC--CACGTACACACTTCTCCCACAAA-CCTT---TCCTATTCTAGTTTAA--GAT---TTGTGTTGAGAAAAGATTGGCCTCCCATAC---TCTTATGTGTGGTTGACCTAAAAAA-GAGTACGAGTGATGAAACGTCACGATAAGTGGTGGTTTATAAGCCTTTTTTTTGGTTT--TGCCAAATCG--AGTC--G--------AACGTTTGTCACTTGAGATATGCTCTAGTTAATCCCCACACGTTG----AAATG--ACGCTATT--TCGCGACCCCAGGTCAGGCGGGATTACCCGCTGAGTTTAAGCATATCA--------------------------------------------
>Saxifraga_adscendens_(1)_LN812341
-----------------------------------------------------------------------------------------------------AACAAGGTTTCCGTAGGTGAACCTGCGGAAGGATCATTGTCGTAACCT-GCG-AAAGCAAGG--CAACTCGCGAACACGTA-ATTTACACTC----GGGAA--TCGA-AGGGT--GTCTCCCCCGG--GAAAGCCCTTCCTT-CCCGAAAACGTCGGTTCGGCTCGGCGCTCGTT-GCTTTTCCTA-CGACGTAACACTCGTT-TGGGCCAGCGAC-CGTCGGGCTTGTCCCTACG-----CAACAAAAAAACCGGCGCGAAATGTGCCAAGGAACATGA-AAGAGAGTGCG--CTCTTCTGG-CGTCAGC-ACTGCTGCG-CTGGGATGGGCGTTGTCTTCTTGATGAGTTTATAATGACTCTCGGCAACGGATATCTCGGCTCTTACATCGATGAAGAACGTAGCAAAATGCGATACTTGGTGTGAATTGCAGAATCCCGTGAACCATCGA-GTCTT-TGAACGCAAGTTGCGCCCGAATCCTTTTGGTCGAGGGCACGTCTGCCTGGGTGTCACGTACACGCGCCTCCTGCAAA-CCTT-CCYCTCTTTGTGGTCGAA-GGGAC--TTGCG-GGAGCAGATAATGGTATCCCGTGCT--CTTTCCGCGCGGCTTGCCTAAAAACAGAGAACCGGCGATGAAACGTCACGCCTAGTGGTGGTTAACGACGC--CTAAC-GGCCG---ACCAGTTCG--CGAC--GTG------ACTAGTTATCCCC-TGAAAT--CTCATACGACACCTCGGACGTCCTCTAATGGG-CGTGCTATT-GTCGCGACCCCA---------------------------------------------------------------------------------
>Saxifraga_adscendens_(1)_size_51971
---------------------------------------------------------------------------------------------------------------------------------------------------------------------------------------------------------------------------------------------------------------------------------------------------------------------------------------------------------------------------------------------------------------------------------------------------------------------------------------------------------------------------------------------------TGCAGAATCCCGTGAACCATCGA-GTCTT-TGAACGCAAGTTGCGCCCGAATCCTTTTGGTCGAGGGCACGTCTGCCTGGGTGTCACGTACACGCGCCTCCTGCAAA-CCTT-CCCCTCTTTGTGGTCGAA-GGGAC--TTGCG-GGAGCAGATAATGGTATCCCGTGCT--CTTTCCGCGCGGCTTGCCTAAAAACAGAGAACCGGCGATGAAACGTCACGCCTAGTGGTGGTTAACGACGC--CTAAC-GGCCG---ACCAGTTCG--CGAC--GTG------ACTAGTTATCCCC-TGAAAT--CTCATACGACACCTCGGACGTCCTCTAATGGG-CGTGCTATT-GTCGCGACCCCAGGTCAGGCGGGACTACCCGCTGAATTTAA----------------------------------------------------
>Saxifraga_adscendens_(2)_LT970992
---------------------------------------------------------------------------------------------------------------------------------------CATTGTCGTAACCT-GCG-AAAGCAAGG--CAACTCGCGAACACGTA-CTTTACACTC----GGGAA--TCGA-AGGGT--GTCTCCCCCGG--GAAAGCCCTTCCTT-CCCGGCAACGTCGGGTCGGCTCGGCGCTCGTT-GC-TTTCCGA-CGAAGTAACACTCGTT-TGGGCTAGCGAC-CGTCGGGCTTGTCCCTACG-----CAACAAAAAAACCGGCGCGAAATGTGCCAAGGAACATGA-AAGAGAGTGCG--CTCTTCTGG-CGTCAGC-ACTGCTGCG-CTGGGATGGGCGTTGTCTTCTTGATGAGTTTATAATGACTCTCGGCAACGGATATCTCGGCTCTTACATCGATGAAGAACGTAGCAAAATGCGATACTTGGTGTGAATTGCAGAATCCCGTGAACCATCGA-GTCTT-TGAACGCAAGTTGCGCCCGAATCCTTTTGGTCGAGGGCACGTCTGCCTGGGTGTCACGTACACGCGCCTCCCGTAAAACCTT-CCCCCTTTTGTGGTTGAA-GGGAC--TTGCG-GGAGCAGATAATGGTATCCCGTGCT--CTTTCCGCGCGGCTTGCCTAAAGACAGAGAACCGGCGATGAAACGTCACGCCTAGTGGTGGTTAACGACGC--CTAAC-GGCCG---ACCAGTTCG--CGAC--GTG------ACTAGTTATCCCC-GGAAAT--CTCATACGACACCTCGGACGTCCTCTAATGGG-CGTGCTAAT-GTCGCGACCCCAGGTCAGGCGGGACTACCCGCTGAATTTAAGCATATC---------------------------------------------
>Saxifraga_adscendens_(2)_size_60580
---------------------------------------------------------------------------------------------------------------------------------------------------------------------------------------------------------------------------------------------------------------------------------------------------------------------------------------------------------------------------------------------------------------------------------------------------------------------------------------------------------------------------------------------------TGCAGAATCCCGTGAACCATCGA-GTCTT-TGAACGCAAGTTGCGCCCGAATCCTTTTGGTCGAGGGCACGTCTGCCTGGGTGTCACGTACACGCGCCTCCCGTAAAACCTT-CCCCCTTTTGTGGTTGAA-GGGAC--TTGCG-GGAGCAGATAATGGTATCCCGTGCT--CTTTCCGCGCGGCTTGCCTAAAGACAGAGAACCGGCGATGAAACGTCACGCCTAGTGGTGGTTAACGACGC--CTAAC-GGCCG---ACCAGTTCG--CGAC--GTG------ACTAGTTATCCCC-GGAAAT--CTCATACGACACCTCGGACGTCCTCTAATGGG-CGTGCTAAT-GTCGCGACCCCAGGTCAGGCGGGACTACCCGCTGAATTTAA----------------------------------------------------
>Saxifraga_aizoides_LN812343
----------------------------------------------------------------------------------------------------TAACAAGGTTTCCGTAGGTGAACCTGCGGAAGGATCATTGTCGTAACCT-GCG-AAAGCAAAG--CAACTCGCGAACACGTA-GTTAACACTC----GGGGA--TCCA-AGCGC--GTCCTCCTTGGG-GGACGCCCTTTCTC-CCC---AAAGTCGGGACGGCTCGGTGCTCGTT-GC----TCGC-AGGCGGCGCGCYCGTCGCGAGCTTACGGC-CTCCGGGCCTT-CCAGACT-----CAACAAAA-AACCGGCGTGGAATGCGCCAAGGAACATGA-AAGAGAGTGCG--CTMTTCCGG-CGTCAGCTCGCGCTGCG-CTCGGATGGGCGTTGTCTTCTTGATGAGTTTATAATGACTCTCGGCAACGGATATCTCGGCTCTTACATCGATGAAGAACGTAGCAAAATGCGATACTTGGTGTGAATTGCAGAATCCCGTGAACCATCGA-GTCTT-TGAACGCAAGTTGCGCCCGAATCCATCTGGTTGAGGGCACGTCTGCCTGGGTGTCACGTACACATGCCTCCCGCAAA-CCTT-CCCCTTTTTGTGGACGAA-GGGTC--TAGCG-GGAGCAGATGATGGTATCCCGTGCC--CTTTCTGCGCGGCTTGCCTAAAAATGGAGATTCGGCGACGAAACGTCACGTCTAGTGGTGGTTGATGAGGC--CTAAC-GGCCG---ACCAGTTCG--CGGC--GTG------ATCGTTTGTCGCACGAAAGT--CTCGGACGACACCTTGGACGCCCTATAACGGG-CGTGCTACT-GTCGCGACCCCAGGTCA----------------------------------------------------------------------------
>Saxifraga_anadyrensis_(2)_LN812348
-------------------------------------------------------------------------------------------------------------------------------------------------------------GCAAAA--CAACCTGCGAACATGTA--CTTACATTC----GGGGA--TCCA-AGTGC--GTCTGCTTCGGC-GGATGCTCTTTCTT-CCC---AACGTTGAGATGGCTCGGCATGTGCTTGC----TTAC-CAACGAAGCATTCGTTGGGAGTTGGCACT-TACTGAGCTTT-CTCGACA-----TAACAAAA-ACCCGGCGTGAACTGCGCCAAGGAACATAATAAGAGCGTGCA--TTCTCCCGG-TGTTTGCTTTTGCTTCA-CTCGGATGGATGTCATCTTCTTGATGAGTTTATAATGACTCTCGGCAACGGATATCTCGGCTCTTGCATCGATGAAGAACGCAGCAAAATGCGATACTTGGTGTGAATTGCAGAATCCCGTGAACCATCGA-GTCTT-TGAACGCAAGTTGCGCCCGAATCCTTCCGGTCGAGGGCACGTCTGCCTGGGTGTCACGTACACACGTCTCTCACAAA-CCTT---TCCCTTCATGGGTGAA-GGGTC--TTGCG-TGAGCAGAATTTGGTCTCCCGTGCTT-TGTATTGTGCGGCTTACCTAAAAATTGAGAGCCAGTGATGAAACTTCACGTCTAGTGGTGGTTAAGGAACC--TTCGTGGGTCAAAAACCAGTTCG--CGGC--GTG------AAAGTTTGTCACTTGGAAAGTTCTCTATCGACACCTTGAACGTCTTTTAATGAC-CGTTCTACT-GTCGCGACCCC----------------------------------------------------------------------------------
>Saxifraga_andersonii_LN812349
-------------------------------------------------------------------------------------------------------------------------------GGAAGGATCATTGTCGTAACCT-GCG-AAAGCAAAG--CAACTCGCGAACACGTA-GTCAACACTC----GGGGA--TTCG-AGCGC--GTCCTCCCCGGG-GGACGCCCTTTCTC-CCC---AAAGTCGGGGCGGCCCGGCGCTCGTT-GC----TCGC-AGGCGGCGCGATTGTCGCGAGCYAACGGC-CTCCGAGCCCT-YCCGACG-----CAACAAAA-AACCGGCGCGGAATGCGCCAAGGAATATGA-AAGAGAGTGCG--CTCTTCCGG-CKTCAGCTCGCGCTGCG-CTCGGACGGGCGTCGTCTTCT-GATGAGTTTATAATGACTCTCGGCAACGGATATCTCGGCTCTTACATCGATGAAGAACGTAGCAAAATGCGATACTTGGTGTGAATTGCAGAATCCCGTGAACCATCGA-GTCTT-TGAACGCAAGTTGCGCCCGAATCCATCTGGTTGAGGGCACGTCTGCCTGGGTGTCACGTATAAGCGCCTCCCGCGAA-CCTT-CCCCTTTATGCGGACGAA-TGGTC--TCGCG-GGAGCAGATGTTGGTATCCCGTGCC--TGTTTCGCGCGGCTTGCCTAAAAACGGAGATCCGGCGACGAAACGTCGCGTCTAGTGGTGGTTGATGAGGC--CTAAC-GGCCGA--ACCAGTTCG--CGGC--GCG------ATCGTTTGTCGCAAGAAAGT--CTCGGACGACACCTCGGACGCCCCCTAACGGG-CGTGCCACT-GTCGCGACCCCAGGTCAGGCGGGACTACCCGCTGAATTTAAGCATATC---------------------------------------------
>Saxifraga_androsacea_(3)_A_size_84406
---------------------------------------------------------------------------------------------------------------------------------------------------------------------------------------------------------------------------------------------------------------------------------------------------------------------------------------------------------------------------------------------------------------------------------------------------------------------------------------------------------------------------------------------------TGCAGAATCCCGTGAACCATCGA-GTCTT-TGAACGCAAGTTGCGCCCGAATCCTTTTGGTCGAGGGCACGTCTGCCTGGGTGTCACGTACACATGCCTCCCGCAAA-CCTT-CCCCCGTTTGTGGATGAA-GGG-C--TCGCG-GGAGCAGATAATGGTATCCCGTGCT--CTTTCCGCGCGGCTTGCCTAAAAATAGAGAGCCGGTGATTAAACGTCACGCCTAGTGGTGGTTAACGAGGC--CTAAC-GGCCA---ACCAGTTCG--CGAC--GTG------ACTAACTATCCCCCGGAAAT--CTCACACGACACCTTGGACGTCTTGTAATGGA-CGTGCTATT-GTCGCGACCCCAGGTCAGGCGGGACTACCCGCTGAATTTAA----------------------------------------------------
>Saxifraga_androsacea_(3)_C_size_1348
---------------------------------------------------------------------------------------------------------------------------------------------------------------------------------------------------------------------------------------------------------------------------------------------------------------------------------------------------------------------------------------------------------------------------------------------------------------------------------------------------------------------------------------------------TGCAGAATCCCGTGAACCATCGA-GTCTT-TGAACGCAAGTTGCGCCCGAATCCTTTTGGTCGAGGGCACGTCTGCCTGGGTGTCACGTACACATGCCTCCCGCAAA-CCTT---CCCCTTTGTGGATGAA-GGG-C--TCGCG-GGAGCAGATAATGGTATCCCGTGCT--CTTTCCGTGCGGCTTGCCTAAAATTAGAGAGCCGGTGATTAAACGTCACGCCTAGTGGTGGTTAACGAGGC--CTAAC-GGCCA---ACCAGTTCG--CGAC--GTG------ACTAACTATCCCCCGGAAAT--CTCACACGACACCTTGGACGTCCGGTAATGGA-CGTGCTATT-GTCGCGACCCCAGGTCAGGCGGGACTACCCGCTGAATTTAA----------------------------------------------------
>Saxifraga_androsacea_(3)_B_size_547
---------------------------------------------------------------------------------------------------------------------------------------------------------------------------------------------------------------------------------------------------------------------------------------------------------------------------------------------------------------------------------------------------------------------------------------------------------------------------------------------------------------------------------------------------TGCAGAATCCCGTGAAC-------GT--------AGCAAGTTGCGCCCGAATCCTTTTGGTCGAGGGCACGTCTGCCTGGGTGTCACGTACACATGCCTCCCGCAAA-CCTT-CCCCCGTTTGTGGATGAA-GGG-C--TCGCG-GGAGCAGATAATGGTATCCCGTGCT--CTTTCCGCGCGGCTTGCCTAAAAATAGAGAGCCGGTGATTAAACGTCACGCCTAGTGGTGGTTAACGAGGC--CTAAC-GGCCA---ACCAGTTCG--CGAC--GTG------ACTAACTATCCCCCGGAAAT--CTCACACGACACCTTGGACGTCTTGTAATGGA-CGTGCTATT-GTCGCGACCCCAGGTCAGGCGGGACTACCCGCTGAATTTAA----------------------------------------------------
>Saxifraga_androsacea_(4)_D_size_636
---------------------------------------------------------------------------------------------------------------------------------------------------------------------------------------------------------------------------------------------------------------------------------------------------------------------------------------------------------------------------------------------------------------------------------------------------------------------------------------------------------------------------------------------------TGCAGAATCCCGTGAACCATCGA-GTCTT-TGAACGCAAGTTGCGCCCGAATCCTTTTGGTCGAGGGCACGTCTGCCTGGGTGTCACGTACACATGCCTCCCGCAAA-CCTT-CACCCCTTTGTGGATGAA-GGG-C--TCGCG-GGAGCAGATAATGGTATCCCGTGCT--CTTTTCGTGCGGCTTGCCTAAAAATAGAGAGCCGGTGATTAAACGTCACGCCTAGTGGTGGTTAACGAGGC--CTAAC-GGCCA---ACCAGTTCG--CGAC--GTG------ACTAACTATCCCCCGGAAAT--CTCACACGACGCCTTGGACGTCCGGTAATGGA-CGTGCTATT-GTCGCGACCCCAGGTCAGGCGGGACTACCCGCTGAATTTAA----------------------------------------------------
>Saxifraga_androsacea_(2)_A_size_97354
---------------------------------------------------------------------------------------------------------------------------------------------------------------------------------------------------------------------------------------------------------------------------------------------------------------------------------------------------------------------------------------------------------------------------------------------------------------------------------------------------------------------------------------------------TGCAGAATCCCGTGAACCATCGA-GTCTT-TGAACGCAAGTTGCGCCCGAATCCTTTTGGTCGAGGGCACGTCTGCCTGGGTGTCACGTACACATGCCTCCCGCAAA-CCTT-CCCCCGTTTGTGGATGAA-GGG-C--TCGCG-GGAGCAGATAATGGTATCCCGTGCT--CTTTCCGCGCGGCTTGCCTAAAAATAGAGAGCCGGTGATTAAACGTCACGCCTAGTGGTGGTTAACGAGGC--CTAAC-GGCCA---ACCAGTTCG--CGAC--GTG------ACTAACTATCCCCCGGAAAT--CTCACACGACACCTTGGACGTCTTGTAATGGA-CGTGCTATT-GTCGCGACCCCAGGTCAGGCGGGACTACCCGCTGAATTTAA----------------------------------------------------
>Saxifraga_androsacea_(2)_B_size_1626
---------------------------------------------------------------------------------------------------------------------------------------------------------------------------------------------------------------------------------------------------------------------------------------------------------------------------------------------------------------------------------------------------------------------------------------------------------------------------------------------------------------------------------------------------TGCAGAATCCCGTGAACCATCGA-GTCTT-TGAACGCAAGTTGCGCCCGAATCCTTTTGGTCGAGGGCACGTCTGCCTGGGTGTCACGTACACATGCCTCCCGCAAA-CCTT---CCCCTTTGTGGATGAA-GGG-C--TCGCG-GGAGCAGATAATGGTATCCCGTGCT--CTTTCCGTGCGGCTTGCCTAAAATTAGAGAGCCGGTGATTAAACGTCACGCCTAGTGGTGGTTAACGAGGC--CTAAC-GGCCA---ACCAGTTCG--CGAC--GTG------ACTAACTATCCCCCGGAAAT--CTCACACGACACCTTGGACGTCCGGTAATGGA-CGTGCTATT-GTCGCGACCCCAGGTCAGGCGGGACTACCCGCTGAATTTAA----------------------------------------------------
>Saxifraga_seguieri_(2)_LN812350
-----------------------------------------------------------------------------------------------------AACAAGGTTTCCGTAGGTGAACCTGCGGAAGGATCATTGTCGTAACCT-GCG-AAAGCAATG--CAACTTGCGAACATGTA-CTTAACACTC----GGGAA--TCCA-AAGGT--GTCTCCCTTGG--GAACATCCTTTGTTTCCCGACAACGTCGGTGCGACTCGGCGTTCGTT-GC--TCCCAGTAGTCATATGACTCGCT-CGGGCCAACAAA-CGCCGGGCTGA-ACCAACG-----CAACAAAA-AACCGGCGTGAAATGCGCCAAGGAACATGA-AAGAGAGTGCG--CTCTTCTGG-TGTCAGC-ACTGCTGCG-CTAGGACGGGCGTTGTCTTCTTGATGAGTTTATAATGACTCTCGGCAACGGATATCTCGGCTCTTACATCGATGAAGAACGTAGCAAAATGCGATACTTGGTGTGAATTGCAGAATCCCGTGAACCATCGA-GTCTT-TGAACGCAAGTTGCGCCCGAATCCTTTTGGTCGAGGGCACGTCTGCCTGGGTGTCACGTACACATGCCTCCCGCAAA-CCTT---CCCCTTTGTGGATGAA-GGG-C--TCGCG-GGAGCAGATAATGGTATCCCGTGCT--CTTTCCGTGCGGCTTGCCTAAAATTAGAGAGCCGGTGATTAAACGTCACGCCTAGTGGTGGTTAACGAGGC--CTAAC-GGCCA---ACCAGTTCG--CGAC--GTG------ACTAACTATCCCCCGGAAAT--CTCACACGACACCTTGGACGTCCGGTAATGGA-CGTGCTATT-GTCGCGACCCCA---------------------------------------------------------------------------------
>Saxifraga_androsacea_(1)_LT970993
-----------------------------------------------------------------------------------------------------------------------------------------TTGTCGTAACCT-GCG-AAAGCAATG--CAACTTGCGAACACGTA-CTTAACACTC----GGGAA--TCCA-AGGGT--GCCTCCCTCGG--GAGCACCCTTTGTTTTCCGACAACGTCGGTGCGACTTGGCGTTCGTT-GC--TCCCTG-CGTTGTAAAACTCGCT-CGGGCCAACCAA-CGTCGGGCTAA-ACCAACG-----CAACAAAA-AACCGGCGTGAAATGCGCCAAGGAACATGA-AAGAGAGTGCG--CTCTTCTGG-TGTCAGC-ACTGCTGCG-CCAGGACGGGCGTTGTCTTCTTGATGAGTTTATAATGACTCTCGGCAACGGATATCTCGGCTCTTACATCGATGAAGAACGTAGCAAAATGCGATACTTGGTGTGAATTGCAGAATCCCGTGAACCATCGA-GTCTT-TGAACGCAAGTTGCGCCCGAATCCTTTTGGTCGAGGGCACGTCTGCCTGGGTGTCACGTACACATGCCTCCCGCAAA-CCTT-CCCCCGTTTGTGGATGAA-GGG-C--TCGCG-GGAGCAGATAATGGTATCCCGTGCT--CTTTCCGCGCGGCTTGCCTAAAAATAGAGAGCCGGTGATTAAACGTCACGCCTAGTGGTGGTTAACGAGGC--CTAAC-GGCCA---ACCAGTTCG--CGAC--GTG------ACTAACTATCCCCCGGAAAT--CTCACACGACACCTTGGACGTCTTGTAATGGA-CGTGCTATT-GTCGCGACCCCAGGTCAGGCGGGACTACCCGCTGAATTTAAGCATATCA--------------------------------------------
>Saxifraga_androsacea_(1)_A_size_25561
---------------------------------------------------------------------------------------------------------------------------------------------------------------------------------------------------------------------------------------------------------------------------------------------------------------------------------------------------------------------------------------------------------------------------------------------------------------------------------------------------------------------------------------------------TGCAGAATCCCGTGAACCATCGA-GTCTT-TGAACGCAAGTTGCGCCCGAATCCTTTTGGTCGAGGGCACGTCTGCCTGGGTGTCACGTACACATGCCTCCCGCAAA-CCTT-CCCCCGTTTGTGGATGAA-GGG-C--TCGCG-GGAGCAGATAATGGTATCCCGTGCT--CTTTCCGCGCGGCTTGCCTAAAAATAGAGAGCCGGTGATTAAACGTCACGCCTAGTGGTGGTTAACGAGGC--CTAAC-GGCCA---ACCAGTTCG--CGAC--GTG------ACTAACTATCCCCCGGAAAT--CTCACACGACACCTTGGACGTCTTGTAATGGA-CGTGCTATT-GTCGCGACCCCAGGTCAGGCGGGACTACCCGCTGAATTTAA----------------------------------------------------
>Saxifraga_aphylla_(2)_LT970994
---------------------------------------------------------------------------------------------------------------------------------------------CGTAACCT-GCG-AAAGCAATG--CAACTTGCGAACACGTA-CTTAACCCTC----GGGAA--TCCA-AGGGT--GCCTCCTTCGG--GGACGCCCTTTTTT-CCCGACAACTTCGGGGCGGCTCGGCGTTCGTT-G---GCTTGG-CGGCGTAAAACCYGCT-CGGGCTAACAA--CTTTCGGCTAA-ACCAACG-----CAACAAAA-AACCGGCGTGAAATGCGCCAAGGAACATGA-AAGAGAGTGCG--CTCGTCTGG-KGTCAGC-ACTGCTACG-CTAGAACGGGCGTTGTCTTCTTGATGAGTTTATAATGACTCTCGGCAACGGATATCTCGGCTCTTACATCGATGAAGAACGTAGCAAAATGCGATACTTGGKGTGAATTGCAGAATCCCGTGAACCATCGA-GTCTT-TGAACGCAAGTTGCGCCCGAATCCTTTTGGTCGAGGGCACGTCTGCCTGGGTGTCACGTACACATGCCTCCCGCAAA-CCCT-CCCCACTTTGTGG-CGAA-GGGCC--TCGCG-GGAGCAGATAATGGTATCCCGTGCC--CTTTCCGCGCGGCTTGCCTAAAAATAGAGAGCCGGTGATGAAACGTCACGCCTAGTGGTGGTTAACGAGGC--CTGAC-GGCCG---ACCAGTTCG--CGAC--GTG------ACTAATTATCCCC-GGAAAT--CTTACACGACACCTTGGACGTCCTTTAATGGA-CGTGCTATT-GTCGCGACCCCAGGTCAGGCGGGACTACCCGCTGAATTTAAGCATATCAT-------------------------------------------
>Saxifraga_aphylla_(2)_size_49356
---------------------------------------------------------------------------------------------------------------------------------------------------------------------------------------------------------------------------------------------------------------------------------------------------------------------------------------------------------------------------------------------------------------------------------------------------------------------------------------------------------------------------------------------------TGCAGAATCCCGTGAACCATCGA-GTCTT-TGAACGCAAGTTGCGCCCGAATCCTTTTGGTCGAGGGCACGTCTGCCTGGGTGTCACGTACACATGCCTCCCGCAAA-CCCT-CCCCACTTTGTGG-CGAA-GGGCC--TCGCG-GGAGCAGATAATGGTATCCCGTGCC--CTTTCCGCGCGGCTTGCCTAAAAATAGAGAGCCGGTGATGAAACGTCACGCCTAGTGGTGGTTAACGAGGC--CTGAC-GGCCG---ACCAGTTCG--CGAC--GTG------ACTAATTATCCCC-GGAAAT--CTTACACGACACCTTGGACGTCCTTTAATGGA-CGTGCTATT-GTCGCGACCCCAGGTCAGGCGGGACTACCCGCTGAATTTAA----------------------------------------------------
>Saxifraga_arachnoidea_LN812353
-----------------------------------------------------------------------------------------------------AACAAGGTTTCCGTAGGTGAACCTGCGGAAGGATCATTGTCGTAACCT-GCG-AAAGCAATG--CAACTTGCGAACATGTA-CTTAACCCTC----GGGAA--TCCA-AGGGT--GCCTCCTTCGG--GGACGCCCTTTTTTTCACGACAACTTCGGGGCGGCTCGGCGTTCGTT-GC--TCTCGG-CGGCGTAAAACCCGCT-CGGGCTAACAAA-CGTTCGGCTAA-ACCAACG-----CAACAAAA-AACCGGCGTGAAATGCGCCAAGGAACATGA-AAGAGAGTGCG--CTCGTCTGG-TGTCAGC-ACTGCTGCG-CTAGAACGGGCGTTGTCTTCTTGATGAGTTTATAATGACTCTCGGCAACGGATATCTCGGCTCTTACATCGATGAAGAACGTAGCAAAATGCGATACTTGGTGTGAATTGCAGAATCCCGTGAACCATCGA-GTCTT-TGAACGCAAGTTGCGCCCGAATCCTTTTGGTCGAGGGCACGTCTGCCTGGGTGTCACGTACACATGCCTCCCGCAAA-CCCT-CCCCACTTTGTGG-TGAA-GGGCC--TCGCG-GGAGCAGATAATGGTATCCCGTGCC--CTTTCTGCGCGGCTTGCCTAAAAATAGAGAGCCGGTGATGAAACGTCACGCCTAGTGGTGGTTAACGAGGC--CTGAC-GGCCG---ACCAGTTCG--CGAC--GTG------GCTAATTATCCCC-GGAAAT--CTTACACGACACCTTGGACG--------------------------------------------------------------------------------------------------------------------
>Saxifraga_berica_LN812360
---------------------------------------------------------------------------------------------------------------------------------------CATTGTCGTAGCCT-GCG-AAAGCAATG--CAACTCGTGAACACGTA-CTTAACCCTC----GAGAA--TCCA-AGGGT--GCCTCCTTCAG--GGACGCCCTTTTTTTSCCGACAACTTTGGGGCGGCTCGGCGTTTGTT-GC--TMMCGA-CGGCGTAAAACTCGCT-CGGGCTAACAAA-CGTTGGGCTAA-ACCAACG-----CAACAAAA-AACCGGCGTGAAATGCGCCAAGGAACATGA-AAGAGAGTTCG--CTCGTTTGG-TGTCAGC-ACTGCTGCG-CCAGGACGTGCGTTGTCTTCTTGATGAGTTTATAATGACTCTCGGCAACGGATATCTCGGCTCTTACATCGATGAAGAACGTAGCAAAATGCGATACTTGGTGTGAATTGCAGAATCCCGTGAACCATCGA-GTCTT-TGAACGCAAGTTGCGCCCGAATCCTTTTGGTCGAGGGCACGTCTGCCTGGGTGTCACGTACACATGCCTCCTGCAAA-CCTT-TCCCACTTTGTGGATTTA-GGGCC--TTGCG-TGAGCAGATAATGGTATCCCGTGCC--TTTCCCGCGCGGCTTGCCTAAAAATAGAGAGCCGGTGATGAAACGTCACGCCTAGTGGTGGTTAATGAGGC--CTGAC-GGCCA---ACCAGTTCG--CGAC--GTG------ACTAGTTATCCCG-TGAAAT--CTCACACGACACTTTGGATGTCTTGTAAAGGA-CGTGCTATT-GTCGCGACCCCAGGTCAGGCGGGACTACCCGCTGAATTTAAGCATATC---------------------------------------------
>Saxifraga_bryoides_LN812371
----------------------------------------------------------------------------------------------------------------------------------------------------------------------------CGAACACGTA-GCTAACAATC----GGGGA--TCCA-AGCGC--GTCTCCCCTGGG-GGAGGCCCTTTCTT-CCC---AACGTCGGGGCGGC-----------------------------------TCGTTGCGAGTTAACGAC-CTCCGGGCCTT-CCCGATG-----CAACAAAA-AACCGGCGCGAAATGCGCCAAGGAACATGA-AAGAGAGTGCG--CTCTTCCGG-CGTCAGCTCGCGCTGTG-CTCGGACGGGCGTCGTCTTCTTGATGAGTTTATAATGACTCTCGGCAACGGATATCTCGGCTCTTACATCGATGAAGAACGTAGCAAAATGCGATACTTGGTGTGAATTGCAGAATCCBGTGAACCATCGA-GTCTT-TGAACGCAAGTTGCGCCCGAATCCATCTGGTCGAGGGCACGTCTGCCTGGGTGTCACGTACACGCGTCTCCCGCGAA-CCTY--CCCCTTTCGAGGACGAA-GGGTC--TCGCG-GGAGCAGATATTGGTATCCCGTGCC--CGTTTCGCGCGGTTTGCCTAAAAACGGAGAGCCTGTGACGAAACGTCACGCCTAGTGGTGGTTAACAAGGC--CTAAC-GGCCG---ACCAGTTCG--TGGC--GTG------CGCGTTTGTCGCAAGGAAGT--CTCAGACGACACCTTGAACGTCCCCTAACGGGGCGTGCTACT-GTCGCGACCCCAGGTCAGGCGGGACTACCCGCTGAA---------------------------------------------------------
>Saxifraga_bulbifera_LN812372
--------------------------------------------------------------------------------------------------CGTAACAAGGTTTCCGTAGGTGAACCTGCGGAAGGATCATTGTCGTAACCT-GCG-AAAGCAATG--CAACTCGCGAACACGTA-CTTTACACTC----GGGAA--TCCA-GGGGT--GCCTCCCTCGC--GAACACCCTTGGTTTCCCGACAACGTCGGGGCGGCCTGGCTTTCTTT-TC--TCTCGG-CGATGTAAAACTCGCC-CGGGCTAACAGG-CGTAGGGCTAA-ACCAACG-----GAACAAAA-AACCGGCGTGAAATGCGCCAAGGAACATGA-AAGAGAGTGCG--CTCTTTTGG-TGTCAGC-ACTGCTGCG-CCAGGACGGGCGTTGTCTTCTTGATGAGTTTATAATGACTCTCGGCAACGGATATCTCGGCTCTTACATCGATGAAGAACGTAGCAAAATGCGATACTTGGTGTGAATTGCAGAATCCCGTGAACCATCGA-GTCTT-TGAACGCAAGTTGCGCCCGAATCCTTTTGGTCGAGGGCACGTCTGCCTGGGTGTCACGTACACATGCCTCCTGCAAA-CCTT--CCCCCTTTGTGGATGAA-GGGCC--TCGCG-GGAGCAGATAATGGTATCCCGTGCT--CTTTCCGCGCGGCTTGCCTAAAAATGGAGAGCTGGTGATGTAACGTCACGCCTAGTGGTGGTTAACGAGGC--CTGAC-GGCCA---ACCAGTTCG--CGGC--GTG------ACTATTATTCACT-GGAAAT--CTCCTGCGACACCTTGGATGTCCTCTGATGGA-CTTGCTATT-GTCGCGACC------------------------------------------------------------------------------------
>Saxifraga_caesia_LN812373
----------------------------------------------------------------------------------------------------TAACAAGGTTTCCGTAGGTGAACCTGCGGAAGGATCATTGTCGTAACCT-GCG-AAAGCAAAG--CAACTCGCGAACACGTA-GTTAACACTC----GGGGA--TCCA-AGCGC--GTCCTCCCCGGG-GGACGCCCTTTCTC-CCC---AATGTCGGGTCGGCTCGGGGCTCGTC-GC----TCGC-AGGCGGCGCGCTCGTCGCGGGCTTACGGC-CTCCGGGCCTT-CCCGACG-----CAACAAAA-AACCGGCGCGGAATGCGCCAAGGAACATGA-AAGAGAGTGCG--CTCTTCCGG-CGTCAGCTCGCGCTGCG-TTCGGACGGGCGTCGTCTTCTTGATGAGTTTATAATGACTCTCGGCAACGGATATCTCGGCTCTTACATCGATGAAGAACGTAGCAAAATGCGATACTTGGTGTGAATTGCAGAATCCCGTGAACCATCGA-GTCTT-TGAACGCAAGTTGCGCCCGAATCCATCTGGTTGAGGGCACGTCTGCCTGGGTGTCACGTACAAACGCCTCCCGCAAA-CCTT-CCCCCTTTTGTGGGCGAA-GGGTC--TCGCG-GGAGCAGATATTGGTATCCCGTGCC--CGTTCCGCGCGGCTTGCCTAAAATCGGAGATCCGGCGACGAAACGTCACGTCTAGTGGTGGTTGATGAGGC--CTAAC-GGCCG---ACCAGTTCG--CGGC--GTG------ATCGTTTGTCGTACGGAAGT--CTCGGACGACACCTCGGACGCCCTCTAACGGG-CGTGCTACT-GTCGCGACCCC----------------------------------------------------------------------------------
>Saxifraga_conifera_(2)_LN812394
-----GTGAAGTGTTCGGATCGCGGCGATGTGGGCGGTTCGCTGCCTGCGACGTCGCGAGAAGTCCATTGAACCTTATCATTTAGAGGAAGGAGAAGTCGTAACAAGGTTTCCGTAGGTGAACCTGCGGAAGGATCATTGTCGTAGCCT-GCG-AAAGCAATG--CAACTCGCGAACACGTA-CTTAACACTC----GGGAA--TCCA-GGGGT--GCCTCCCTCGTT-GAGCACCCTTGGTTTCCCGACAACGTCGGGGCGGCCTGGCGTTCTTT-TC--TCCCGG-CGACGTGAAACTCGCT-CGGGCTAACCAA-CGCCGGGCTTA-ACCAACG-----CAACAAAA-AACCGGCGTGAAATGCGCCAAGGAACATGA-AAGAGAGTGCG--CTCTTCTGG-TGCCAGC-ACTGCTGCG-CTAGGACGGGCGTTGTCTTCTTGATGAGTTTATAATGACTCTCGGCAACGGATATCTCGGCTCTTACATCGATGAAGAACGTAGCAAAATGCGATACTTGGTGTGAATTGCAGAATCCCGTGAACCATCGA-GTCTT-TGAACGCAAGTTGCGCCCGAATCCTTTTGGTCGAGGGCACGTCTGCCTGGGTGTCACGTACACATGCCTCCCGCAAA-CCTTCCCCCCCTTTGTGGATGAA-GGGCC--TCGCG-GGAGCAGATAATGGTATCCCGCGCC--ATTTCCGCGCGGCTTGCCTAAAAATAGAGAGCCGGTGATGAAACGTCACGCCTAGTGGTGGTTAACGAGGC--CTAAC-GGCCA---ACCAGTTCG--CGAC--GAG------ACTAGTTTTTTCCCGGAAAT--CTCCTGCGACACCTTGGACGTCCTCTAGTGGA-CGTGCTATT-GTCGCGACCCCAGGTCAGGCGGGACTACCCGCTGAATTTAAGCATATCAATAAGCGGAGGAAGAGAAACTTACAAGGATTCCCCTAGTAAC--
>Saxifraga_cuneata_LN812403
----------------------------------------------------------------------------------------------------------------------------------------ATTGTCGTAACCT-GCG-AAAGCAATG--CAACTCGCGAACACGTA-CTTTACACTC----GTGAA--TCCA-GGGGT--GCCTCCCTCGC--GAGCACCCTTGGTTTCTCGACAACGTCGGGGCGGCCTGGCGTTCTTT-TC--TC-CGG-CGATGTAAAACTCGCT-CGGGCAAACAGA-CGCCGGGCTAA-ACCAACG-----GAACAAAA-AACCGGCGTGAAATGCGCCAAGGAACATGA-AAGAGAGTGCG--CTCTTCTGG-TGTCAGC-ACTGCTGCG-CTAGGACGGGCGTTGTCTTCTTGATGAGTTTATAATGACTCTCGGCAACGGATATCTCGGCTCTTACATCGATGAAGAACGTAGCAAAATGCGATACTTGGTGTGAATTGCAGAATCCCGTGAACCATCGA-GTCTT-TGAACGCAAGTTGCGCCCGAATCCTTTTGGTCGAGGGCACGTCTGCCTGGGTGTCACGTACACATGCCTCCCGCCAA-CCTT-CCCCCCTTTGTGGATGAA-GGGCC--TCGCG-GGAGCAGATAATGGTATCCCGTGCC--CTTTCCGCGCGGCTTGCCTAAAAATGGAGAGCCGGTGATGTAATGTCACGCCTAGTGGTGGTTAACGAGGC--CTAAC-GGCCA---ACCAGTTCG--CGGT--GTG------ACTGGTTTTCACC-GGAAAT--CTCCTGCGACACCTTGGACGTCCTTTAATGGA-CGTGCTATT-GTCGCGACCCCAGGTCAGGCGGGACTACCCGCTGAATTTAAGCATATC---------------------------------------------
>Saxifraga_cymbalaria_(1)_LN812405
------------------------------------------------------------------------------------------------------ACAAGGTTTCCGTAGGTGAACCTGCGGAAGGATCATTGTCGTAGCCTTGCG-AAAGCAAAA--CAACTCGTGAACGCGTA-GTCAACACTC----GGGGA--TCAA-AGAGA--GTCCCCCAAGG--GGACCCCCTTTCTT-CCC---AACGTCGCGAAGGACCGGCGCTTGCTCGC----TCGT-CGGCGAAGCTCTCGTCGCGAGTTGGCGGTTTTTCGGTCCCT-CGAGACA-----CAACCAAA-ACCCGGCGTGAAATGCGCCAAGGAACATAA-AAGGGAGTGCC--CCCGTTCGG-CGCCGGCTCGCGCCGCG-CTAGGACGGGCGTCGTCTTCTTGATGAGTTTATAATGACTCTCGGCAACGGATATCTCGGCTCTTACATCGATGAAGAACGTAGCAAAATGCGATACTTGGTGTGAATTGCAGAATCCCGTGAACCATCGA-GTCTT-TGAACGCAAGTTGCGCCCGAATCCTTTTGGTTGAGGGCACGTCTGCCTGGGTGTCACGTACACACGCCTCCCCTCAAACCCT-TCCCCCTATG-GGACGAA-GGGCGCGTTGGG-TGAGCAGAGATTGGTATCCCGTGCC--ACTGCCGCGCGGCCTACCTAAAATCAGGGAGCCAGTGATGAAACTTCACGCCTAGTGGTGGTTAATGAGCC--CTACG-GGTCG---ACCAGTTCC--TGGC--GTG------AGTGTTTTTCCATCGGAACT--CCCGTTCGACACCTTGGACGTCCTCTAATGGG-CGTGCTATT-GTCGCGACCCCA---------------------------------------------------------------------------------
>S_depressa_(2)_A_size_44667
---------------------------------------------------------------------------------------------------------------------------------------------------------------------------------------------------------------------------------------------------------------------------------------------------------------------------------------------------------------------------------------------------------------------------------------------------------------------------------------------------------------------------------------------------TGCAGAATCCCGTGAACCATCGA-GTCTT-TGAACGCAAGTTGCGCCCGAATCCTTTTGGTCGAGGGCACGTCTGCCTGGGTGTCACGTACACATGCCTCCCGCAAA-CCTT-CCCCCCTTTGTGGATGAA-GGG-C--TCGCG-GGAGCAGATAATGGTATCCCGTGCT--CTTTTCGTGCGGCTTGCCTAAAAATAGAGAGCCGGTGATTAAACGTCACGCCTAGTGGTGGTTAACGAGGC--CTAGC-GGCCA---ACCAGTTCG--CGAC--GTG------ACTAACTATCGCCCGGAAAT--CTCACACGACACCTTGGACGTCTGGTAATGGA-CGTGCTATT-GTCGCGACCCCAGGTCAGGCGGGACTACCCGCTGAATTTAA----------------------------------------------------
>S_depressa_(2)_B_size_290
---------------------------------------------------------------------------------------------------------------------------------------------------------------------------------------------------------------------------------------------------------------------------------------------------------------------------------------------------------------------------------------------------------------------------------------------------------------------------------------------------------------------------------------------------TGCAGAATCCCGTGAACCATCGA-GTCTT-TGAACGCAAGTTGCGCCCGAATCCTTTTGGTCGAGGGCACGTCTGCCTGGGTGTCACGTACACATGCCTCCCGCAAA-CCTT-CCCCCGTTTGTGGATGAA-GGG-C--TCGCG-GGAGCAGATAATGGTATCCCGTGCT--CTTTCCGCGCGGCTTGCCTAAAAATAGAGAGCCGGTGATTAAACGTCACGCCTAGTGGTGGTTAACGAGGC--CTAAC-GGCCA---ACCAGTTCG--CGAC--GTG------ACTAACTATCCCCCGGAAAT--CTCACACGACACCTTGGACGTCTTGTAATGGA-CGTGCTATT-GTCGCGACCCCAGGTCAGGCGGGACTACCCGCTGAATTTAA----------------------------------------------------
>Saxifraga_discolor_LN812411
----------------------------------------------------------------------------------------------------------------------------------------ATTGTCGTAACCT-GCG-AAAGCAAGG--CAACTCGCGAACACGTA-CTTTACACTC----GGGAA--TYGA-AGGGT--GTCTCCCCCGG--GAAAGCCCTTCCTT-CCCGGCAACGTCGGGTCGGCTCGGCGCTCGTT-GC-TTTCCGA-CGAAGTAACACTCGTT-TGGGCTAGCGAC-CGTCGGGCTTGTCCCTACG-----CAACAAAAAAACCGGCGCGAAATGTGCCAAGGAACATGA-AAGAGAGTGCG--CTCTTCTGG-CGTCAGC-ACTGCTGCG-CTGGGATGGGCGTTGTCTTCTTGATGAGTTTATAATGACTCTCGGCAACGGATATCTCGGCTCTTACATCGATGAAGAACGTAGCAAAATGCGATACTTGGTGTGAATTGCAGAATCCCGTGAACCATCGA-GTCTT-TGAACGCAAGTTGCGCCCGAATCCTTTTGGTCGAGGGCACGTCTGCCTGGGTGTCACGTACACGCGCCTCCCGTAAAACCTT-CCCCCTTTTGTGGTTGAA-GGGAC--TTGCG-GGAGCAGATAATGGTATCCCGTGCT--CTTTCCGCGCGGCTTGCCTAAAGACAGAGAACCGGCGATGAAACGTCACGCCTAGTGGTGGTTAACGACGC--CTAAC-GGCCG---ACCAGTTCG--CGAC--GTG------ACTAGTTATCCCC-GGAAAT--CTCATACGACACCTCGGACGTCCTCTAATGGG-CGTGCTATT-GTCGCGACCCCAGGTCAGGCGGGACTACCCGCTGAATTTAAGCATATCA--------------------------------------------
>Saxifraga_discolor_A_size_58258
---------------------------------------------------------------------------------------------------------------------------------------------------------------------------------------------------------------------------------------------------------------------------------------------------------------------------------------------------------------------------------------------------------------------------------------------------------------------------------------------------------------------------------------------------TGCAGAATCCCGTGAACCATCGA-GTCTT-TGAACGCAAGTTGCGCCCGAATCCTTTTGGTCGAGGGCACGTCTGCCTGGGTGTCACGTACACGCGCCTCCCGTAAAACCTT-CCCCCTTTTGTGGTTGAA-GGGAC--TTGCG-GGAGCAGATAATGGTATCCCGTGCT--CTTTCCGCGCGGCTTGCCTAAAGACAGAGAACCGGCGATGAAACGTCACGCCTAGTGGTGGTTAACGACGC--CTAAC-GGCCG---ACCAGTTCG--CGAC--GTG------ACTAGTTATCCCC-GGAAAT--CTCATACGACACCTCGGACGTCCTCTAATGGG-CGTGCTATT-GTCGCGACCCCAGGTCAGGCGGGACTACCCGCTGAATTTAA----------------------------------------------------
>Saxifraga_erioblasta_LN812415
-----------------------------------------------------------------------------------------------------------------------------------------------------------------TG--CAACTCGCGAACACGTA-CTTTACACTC----GGGAA--TCCA-GGGGT--GCCTCCCTCGC--GAACACCCTTGGTTTCCCGACAACGTCGGGGCGGCATGGCGTTCTTT-TC--TCCCGG-TGACGTAAAACTCGCT-CGGGATAACTAA-CGCCCGGCTAA-ACCAACG-----CAACAAAA-AACCGGCGTGAAATGCGCCAAGGAACATGA-AAGAGAGTGCG--CTCTTCTGG-TGTCAGC-ACTGCTGCG-CCAGCACGGGCGTCGTCTTCTTGATGAGTTTATAATGACTCTCGGCAACGGATATCTCGGCTCTTACATCGATGAAGAACGTAGCAAAATGCGATACTTGGTGTGAATTGCAGAATCCCGTGAACCATCGA-GTCTT-TGAACGCAAGTTGCGCCCGAATCCTCTTGGTCGAGGGCACGTCTGCCTGGGTGTCACGTACACATGCCTCCCGCAAA-CCTT-CCTCCCTTTGTGGATGAA-GGGCC--TCGCG-GGTGCAGATAATGGTATCCCGTGCC--CTTTCCGCGCGGCTTGCCTAAAAATGGAGAGCCAGTGATGTAACGTCACGCCTAGTGGTGGTTAACGGGGC--CTAAC-GGCCA---ACCAGTTCG--CGGC--GTG------ACTAGTCTTCATC-GGAAAT--CTCCCACGACACCTTGGACGTCCTCTAATGGA-CGTGCTATT-GTCGCGACCCCAGGTCAGGCGGGACTACCCGCTGA----------------------------------------------------------
>Saxifraga_eschscholtzii_(1)_LN812416
-------------------------------------------------------------------------------------------------TCGTAACAAGGTTTCCGTAGGTGAACCTGCGGAAGGATCATTGTCGTAACCT-GCG-AAAGCAACA--CGACTCGCGAACACGTA-GTTAA-ACTC----GGGGA--TCCG-AGCGC--GTCTCCTCCGG--GCACGCTCTCGGTT-CCC---AACGCCGGAGTGGCTCGGCGTCTGCC-GC----TCGC-CGACGAAGCATTCGTCGCGGGCCGGCGTTCGTCCGGGCTGT-CCCGACA-----CAACAAAA-ACCCGGCGTGAAATGCGCCAAGGAACATAA-AAGAGAGCGCA--TTCGTCCGG-TGCCAGCWCGCGCTGCG-CTCGGACGGGTGCCGTCTTCTTGATGAGTTTATAATGACTCTCGGCAACGGATATCTCGGCTCTTACATCGATGAAGAACGTAGCAAAATGCGATACTTGGTGTGAATTGCAGAATCCCGTGAACCATCGA-GTCTT-TGAACGCAAGTTGCGCCCGAATCCTTCTGGTTAAGGGCACGTCTGCCTGGGCGTCACGTACACACGTCTCCCACAAT-CCTT--CGCCCCTTGCGGACGGA-GGGTC--CCGTG-CGAGCAGAGATTGGCATCCCGCGCT--CTCGAGGCGCGGCTTGCCTAAAAACGGAGAGCCAGTGATGAAACGTCACGTCTAGTGGTGGTTAGTGTGCC--TYGAC-GGCCG---ACCAGTTCG--CGGC--GTG------AATGTTTGTCGCTCGGAAAG--CTCGACCGACACCTCGAACGTCGTCTAATCGG-CGTGCTACT-GTCGCGACCCCAGGTCAGGCG------------------------------------------------------------------------
>Saxifraga_facchinii_LT970995
-----------------------------------------------------------------------------------------------------TACAAGGTTTCCGTAGGTGAACCTGCGGAAGGATCATTGTCGTACTCT-GCG-AAAGCAATG--CAACTCGCGAACGCGTA-CTTAACCCTC----GAGAA--TCCA-AGGGT--GCTTCCTTCGG--GAATGCCTTTTTTTTCCCGACAACTTCGGCGCGGCTCGGCGTTCGTT-GC--TCCCGA-CGGTGTAAAACTCGCT-CGGGCTAACAAA-CGTTGGGCCTA-ACCAACG-----TAACAAAA-AACCGGCGTGAAATGCGCCAAGGAACATAA-AAGAGAGTGCG--TTCGTCTGG-TGTCAGC-AGTGTTGCG-CCAGGACGGGCGTTGTCTTCTTGATGAGTTTATAATGACTCTCGGCAACGGATATCTCGGCTCCTACATCGATGAAGAACGTAGCAAAATGCGATACTTGGTGTGAATTGCAGAATCCCGTGAACCATCGA-GTCTT-TGAACGCAAGTTGCGCCCGAATCCTTTTGGTCGAGGGCACGTCTGCCTGGGTGTCACGTACACATGCCTCCCGCAAA-CCTT-TCCCACTTTGTGGATTTA-GGGTC--TTGTG-GGAGCAGATAATGGTATCCCGTCCT--CTTTTCGTGCGGCTTGCCTAAAAATAGAGAGCCGGTGATGAAAAGTCACGCCTAGTGGTGGTTAACGAGGC--CTGAC-GGCCA---ACCAGTTCG--CGAC--GTG------ACCAATTATCCCC-GCAAAT--CTCATACGACACCTTGAACGTTCTGTAATGGA-CGTGCTATT-GTCGCGACCCCAG--------------------------------------------------------------------------------
>Saxifraga_felineri_LN812419
---------------------------------------------------------------------------------------------------------------------------------------CATTGTCGTAACCT-GCG-AAAGTAAAG--CAACTCGCGAACACGTA-GTCAACACTC----GGGGA--TCCG-AGCGC--GTCCTCCCCGGG-GGACGCCCTTTCTC-CCC---AAAGTCGGGGCGGCCCGGCGCTCGTT-GC----TCGC-AGGCGGCGCGATTGTCGCGAGCTAACGGC-CTTCGGGCCTT-CCCGACG-----CAACAAAA-AACCGGCGCGGAATGCGCCAAGGAATATGA-AAGAGAGTGCG--ATCTTCCGG-CGTCAGCTCGCGCTGCG-CTCGGACGGGCGTCGTCTTCTTAATGAGTTTATAATGACTCTCGGCAACGGATATCTCGGCTCTTACATCGATGAAGAACGTAGCAAAATGCGATACTTGGTGTGAATTGCAGAATCCCGTGAACCATCGA-GTCTT-TGAACGCAAGTTGCGCCCGAATCCATCTGGTTGAGGGCACGTCTGCCTGGGTGTCACGTACACGCGCCTCCCGCCAA-CCTT-CCCCTTTATGCGGACGAA-GGGTC--TCGCG-GGAGCAGATGTTGGTATCCCGTGCC--TGTTTCGCGCGGCTTGCTTAAAAACGGAGATCCGGCGATGAAATGTCGCGTCTAGTGGTGGTTGATGAGGC--ATAGC-CGCCGA--ACCATGTGCTTCGGC--GCG------ATCGTTTGTCGCAGGAAAGT--CTCGGACGACACCTCGGACGCCCCCTAACGGG-CGTGTTACT-GTCGCGACCCCAGGTCAGGCGGGACTACCCGCTGAATTTAAGCATATC---------------------------------------------
>Saxifraga_globulifera_(1)_LN812437
-------------------------------------------------------------------------------------------------TCGTAACAAGGTTTCCGTAGGTGAACCTGCGGAAGGATCATTGTCGTAACCT-GCG-AAAGCAATG--CAACTCGCGAACCCGTA-CTTTACACTC----GGGAA--TCCA-GGGGT--GCCTCCCTCGC--GAACACCCTTGGTTTTCGGACAACGTTGGGGCGGCATGGCGTTCTTT-TC--TCCCGG-CGACGTAAAACTCGAT-CGGGCTAACAAA-CGCYGGGCTAA-ACCAACG-----CAACAAAA-AACCGGCGTGAAATGCGCCAAGGAACATGA-AAGAGAGTGCG--CTCTTCTGG-TGTCAGC-ACTGCTGCG-CCAAGACGGGCGTTGTCTTCTTGATGAGTTTATAATGACTCTCGGCAACGGATATCTCGGCTCTTACATCGATGAAGAACGTAGCAAAATGCGATACTTGGTGTGAATTGCAGAATCCCGTGAACCATCGA-GTCTT-TGAACGCAAGTTGCGCCCGAATCCTTTTGGTCGAGGGCACGTCTGCCTGGGTGTCACGTACACATGCCTCCCGCAAA-CCTT--CCCCCTTTGTGGAAGAA-GGGCC--TCGCG-GGAGCAGATAATGGTGTCCCGTGCC--CTTTTCGCGCGGCTTGCCTAAAAATGGAGAGCCGGTGATGTAGCGTCACGCCTAGTGGTGGT-AACGAGGC--CTAAC-GGCCA---ACCAGTTCG--CGGC--GTG------ACTAGTTTTCACC-GGAAAT--CTCCTGCGACACCTTGGACGTCCTCTAACGGA-CATGCTAT-----------------------------------------------------------------------------------------------
>Saxifraga_hirculus_var_hirculus_(2)_LN812450
---------------------------------------------------------------------------------------------------GTAACAAGGTTTCCGTAGGTGAACCTGCGGAAGGATCATTGTCGTAACCT-GCG-AAAGCAAAA--CGACTCGCGAACACGTA-GTTA-CAATC----GGGGA--TCCA-AGCGY--GTCTCCCTAGGG-GTACGCTCTTGTTT-CCC---AACGTCGGGATGGTTAGGCGTTTGCC-GC----TCGT-CGGCGAAGTATTCGTCGTGAGTTGGCATTTCTCCTCGCTTTGCCCGACGCA---CAACAAAA-ACCCGGCGCGAAATGCGCCAAGGAATATAA-AAGAGAGCGCA--CTCTTTCGG-TGCTAGCTTGCGCTGCA-CTCGGAYGGGTGYCGTCTTCTTGATGAGTTTATAATGACTCTCGGCAACGGATATCTCGGCTCTTACATCGATGAAGAACGTAGCAAAATGCGATACTTGGTGTGAATTGCAGAATCCCGTGAACCATCGA-GTCTT-TGAACGCAAGTTGCGCCCGAACCCTTCGGGTTGAGGGCACGTCTGCYTGGGCGTCACGTACGCATGTCTCTCACAAC-CCTT--CGCCCCTTGCGGACGTA-GGGCT--TCGTG-CGAGCAGAGATTGGTATCCCGTGCT--CTCGAGGCGCGGCTTACCTAAAAATAGAGAGCCAGTGACAAAGCGTCACGTCTAGTGGTGGTTAATGTGCC--TTTAC-GGCCG---ACCAGTTCG--CGGC--GTG------AATGCTTGTCGCTTGGAAAG--CTCGATCGACACCTTGAGCATCGTCAAATCGG-TGTGCTACT-GTCGCGACCC-----------------------------------------------------------------------------------
>Saxifraga_hypnoides_(2)_LT970996
---------------------------------------------------------------------------------------------------------------------------------------CATTGTCGTAACCT-GCG-AAAGCAATG--CAACTCGCGAACACGTA-CTTTACACTC----GTGAA--TCCA-GGGGT--GCCTCCCTCGT--GAACACCCTTGGTTTCTCGACAACGTCGGGGCGGCCTGGCGTTCTTT-TC--TCCCGG-CGACGTAAAACTCGCT-CGGGCAAACAGA-CGCCGAGCTAA-ACCAACG-----GAACAAAA-AACCGGCGTGAAATGCGCCAAGGAACATGA-AAGAGAGTGCG--CTCTTCTGG-TGTCAGC-ACTGCTGCG-CTAGGATGGGCGTTGTCTTCTTGATGAGTTTATAATGACTCTCGGCAACGGATATCTCGGCTCTTACATCGATGAAGAACGTAGCAAAATGCGATACTTGGTGTGAATTGCAGAATCCCGTGAACCATCGA-GTCTT-TGAACGCAAGTTGCGCCCGAATCCTTTTGGTCGAGGGCACGTCTGCCTGGGTGTCACGTACACATGCCTCCCGCAAA-CCTT-CCCCCCTTTGTGGATGAA-GGGCC--TCRCG-GGAGCAGATAATGGTATCCCGTGCC--CTTTCTGCGCGGCTTGCCTAAAAATGGAGAGCCGGTGATGTAACGTCACGCCTAGTGGTGGTTAACGAGGC--CTAAC-GGCCA---ACCAGTTCG--CGGC--GTG------ACTGGTTTTCACC-GGAAAT--CTCTTGCGACACCTTGGACGTCCTTTATTGTA-CGTGCTATT-GTCGCGACCCCAGGTCAGGCGGGACTACCCGCTGAATTTAAGCATATCA--------------------------------------------
>Saxifraga_irrigua_LN812457
---GGTGA-AGTGTTCTGATCGCGGCGATGTGGGCGGTTCGCTGCCTGCGACGTCGCGAGAAGTCCATTGAACCTTATCATTTAGAGGAAGGAGAAGTCGTAACAAGGTTTCCGTAGGTGAACCTGCGGAAGGATCATTGTCGTAACCT-GCG-AAAGCAACG--CAACTCGCGAACACGTA-CTTAACACTC----AGGAA--TCCA-AGGGT--GTCTCCCTTGG--GAACACCCTTTGTTTCCAGACAACGTCGGGGCGGCTTGGCGTTCGTT-GC--TCCCTG-CGGTGTAAAACTCGCT-CGGGCCAACAAA-CGCCAGGCTAT-ACCAACG-----AAACAAAA-AACCGGCGTGAAATGCGCCAAGGAACATGA-AAGAGAGTGCG--CTCTTCTGG-TGTCAGC-ACTGCTGCG-CTAGAACGGGCGTTGTCTTCTTGATGAGTTTATAATGACTCTCGGCAACGGATATCTCGGCTCTTACATCGATGAAGAACGTAGCAAAATGCGATACTTGGTGTGAATTGCAGAATCCCGTGAACCATCGAAGTCTTTTGAACGCAAGTTGCGCCCGAATCCTTTTGGTCGAGGGCACGCCTGCCTGGGTGTCACGTACACATGCCTCCCGCAAT-CCTT-TCAACCTTTGTGGATGAA-GGGCC--TCGCG-GGAGCAGATAATGGTATCCCGTGCT--CTTTCTGTGCGGCTTGCCTAAAAATGGAGAGCCGGTGATTGAACGTCACGCCTAGTGGTGGTTAACGAGGC--CTGAC-GGTCA---ACCAGTTCG--CGAC--GTG------ACTAGTTATCCCC-GGAAGT--CTCATACGACACCTTGGACGTCCTGCAACGGA-CGTGCTATT-GTCGCGACCCCAGGTCAGGCGGGACTACCCGCTGAATTTAAGCATATCAATA-AG-CGGAGGAAGAGAAACTTACAAGGATTCCCCTAGTAAC
>Saxifraga_italica_LN812459
TTCGGTGAAAGTGTTCGGATCGCGGCGATGTGGGCGGTTCGCTGCTTGCGACGTCGCGAGAAGTCCATTGAACCTTATCATTTAGAGGAAGGAGAAGTCGTAACAAGGTTTCCGTAGGTGAACCTGCGGAAGGATCATTGTCGTAACCT-GCG-AAAGCAATG--CAACTTGCGAACACGTA-CTTAACACTC----GGATA--ACCGTAGGGT--GTCTCCCTTGG--GAACACCCTTTGTTTCCCGACAACGTCGTGGCGACTCGGCGTTCGTT-GC--TCRCAG-CGACGTAAGACTCGCT-CGGGACAACAAA-CGCCGGGCTGA-ACCAACG-----CAACAAAA-AACCGGCGTGAAATGCGCCAAGGAACATGA-AAGAGAGTGCG--CTCTTCTGG-TGTCAGC-ACTGCTGCG-CTAGGACGGGCGTTGTCTTCTTGATGAGTTTATAATGACTCTCGGCAACGGATATCTTGGCTCTTACATCGATGAAGAACGTAGCAAAATGCGATACTTGGTGTGAATTGCAGAATCCCGTGAACCATCGA-GTCTT-TGAACGCAAGTTGCGCCCGAATCCTTTTGGTCGAGGGCACGTCTGCCTGGGTGTCACGTACACATGCCTCCCGCAAA-CCTT-CACCCCTTTGTGGATGAA-GGG-C--TCGCG-GGAGCAGATAATGGTATCCCGTGCT--CTTTTCGTGCGGCTTGCCTAAAAATAGAGAGCCGGTGATTAAACGTCACGCCTAGTGGTGGTTAACGAGGC--CTAAC-GGCCA---ACCAGTTCG--CGAC--GTG------ACTAACTATCCCCCGGAAAT--CTCACACGACGCCTTGGACGTCCGGTAATGGA-CGTGCTATT-GTCGCGACCCCAGGTCAGGCGGGACTACCCGCTGAATTTAAGCATATCAATA-AGCCGGAGGAAGAGAAACTTACAAGGATTCCCCTAGTAAC
>Saxifraga_italica_A_size_1839
---------------------------------------------------------------------------------------------------------------------------------------------------------------------------------------------------------------------------------------------------------------------------------------------------------------------------------------------------------------------------------------------------------------------------------------------------------------------------------------------------------------------------------------------------TGCAGAATCCCGTGAACCATCGA-GTCTT-TGAACGCAAGTTGCGCCCGAATCCTTTTGGTCGAGGGCACGTCTGCCTGGGTGTCACGTACACATGCCTCCCGCAAA-CCTT-CACCCCTTTGTGGATGAA-GGG-C--TCGCG-GGAGCAGATAATGGTATCCCGTGCT--CTTTTCGTGCGGCTTGCCTAAAAATAGAGAGCCGGTGATTAAACGTCACGCCTAGTGGTGGTTAACGAGGC--CTAAC-GGCCA---ACCAGTTCG--CGAC--GTG------ACTAACTATCCCCCGGAAAT--CTCACACGACGCCTTGGACGTCCGGTAATGGA-CGTGCTATT-GTCGCGACCCCAGGTCAGGCGGGACTACCCGCTGAATTTAA----------------------------------------------------
>Saxifraga_juniperifolia_LM654416
-----------------------------------------------------------------------------------------------AGTCGTAACAAGGTTTCCGTAGGTGAACCTGCGGAAGGATCATTGTCGTAACCT-GCG-AAAGCAAAG--CAACTCGCGAACACGTA-GTCAACACTC----GGGGA--TCCA-AGTGC--GTCCTCCCCGGG-GGACGCCCTTTCTC-CCC---AAAGTCGGGGCGGCTCGGTGCTCGTT-GC----TCGC-AGGCGGTGCGACCGTCGCGAGCTCACGAT-CTCCGGGCCTT-CCCGGCG-----CAACAAAA-AACCGGCGCGGAATGCGCCAAGGAACATGA-AAGAGAGTGCG--GTCTTCCGG-CGTCAGCTCGCGCTGCG-CTCGGACGGGCGTCGTCTTCTTGATGAGTTTATAATGACTCTCGGCAACGGATATCTCGGCTCTTACATCGATGAAGAACGTAGCAAAATGCGATACTTGGTGTGAATTGCAGAATCCCGTGAACCATCGA-GTCTT-TGAACGCAAGTTGCGCCCGAATCCATCTGGTTGAGGGCACGTCTGCCTGGGTGTCACGTACACGCGCCTCCCGCGAA-CCTT-TCCCCTTTTTCGGACGAA-GGGTC--TCGCT-GGAGCAGATGTTGGTATCCCGTGCC--CGTTCCGCGCGGCTTGCCTAAAAACGGAGATCCGGCGACGAAACGTCGCGTCTAGTGGTGGTTGATGAGGC--CTAAC-GGCCGA--ACCAGTTCG--CGGC--GCG------ATCGTTTGTCGCACGGAAGT--CTCGGACGACACCTCGGACGCCCCTTAACGGG-CGTGCTACT-GTCGCGACC------------------------------------------------------------------------------------
>Saxifraga_korshinskyi_LM654417
--------------------------------------------------------------------------------------------------CGTAACAAGGTTTCCGTAGGTGAACCTGCGGAAGGATCATTGTCGTAACCC-GCT-AAAGCAAAG--CAACTTGTGAACATGTA-GTTAA-ACCA----AGGGA--TTCA-AGGGC--ATCCCCTTTGG--GTACGCCCTTTCTT-CCC---AACGTCGGGACGGCTTGTTGTTTGCT-------------------ATGCT------------------TTCCAAGCTGT-CCGGGCG-----CAACAAAA-ACCCGGCGCAAAATGCGCCAAGGAATATAA-AAGAATGTGCA--TTCTTTCGG-TGATCCCGTGCGGACCA-CTCGGACGGATGTGTTCTTCTTGATGAGTTTATAATGACTCTCGGCAACGGATATCTCGGCTCTTACATCGATGAAGAACGTAGCAAAATGCGATACTTGGTGTGAATTGCAGAATCCCGTGAACCATCGA-GTCTT-TGAACGCAAGTTGCGCCCAAATCCATCCGGTTGAGGGCACGTCTGCCTGGGTGTCACGTACACAAGGCTCCCACAAA-CCTT---CCCTGCTTTAGACGAA-GGGCG--TTGTG-CGAGCTGAGATTGGTCTCCCGGGCT--TGTTCTGCGCGGCTAACCTAAAATCAGAG--CCAGTGACAAAACGTCACGTCTAGTGGTGGTTAATGAGCC--TTAAG-GGTCG---ACCAGTTCG--CGGC--GTG------AATGTTTGTCACCTGAAAAG--CTCAATTGACACCTCGAACGTCT--TAATCGG-CGTGCTACT-GTCGCGACCCCA---------------------------------------------------------------------------------
>Saxifraga_magellanica_LN812476
---------------------------------------------------------------------------------------------------------------------------------------CATTGTCGTAACCT-GCG-AAAGCAATG--CAACTCGCGAACACGTA-CTTTACACTC----GKGAA--TCCW-GGGGT--GCCTCCCTCGS--GAACACCCTTGGTTTCCCGACAACGTYGGGGCGGCCTGGCKTTYTTT-TC--TCCCGG-CGACGTAAAACTCGCT-CGGGCWAACARR-CGCCGRGCTAA-ACCAACG-----CAACAAAA-AACCGGCGTGAAATGCGCCAAGGAACATGA-AAGAGWGTGCG--CTCTTCTGG-TGTCAGY-ACTRCTGCG-CYAGGAYGGGCGTTGTCTTCTTGATGAGTTTATAATGACTCTCGGCAACGGATATCTCGGCTCTTACATCGATGAAGAACGTAGCAAAATGCGATACTTGGTGTGAATTGCAGAATCCCGTGAACCATCGA-GTCTT-TGAACGCAAGTTGCGCCCGAATCCTTTTGGTCGAGGGCACGTCTGCCTGGGTGTCACGTACACATGCCTCCCGCAAA-CCTTCCCCCCCTTTGTGGATGAA-GGGCC--TCGCG-GGAGCAGATAATGGTATCCCGTGCC--CTTTYYGCGCGGCTTGCCTAAAAATGGRGAGCCGGTGAYGTAACGTCACGCCTAGTGGTGGTTAACGAGGC--CTAAC-GGCCA---ACCAGTTCG--CGGC--GTG------AYTRGTTTTCACC-GGAAAT--CTCYTGCGACACCTTGGACGTCCTCTAWTGKA-CGTGCTATT-GTCGCGACCCCAGGTCAGGCGGGACTACCCGCTGAATTTAAGCATATC---------------------------------------------
>Saxifraga_mertensiana_LM654418
------------------------------------------------------------------------------------------------------------------------------------------------AACCT-GCACAAAGCAGAA--CAACTCGTGAACATGTA-ATCGCAACCG----ACGAA--CTTAGGAATGCTYTCTCTTTTGGTGGGATTCCTTTGTT--CGC---AATGTCAAGGTATCTCATCGTAGCCC------------ATCCACGCTTGTTG---TTGGAGCTACGTTTGCCCGGCTGA-CTTGACATGAACAAACAACA-ACCCGGCGTGAAATGCGCCAAGGAACTTTA-AAGAATGCACA--TCTGTCCCG-TGTTTGCTTGCGCAACA--TTGGAGGGATGTTATCTTCTTGATG--TCTTTAATGACTCTCGGCAACGGATATCTCGGCTCTTACATCGATGAAGAACGTAGCGAAATGCGATACTTGGTGTGAATTGCAGAATCCCGTGAACCATCGA-GTCTT-TGAACGCAAGTTGCGCCCAAATCCATCTGGTCGAGGGCACGTCTGCCTGGGTGTCACGTRCACGCGGCTCACACTAA-CCCT-CTCCTTTTCAAGGGCGAC-GGAT---CCGTG-CGAGCAGAGATTGGCCTCCCGTGCTT-CGAATGGCACGGTTTGCCTAAAAAT-GAGTACCGGTGATGAAGTTTCACGCCAAGTGGTGGTTCATCAACC--CTAAG-GGTTT---GCCAGTTCG--CGTC--GTG------AAAGCCCATCACTCGGAAAG--CTTGATAGACACCTTGAACGTC---TAATTTG--ACGCTATT-GTCGCGACCCCAGGTCAGGCGGGATTACCCGCTGAATTTAAGCATATC---------------------------------------------
>Saxifraga_oppositifolia_(2)_LM654419
---------------------------------------------------------------------------------------------------------------CCGTAGGTGAACCTGCGGAAGGATCATTGTCGTAACCT-GCG-AAAGCAAAG--CAACTCGCGAACACGTA-GTTAACACTC----GGGGA--TCCA-AGCGC--GTCCTCCCCGGG-GGGCGCCCTTTCTC-CCC---AAAGTCGGGGCGGCTCGGTGCTCGTT-GC----TCGT-KGGCGGCGCVCCCGTCGCGAGCTTACGGC-YTCCGGGCCTY-CCCGACA-----CAACAAAA-AACCGGCGCGGAATGCGCCAAGGAAAATGA-AAGAGAGTGCG--CCTGTCCGG-CTTCGGCTCGCGCTGCG-CTCGGACGGGCGCCGTCTTCTTGATGAGTTTATAATGACTCTCGGCAACGGATATCTCGGCTCTTACATCGATGAAGAACGTAGCAAAATGCGATACTTGGTGTGAATTGCAGAATCCCGTGAACCATCGA-GTCTT-TGAACGCAAGTTGCGCCCGAATCCATCTGGTTGAGGGCACGTCTGCCTGGGTGTCACGTACGCACGCCTCCCGCAAA-CCTT-CCCATTTTTGTGGACGAA-GGGTC--TCGCG-GGAGCAGATATTGGTATCCCGTGCC--CGTTCCGCGCGGCTTGCCTAAAAACGGAGATCCGGCGRCGAAACGTCACGTCTAGTGGTGGTTGATGAGGC--CTAAC-GGCCG---ACCAGTTCG--CGGC--GTG------ATCGTTTGTCGCACGGAAGT--CTCGGACGACACCTTGGACGCCCTCTAACGGG-CGTGCTACT-GTCGCGACCCCAGGTCAGGCGG-----------------------------------------------------------------------
>Saxifraga_osloensis_(2)_AF087638_AF067608
--------------------------------------------------------------------------------------------------------------------------------------------TCGTAACCT-GCG-AAAGCAAGG--CAACTCGCGAACACGTA-ATTTACACTC----GGGAA--TCGA-AGGGT--GTCTCCCCCGG--GAAAGCCCTTCCTT-CCCGAAAACGTCGGTTCGGCTCGGCGCTCGTT-GCTTTTCCTA-CGACGTAACACTCGTT-TGGGCCAGCGAC-CGTCGGGCTTGTCCCTACG-----CAACAAAAAAACCGGCGCGAAATGTGCCAAGGAACATGA-AAGAGAGTGCG--CTCTTCTGG-CGTCAGC-ACTGCTGCG-CTGGGATGGGCGTTGTCTTCTTGATGAGTTNNNNNNNNNNNNNNNNNNNNNNNNNNNNNNNNNNNNNNNNNNNNNNNNNNNNNNNNNNNNNNNNNNNNNNNNNNNNNNNNNNNNNNNNNNNNNNNNNNNNN-NNNNN-NNNNNNNNNNNNNNNNNNNNNNNNNNNNNNNNNNNNNNNNNNNNNNNNNNNNNNNNNNNNCACGCGCCTCCTGCAAA-CCTT-CCCCTCTTTGTGGTCGAA-GGGAC--TTGCG-GGAGCAGATAATGGTATCCCGTGCT--CTTTCCGCGCGGCTTGCCTAAAAACAGAGAACCGGCGATGAAACGTCACGCCTAGTGGTGGTTAACGACGC--CTAAC-GGCCG---ACCAGTTCG--CGAC--GTG------ACTAGTTATCCCC-TGAAAT--CTCATACGACACCTCGGACGTCCTCTAATGGG-CGTGCTATT-GT-------------------------------------------------------------------------------------------
>Saxifraga_osloensis_(1)_LN812493
----------------GGATCGCGGCGATGTGGGCGGTTCGCTGCCTGCGACGTCGCGAGAAGTCCATTGAACCTTATCATTTAGAGGAAGGAGAAGTCGTAACAAGGTTTCCGTAGGTGAACCTGCGGAAGGATCATTGTCGTAACCT-GCG-AAAGCAAGG--CAACTCGCGAACACGTA-CTTAACACTC----GGGGA--TCGA-AGGGT--GTCTCCCCCGG--GAACACCCTTTCTTCCCCGACAACGTCGGGTCTGCTCGGCGTTCGTT-GCCTTCCATG-CGATGCAACACTCGCT-TGGGCTAGCGAC-CGTCGGGCTTGTCCCAACG-----CAACAAAAAAACCGGCGCTAAACGTGCCAAGGAACATGA-AAGAGAGTGCG--CCCGTCTGG-CTTCAGC-ACCGCTGTG-CTAGGATGGGCGTTGTCTTCTTGATGAGTTTATAATGACTCTCGGCAACGGATATCTCGGCTCTTACATCGATGAAGAACGTAGCAAAATGCGATACTTGGTGTGAATTGCAGAATCCCGTGAACCATCGA-GTCTT-TGAACGCAAGTTGCGCCCGAATCCTTTTGGTCGAGGGCACGTCTGCCTGGGTGTCACGTACACATGCCTCCCGCAAA-CCTTTCCCACTTATGTGGACAAA-GGGGC-TTTGCG-CGAGCAGATAATGGTATCCCGTGCT--CTTTCCGCGCGGCTTGCCCAAAAACAGAGAGCCGGCGATGAAACGTCACGCCTAGTGGTGGTTAACGACGC--CTAAC-GGCTG---ACCAGTTCG--CGGC--GTG------ACTAGTTATCACC-GGAAAT--CTCATACGACACCTTAGACGTCCTATAATGGG-CGTGCTATT-GTCGCGACCCCAGGTCAGGCGGGACTACCCGCTGAATTTAAGCATATCAATA-AG-CGGAGGAAGAGAAACTTACAAGGATTCCC--------
>Saxifraga_osloensis_(1)_A_size_56887
---------------------------------------------------------------------------------------------------------------------------------------------------------------------------------------------------------------------------------------------------------------------------------------------------------------------------------------------------------------------------------------------------------------------------------------------------------------------------------------------------------------------------------------------------TGCAGAATCCCGTGAACCATCGA-GTCTT-TGAACGCAAGTTGCGCCCGAATCCTTTTGGTCGAGGGCACGTCTGCCTGGGTGTCACGTACACATGCCTCCCGCAAA-CCTTTCCCACTTATGTGGACAAA-GGGGC-TTTGCG-CGAGCAGATAATGGTATCCCGTGCT--CTTTCCGCGCGGCTTGCCCAAAAACAGAGAGCCGGCGATGAAACGTCACGCCTAGTGGTGGTTAACGACGC--CTAAC-GGCTG---ACCAGTTCG--CGGC--GTG------ACTAGTTATCACC-GGAAAT--CTCATACGACACCTTAGACGTCCTATAATGGG-CGTGCTATT-GTCGCGACCCCAGGTCAGGCGGGACTACCCGCTGAATTTAA----------------------------------------------------
>Saxifraga_paniculata_LN812494
-----------------------------------------------------------------------------------------------------AACAAGGTTTCCGTAGGTGAACCTGCGGAAGGATCATTGTCGTAACCT-GCG-AAAGCAAAG--CAACTCGCGAACACGTA-GTTAACACTC----GGGGA--TCCA-AGCGC--GTCCCTCCCGGG-GGTCGCCCTTTCTT-CCC---AACGTCGGGGCTGC-----------------------------------YCGTTGCGAGTTAACGAC-CTCCGGGCCGT-CCCGACG-----CAACAAAA-AACCGGCGTGAAATGCGCCAAGGAACGCGA-AAGAGAGTGCG--CTCTTCCGG-CGTCAGCTCGCGCTGTG-CCCGGACGGGCGTCGTCTTCTTGATGAGTTTATAATGACTCTCGGCAACGGATATCTCGGCTCTTACATCGATGAAGAACGTAGCAAAATGCGATACTTGGTGTGAATTGCAGAATCCCGTGAACCATCGA-GTCTT-TGAACGCAAGTTGCGCCCGAATCCATCTGGTCGAGGGCACGTCTGCCTGGGTGTCACGTACACGCGTCTCCCGCAAA-CCTT--CCCCTTTTGTGGACGAA-GGGTC--TCGCG-GGAGCAGATATTGGTATCCCGTGCT--CGTTCCGCGCGGCTTGCCTAAAATCGGAGAGCCGGCGACGAAACGTCACGCTTAGTGGTGGTTAACCAGGC--CTAAC-GGCCG---ACCAGTTCG--TGGC--GTG------GGCGTTTGTCGCACGGAAGT--CTCAGACGACACCTTGGACGTCCCCTAACGGG-CGTGCTACT-GTCGCGACCCCAGGTCA----------------------------------------------------------------------------
>Saxifraga_paradoxa_LN812495
-------------------------------------------------------------------------------------------------TCGTAACAAGGTTTCCGTAGGTGAACCTGCGGAAGGATCATTGTCGTAACCT-GCG-AAAGCAATG--CAACTCGCGAACACGTA-CTTAACCCTC----GAGAA--TCCA-AGGGT--GCCTCCTTCGG--GAACACCTTTTTTTTCCCGACAACTTCGGGGCGGCTCGGCGTTCGTT-GG--TCCCGA-CGGCGTAAAACTCGCT-CGGGCTAACAAA-TGTTGGGCTAA-ACCAATG-----CAACAAAA-AACCGGCGTGAAATGCGCCAAGGAACATGA-AAGAGAGTGCGCGCTCGTCTTG-TGTCAGC-ATTGCTGCG-CCATGACGGGCGTTGTCTTCTTGATGAGTTTATAATGACTCTCGGCAACGGATATCTCGGCTCTTACATCGATGAAGAACGTAGCAAAATGCGATACTTGGTGTGAATTGCAGAATCCCGTGAACCATCGA-GTCTT-TGAACGCAAGTTGCGCCCGAATCCTTTTGGTCGAGGGCACGTCTGCCTGGGTGTCACGTACACATGCCTCCTGCAAA-CCTT-TCCCACTCTGTGGATTTA-GGGCC--TCGCG-GGAGCAGATAATGGTATCCCGTGCCT-ATTTCTGTGCGGCTTGCCTAAAAATAGAGAGCCGGTGATGAAACGTCACGCCTAGTGGTGGTTAACGAGGC--CCGAC-GGCCA---ACCAGTTCG--CGAC--GTG------ACTGATTATCACC-GGAGAA--CTCATACAACACCTTGAATGTCCTGTAATGGA-CGTGCTATT-GTCGCGACCCCAGGTCAGGCGGGACTACCCGCTGAATTTAAGCATATCAATA-----------------------------------------
>Saxifraga_pedemontana_subsp_cymosa_LN812497
-----------------------------------------------------------------------------------------------------AACAAGGTTTCCGTAGGTGAACCTGCGGAAGGATCATTGTCGTAACCT-GCG-AAAGCAATG--CAACTCGCGAACACGTA-CTTTACACTC----GGGAA--TCTA-GGGGT--GCCTCCCTCGC--GAACACCCTTGGTTTCCCGACAATGTCGGGGCGGCCCGGCGTTCTTT-TC--TCCCGG-CGACGTAAAACTCACT-CGGGCTAACAAA-CGCCGGGCTAA-ACCAACG-----CAACAAAA-AACCGGCGTGAAATGCGCCAAGGAACATGA-AAGAGAGTGCG--CTCTTTTGG-TGTCAGC-AGTGCTGCG-CCAGGACGAGCGTTGTCTTCTTGATGAGTTTATAATGACTCTCGGCAACGGATATCTCGGCTCTTACATCGATGAAGAACGTAGCAAAATGCGATACTTGGTGTGAATTGCAGAATCCCGTGAACCATCGA-GTCTT-TGAACGCAAGTTGCGCCCGAATCCTTTTGGTCGAGGGCACGTCTGCCTGGGTGTCACGTACACATGCCTCTCGCAAA-CCTT-CCCCCCTTTGTGGATGAA-GGGCC--TCGCG-GGAGCAGATAATGGTATCCCGTGCC--CTTTCCGCGCGGCTTGCCTAAAAATGGGGAGCCGGTGACGTAATGTCACGCCTAGTGGTGGTTAACGAGGC--CTAAC-GGCCA---ACCAGTTCG--CGGC--GTG------ACTAGTTTTCACC-GGAAAT--CTCCTGCGACACCTTGGACGTCCTATAATGGA-CTTGCTATT-GTCGCGACCCCA---------------------------------------------------------------------------------
>Saxifraga_wahlenbergii_(12)_LT971005
---------------------------------------------------------------------------------------GAAGTAAAAGTCGTAACAAGGTTTCCGTAGGTGAACCTGCGGAAGGATCATTGTCGTAACCT-GCG-AAAGCAAGG--CAACTCGCGAACACGTA-CTTTACACTC----GGGAA--TCGA-AGGGT--GTCTCCCCCGG--GAAAGCCCTTCCTT-CCCGACAACGTCGGGTCGGCTCGGCGCTCGTT-GC-TTTCCGA-CGACGTAACACTCGTT-TGGGCTATCGAC-CGTCGGGCTTGTCCCTACG-----CAACAAAAAAACCGGCGCGAAATGTGMCAAGGAACATGA-AAGAGAGTGCG--CTCTTCTGG-CGTCAGC-ACCGCTGCG-CTGGGATGGGCGTTRTCTTCTTGATGAGTTTATAATGACTCTCGGCAACGGATATMTCGGCTCTTACATCGATGAAGAACGTAGCAAAATGCGATACTTGGTGTGAATTGCAGAATCCCGTGAACCATCGA-GWCTT-TGAACGCAAGTTGCGCCCGAATCCTTTTGGTCGAGGGCACGTCTGCCTGGGTGTCACGTACACGCGCCTCCCGCAAA-CCTT--CCCCTTTTGTGGTCGAA-GGGAC--TTGCG-GGAGCAGATAATGGTATCCCGTGCT--CTTTCCGCGCGGCTTGCCTAAAKACAGAGAACCGGCGATGAAACGTCACGCCTAGTGGTGGTTAACGACGC--CTAAC-GGCCG---ACCAGTTCG--CGAC--GTG------ACTAGTTATCCCCGGAA-AT--CTCATACGACACCTCGGACGTCCTCTAATGGG-CGTGCTA------------------------------------------------------------------------------------------------
>Saxifraga_petraea_LN812501
-----------------------------------------------------------------------------------------------------AACAAGGTTTCCGTAGGTGAACCTGCGGAAGGATCATTGTCGTAACCT-GGG-AAAGCAATGCACAACTCGCGAACACGTA-CTTAACCCTC----GAGAA--TCCA-AGGGT--GCCTCCTTCGG--GAACGCCTTTTTTT-CCCGACAACTTCGGGGCGGCTCGGCGTTCGTT-GC--TCCCGA-CGGCGTAAAACTCGCT-GGGGCTAACAAA-CGTTGTGCTAA-ACCAATG-----CAACAAAAAAACCGGCGTGAAATGCGCCAAGGAACATGA-AAGAGAGTGCA--CTCGTCTGG-TGTCAGC-ACTGCTGTG-CCAGGACGGGCGATGTCTTCTCGATGAGTTTATAATGACTCTCGGCAACGGATATCTCGGCTCTTACATCGATGAAGAACGTAGCAAAATGCGATACTTGGTGTGAATTGCAGAATCCCGTGAACCATCGA-GTCTT-TGAACGCAAGTTGCGCCCGAATCCTTTTGGTCGAGGGCACGCCTGCCTGGGTGTCACGTACACATGCCTCCCGCAAA-CCTT-TCCCACTTTGTGGATTTA-GGGCC--TCGCG-GGAGCAGATAATGGTATCCCGTGCCTTTTTTCCGTGCGGTTTGCCTAAAAAAAGAGAGCCGGTGATGAAACGTCACGCCTAGTGGTGGTTAACGAGGC--CTGAT-GGCCA---ACCAGTCTG--CGAC--GTG------ACTAATTTTCCCC-GGAGAT--CTCATACGACACCTTGGATGTCCTGTAATGGA-CGTGCTATT-GTCGCGACCCCAGGTCAGGCGGGACTACCC---------------------------------------------------------------
>Saxifraga_praetermissa_(2)_LT970997
-----------------------------------------------------------------------------------------------------------------------------------------TTGTCGTAACCT-GCG-AAAGCAATG--CAACTCGCGAACACGTA-CTTTACACTC----GGGAA--TCCA-GGGGT--GCCTCCCTTGG--GAACACCCTTGGTTTCCCGACAACGTTGGGGCGGCTTGGCTTTCTTT-TC--TCCCGG-CGACGTAAAACTCGCT-TGGGCTAACAAG-CGTCGGGCTAA-ACCAACG-----CAACAAAA-AACCGGCGTGAAATGCGCCAAGGAACATGA-AAGAGAGTGCG--CTCTTCTGG-TGTCAGT-ACTGCTGCG-CCAGGACGGGCGTCGTCTTCTTGATGAGTTTATAATGACTCTCGGCAACGGATATCTCGGCTCTTACATCGATGAAGAACGTAGCAAAATGCGATACTTGGTGTGAATTGCAGAATCCCGTGAACCATCGA-GTCTT-TGAACGCAAGTTGCGCCCGAATCCTTTTGGTCGAGGGCACGTCTGCCTGGGTGTCACGTACACATGCCTCCCGCAAA-CCTT--CCCCCTTTGTGGATGAA-GGGCC--TCGCG-GGAGCAGATAATGGTATCCCGTGCC--CTTTCCGCGCGGCTTGCCTAAAAATGGGGAGCCGGTGACGTAACGTCACGCCTAGTGGTGGTTAACGAGGC--CTAAC-GGCCA---ACCAGTTCG--CGGC--GTG------ACTAGTTTTCACC-GGAAAT--CTCCTGCGACACCTTGGACGTCCCCTAATGAA-CGTGCTATT-GTCGCGACCCCAGGTCAGGCGGGACTACCCGCTGAATTTAAGCATATC---------------------------------------------
>Saxifraga_praetermissa_(2)_A_size_52696
---------------------------------------------------------------------------------------------------------------------------------------------------------------------------------------------------------------------------------------------------------------------------------------------------------------------------------------------------------------------------------------------------------------------------------------------------------------------------------------------------------------------------------------------------TGCAGAATCCCGTGAACCATCGA-GTCTT-TGAACGCAAGTTGCGCCCGAATCCTTTTGGTCGAGGGCACGTCTGCCTGGGTGTCACGTACACATGCCTCCCGCAAA-CCTT--CCCCCTTTGTGGATGAA-GGGCC--TCGCG-GGAGCAGATAATGGTATCCCGTGCC--CTTTCCGCGCGGCTTGCCTAAAAATGGGGAGCCGGTGACGTAACGTCACGCCTAGTGGTGGTTAACGAGGC--CTAAC-GGCCA---ACCAGTTCG--CGGC--GTG------ACTAGTTTTCACC-GGAAAT--CTCCTGCGACACCTTGGACGTCCCCTAATGAA-CGTGCTATT-GTCGCGACCCCAGGTCAGGCGGGACTACCCGCTGAATTTAA----------------------------------------------------
>Saxifraga_presolanensis_LN812507
-----------------------------------GGTTCGCWGCTTGCGACGTCGCGAGAAGTCCATTGAACCTTATCATTTAGAGGAAGGAGAAGTCGTAACAAGGTTTCRGTAGGTGAACCTGCGGAAGGATCATTGTCGTAACTT-GCG-AAAGCAATG--CAACTCGTGAACGCGTA-CTTAACCCTC----GAGAA--TCCA-AGGGT--GCTTCCTTCGG--GAACGCCCTTTTTT-CCCGACAACCTCGGGGCGGCTCGGCGTTCGTT-GC--TCCCGA-CGGCGTAAAACTCGCT-CGGGCTAACAAA-CGTTGGGCTAA-ACCAACG-----TAACAAAA-AACCGGCGTGAAATGCGCCAAGGAACATGA-AAGAGAGTGCG--CTCGTCTGG-TGTCAGC-AGTGTTGCG-CCAGGACGGGCGTTGTCTTCTTGATGAGTTTATAATGACTCTCGGCAACGGATATCTCGGCTCTTACATCGATGAAGAACGTAGCAAAATGCGATACTTGGTGTGAATTGCAGAATCCCGTGAACCATCGA-GTCTT-TGAACGCAAGTTGCGCCCGAATCCTTTTGGTCGAGGGCACGTCTGCCTGGGTGTCACGTACACATGCCTCCCGCAAA-CCTT-TCCCACTTTGTGGATTTA-GGGCC--TTGCG-GGAGCAGATAATGGTATCCCGTCCC--CTTTCCGTGCGGCTTGCCTAAAAATAGAGAGCCGATGATGAAACGTCACGCCTAGTGGTGGTTAGCGAGGC--CTGAC-GGCCA---ACCAGTTCG--CGAC--GTG------ACCAATTATCCCC-GGAAAT--CTCATTCGACACCTTGGACGTTCTGTAATGGA-CGTGCTATT-GTCGCGACCCCAGGTCAGGCGGGACTACCCGCTGAATTTAAGCATATCAATAAAG-CG-AG--------------------------------
>Saxifraga_rivularis_subsp_rivularis_LN812517
---------------------------------------------------------------------------------------------------GTAACAAGGTTTCCGTAGGTGAACCTGCGGAAGGATCATTGTCGTAGCCT-GCG-AAAGCAAAG--CAACTCGCGAACACGTA-GTCAACGCCC----GGGGA--CTC--GGGGC--GCCTCTCC-GGA-GAACGCCCCTTCTCCCCG---AACGTCGGG-CGGCTCGGAGTCCGTT--------------------------TCGCGGA---------CGACGCGCCGT-CCCGGCC-----CAACAACA-AACCGGCGTGAAATGCGCCAAGGAACGCGA-AAGAGAGTGCA---CCCTCCGGTCGTCGGCTCGCGCCGCG-CCCGGGCTGGTGTCGTCTTCTTGATGAGTTTATAATGACTCTCGGCAACGGATATCTCGGCTCTTACATCGATGAAGAACGTAGCAAAATGCGATACTTGGTGTGAATTGCAGAATCCCGTGAACCATCGA-GTCTT-TGAACGCAAGTTGCGCCCGAATCCTCTTGGTCGAGGGCACGTCTGCCTGGGTGTCACGTACACGCGCCTCCCGCAAA-CCTT---CCCCCTTGGGGACGAA-GGGTC--ATGCG-GGAGCAGATGTTGGTATCCCGTGCC--CGTTCCGCGCGGCTTGCCTAAAAACGGAGAGCCGGTGACGAAACGTCGCGCCTAGTGGTGGTTGCATTGGC--CTAGC-GGCCG---ACCCGTTCG--CGGC--GTG------GACGTTTGTGTCCCGGAGAT--CTCGGACGACACCTCGGACGCCCTCCAATGGG-CGTGCTACT-GTCGCGACCCCA---------------------------------------------------------------------------------
>Saxifraga_rotundifolia_LN812519
------------------------------------------------------------------------------------------------------ACAAGGTTTCCGTAGGTGAACCTGCGGAAGGATCATTGTCGTAACCT-GCG-AAAGCAAAG--CAACTCGCGAACACGTA-GTTAACACTC----GGGGA--TCCA-AGCGC--GTCTCCCTCGGG-GGACTCCCTTTCTT-CCC---AACGTCGGGGCGGCTTGGCGTTCGTT-GC----TTGC-AGGCGACGCGCTCGTCGCAAGTTAACGGC-CTCCGAGCCTT-CCCGGCG-----CAACAAAA-AACCGGCGTGAAATGCGCCAAGGAACATGA-AAGAGAGTGCG--CTCTTCCGG-CGTTAGCTTGCGCTGCG-CTCGGACGGGTGTCGTCTTCTTGATGAGTTTATAATGACTCTCGGCAACGGATATCTCGGCTCTTACATCGATGAAGAACGTAGCAAAATGCGATACTTGGTGTGAATTGCAGAATCCCGTGAACCATCGA-GTCTT-TGAACGCAAGTTGCGCCCGAATCCATCCGGTCGAGGGCACGTCTGCCTGGGTGTCACGTACACACGCCTCCCGCCGA-CCTT--CCCCTTTTATGGACGAA-GGGAC--GCGCG-GGAGCAGATATTGGTATCCCGTGCT--CGTTCCGCGCGGCTTGCCTTAAAACGGAGAGCCGGTGATATAACGTCACGTCTAGTGGTGGTTGATGAGGC--CTAAC-GGCCG---ACCAGTTCG--CGGC--GTG------ACTGCTTGTCGCACGGAAAG--CTCAGACGACACCATGGACGTCCTCTAATGGG-CGTGCTACT-GTCGCGACCCCAGGTC-----------------------------------------------------------------------------
>Saxifraga_sedoides_subsp_hohenwartii_LN812527
--------------------------------------------------------------------------------------------------------------------------------------TCATTGTCGTAACCT-GCG-AAAGCAATG--CAACTCGCGAACATGTA-CTTAACCCTC----GAGAA--TCCA-AGGGT--GCCTCCTTCGG--GAACGCCCTTTATTTCCCGACAACTTCGGGGTGGCTTGGCGTTCGTT-GC--TCCCGA-CGGCGTAAAACTCGCT-CGGGCTAACAAA-CGTTGGGCTAA-ACCAATG-----CAACAAAA-AACCGGCGTGAAATGCGCCAAGGAACATGA-AAGAGAGTGCG--CTCGTCCGG-TGTCAGC-ACTGCTGCG-CCATGACGGGCGTTGTCTTCTTGATGAGTTTATAATGACTCTCGGCAACGGATATCTCGGCTCTTACATCGATGAAGAACGTAGCAAAATGCGATACTTGGTGTGAATTGCAGAATCCCGTGAACCATCGA-GTCTT-TGAACGCAAGTTGCGCCCGAATCCTTTTGGTCGAGGGCACGTCTGCCTGGGTGTCACGTACACATGCCTCCCGCAAA-CCTT-TCCCACTTTGTGGATTTA-GGGCC--TCGCG-GGAGCAGATAATGGTATCCCGTGCCTTTTTTCCGTGCGGCTTGCCTAAAAATAGAGAGCCGGTGATGAAACGTCACGCCTAGTGGTGGTTAACGAGGC--CTGAC-GGCCA---ACCAGTTCG--CGAC--GTG------ACTAATTATCCCC-GGAGAT--CTCTTACGACACCTTGGATGTCCTGTAATGGA-CGTGCTATT-GTCGCGACCCCA---------------------------------------------------------------------------------
>Saxifraga_seguieri_(1)_LN812528
-------------------------------------------------------------------------------------------------TCGTAACAAGGTTTCCGTAGGTGAACCTGCGGAAGGATCATTGTCGTAACCT-GCG-AAAGCAATG--CAACTTGCGAACATGTA-CTTAACACTC----GGGAA--TCCA-AAGGT--GTCTCCCTTGG--GAACATCCTTTGTTTCCCGACAACGTCGGTGCGACTCGGCGTTCGTT-GC--TCCCAGTAGTCATATGACTCGCT-CGGGCCAACAAA-CGCCGGGCTGA-ACCAACG-----CAACAAAA-AACCGGCGTGAAATGCGCCAAGGAACATGA-AAGAGAGTGCG--CTCTTCTGG-TGTCAGC-ACTGCTGCG-CTAGGACGGGCGTTGTCTTCTTGATGAGTTTATAATGACTCTCGGCAACGGATATCTCGGCTCTTACATCGATGAAGAACGTAGCAAAATGCGATACTTGGTGTGAATTGCAGAATCCCGTGAACCATCGA-GTCTT-TGAACGCAAGTTGCGCCCGAATCCTTTTGGTCGAGGGCACGTCTGCCTGGGTGTCACGTACACATGCCTCCCGCAAA-CCTT---CCCCTTTGTGGATGAA-GGG-C--TCGCG-GGAGCAGATAATGGTATCCCGTGCT--CTTTCCGTGCGGCTTGCCTAAAATTAGAGAGCCGGTGATTAAACGTCACGCCTAGTGGTGGTTAACGAGGC--CTAAC-GGCCA---ACCAGTTCG--CGAC--GTG------ACTAACTATCCCCCGGAAAT--CTCACACGACACCTTGGACGTCCGGTAATGGA-CGTGCTATT-GTCGCGACCCCAGGTCAGGCGGGACTACCCGC-------------------------------------------------------------
>Saxifraga_seguieri_(3)_A_size_20879
---------------------------------------------------------------------------------------------------------------------------------------------------------------------------------------------------------------------------------------------------------------------------------------------------------------------------------------------------------------------------------------------------------------------------------------------------------------------------------------------------------------------------------------------------TGCAGAATCCCGTGAACCATCGA-GTCTT-TGAACGCAAGTTGCGCCCGAATCCTTTTGGTCGAGGGCACGTCTGCCTGGGTGTCACGTACACATGCCTCCCGCAAA-CCTT---CCCCTTTGTGGATGAA-GGG-C--TCGCG-GGAGCAGATAATGGTATCCCGTGCT--CTTTCCGTGCGGCTTGCCTAAAATTAGAGAGCCGGTGATTAAACGTCACGCCTAGTGGTGGTTAACGAGGC--CTAAC-GGCCA---ACCAGTTCG--CGAC--GTG------ACTAACTATCCCCCGGAAAT--CTCACACGACACCTTGGACGTCCGGTAATGGA-CGTGCTATT-GTCGCGACCCCAGGTCAGGCGGGACTACCCGCTGAATTTAA----------------------------------------------------
>Saxifraga_seguieri_(3)_B_size_284
---------------------------------------------------------------------------------------------------------------------------------------------------------------------------------------------------------------------------------------------------------------------------------------------------------------------------------------------------------------------------------------------------------------------------------------------------------------------------------------------------------------------------------------------------TGCAGAATCCCGTGAACCATCGA-GTCTT-TGAACGCAAGTTGCGCCCGAATCCTTTTGGTCGAGGGCACGTCTGCCTGGGTGTCACGTACACATGCCTCCCGCAAA-CCTT-CCCCCGTTTGTGGATGAA-GGG-C--TCGCG-GGAGCAGATAATGGTATCCCGTGCT--CTTTCCGCGCGGCTTGCCTAAAAATAGAGAGCCGGTGATTAAACGTCACGCCTAGTGGTGGTTAACGAGGC--CTAAC-GGCCA---ACCAGTTCG--CGAC--GTG------ACTAACTATCCCCCGGAAAT--CTCACACGACACCTTGGACGTCTTGTAATGGA-CGTGCTATT-GTCGCGACCCCAGGTCAGGCGGGACTACCCGCTGAATTTAA----------------------------------------------------
>Saxifraga_serpyllifolia_subsp_serpyllifolia_LN812531
--------------------------------------------------------------------------------------------------CGTAACAAGGTTTCCGTAGGTGAACCTGCGGAAGGATCATTGTCGTAACCT-GCG-AAAGCAAAAAACGACTCGCGAACACGTA-GTTA-CACTC----GGGGA--TTCA-AGCGC--GTCTCCCTAGGG-ACACGCCCTTGGTT-CCC---AACGTCGGGATGGCTAGGCGTATGTC-GC----TCGT-CGGCGAAGTATTCGTCGCGAGTTGGCGTATCTCTGCGCTTTGCCCGACGCA---TAACAAAA-ACCCGGCGCGAAATGCGCCAAGGAACATGA-AAGAGAGCGCA--CTCTTCCGG-TGCTAGCTCGCGCTGCA-CTCGGACGGGTGCCGTCTTCTTGATGAGTTTATAATGACTCTCGGCAACGGATATCTCGGCTCTTACATCGATGAAGAACGTAGCAAAATGCGATACTTGGTGTGAATTGCAGAATCCCGTGAACCATCGA-GTCTT-TGAACGCAAGTTGCGCCCGAACCCTTCGGGTTGAGGGCACGTCTGCCTGGGTGTCACGTACACACGTCTCCCACAAA-CCTT--CGCCCTTTGCGGACGGA-GGGCT--TCGTG-CGAGCAGAGATTGGTTTCCCGTGCT--CTCGCGGCGCGGCTTACCTAAAAACAGAGAGCCAGTGACGAAGCGTCACGTCTAGTGGTGGTTAATGTGCC--TTT-T-GGCCG---ACCAGTTCG--CGGC--GTG------AATGCTTGTCGCTCGGAAAG--CTCGACCGACACCTTGAACGTCGTCCAATCGG-CGTGCTACT-GTCGCGACCCCA---------------------------------------------------------------------------------
>Saxifraga_sibirica_LN812532
---------------------------------------------------------------------------------------------------GTAACAAGGTTTCCGTAGGTGAACCTGCGGAAGGATCATTGTCGTAGCCT-GCG-AAAGCAAAG--CAACTCGCGAACACGTA-GTCAACGCCC----GGGGA--CTC--GGGGC--GCCTCTCC-GGA-GAACGCCCCTTCTCTCCG---AACGTCGGG-CGGCCCGGAGTCCGTT--------------------------TCGCGGA---------CGACGCGCCGT-CCCGGCC-----CAACAACA-AACCGGCGTGAAATGCGCCAAGGAACGCGA-AAGAGAGTGCA---CCCTCCGGTCGTCGGCTCGCGCCGCG-CCCGGGTGGGTGTCGTCTTCTTGATGAGTTTATAATGACTCTCGGCAACGGATATCTCGGCTCTTACATCGATGAAGAACGTAGCAAAATGCGATACTTGGTGTGAATTGCAGAATCCCGTGAACCATCGA-GTCTT-TGAACGCAAGTTGCGCCCGAATCCATCTGGTCGAGGGCACGTCTGCCTGGGTGTCACGTACACGCGCCTCCCGCAAA-CCTT---CCCCCTCGGGGACGAA-GGGTC--TTGCA-GGAGCAGATGTTGGTATCCCGTGCC--CGTTCCGCGCGGCTTGCCTAAAAATGGAGAGCCGGTGACGAAACGTCGCGCCTAGTGGTGGTTGCATCGGC--CTAGC-GGCTG---ACCCGTTCG--CGGC--GTG------GACGTTTGTGTCCCGGAGAT--CTCGGACGACACCTCGGACGCCCTTCAATGGG-CGTGCTACT-GTCGCGACCCCA---------------------------------------------------------------------------------
>Saxifraga_spathularis_(2)_LN812536
--------------------------------------------------------------------------------------------------------------------------------------------------------G-AAAGCAAAG--CAACTCGCGAACATGTA-GTTAACACTC----GGGGA--TCCA-AGCGC--GTCCCCCC-GG--GGGCGCCCTTTCTT-CCC---AACGTCGGGGCGGCTTGGCTTTAGTC---------------GCTCGCGCATGTCGCGAGCTGACGAC--CCCCGGCCCT-CCCGACG-----CAACAAAA-AACCGGCGTGAAATGCGCCAAGGAACATGA-AAGAGAGTGCG--TTCTTCCGG-CGTCGGCTTGCGCTGCG-CTCGGACGGGCGTCGTCTTCTTGATGAGTTTATAATGACTCTCGGCAACGGATATCTCGGCTCTTACATCGATGAAGAACGTAGCAAAATGCGATACTTGGTGTGAATTGCAGAATCCCGTGAACCATCGA-GTCTT-TGAACGCAAGTTGCGCCCGAATCCATCTGGTCGAGGGCACGTCTGCCTGGGTGTCACGTACACACGCCTCCCGCGAA-CCTT-CCCCTCCTCATGGACGAA-GGGTC--TCGCG-GGAGCAGATATTGGCATCCCGTGCT--AAATCCGCGCGGCTTGCCTAAAAATGGAGAGCCGGCGATGAAACGTCACGTCTAGTGGTGGTTGACGAGGC--CTAAC-GGCCG---AACAGTCCG--CGGC--GTGAGCGTGAGCGTTTGTCGCACGGAAGT--CTCAGACGACACCTTGGACGTCCTCTAATGGG-CG--CCACT-GTCGCGACCCCAGGTCAGGCGGGACTACCCGCTGAATTTAAGCATATCAATA-AG-CGG----------------------------------
>Saxifraga_stolonifera_LN812541
---------------------------------------------------------------------------------------------------------------------------------------CATTGTCGCCACCT-GCTCAAAGCAGAA--CAACTTGTGAACACGTA-ATCGCAACCCT---ACGAA--CTAA-AGGCGCTGTCTTTTTGGCA-TGCCGCCCTTCGTT-CCC---AATGTCGAGGCCTGCCGGTGAACAC--GC---AGCAC-CCGAACGCCCGTCGTT-TGAGCT-GCGTTTTCCCGGGTTGA-CTTGACATG---AAACAAAA-ACCCGGCGTGAAATGCGCCAAGGAAATTAA-AAGAATGTGCA--TCTGTTCCGTGGTTTGCTCGTGCAACATTTCGGAAGGATGTCATCTTCTTGATG--TCTTTAATGACTCTCGGCAACGGATATCTCGGCTCTTACATCGATGAAGAACGTAGCGAAATGCGATACTTGGTGTGAATTGCAGAATCCCGTGAACCATCGA-GTCTT-TGAACGCAAGTTGCGCCCGAATCCATCCGGTCGAGGGCACGTCTGCCTGGGTGTCACGTACACGCGTCTCCACTAAC-CCCT---CTCCTCTAAGGATTGGCGGGAC--TTGTG-CGAGCAGAGATTGGCATCCCGTGCTTACGTCAAGCACGGTTTGCCTAAACAC-GAGTRCCGGTGATGAAATTTCACGCCAAGTGGTGGTTCATAAACC--TCAAG-GGTTT---GCCAGTATG--CGCC--GTG------RAAGCCCATCACTCGGAAAG--CTCAATGGACACCTTGAACGTC---TAAAYTG--ATGCTATT-GTCGCGACCCCAGGTCAGGCGGGATTACCCGCTGAATTTAAGCATATCA--------------------------------------------
>Saxifraga_styriaca_(1)_LT971388
------------------------------------------------------------------------------------------------------------------------------------------TGTCGTA-CCT-GCG-AAAGCAATG--CAACTTGCGAACACGTA-CTTAACACTC----GGGAA--TCCA-AGGGT--GTCTCCCTCGG--GAACACCCTTTGTTTCCCGACAACGTCGGTGCGACTCGGCGTTCGTT-GC--TCCCAG-CGAAGTAAGACTCGCT-CGGGCCAACAAA-CGCCGGGCTGA-ACCAACG-----CAACAAAA-AACCGGCGTGAAATGCGCCAAGGAACATGA-AAGAGAGTGCG--CTCTTCTGG-TGTCAGC-ACTGCTGCG-CTAGGACGGGCGTTGTCTTCTTGATGAGTTTATAATGACTCTCGGCAACGGATATCTCGGCTCTTACATCGATGAAGAACGTAGCAAAATGCGATACTTGGTGTGAATTGCAGAATCCCGTGAACCATCGA-GTCTT-TGAACGCAAGTTGCGCCCGAATCCTTTTGGTCGAGGGCACGTCTGCCTGGGTGTCACGTACACATGCCTCCCGCAAA-CCTT-CCCCCCTTTGTGGATGAA-GGG-C--TCGCG-GGAGCAGATAATGGTATCCCGTGCT--CTTCCCGTGCGGCTTGCCTAAAAAAAGAGAGCCGGTGAATAAATGTCACGCCTAGTGGTGGTTAACATGGC--CTAAC-GGCCA---ACCAGTTCG--CGAC--GTG------ACTAATTGTCCCCCGGAAAT--CTCACACGACACCTTGGACGTCCGGCAATGGA-CGTGCTATT-GTCGCGACCCCAGGTCAGGCGGGACTACCCGCTGAATTTAAGCATATCA--------------------------------------------
>Saxifraga_styriaca_(1)_A_size_92729
---------------------------------------------------------------------------------------------------------------------------------------------------------------------------------------------------------------------------------------------------------------------------------------------------------------------------------------------------------------------------------------------------------------------------------------------------------------------------------------------------------------------------------------------------TGCAGAATCCCGTGAACCATCGA-GTCTT-TGAACGCAAGTTGCGCCCGAATCCTTTTGGTCGAGGGCACGTCTGCCTGGGTGTCACGTACACATGCCTCCCGCAAA-CCTT-CCCCCCTTTGTGGATGAA-GGG-C--TCGCG-GGAGCAGATAATGGTATCCCGTGCT--CTTCCCGTGCGGCTTGCCTAAAAAAAGAGAGCCGGTGAATAAATGTCACGCCTAGTGGTGGTTAACATGGC--CTAAC-GGCCA---ACCAGTTCG--CGAC--GTG------ACTAATTGTCCCCCGGAAAT--CTCACACGACACCTTGGACGTCCGGCAATGGA-CGTGCTATT-GTCGCGACCCCAGGTCAGGCGGGACTACCCGCTGAATTTAA----------------------------------------------------
>Saxifraga_styriaca_(1)_B_size_724
---------------------------------------------------------------------------------------------------------------------------------------------------------------------------------------------------------------------------------------------------------------------------------------------------------------------------------------------------------------------------------------------------------------------------------------------------------------------------------------------------------------------------------------------------TGCAGAATCCCGTGAACCATCGA-GTCTT-TGAACGCAAGTTGCGCCCGAATCCTTTTGGTCGAGGGCACGTCTGCCTGGGTGTCACGTACACATGCCTCCCGCAAA-CCTT-CCCCCGTTTGTGGATGAA-GGG-C--TCGCG-GGAGCAGATAATGGTATCCCGTGCT--CTTTCCGCGCGGCTTGCCTAAAAATAGAGAGCCGGTGATTAAACGTCACGCCTAGTGGTGGTTAACGAGGC--CTAAC-GGCCA---ACCAGTTCG--CGAC--GTG------ACTAACTATCCCCCGGAAAT--CTCACACGACACCTTGGACGTCTTGTAATGGA-CGTGCTATT-GTCGCGACCCCAGGTCAGGCGGGACTACCCGCTGAATTTAA----------------------------------------------------
>Saxifraga_styriaca_(2)_LT971389
------------------------------------------------------------------------------------------------------------------------------------------TGTCGTA-CCT-GCG-AAAGCAATG--CAACTTGCGAACACGTA-CTTAACACTC----GGGAA--TCCA-AGGGT--GTCTCCCTCGG--GAACACCCTTTGTTTCCCGACAACGTCGGTGCGACTCGGCGTTCGTT-GC--TCCCAG-CGAAGTAAGACTCGCT-CGGGCCAACAAA-CGCCGGGCTGA-ACCAACG-----CAACAAAA-AACCGGCGTGAAATGCGCCAAGGAACATGA-AAGAGAGTGCG--CTCTTCTGG-TGTCAGC-ACTGCTGCG-CTAGGACGGGCGTTGTCTTCTTGATGAGTTTATAATGACTCTCGGCAACGGATATCTCGGCTCTTACATCGATGAAGAACGTAGCAAAATGCGATACTTGGTGTGAATTGCAGAATCCCGTGAACCATCGA-GTCTT-TGAACGCAAGTTGCGCCCGAATCCTTTTGGTCGAGGGCACGTCTGCCTGGGTGTCACGTACACATGCCTCCCGCAAA-CCTT-CCCCCCTTTGTGGATGAA-GGG-C--TCGCG-GGAGCAGATAATGGTATCCCGTGCT--CTTCCCGTGCGGCTTGCCTAAAAAAAGAGAGCCGGTGAATAAATGTCACGCCTAGTGGTGGTTAACATGGC--CTAACGGGCCA---ACCAGTTCG--CGAC--GTG------ACTAATTGTCCCCCGGAAAT--CTCACACGACACCTTGGACGTCCGGCAATGGA-CGTGCTATTTGTCGCGACCCCAGGTCAGGCGGGACTACCCGCTGAATTTAAGCATATCA--------------------------------------------
>Saxifraga_styriaca_(2)_A_size_85056
---------------------------------------------------------------------------------------------------------------------------------------------------------------------------------------------------------------------------------------------------------------------------------------------------------------------------------------------------------------------------------------------------------------------------------------------------------------------------------------------------------------------------------------------------TGCAGAATCCCGTGAACCATCGA-GTCTT-TGAACGCAAGTTGCGCCCGAATCCTTTTGGTCGAGGGCACGTCTGCCTGGGTGTCACGTACACATGCCTCCCGCAAA-CCTT-CCCCCCTTTGTGGATGAA-GGG-C--TCGCG-GGAGCAGATAATGGTATCCCGTGCT--CTTCCCGTGCGGCTTGCCTAAAAAAAGAGAGCCGGTGAATAAATGTCACGCCTAGTGGTGGTTAACATGGC--CTAAC-GGCCA---ACCAGTTCG--CGAC--GTG------ACTAATTGTCCCCCGGAAAT--CTCACACGACACCTTGGACGTCCGGCAATGGA-CGTGCTATT-GTCGCGACCCCAGGTCAGGCGGGACTACCCGCTGAATTTAA----------------------------------------------------
>Saxifraga_styriaca_(2)_B_size_592
---------------------------------------------------------------------------------------------------------------------------------------------------------------------------------------------------------------------------------------------------------------------------------------------------------------------------------------------------------------------------------------------------------------------------------------------------------------------------------------------------------------------------------------------------TGCAGAATCCCGTGAACCATCGA-GTCTT-TGAACGCAAGTTGCGCCCGAATCCTTTTGGTCGAGGGCACGTCTGCCTGGGTGTCACGTACACATGCCTCCCGCAAA-CCTT-CCCCCGTTTGTGGATGAA-GGG-C--TCGCG-GGAGCAGATAATGGTATCCCGTGCT--CTTTCCGCGCGGCTTGCCTAAAAATAGAGAGCCGGTGATTAAACGTCACGCCTAGTGGTGGTTAACGAGGC--CTAAC-GGCCA---ACCAGTTCG--CGAC--GTG------ACTAACTATCCCCCGGAAAT--CTCACACGACACCTTGGACGTCTTGTAATGGA-CGTGCTATT-GTCGCGACCCCAGGTCAGGCGGGACTACCCGCTGAATTTAA----------------------------------------------------
>Saxifraga_styriaca_(3)_LT970998
------------------------------------------------------------------------------------------------------------------------------------------TGTCGTAACCT-GCG-AAAGCAATG--CAACTTGCGAACACGTA-CTTAACACTC----GGGAA--TCCA-AGGGT--GTCTCCCTCGG--GAACACCCTTTGTTTCCCGACAACGTCGGTGCGACTCGGCGTTCGTT-GC--TCCCAG-CGAAGTAAGACTCGCT-CGGGCCAACAAA-CGCCGGGCTGA-ACCAACG-----CAACAAAA-AACCGGCGTGAAATGCGCCAAGGAACATGA-AAGAGAGTGCG--CTCTTCTGG-TGTCAGC-ACTGCTGCG-CTAGGACGGGCGTTGTCTTCTTGATGAGTTTATAATGACTCTCGGCAACGGATATCTCGGCTCTTACATCGATGAAGAACGTAGCAAAATGCGATACTTGGTGTGAATTGCAGAATCCCGTGAACCATCGA-GTCTT-TGAACGCAAGTTGCGCCCGAATCCTTTTGGTCGAGGGCACGTCTGCCTGGGTGTCACGTACACATGCCTCCCGCAAA-CCTT-CCCCCCTTTGTGGATGAA-GGG-C--TCGCG-GGAGCAGATAATGGTATCCCGTGCT--CTTCCCGTGCGGCTTGCCTAAAAAAAGAGAGCCGGTGAATAAATGTCACGCCTAGTGGTGGTTAACATGGC--CTAAC-GGCCA---ACCAGTTCG--CGAC--GTG------ACTAATTGTCCCCCGGAAAT--CTCACACGACACCTTGGACGTCCGGCAATGGA-CGTGCTATT-GTCGCGACCCCAGGTCAGGCGGGACTACCCGCTGAATTTAAGCATATCA--------------------------------------------
>Saxifraga_styriaca_(3)_A_size_94506
---------------------------------------------------------------------------------------------------------------------------------------------------------------------------------------------------------------------------------------------------------------------------------------------------------------------------------------------------------------------------------------------------------------------------------------------------------------------------------------------------------------------------------------------------TGCAGAATCCCGTGAACCATCGA-GTCTT-TGAACGCAAGTTGCGCCCGAATCCTTTTGGTCGAGGGCACGTCTGCCTGGGTGTCACGTACACATGCCTCCCGCAAA-CCTT-CCCCCCTTTGTGGATGAA-GGG-C--TCGCG-GGAGCAGATAATGGTATCCCGTGCT--CTTCCCGTGCGGCTTGCCTAAAAAAAGAGAGCCGGTGAATAAATGTCACGCCTAGTGGTGGTTAACATGGC--CTAAC-GGCCA---ACCAGTTCG--CGAC--GTG------ACTAATTGTCCCCCGGAAAT--CTCACACGACACCTTGGACGTCCGGCAATGGA-CGTGCTATT-GTCGCGACCCCAGGTCAGGCGGGACTACCCGCTGAATTTAA----------------------------------------------------
>Saxifraga_styriaca_(3)_C_size_795
---------------------------------------------------------------------------------------------------------------------------------------------------------------------------------------------------------------------------------------------------------------------------------------------------------------------------------------------------------------------------------------------------------------------------------------------------------------------------------------------------------------------------------------------------TGCAGAATCCCGTGAACCATCGA-GTCTT-TGAACGCAAGTTGCGCCCGAATCCTTTTGGTCGAGGGCACGTCTGCCTGGGTGTCACGTACACATGCCTCCCGCAAA-CCTT-CCCCCCTTTGTGGATGAA-GGG-C--TCGCG-GGAGCAGATAATGGTATCCCGTGCT--CTTCCCGTGCGGCTTGCCTAAAAAAAGAGAGCCG--------------------GTGGTGGTTAACATGGC--CTAAC-GGCCA---ACCAGTTCG--CGAC--GTG------ACTAATTGTCCCCCGGAAAT--CTCACACGACACCTTGGACGTCCGGCAATGGA-CGTGCTATT-GTCGCGACCCCAGGTCAGGCGGGACTACCCGCTGAATTTAA----------------------------------------------------
>Saxifraga_styriaca_(3)_B_size_245
---------------------------------------------------------------------------------------------------------------------------------------------------------------------------------------------------------------------------------------------------------------------------------------------------------------------------------------------------------------------------------------------------------------------------------------------------------------------------------------------------------------------------------------------------TGCAGAATCCCGTGAACCATCGA-GTCTT-TGAACGCAAGTTGCGCCCGAATCCTTTTGGTCGAGGGCACGTCTGCCTGGGTGTCACGTACACATGCCTCCCGCAAA-CCTT-CCCCCGTTTGTGGATGAA-GGG-C--TCGCG-GGAGCAGATAATGGTATCCCGTGCT--CTTTCCGCGCGGCTTGCCTAAAAATAGAGAGCCGGTGATTAAACGTCACGCCTAGTGGTGGTTAACGAGGC--CTAAC-GGCCA---ACCAGTTCG--CGAC--GTG------ACTAACTATCCCCCGGAAAT--CTCACACGACACCTTGGACGTCTTGTAATGGA-CGTGCTATT-GTCGCGACCCCAGGTCAGGCGGGACTACCCGCTGAATTTAA----------------------------------------------------
>Saxifraga_styriaca_(4)_LT970999
------------------------------------------------------------------------------------------------------------------------------------------TGTCGTA-CCT-GCG-AAAGCAATG--CAACTTGCGAACACGTA-CTTAACACTC----GGGAA--TCCA-AGGGT--GTCTCCCTCGG--GAACACCCTTTGTTTCCCGACAACGTCGGTGCGACTCGGCGTTCGTT-GC--TCCCAG-CGAAGTAAGACTCGCT-CGGGCCAACAAA-CGCCGGGCTGA-ACCAACG-----CAACAAAA-AACCGGCGTGAAATGCGCCAAGGAACATGA-AAGAGAGTGCG--CTCTTCTGG-TGTCAGC-ACTGCTGCG-CTAGGACGGGCGTTGTCTTCTTGATGAGTTTATAATGACTCTCGGCAACGGATATCTCGGCTCTTACATCGATGAAGAACGTAGCAAAATGCGATACTTGGTGTGAATTGCAGAATCCCGTGAACCATCGA-GTCTT-TGAACGCAAGTTGCGCCCGAATCCTTTTGGTCGAGGGCACGTCTGCCTGGGTGTCACGTACACATGCCTCCCGCAAA-CCTT-CCCCCCTTTGTGGATGAA-GGG-C--TCGCG-GGAGCAGATAATGGTATCCCGTGCT--CTTCCCGTGCGGCTTGCCTAAAAAAAGAGAGCCGGTGAATAAATGTCACGCCTAGTGGTGGTTAACATGGC--CTAAC-GGCCA---ACCAGTTCG--CGAC--GTG------ACTAATTGTCCCCCGGAAAT--CTCACACGACACCTTGGACGTCCGGCAATGGA-CGTGCTATT-GTCGCGACCCCAGGTCAGGCGGGACTACCCGCTGAATTTAAGCATATCA--------------------------------------------
>Saxifraga_styriaca_(4)_A_size_124018
---------------------------------------------------------------------------------------------------------------------------------------------------------------------------------------------------------------------------------------------------------------------------------------------------------------------------------------------------------------------------------------------------------------------------------------------------------------------------------------------------------------------------------------------------TGCAGAATCCCGTGAACCATCGA-GTCTT-TGAACGCAAGTTGCGCCCGAATCCTTTTGGTCGAGGGCACGTCTGCCTGGGTGTCACGTACACATGCCTCCCGCAAA-CCTT-CCCCCCTTTGTGGATGAA-GGG-C--TCGCG-GGAGCAGATAATGGTATCCCGTGCT--CTTCCCGTGCGGCTTGCCTAAAAAAAGAGAGCCGGTGAATAAATGTCACGCCTAGTGGTGGTTAACATGGC--CTAAC-GGCCA---ACCAGTTCG--CGAC--GTG------ACTAATTGTCCCCCGGAAAT--CTCACACGACACCTTGGACGTCCGGCAATGGA-CGTGCTATT-GTCGCGACCCCAGGTCAGGCGGGACTACCCGCTGAATTTAA----------------------------------------------------
>Saxifraga_styriaca_(4)_C_size_917
---------------------------------------------------------------------------------------------------------------------------------------------------------------------------------------------------------------------------------------------------------------------------------------------------------------------------------------------------------------------------------------------------------------------------------------------------------------------------------------------------------------------------------------------------TGCAGAATCCCGTGAACCATCGA-GTCTT-TGAACGCAAGTTGCGCCCGAATCCTTTTGGTCGAGGGCACGTCTGCCTGGGTGTCACGTACACATGCCTCCCGCAAA-CCTT-CCCCCGTTTGTGGATGAA-GGG-C--TCGCG-GGAGCAGATAATGGTATCCCGTGCT--CTTTCCGCGCGGCTTGCCTAAAAATAGAGAGCCGGTGAATAAATGTCACGCCTAGTGGTGGTTAACATGGC--CTAAC-GGCCA---ACCAGTTCG--CGAC--GTG------ACTAATTGTCCCCCGGAAAT--CTCACACGACACCTTGGACGTCCGGCAATGGA-CGTGCTATT-GTCGCGACCCCAGGTCAGGCGGGACTACCCGCTGAATTTAA----------------------------------------------------
>Saxifraga_styriaca_(4)_B_size_218
---------------------------------------------------------------------------------------------------------------------------------------------------------------------------------------------------------------------------------------------------------------------------------------------------------------------------------------------------------------------------------------------------------------------------------------------------------------------------------------------------------------------------------------------------TGCAGAATCCCGTGAACCATCGA-GTCTT-TGAACGCAAGTTGCGCCCGAATCCTTTTGGTCGAGGGCACGTCTGCCTGGGTGTCACGTACACATGCCTCCCGCAAA-CCTT-CCCCCGTTTGTGGATGAA-GGG-C--TCGCG-GGAGCAGATAATGGTATCCCGTGCT--CTTTCCGCGCGGCTTGCCTAAAAATAGAGAGCCGGTGATTAAACGTCACGCCTAGTGGTGGTTAACGAGGC--CTAAC-GGCCA---ACCAGTTCG--CGAC--GTG------ACTAACTATCCCCCGGAAAT--CTCACACGACACCTTGGACGTCTTGTAATGGA-CGTGCTATT-GTCGCGACCCCAGGTCAGGCGGGACTACCCGCTGAATTTAA----------------------------------------------------
>Saxifraga_tenella_(1)_LN812548
-----------------------------------------------------------------------------------------------------AACAAGGTTTCCGTAGGTGAACCTGCGGAAGGATCATTGTCGTAACCT-GCG-AAAGCAATG--CAACTCGCGAACATGTA-CTTAACCCTC----GAGAA--TCCA-AGGGT--GCCTCCTTCGG--GGACGCCCTTTTTTTCCCGACAACTTCGGGGCGGCTTGGCGTTCGTT-AC--TCTCGA-CGGCGTAAAACTCGCT-CGGGCTAACAAA-CGTTGGGCTAA-ACCAATG-----CAACAAAA-AACCGGCGTGAAATGCGCCAAGGAACATGA-AAGAGAATGCG--CTCGTCTGG-TGTCAGC-ACTGCTGCG-CCATGACGGGCGTTGTCTTCTTGATGAGTTTATAATGACTCTCGGCAACGGATATCTCGGCTCTTACATCGATGAAGAACGTAGCAAAATGCGATACTTGGTGTGAATTGCAGAATCCCGTGAACCATCGA-GTCTT-TGAACGCAAGTTGCGCCCGAATCCTTTTGGTCGAGGGCACGTCTGCCTGGGTGTCACGTACACATGCCTCCCGCAAA-CCTT-TCCCACTTTGTGGACTTA-GGGCC--TCGCG-AGAGCAGAGAATGGTATCCCGTGCCT-TTTTCTGCGCGGCTTGCCTAAAAATAGAGAGCCGGTGATGAAATGTCACGCCTAGTGGTGGTTAACGAGGC--CTGAC-GGCCA---ACCAGTTCG--CGAC--GTG------ACTAATTATCCCC-GGAGAT--CTCTTACGACACCTTGGATGTCCTGTAATGGA-CGTGCTATT-GTCGCGACCCCAG--------------------------------------------------------------------------------
>Saxifraga_tricuspidata_(1)_LN812554
------------------------------------------------------------------------------------------------------ACAAGGTTTCCGTAGGTGAACCTGCGGAAGGATCATTGTCGTAACCT-GCT-AATGCAAAA--CAACCCGCGAACATGTACACTTACATTC----GGGGA--TCCA-AGTGC--GTCTACTTTGGC-GGATGCTCTTTCTT-CCC---AACGTTGAGATGGCTCGGTGTGTGCTTGC----TTAC-CGACGAAGTATTCGTTGGGAGTTGGCACT-TACTGAGCTTT-CTTGACA-----TAACAAAA-ACCCGGCGTGAACTGCGCCAAGGAACATAATAAGAGCGTGCA--TTCTCCCGG-TGTTTGCTTTTGCTTCA-CTCGGATGGATGTCATCTTCTTGATGAGTTTATAATGACTCTCGGCAACGGATATCTCGGCTCTTACATCGATGAAGAACGTAGCAAAATGCGATACTTGGTGTGAATTGCAGAATCCCGTGAACCATCGA-GTCTT-TGAACGCAAGTTGCGCCCGAATCCATCAGGTCGAGGGCACGTCTGCCTGGGTGTCACGTACACACGTCTCTCACAAA-CCTT---TCCCTTCATGGGGGAA-GGGTC--TTGTG-TGAGCAGAGTTTGGTCTCCCGTGCT--TGTATTGTGCGGCTTACCTAAAAATTGAGAGCCAGTGATGAAACTTCACGTCTAGTGGTGGTTAAGGAACC--TTCATGGGTCAAA-ACCAGTTCG--CGGC--GTG------AATGTTTGTTGCTTGGGAAGTTCTCTATCGACACCTTGAACGTCTTTTAATGAC-CGTTCTACT-GTCGCGACCCCAGGTC-----------------------------------------------------------------------------
>Saxifraga_tridactylites_(1)_LN812556
---------------------------------------------------------------------------------------------------GTAACAAGGTTTCCGTAGGTGAACCTGCGGAAGGATCATTGTCGTAACCT-GCG-AAAGCAAGG--CAACTCGCGAACACGTA-CTTAACACTC----GGGGA--TCGA-AGGGT--GTCTCCCCCGG--GAACACCCTTTCTTCYCCGACAACGTCGGGTCTGCTCGGCGTTCGTT-GCCTTTCATG-CGATGCAACACTCGCT-TGGGCTAGCGAC-CGTCGGGCTTGTCCCAACG-----CAACAAAAAAACCGGCGCTAAACGTGCCAAGGAACATGA-AAGAGAGTGCG--CCCGTCTGG-CTTCAGC-ACCGCTGTG-CTAGGATGGGCGTTGTCTTCTTGATGAGTTTATAATGACTCTCGGCAACGGATATCTCGGCTCTTACATCGATGAAGAACGTAGCAAAATGCGATACTTGGTGTGAATTGCAGAATCCCGTGAACCATCGA-GTCTT-TGAACGCAAGTTGCGCCCGAATCCTTTTGGTCGAGGGCACGTCTGCCTGGGTGTCACGTACACATGCCTCCCGCAAA-CCTTTCCCACTTATGTGGACAAA-GGGGC--TTGCG-CGAGCAGATAATGGTATCCCGTGCT--CTTTCCGCGCGGCTTGCCCAAAAACAGAGAGCCGGCGATGAAACGTCACGCCTAGTGGTGGTTAACGACGC--CTAAC-GGCTG---ACCAGTTCG--CGGC--GTG------ACTAGTTATCACC-GGAAAT--CTCATACGACACCTTAGACGTCCTATAATGGG-CGTGCTATT-GTCGCGACCCC----------------------------------------------------------------------------------
>Saxifraga_tridactylites_(1)_A_size_41465
---------------------------------------------------------------------------------------------------------------------------------------------------------------------------------------------------------------------------------------------------------------------------------------------------------------------------------------------------------------------------------------------------------------------------------------------------------------------------------------------------------------------------------------------------TGCAGAATCCCGTGAACCATCGA-GTCTT-TGAACGCAAGTTGCGCCCGAATCCTTTTGGTCGAGGGCACGTCTGCCTGGGTGTCACGTACACATGCCTCCCGCAAA-CCTTTCCCACTTATGTGGACAAA-GGGGC--TTGCG-CGAGCAGATAATGGTATCCCGTGCT--CTTTCCGCGCGGCTTGCCCAAAAACAGAGAGCCGGCGATGAAACGTCACGCCTAGTGGTGGTTAACGACGC--CTAAC-GGCTG---ACCAGTTCG--CGGC--GTG------ACTAGTTATCACC-GGAAAT--CTCATACGACACCTTAGACGTCCTATAATGGG-CGTGCTATT-GTCGCGACCCCAGGTCAGGCGGGACTACCCGCTGAATTTAA----------------------------------------------------
>Saxifraga_tridactylites_(2)_LT971000
-----------------------------------------------------------------------------------------------------------------------------------------TTGTCGTAACCT-GCG-AAAGCAAGG--CAACTCGCGAACACGTA-CTTAACACTC----GGGGA--TCGA-AGGGT--GTCTCCCCCGG--GAACACCCTTTCTTCCCCGACAACGTCGGGTCTGCTCGGCGTTCGTT-GCCTTTCATG-CGATGCAACACTCGCT-TGGGCTAGCGAC-CGTCGGGCTTGTCCCAACG-----CAACAAAAAAACCGGCGCTAAACGTGCCAAGGAACATGA-AAGAGAGTGCG--CCCGTCTGG-CTTCAGC-ACCGCTGTG-CTAGGATGGGCGTTGTCTTCTTGATGAGTTTATAATGACTCTCGGCAACGGATATCTCGGCTCTTACATCGATGAAGAACGTAGCAAAATGCGATACTTGGTGTGAATTGCAGAATCCCGTGAACCATCGA-GTCTT-TGAACGCAAGTTGCGCCCGAATCCTTTTGGTCGAGGGCACGTCTGCCTGGGTGTCACGTACACATGCCTCCCGCAAA-CCTTTCCCACTTATGTGGACAAA-GGGGC--TTGCG-CGAGCAGATAATGGTATCCCGTGCT--CTTTCCGCGCGGCTTGCCCAAAAACAGAGAGCCGGCGATGAAACGTCACGCCTAGTGGTGGTTAACGACGC--CTAAC-GGCTG---ACCAGTTCG--CGGC--GTG------ACTAGTTATCACC-GGAAAT--CTCATACGACACCTTAGACGTCCTATAATGGG-CGTGCTATT-GTCGCGACCCCAGGTCAGGCGGGACTACCCGCTGAATTTAAGCATATCA--------------------------------------------
>Saxifraga_tridactylites_(2)_A_size_86908
---------------------------------------------------------------------------------------------------------------------------------------------------------------------------------------------------------------------------------------------------------------------------------------------------------------------------------------------------------------------------------------------------------------------------------------------------------------------------------------------------------------------------------------------------TGCAGAATCCCGTGAACCATCGA-GTCTT-TGAACGCAAGTTGCGCCCGAATCCTTTTGGTCGAGGGCACGTCTGCCTGGGTGTCACGTACACATGCCTCCCGCAAA-CCTTTCCCACTTATGTGGACAAA-GGGGC--TTGCG-CGAGCAGATAATGGTATCCCGTGCT--CTTTCCGCGCGGCTTGCCCAAAAACAGAGAGCCGGCGATGAAACGTCACGCCTAGTGGTGGTTAACGACGC--CTAAC-GGCTG---ACCAGTTCG--CGGC--GTG------ACTAGTTATCACC-GGAAAT--CTCATACGACACCTTAGACGTCCTATAATGGG-CGTGCTATT-GTCGCGACCCCAGGTCAGGCGGGACTACCCGCTGAATTTAA----------------------------------------------------
>Saxifraga_tridactylites_(2)_B_size_1563
---------------------------------------------------------------------------------------------------------------------------------------------------------------------------------------------------------------------------------------------------------------------------------------------------------------------------------------------------------------------------------------------------------------------------------------------------------------------------------------------------------------------------------------------------TGCAGAATCCCGTGAACCATCGA-GTCTT-TGAACGCAAGTTGCGCCCGAATCCTTTTGGTCGAGGGCACGTCTGCCTGGGTGTCACGTACACATGCCTCCCGCAAA-CCTTTCCCACTTATGTGGACAAA-GGGGC--TTGCG-CGAGCAGATAATGGTATCCCGTGCT--CTTTCCGCGCGGCTTGCCCAAAAACAGAGAGCCGGCGATGAAACGTCACGCCTAGTGGTGGTTAACGACGC--CTAAC-GGCTG---ACCAGTTGT--CGGCCTGTG------ACTAGTTATCACC-GGAAAT--CTCATACGACACCTTAGACGTCCTATAATGGG-CGTGCTATT-GTCGCGACCCCAGGTCAGGCGGGACTACCCGCTGAATTTAA----------------------------------------------------
>Saxifraga_trifurcata_LN812557
----------------------------------------------------------------------------------------------------------------------------------------ATTGTCGTAACCT-GCG-AAAGCAATG--CAACTCGCGAACACGTA-CTTTACACTC----GTGAA--TCCA-GGGGT--GCCTCCCTCGC--GAGCACCCTTGGTTTCYCGACAACGTCGGGGCGGCCTTGCGTTCTTT-TC--TCCCGG-CGACGTAAAACTCGCT-CGGGCTAACAGA-CGCCGRGCTAA-ACCAACG-----GAACAAAA-AACCGGCGTCAAATGCGCCAAGGAACATGA-AAGAGAGTGCG--CTCTTCTGG-TGTCAGC-ACTGCTGCG-CCAGGACGGGCGTTGTCTTCTTGATGAGTTTATAATGACTCTCGGCAACGGATATCTCGGCTCTTACATCGATGAAGAACGTAGCAAAATGCGATACTTGGTGTGAATTGCAGAATCCCGTGAACCATCGA-GTCTT-TGAACGCAAGTTGCGCCCGAATCCTTTTGGTCGAGGGCACGTCTGCCTGGGTGTCACGTACACATGCCTCCTGCAAA-CCTT-CCCCCCTTTGTGGATGAA-GGGCC--TCGCG-GGAGCAGATAATGGWATCCCGTGCC--CTTTCCGCGCGGCTTGCCTAAAAATGGAGAGCCGGTGATGTAACGTCACGCCTAGTGGTGGTTAACGAGGC--CTAAC-GCCCA---ACCAGTTCG--CGGC--GTG------ACTGGTTTTCATC-GGAAAT--CTCCTGCGACACCTTGGACGTCCTATAATGGA-CGTGCTATT-GTCGCGACCCCAGGTCAGGCGGGACTACCCGCTGAATTTAAGCATATC---------------------------------------------
>Saxifraga_unguiculata_LN812561
---------------------------------------------------------------------------------------------------------------------------------------CATTGTAGTAACCT-GCG-AAAGCAAAAAACGACTCGCGAACACGTA-GTTA-CACTC----GGGGA--ATCA-AGTGC--GTCTCCCTAGGG-ACACGCCCTTGGTT-CCC---AACGTCGGGATGGCTAGGCGTCTGTC-GC----TCGT-CGGCGAAGTATTCGTCGTGGGTTGCCTTATCTCCGTGCTTTGCCCGATGCA---TAACCAAA-ACCCGGCGCGAAATGCGCCAAGGAACATGA-AAGAGAGCGCA--CTCTTCCGG-TGCTAGCTCGCGCTGCA-CTCGGACGGGTGCCGTCTTCTTGATGAGTTTATAATGACTCTCGGCAACGGATATCTCGGCTCTTACATCGATGAAGAACGTAGCAAAATGCGATACTTGGTGTGAATTGCAGAATCCCGTGAACCATCGA-GTCTT-TGAACGCAAGTTGCGCCCGAACCCTTCGGGTTGAGGGCACGTCTGCCTGGGTGTCACGTACACATGTCTCCCACAAA-CCTT--CGCCCTTTGCGGACGGA-GGGCT--TCGTG-CGAGCAGAGATTGGTTTCCCGTGCT--CTCGCGGCGCGGCTTACCTAAAAATAGAGAGCCAGTGAYGAAGCGTCACGTCTAGTGGTGGTTAATGTGCC--TTTTT-GGCCG---ACCAATTCG--CGGC--GTG------AATGCTTGTCTCTCGGAAAT--CTCGACCGACACCCTGAACGCTGTTCAATCGG-CGTGCTACT-GTCGCGACCCCAGGTCAGGCGGGACTACCCGCTGAATTTAAGCATATCA--------------------------------------------
>Saxifraga_vandellii_LN812564
---------------------------------------------------------------------------------------------------------------------------------------CATTGTCGTAACCT-GCA-AAAGTAAAG--CAACTCGCGAACACGTA-GTCAACACTC----GGGGA--TCCG-AGCGC--GTCCTCCCCGGG-GGACGCCCTTTCTC-CCC---AAAGTCGGGGCGGCCCGGCGCTCGTT-GC----TCGC-AGGCGGCGCGATCGTCGCGAGCTAACGGC-CTCCGGGCCTT-CCCGAAG-----CAACAAAA-AACCGGCGCGGAATGCGCCAAGGAATATGA-AAGAGAGTGCG--CTCTTCCGG-CGTCAGCTCGCGCTGCG-CTCGGACGGGCGTCGTCTTCTTGATGAGTTTATAATGACTCTCGGCAACGGATATCTCGGCTCTTACATCGATGAAGAACGTAGCAAAATGCGATACTTGGTGTGAATTGCAGAATCCCGTGAACCATCGA-GTCTT-TGAACGCAAGTTGCGCCCGAATCCATCTGGTTGAGGGCACGTCTGCCTGGGTGTCACGTACACGCGCCTCCCGCCAA-CCTT-CCCCTTTATGCGGACGAA-GGGTC--TCGCG-GGAGCAGATGTTGGTATCCCGTGCC--TGTTTCGCGCGGCTTGCCTAAAAACGGAGATCCGGCGACGAAGCGTCGCGTCTAGTGGTGGTTGATGAGGC--CTAAC-GGCCGA--ACCAGTTCG--CGGC--GCG------ATCGTTTGTCGCAGGAAAGT--CTCGGACGACACCTCGGACGCCCCCTAACGGG-CGTGCTACT-GTCGCGACCCCAGGTCAGGCGGGACTACCCGCTGAATTTAAGCATATCA--------------------------------------------
>Saxifraga_vayredana_LN812565
---------------------------------------------------------------------------------------------------------------------------------------CATTGTCGTAACCT-GCG-AAAGCAATG--CAACTCGCGAACACGTA-CTTTACACTC----GGGAA--TCCA-GGGGT--GCCTCCCTCGG--GAACACCCTTGGTTTCCCGACAACGTTGGGGCGGCCTGGCTTTCTTT-TC--YCCCGG-CGACGTAAAACTCGCT-CGGGCTAACAAG-CGCCGGGCTAA-ACCAACG-----CAACAAAA-AACCGGCGTGAAATGCGCCAAGGAACATGA-AAGAGAGTGCG--CTCTTCTGG-TGTCAGT-ACTGCTGCG-CCAGGACGGGCGTTGTCTTCTTGATGAGTTTATAATGACTCTCGGCAACGGATATCTCGGCTCTTACATCGATGAAGAACGTAGCAAAATGCGATACTTGGTGTGAATTGCAGAATCCCGTGAACCATCGA-GTCTT-TGAACGCAAGTTGCGCCCGAATCCTTTTGGTCGAGGGCACGTCTGCCTGGGTGTCACGTACACATGCCTCCCGCAAA-CCTTCCCCCCCTTTGTGGATGAA-GGGCC--TCGCG-GGAGCAGATAATGGTATCCCGTGCC--CTTTTCGCGCGGCTTGCCTAAAAATGGGGAGCCGGTGACGTAACGTCACGCCTAGTGGTGGTTAACGAGGC--CTAAC-GGCCA---ACCAGTTCG--CGGC--GTG------ACTAGTTTTCACC-GGAAAT--CTCCTGCGACACCTTGGACGTCCTCTAATGGA-CGTGCTATT-GTCGCGACCCCAGGTCAGGCGGGACTACCCGCTGAATTTAAGCATATCA--------------------------------------------
>Saxifraga_wahlenbergii_(1)_LN812568
---------------CGGATCGCGGCGATGTGGGCGGTTCGCTGCCTGCGACGTCGCGAGAAGTCCATTGAACCTTATCATTTAGAGGAAGGAGAAGTCGTAACAAGGTTTCCGTAGGTGAACCTGCGGAAGGATCATTGTCGTAACCT-GCG-AAAGCAAGG--CAACTCGCGAACACGTA-CTTTACACTC----GGGAA--TCGA-AGGGT--GTCTCCCCCGG--GAAAGCCCTTCCTT-CCCGACAACGTCGGGTCGGCTCGGCGCTCGTT-GC-TTTCCGA-CGACGTAACACTCGTT-TGGGCTATCGAC-CGTCGGGCTTGTCCCTACG-----CAACAAAAAAACCGGCGCGAAATGTGCCAAGGAACATGA-AAGAGAGTGCG--CTCTTCTGG-CGTCAGC-ACCGCTGCG-CTGGGATGGGCGTTGTCTTCTTGATGAGTTTATAATGACTCTCGGCAACGGATATCTCGGCTCTTACATCGATGAAGAACGTAGCAAAATGCGATACTTGGTGTGAATTGCAGAATCCCGTGAACCATCGA-GTCTT-TGAACGCAAGTTGCGCCCGAATCCTTTTGGTCGAGGGCACGTCTGCCTGGGTGTCACGTACACGCGCCTCCCGCAAA-CCTT--CCCCTTTTGTGGTCGAA-GGGAC--TTGCG-GGAGCAGATAATGGTATCCCGTGCT--CTTTCCGCGCGGCTTGCCTAAAAACAGAGAACCGGCGATGAAACGTCACGCCTAGTGGTGGTTAACGACGC--CTAAC-GGCCG---ACCAGTTCG--CGAC--GTG------ACTAGTTATCCCCGGAAAAT--CTCATACGACACCTCGGACGTCCTCTAATGGG-CGTGCTATT-GTCGCGACCCCAGGTCAGGCGGGACTACCCGCTGAATTTAAGCATATCAATAAGCGGAGGAAGAGAAACTTACAAGGATTCCCCTAGTAA---
>Saxifraga_wahlenbergii_(4)_A_size_94817
---------------------------------------------------------------------------------------------------------------------------------------------------------------------------------------------------------------------------------------------------------------------------------------------------------------------------------------------------------------------------------------------------------------------------------------------------------------------------------------------------------------------------------------------------TGCAGAATCCCGTGAACCATCGA-GTCTT-TGAACGCAAGTTGCGCCCGAATCCTTTTGGTCGAGGGCACGTCTGCCTGGGTGTCACGTACACGCGCCTCCCGCAAA-CCTT--CCCCTTTTGTGGTCGAA-GGGAC--TTGCG-GGAGCAGATAATGGTATCCCGTGCT--CTTTCCGCGCGGCTTGCCTAAAAACAGAGAACCGGCGATGAAACGTCACGCCTAGTGGTGGTTAACGACGC--CTAAC-GGCCG---ACCAGTTCG--CGAC--GTG------ACTAGTTATCCCCGGAAAAT--CTCATACGACACCTCGGACGTCCTCTAATGGG-CGTGCTATT-GTCGCGACCCCAGGTCAGGCGGGACTACCCGCTGAATTTAA----------------------------------------------------
>Saxifraga_wahlenbergii_(4)_LT971002
---------------------------------------------------------------------------------------------------------------------------------------------------------------------------------------------------------------------------------------------------------------------------------------------------------------------------------------------------------------------------------------------------------------------------------------------------------------------------------------------------------------------------------------------------TGCAGAATCCCGTGAACCATCGA-GTCTT-TGAACGCAAGTTGCGCCCGAATCCTTTTGGTCGAGGGCACGTCTGCCTGGGTGTCACGTACACATGCCTCCCGCAAA-CCTT-CCCCCGTTTGTGGATGAA-GGG-C--TCGCG-GGAGCAGATAATGGTATCCCGTGCT--CTTTCCGCGCGGCTTGCCTAAAAATAGAGAGCCGGTGATTAAACGTCACGCCTAGTGGTGGTTAACGAGGC--CTAAC-GGCCA---ACCAGTTCG--CGAC--GTG------ACTAACTATCCCCCGGAAAT--CTCACACGACACCTTGGACGTCTTGTAATGGA-CGTGCTATT-GTCGCGACCCCAGGTCAGGCGGGACTACCCGCTGAATTTAA----------------------------------------------------
>Saxifraga_wahlenbergii_(4)_B_size_218
------------------------------------------------------------------------------------------------------------------------------------------TGTCGTAACCT-GCG-AAAGCAAGG--CAACTCGCGAACACGTA-CTTTACACTC----GGGAA--TCGA-AGGGT--GTCTCCCCCGG--GAAAGCCCTTCCTT-CCCGACAACGTCGGGTCGGCTCGGCGCTCGTT-GC-TTTCCGA-CGACGTAACACTCGTT-TGGGCTATCGAC-CGTCGGGCTTGTCCCTACG-----CAACAAAAAAACCGGCGCGAAATGTGCCAAGGAACATGA-AAGAGAGTGCG--CTCTTCTGG-CGTCAGC-ACCGCTGCG-CTGGGATGGGCGTTGTCTTCTTGATGAGTTTATAATGACTCTCGGCAACGGATATCTCGGCTCTTACATCGATGAAGAACGTAGCAAAATGCGATACTTGGTGTGAATTGCAGAATCCCGTGAACCATCGA-GTCTT-TGAACGCAAGTTGCGCCCGAATCCTTTTGGTCGAGGGCACGTCTGCCTGGGTGTCACGTACACGCGCCTCCCGCAAA-CCTT--CCCCTTTTGTGGTCGAA-GGGAC--TTGCG-GGAGCAGATAATGGTATCCCGTGCT--CTTTCCGCGCGGCTTGCCTAAAAACAGAGAACCGGCGATGAAACGTCACGCCTAGTGGTGGTTAACGACGC--CTAAC-GGCCG---ACCAGTTCG--CGAC--GTG------ACTAGTTATCCCCGGAAAAT--CTCATACGACACCTCGGACGTCCTCTAATGGG-CGTGCTATT-GTCGCGACCCCAGGTCAGGCGGGACTACCCGCTGAATTTAAGCATATCA--------------------------------------------
>Saxifraga_wahlenbergii_(3)_A_size_105196
---------------------------------------------------------------------------------------------------------------------------------------------------------------------------------------------------------------------------------------------------------------------------------------------------------------------------------------------------------------------------------------------------------------------------------------------------------------------------------------------------------------------------------------------------TGCAGAATCCCGTGAACCATCGA-GTCTT-TGAACGCAAGTTGCGCCCGAATCCTTTTGGTCGAGGGCACGTCTGCCTGGGTGTCACGTACACGCGCCTCCCGCAAA-CCTT--CCCCTTTTGTGGTCGAA-GGGAC--TTGCG-GGAGCAGATAATGGTATCCCGTGCT--CTTTCCGCGCGGCTTGCCTAAAAACAGAGAACCGGCGATGAAACGTCACGCCTAGTGGTGGTTAACGACGC--CTAAC-GGCCG---ACCAGTTCG--CGAC--GTG------ACTAGTTATCCCCGGAAAAT--CTCATACGACACCTCGGACGTCCTCTAATGGG-CGTGCTATT-GTCGCGACCCCAGGTCAGGCGGGACTACCCGCTGAATTTAA----------------------------------------------------
>Saxifraga_wahlenbergii_(3)_B_size_405
---------------------------------------------------------------------------------------------------------------------------------------------------------------------------------------------------------------------------------------------------------------------------------------------------------------------------------------------------------------------------------------------------------------------------------------------------------------------------------------------------------------------------------------------------TGCAGAATCCCGTGAACCATCGA-GTCTT-TGAACGCAAGTTGCGCCCGAATCCTTTTGGTCGAGGGCACGTCTGCCTGGGTGTCACGTACACATGCCTCCCGCAAA-CCTT-CCCCCGTTTGTGGATGAA-GGG-C--TCGCG-GGAGCAGATAATGGTATCCCGTGCT--CTTTCCGCGCGGCTTGCCTAAAAATAGAGAGCCGGTGATTAAACGTCACGCCTAGTGGTGGTTAACGAGGC--CTAAC-GGCCA---ACCAGTTCG--CGAC--GTG------ACTAACTATCCCCCGGAAAT--CTCACACGACACCTTGGACGTCTTGTAATGGA-CGTGCTATT-GTCGCGACCCCAGGTCAGGCGGGACTACCCGCTGAATTTAA----------------------------------------------------
>Saxifraga_wahlenbergii_(2)_LT971003
------------------------------------------------------------------------------------------------------------------------------------------TGTCGTAACCT-GCG--AAGCAAGG--CAACTCGCGAACACGTA-CTTTACACTC----GGGAA--TCGA-AGGGT--GTCTCCCCCGG--GAAAGCCCTTCCTT-CCCGACAACGTCGGGTCGGCTCGGCGCTCGTT-GC-TTTCCGA-CGACGTAACACTCGTT-TGGGCTATCGAC-CGTCGGGCTTGTCCCTACG-----CAACAAAAAAACCGGCGCGAAATGTGCCAAGGAACATGA-AAGAGAGTGCG--CTCTTCTGG-CGTCAGC-ACCGCTGCG-CTGGGATGGGCGTTGTCTTCTTGATGAGTTTATAATGACTCTCGGCAACGGATATCTCGGCTCTTACATCGATGAAGAACGTAGCAAAATGCGATACTTGGTGTGAATTGCAGAATCCCGTGAACCATCGA-GTCTT-TGAACGCAAGTTGCGCCCGAATCCTTTTGGTCGAGGGCACGTCTGCCTGGGTGTCACGTACACGCGCCTCCCGCAAA-CCTT--CCCCTTTTGTGGTCGAA-GGGAC--TTGCG-GGAGCAGATAATGGTATCCCGTGCT--CTTTCCGCGCGGCTTGCCTAAAAACAGAGAACCGGCGATGAAACGTCACGCCTAGTGGTGGTTAACGACGC--CTAAC-GGCCG---ACCAGTTCG--CGAC--GTG------ACTAGTTATCCCCGGAAAAT--CTCATACGACACCTCGGACGTCCTCTAATGGG-CGTGCTATT-GTCGCGACCCCAGGTCAGGCGGGACTACCCGCTGAATTTAAGCATATCA--------------------------------------------
>Saxifraga_wahlenbergii_(2)_A_size_90505
---------------------------------------------------------------------------------------------------------------------------------------------------------------------------------------------------------------------------------------------------------------------------------------------------------------------------------------------------------------------------------------------------------------------------------------------------------------------------------------------------------------------------------------------------TGCAGAATCCCGTGAACCATCGA-GTCTT-TGAACGCAAGTTGCGCCCGAATCCTTTTGGTCGAGGGCACGTCTGCCTGGGTGTCACGTACACGCGCCTCCCGCAAA-CCTT--CCCCTTTTGTGGTCGAA-GGGAC--TTGCG-GGAGCAGATAATGGTATCCCGTGCT--CTTTCCGCGCGGCTTGCCTAAAAACAGAGAACCGGCGATGAAACGTCACGCCTAGTGGTGGTTAACGACGC--CTAAC-GGCCG---ACCAGTTCG--CGAC--GTG------ACTAGTTATCCCCGGAAAAT--CTCATACGACACCTCGGACGTCCTCTAATGGG-CGTGCTATT-GTCGCGACCCCAGGTCAGGCGGGACTACCCGCTGAATTTAA----------------------------------------------------
>Saxifraga_wahlenbergii_(2)_C_size_332
---------------------------------------------------------------------------------------------------------------------------------------------------------------------------------------------------------------------------------------------------------------------------------------------------------------------------------------------------------------------------------------------------------------------------------------------------------------------------------------------------------------------------------------------------TGCAGAATCCCGTGAACCATCGA-GTCTT-TGAACGCAAGTTGCGCCCGAATCCTTTTGGTCGAGGGCACGTCTGCCTGGGTGTCACGTACACGCGCCTCCCGCAAA-CCTT--CCCCTTTTGTGGTCGAA-GGGAC--TTGCG-GGAGCAGATAATGGTATCCCGTGCT--CTTTCCGCGCGGCTTGCCTAAAAACAGAGAACCGGCGATGAAACGTCACGCCTAGTGGTGGTTAAC-------------GGCCG---ACCAGTTCG--CGAC--GTG------ACTAGTTATCCCCGGAAAAT--CTCATACGACACCTCGGACGTCCTCTAATGGG-CGTGCTATT-GTCGCGACCCCAGGTCAGGCGGGACTACCCGCTGAATTTAA----------------------------------------------------
>Saxifraga_wahlenbergii_(2)_B_size_364
---------------------------------------------------------------------------------------------------------------------------------------------------------------------------------------------------------------------------------------------------------------------------------------------------------------------------------------------------------------------------------------------------------------------------------------------------------------------------------------------------------------------------------------------------TGCAGAATCCCGTGAACCATCGA-GTCTT-TGAACGCAAGTTGCGCCCGAATCCTTTTGGTCGAGGGCACGTCTGCCTGGGTGTCACGTACACATGCCTCCCGCAAA-CCTT-CCCCCGTTTGTGGATGAA-GGG-C--TCGCG-GGAGCAGATAATGGTATCCCGTGCT--CTTTCCGCGCGGCTTGCCTAAAAATAGAGAGCCGGTGATTAAACGTCACGCCTAGTGGTGGTTAACGAGGC--CTAAC-GGCCA---ACCAGTTCG--CGAC--GTG------ACTAACTATCCCCCGGAAAT--CTCACACGACACCTTGGACGTCTTGTAATGGA-CGTGCTATT-GTCGCGACCCCAGGTCAGGCGGGACTACCCGCTGAATTTAA----------------------------------------------------
>Saxifraga_wahlenbergii_(9)_LT971004
------------------------------------------------------------------------------------------------------------------------------------------TGTCGTA-CCT-GCG--AAGCAAGG--CAACTCGCGAACACGTA-CTTTACACTC----GGGAA--TCGA-AGGGT--GTCTCCCCCGG--GAAAGCCCTTCCTT-CCCGACAACGTCGGGTCGGCTCGGCGCTCGTT-GC-TTTCCGA-CGACGTAACACTCGTT-TGGGCTATCGAC-CGTCGGGCTTGTCCCTACG-----CAACAAAAAAACCGGCGCGAAATGTGCCAAGGAACATGA-AAGAGAGTGCG--CTCTTCTGG-CGTCAGC-ACCGCTGCG-CTGGGATGGGCGTTGTCTTCTTGATGAGTTTATAATGACTCTCGGCAACGGATATCTCGGCTCTTACATCGATGAAGAACGTAGCAAAATGCGATACTTGGTGTGAATTGCAGAATCCCGTGAACCATCGA-GTCTT-TGAACGCAAGTTGCGCCCGAATCCTTTTGGTCGAGGGCACGTCTGCCTGGGTGTCACGTACACGCGCCTCCCGCAAA-CCTT--CCCCTTTTGTGGTCGAA-GGGAC--TTGCG-GGAGCAGATAATGGTATCCCGTGCT--CTTTCCGCGCGGCTTGCCTAAAAACAGAGAACCGGCGATGAAACGTCACGCCTAGTGGTGGTTAACGACGC--CTAAC-GGCCG---ACCAGTTCG--CGAC--GTG------ACTAGTTATCCCCGGAAAAT--CTCATACGACACCTCGGACGTCCTCTAATGGG-CGTGCTATT-GTCGCGACCCCAGGTCAGGCGGGACTACCCGCTGAATTTAAGCATATCA--------------------------------------------
>Saxifraga_wahlenbergii_(9)_A_size_144813
---------------------------------------------------------------------------------------------------------------------------------------------------------------------------------------------------------------------------------------------------------------------------------------------------------------------------------------------------------------------------------------------------------------------------------------------------------------------------------------------------------------------------------------------------TGCAGAATCCCGTGAACCATCGA-GTCTT-TGAACGCAAGTTGCGCCCGAATCCTTTTGGTCGAGGGCACGTCTGCCTGGGTGTCACGTACACGCGCCTCCCGCAAA-CCTT--CCCCTTTTGTGGTCGAA-GGGAC--TTGCG-GGAGCAGATAATGGTATCCCGTGCT--CTTTCCGCGCGGCTTGCCTAAAAACAGAGAACCGGCGATGAAACGTCACGCCTAGTGGTGGTTAACGACGC--CTAAC-GGCCG---ACCAGTTCG--CGAC--GTG------ACTAGTTATCCCCGGAAAAT--CTCATACGACACCTCGGACGTCCTCTAATGGG-CGTGCTATT-GTCGCGACCCCAGGTCAGGCGGGACTACCCGCTGAATTTAA----------------------------------------------------
>Saxifraga_wahlenbergii_(9)_B_size_408
---------------------------------------------------------------------------------------------------------------------------------------------------------------------------------------------------------------------------------------------------------------------------------------------------------------------------------------------------------------------------------------------------------------------------------------------------------------------------------------------------------------------------------------------------TGCAGAATCCCGTGAACCATCGA-GTCTT-TGAACGCAAGTTGCGCCCGAATCCTTTTGGTCGAGGGCACGTCTGCCTGGGTGTCACGTACACATGCCTCCCGCAAA-CCTT-CCCCCGTTTGTGGATGAA-GGG-C--TCGCG-GGAGCAGATAATGGTATCCCGTGCT--CTTTCCGCGCGGCTTGCCTAAAAATAGAGAGCCGGTGATTAAACGTCACGCCTAGTGGTGGTTAACGAGGC--CTAAC-GGCCA---ACCAGTTCG--CGAC--GTG------ACTAACTATCCCCCGGAAAT--CTCACACGACACCTTGGACGTCTTGTAATGGA-CGTGCTATT-GTCGCGACCCCAGGTCAGGCGGGACTACCCGCTGAATTTAA----------------------------------------------------
>Saxifraga_wahlenbergii_(14)_LT971390
------------------------------------------------------------------------------------------------------------------------------------------TGTCGTAACCT-GCG-AAAGCAAGG--CAACTCGCGAACACGTA-CTTTACACTC----GGGAA--TCGA-AGGGT--GTCTCCCCCGG--GAAAGCCCTTCCTT-CCCGACAACGTCGGGTCGGCTCGGCGCTCGTT-GC-TTTCCGA-CGACGTAACACTCGTT-TGGGCTATCGAC-CGTCGGGCTTGTCCCTACG-----CAACAAAAAAACCGGCGCGAAATGTGCCAAGGAACATGA-AAGAGAGTGCG--CTCTTCTGG-CGTCAGC-ACCGCTGCG-CTGGGATGGGCGTTGTCTTCTTGATGAGTTTATAATGACTCTCGGCAACGGATATCTCGGCTCTTACATCGATGAAGAACGTAGCAAAATGCGATACTTGGTGTGAATTGCAGAATCCCGTGAACCATCGA-GTCTT-TGAACGCAAGTTGCGCCCGAATCCTTTTGGTCGAGGGCACGTCTGCCTGGGTGTCACGTACACGCGCCTCCCGCAAA-CCTT--CCCCTTTTGTGGTCGAA-GGGAC--TTGCG-GGAGCAGATAATGGTATCCCGTGCT--CTTTCCGCGCGGCTTGCCTAAAAACAGAGAACCGGCGATGAAACGTCACGCCTAGTGGTGGTTAACGACGC--CTAAC-GGCCG---ACCAGTTCG--CGAC--GTG------ACTAGTTATCCCCGGAAAAT--CTCATACGACACCTCGGACGTCCTCTAATGGG-CGTGCTATT-GTCGCGACCCCAGGTCAGGCGGGACTACCCGCTGAATTTAAGCATATCA--------------------------------------------
>Saxifraga_wahlenbergii_(14)_A_size_103596
---------------------------------------------------------------------------------------------------------------------------------------------------------------------------------------------------------------------------------------------------------------------------------------------------------------------------------------------------------------------------------------------------------------------------------------------------------------------------------------------------------------------------------------------------TGCAGAATCCCGTGAACCATCGA-GTCTT-TGAACGCAAGTTGCGCCCGAATCCTTTTGGTCGAGGGCACGTCTGCCTGGGTGTCACGTACACGCGCCTCCCGCAAA-CCTT--CCCCTTTTGTGGTCGAA-GGGAC--TTGCG-GGAGCAGATAATGGTATCCCGTGCT--CTTTCCGCGCGGCTTGCCTAAAAACAGAGAACCGGCGATGAAACGTCACGCCTAGTGGTGGTTAACGACGC--CTAAC-GGCCG---ACCAGTTCG--CGAC--GTG------ACTAGTTATCCCCGGAAAAT--CTCATACGACACCTCGGACGTCCTCTAATGGG-CGTGCTATT-GTCGCGACCCCAGGTCAGGCGGGACTACCCGCTGAATTTAA----------------------------------------------------
>Saxifraga_wahlenbergii_(14)_B_size_476
---------------------------------------------------------------------------------------------------------------------------------------------------------------------------------------------------------------------------------------------------------------------------------------------------------------------------------------------------------------------------------------------------------------------------------------------------------------------------------------------------------------------------------------------------TGCAGAATCCCGTGAACCATCGA-GTCTT-TGAACGCAAGTTGCGCCCGAATCCTTTTGGTCGAGGGCACGTCTGCCTGGGTGTCACGTACACGCGCCTCCCGCAAA-CCTT--CCCCTTTTGTGGTCGAA-GGGAC--TTGCG-GGAGCAGATAATGGTATCCC-------------------------------------------------------------------GTTAACGACGC--CTAAC-GGCCG---ACCAGTTCG--CGAC--GTG------ACTAGTTATCCCCGGAAAAT--CTCATACGACACCTCGGACGTCCTCTAATGGG-CGTGCTATT-GTCGCGACCCCAGGTCAGGCGGGACTACCCGCTGAATTTAA----------------------------------------------------
>Saxifraga_wahlenbergii_(14)_C_size_249
---------------------------------------------------------------------------------------------------------------------------------------------------------------------------------------------------------------------------------------------------------------------------------------------------------------------------------------------------------------------------------------------------------------------------------------------------------------------------------------------------------------------------------------------------TGCAGAATCCCGTGAACCATCGA-GTCTT-TGAACGCAAGTTGCGCCCGAATCCTTTTGGTCGAGGGCACGTCTGCCTGGGTGTCACGTACACGCGCCTCCCGCAAA-CCTT--CCCCTTTTGTGGTCGAA-GGGAC--TTGCG-GGAGCAGATAATGGTATCCCGTGCT--CTTTCCGCGCGGCTTGCCTAAAAACAGAGAACCGGCGATGAAACGTCACGCCTAGTGGTGGTTAAC-------------GGCCG---ACCAGTTCG--CGAC--GTG------ACTAGTTATCCCCGGAAAAT--CTCATACGACACCTCGGACGTCCTCTAATGGG-CGTGCTATT-GTCGCGACCCCAGGTCAGGCGGGACTACCCGCTGAATTTAA----------------------------------------------------
>Saxifraga_wahlenbergii_(5)_LT971006
------------------------------------------------------------------------------------------------------------------------------------------TGTCGTA-CCT-GCG--AAGCAAGG--CAACTCGCGAACACGTA-CTTTACACTC----GGGAA--TCGA-AGGGT--GTCTCCCCCGG--GAAAGCCCTTCCTT-CCCGACAACGTCGGGTCGGCTCGGCGCTCGTT-GC-TTTCCGA-CGACGTAACACTCGTT-TGGGCTATCGAC-CGTCGGGCTTGTCCCTACG-----CAACAAAAAAACCGGCGCGAAATGTGCCAAGGAACATGA-AAGAGAGTGCG--CTCTTCTGG-CGTCAGC-ACCGCTGCG-CTGGGATGGGCGTTGTCTTCTTGATGAGTTTATAATGACTCTCGGCAACGGATATCTCGGCTCTTACATCGATGAAGAACGTAGCAAAATGCGATACTTGGTGTGAATTGCAGAATCCCGTGAACCATCGA-GTCTT-TGAACGCAAGTTGCGCCCGAATCCTTTTGGTCGAGGGCACGTCTGCCTGGGTGTCACGTACACGCGCCTCCCGCAAA-CCTT--CCCCTTTTGTGGTCGAA-GGGAC--TTGCG-GGAGCAGATAATGGTATCCCGTGCT--CTTTCCGCGCGGCTTGCCTAAAAACAGAGAACCGGCGATGAAACGTCACGCCTAGTGGTGGTTAACGACGC--CTAAC-GGCCG---ACCAGTTCG--CGAC--GTG------ACTAGTTATCCCCGGAAAAT--CTCATACGACACCTCGGACGTCCTCTAATGGG-CGTGCTATT-GTCGCGACCCCAGGTCAGGCGGGACTACCCGCTGAATTTAAGCATATCA--------------------------------------------
>Saxifraga_wahlenbergii_(5)_A_size_109176
---------------------------------------------------------------------------------------------------------------------------------------------------------------------------------------------------------------------------------------------------------------------------------------------------------------------------------------------------------------------------------------------------------------------------------------------------------------------------------------------------------------------------------------------------TGCAGAATCCCGTGAACCATCGA-GTCTT-TGAACGCAAGTTGCGCCCGAATCCTTTTGGTCGAGGGCACGTCTGCCTGGGTGTCACGTACACGCGCCTCCCGCAAA-CCTT--CCCCTTTTGTGGTCGAA-GGGAC--TTGCG-GGAGCAGATAATGGTATCCCGTGCT--CTTTCCGCGCGGCTTGCCTAAAAACAGAGAACCGGCGATGAAACGTCACGCCTAGTGGTGGTTAACGACGC--CTAAC-GGCCG---ACCAGTTCG--CGAC--GTG------ACTAGTTATCCCCGGAAAAT--CTCATACGACACCTCGGACGTCCTCTAATGGG-CGTGCTATT-GTCGCGACCCCAGGTCAGGCGGGACTACCCGCTGAATTTAA----------------------------------------------------
>Saxifraga_wahlenbergii_(5)_C_size_444
---------------------------------------------------------------------------------------------------------------------------------------------------------------------------------------------------------------------------------------------------------------------------------------------------------------------------------------------------------------------------------------------------------------------------------------------------------------------------------------------------------------------------------------------------TGCAGAATCCCGTGAACCATCGA-GTCTT-TGAACGCAAGTTGCGCCCGAATCCTTTTGGTCGAGGGCACGTCTGCCTGGGTGTCACGTACACATGCCTCCCGCAAA-CCTT-CCCCCGTTTGTGGATGAA-GGG-C--TCGCG-GGAGCAGATAATGGTATCCCGTGCT--CTTTCCGCGCGGCTTGCCTAAAAATAGAGAGCCGGTGATTAAACGTCACGCCTAGTGGTGGTTAACGAGGC--CTAAC-GGCCA---ACCAGTTCG--CGAC--GTG------ACTAACTATCCCCCGGAAAT--CTCACACGACACCTTGGACGTCTTGTAATGGA-CGTGCTATT-GTCGCGACCCCAGGTCAGGCGGGACTACCCGCTGAATTTAA----------------------------------------------------
>Saxifraga_wahlenbergii_(5)_B_size_257
---------------------------------------------------------------------------------------------------------------------------------------------------------------------------------------------------------------------------------------------------------------------------------------------------------------------------------------------------------------------------------------------------------------------------------------------------------------------------------------------------------------------------------------------------TGCAGAATCCCGTGAACCATCGA-GTCTT-TGAACGCAAGTTGCGCCCGAATCCTTTTGGTCGAGGGCACGTCTGCCTGGGTGTCACGTACACGCGCCTCCCGCAAA-CCTT--CCCCTTTTGTGGTCGAA-GGGAC--TTGCG-GGAGCAGATAATGGTATCCCGTGCT--CTTTCCGCGCGGCTTGCCTAAAAACAGAGAACCGGCGATGAAACGTCACGCCTAGTGGTGGTTAAC-------------GGCCG---ACCAGTTCG--CGAC--GTG------ACTAGTTATCCCCGGAAAAT--CTCATACGACACCTCGGACGTCCTCTAATGGG-CGTGCTATT-GTCGCGACCCCAGGTCAGGCGGGACTACCCGCTGAATTTAA----------------------------------------------------
>Saxifraga_wahlenbergii_(10)_LT971007
------------------------------------------------------------------------------------------------------------------------------------------TGTCGTA-CCT-GCG--AAGCAAGG--CAACTCGCGAACACGTA-CTTTACACTC----GGGAA--TCGA-AGGGT--GTCTCCCCCGG--GAAAGCCCTTCCTT-CCCGACAACGTCGGGTCGGCTCGGCGCTCGTT-GC-TTTCCGA-CGACGTAACACTCGTT-TGGGCTATCGAC-CGTCGGGCTTGTCCCTACG-----CAACAAAAAAACCGGCGCGAAATGTGCCAAGGAACATGA-AAGAGAGTGCG--CTCTTCTGG-CGTCAGC-ACCGCTGCG-CTGGGATGGGCGTTGTCTTCTTGATGAGTTTATAATGACTCTCGGCAACGGATATCTCGGCTCTTACATCGATGAAGAACGTAGCAAAATGCGATACTTGGTGTGAATTGCAGAATCCCGTGAACCATCGA-GTCTT-TGAACGCAAGTTGCGCCCGAATCCTTTTGGTCGAGGGCACGTCTGCCTGGGTGTCACGTACACGCGCCTCCCGCAAA-CCTT--CCCCTTTTGTGGTCGAA-GGGAC--TTGCG-GGAGCAGATAATGGTATCCCGTGCT--CTTTCCGCGCGGCTTGCCTAAAAACAGAGAACCGGCGATGAAACGTCACGCCTAGTGGTGGTTAACGACGC--CTAAC-GGCCG---ACCAGTTCG--CGAC--GTG------ACTAGTTATCCCCGGAAAAT--CTCATACGACACCTCGGACGTCCTCTAATGGG-CGTGCTATT-GTCGCGACCCCAGGTCAGGCGGGACTACCCGCTGAATTTAAGCATATCA--------------------------------------------
>Saxifraga_wahlenbergii_(10)_A_size_98532
---------------------------------------------------------------------------------------------------------------------------------------------------------------------------------------------------------------------------------------------------------------------------------------------------------------------------------------------------------------------------------------------------------------------------------------------------------------------------------------------------------------------------------------------------TGCAGAATCCCGTGAACCATCGA-GTCTT-TGAACGCAAGTTGCGCCCGAATCCTTTTGGTCGAGGGCACGTCTGCCTGGGTGTCACGTACACGCGCCTCCCGCAAA-CCTT--CCCCTTTTGTGGTCGAA-GGGAC--TTGCG-GGAGCAGATAATGGTATCCCGTGCT--CTTTCCGCGCGGCTTGCCTAAAAACAGAGAACCGGCGATGAAACGTCACGCCTAGTGGTGGTTAACGACGC--CTAAC-GGCCG---ACCAGTTCG--CGAC--GTG------ACTAGTTATCCCCGGAAAAT--CTCATACGACACCTCGGACGTCCTCTAATGGG-CGTGCTATT-GTCGCGACCCCAGGTCAGGCGGGACTACCCGCTGAATTTAA----------------------------------------------------
>Saxifraga_wahlenbergii_(10)_B_size_284
---------------------------------------------------------------------------------------------------------------------------------------------------------------------------------------------------------------------------------------------------------------------------------------------------------------------------------------------------------------------------------------------------------------------------------------------------------------------------------------------------------------------------------------------------TGCAGAATCCCGTGAACCATCGA-GTCTT-TGAACGCAAGTTGCGCCCGAATCCTTTTGGTCGAGGGCACGTCTGCCTGGGTGTCACGTACACATGCCTCCCGCAAA-CCTT-CCCCCGTTTGTGGATGAA-GGG-C--TCGCG-GGAGCAGATAATGGTATCCCGTGCT--CTTTCCGCGCGGCTTGCCTAAAAATAGAGAGCCGGTGATTAAACGTCACGCCTAGTGGTGGTTAACGAGGC--CTAAC-GGCCA---ACCAGTTCG--CGAC--GTG------ACTAACTATCCCCCGGAAAT--CTCACACGACACCTTGGACGTCTTGTAATGGA-CGTGCTATT-GTCGCGACCCCAGGTCAGGCGGGACTACCCGCTGAATTTAA----------------------------------------------------
>Saxifraga_wahlenbergii_(6)_LT971008
------------------------------------------------------------------------------------------------------------------------------------------TGTCGTAACCT-GCG--AAGCAAGG--CAACTCGCGAACACGTA-CTTTACACTC----GGGAA--TCGA-AGGGT--GTCTCCCCCGG--GAAAGCCCTTCCTT-CCCGACAACGTCGGGTCGGCTCGGCGCTCGTT-GC-TTTCCGA-CGACGTAACACTCGTT-TGGGCTATCGAC-CGTCGGGCTTGTCCCTACG-----CAACAAAAAAACCGGCGCGAAATGTGCCAAGGAACATGA-AAGAGAGTGCG--CTCTTCTGG-CGTCAGC-ACCGCTGCG-CTGGGATGGGCGTTGTCTTCTTGATGAGTTTATAATGACTCTCGGCAACGGATATCTCGGCTCTTACATCGATGAAGAACGTAGCAAAATGCGATACTTGGTGTGAATTGCAGAATCCCGTGAACCATCGA-GTCTT-TGAACGCAAGTTGCGCCCGAATCCTTTTGGTCGAGGGCACGTCTGCCTGGGTGTCACGTACACGCGCCTCCCGCAAA-CCTT--CCCCTTTTGTGGTCGAA-GGGAC--TTGCG-GGAGCAGATAATGGTATCCCGTGCT--CTTTCCGCGCGGCTTGCCTAAAAACAGAGAACCGGCGATGAAACGTCACGCCTAGTGGTGGTTAACGACGC--CTAAC-GGCCG---ACCAGTTCG--CGAC--GTG------ACTAGTTATCCCCGGAAAAT--CTCATACGACACCTCGGACGTCCTCTAATGGG-CGTGCTATT-GTCGCGACCCCAGGTCAGGCGGGACTACCCGCTGAATTTAAGCATATCA--------------------------------------------
>Saxifraga_wahlenbergii_(6)_A_size_100109
---------------------------------------------------------------------------------------------------------------------------------------------------------------------------------------------------------------------------------------------------------------------------------------------------------------------------------------------------------------------------------------------------------------------------------------------------------------------------------------------------------------------------------------------------TGCAGAATCCCGTGAACCATCGA-GTCTT-TGAACGCAAGTTGCGCCCGAATCCTTTTGGTCGAGGGCACGTCTGCCTGGGTGTCACGTACACGCGCCTCCCGCAAA-CCTT--CCCCTTTTGTGGTCGAA-GGGAC--TTGCG-GGAGCAGATAATGGTATCCCGTGCT--CTTTCCGCGCGGCTTGCCTAAAAACAGAGAACCGGCGATGAAACGTCACGCCTAGTGGTGGTTAACGACGC--CTAAC-GGCCG---ACCAGTTCG--CGAC--GTG------ACTAGTTATCCCCGGAAAAT--CTCATACGACACCTCGGACGTCCTCTAATGGG-CGTGCTATT-GTCGCGACCCCAGGTCAGGCGGGACTACCCGCTGAATTTAA----------------------------------------------------
>Saxifraga_wahlenbergii_(7)_LT971009
------------------------------------------------------------------------------------------------------------------------------------------TGTCGTA-CCT-GCG--AAGCAAGG--CAACTCGCGAACACGTA-CTTTACACTC----GGGAA--TCGA-AGGGT--GTCTCCCCCGG--GAAAGCCCTTCCTT-CCCGACAACGTCGGGTCGGCTCGGCGCTCGTT-GC-TTTCCGA-CGACGTAACACTCGTT-TGGGCTATCGAC-CGTCGGGCTTGTCCCTACG-----CAACAAAAAAACCGGCGCGAAATGTGCCAAGGAACATGA-AAGAGAGTGCG--CTCTTCTGG-CGTCAGC-ACCGCTGCG-CTGGGATGGGCGTTGTCTTCTTGATGAGTTTATAATGACTCTCGGCAACGGATATCTCGGCTCTTACATCGATGAAGAACGTAGCAAAATGCGATACTTGGTGTGAATTGCAGAATCCCGTGAACCATCGA-GTCTT-TGAACGCAAGTTGCGCCCGAATCCTTTTGGTCGAGGGCACGTCTGCCTGGGTGTCACGTACACGCGCCTCCCGCAAA-CCTT--CCCCTTTTGTGGTCGAA-GGGAC--TTGCG-GGAGCAGATAATGGTATCCCGTGCT--CTTTCCGCGCGGCTTGCCTAAAAACAGAGAACCGGCGATGAAACGTCACGCCTAGTGGTGGTTAACGACGC--CTAACGGGCCG---ACCAGTTCG--CGAC--GTG------ACTAGTTATCCCCGGAAAAT--CTCATACGACACCTCGGACGTCCTCTAATGGG-CGTGCTATT-GTCGCGACCCCAGGTCAGGCGGGACTACCCGCTGAATTTAAGCATATCA--------------------------------------------
>Saxifraga_wahlenbergii_(8)_LT971010
------------------------------------------------------------------------------------------------------------------------------------------TGTCGTA-CCT-GCG--AAGCAAGG--CAACTCGCGAACACGTA-CTTTACACTC----GGGAA--TCGA-AGGGT--GTCTCCCCCGG--GAAAGCCCTTCCTT-CCCGACAACGTCGGGTCGGCTCGGCGCTCGTT-GC-TTTCCGA-CGACGTAACACTCGTT-TGGGCTATCGAC-CGTCGGGCTTGTCCCTACG-----CAACAAAAAAACCGGCGCGAAATGTGCCAAGGAACATGA-AAGAGAGTGCG--CTCTTCTGG-CGTCAGC-ACCGCTGCG-CTGGGATGGGCGTTGTCTTCTTGATGAGTTTATAATGACTCTCGGCAACGGATATCTCGGCTCTTACATCGATGAAGAACGTAGCAAAATGCGATACTTGGTGTGAATTGCAGAATCCCGTGAACCATCGA-GTCTT-TGAACGCAAGTTGCGCCCGAATCCTTTTGGTCGAGGGCACGTCTGCCTGGGTGTCACGTACACGCGCCTCCCGCAAA-CCTT--CCCCTTTTGTGGTCGAA-GGGAC--TTGCG-GGAGCAGATAATGGTATCCCGTGCT--CTTTCCGCGCGGCTTGCCTAAAAACAGAGAACCGGCGATGAAACGTCACGCCTAGTGGTGGTTAACGACGC--CTAAC-GGCCG---ACCAGTTCG--CGAC--GTG------ACTAGTTATCCCCGGAAAAT--CTCATACGACACCTCGGACGTCCTCTAATGGG-CGTGCTATT-GTCGCGACCCCAGGTCAGGCGGGACTACCCGCTGAATTTAAGCATATCA--------------------------------------------
>Saxifraga_wahlenbergii_(8)_A_size_113063
---------------------------------------------------------------------------------------------------------------------------------------------------------------------------------------------------------------------------------------------------------------------------------------------------------------------------------------------------------------------------------------------------------------------------------------------------------------------------------------------------------------------------------------------------TGCAGAATCCCGTGAACCATCGA-GTCTT-TGAACGCAAGTTGCGCCCGAATCCTTTTGGTCGAGGGCACGTCTGCCTGGGTGTCACGTACACGCGCCTCCCGCAAA-CCTT--CCCCTTTTGTGGTCGAA-GGGAC--TTGCG-GGAGCAGATAATGGTATCCCGTGCT--CTTTCCGCGCGGCTTGCCTAAAAACAGAGAACCGGCGATGAAACGTCACGCCTAGTGGTGGTTAACGACGC--CTAAC-GGCCG---ACCAGTTCG--CGAC--GTG------ACTAGTTATCCCCGGAAAAT--CTCATACGACACCTCGGACGTCCTCTAATGGG-CGTGCTATT-GTCGCGACCCCAGGTCAGGCGGGACTACCCGCTGAATTTAA----------------------------------------------------
>Saxifraga_wahlenbergii_(13)_A_size_104313
------------------------------------------------------------------------------------------------------------------------------------------TGTCGTA-CCT-GCG--AAGCAAGG--CAACTCGCGAACACGTA-CTTTACACTC----GGGAA--TCGA-AGGGT--GTCTCCCCCGG--GAAAGCCCTTCCTT-CCCGACAACGTCGGGTCGGCTCGGCGCTCGTT-GC-TTTCCGA-CGACGTAACACTCGTT-TGGGCTATCGAC-CGTCGGGCTTGTCCCTACG-----CAACAAAAAAACCGGCGCGAAATGTGCCAAGGAACATGA-AAGAGAGTGCG--CTCTTCTGG-CGTCAGC-ACCGCTGCG-CTGGGATGGGCGTTGTCTTCTTGATGAGTTTATAATGACTCTCGGCAACGGATATCTCGGCTCTTACATCGATGAAGAACGTAGCAAAATGCGATACTTGGTGTGAATTGCAGAATCCCGTGAACCATCGA-GTCTT-TGAACGCAAGTTGCGCCCGAATCCTTTTGGTCGAGGGCACGTCTGCCTGGGTGTCACGTACACGCGCCTCCCGCAAA-CCTT--CCCCTTTTGTGGTCGAA-GGGAC--TTGCG-GGAGCAGATAATGGTATCCCGTGCT--CTTTCCGCGCGGCTTGCCTAAAAACAGAGAACCGGCGATGAAACGTCACGCCTAGTGGTGGTTAACGACGC--CTAAC-GGCCG---ACCAGTTCG--CGAC--GTG------ACTAGTTATCCCCGGAAAAT--CTCATACGACACCTCGGACGTCCTCTAATGGG-CGTGCTATT-GTCGCGACCCCAGGTCAGGCGGGACTACCCGCTGAATTTAAGCATATCA--------------------------------------------
>Saxifraga_wahlenbergii_(13)_B_size_308
---------------------------------------------------------------------------------------------------------------------------------------------------------------------------------------------------------------------------------------------------------------------------------------------------------------------------------------------------------------------------------------------------------------------------------------------------------------------------------------------------------------------------------------------------TGCAGAATCCCGTGAACCATCGA-GTCTT-TGAACGCAAGTTGCGCCCGAATCCTTTTGGTCGAGGGCACGTCTGCCTGGGTGTCACGTACACGCGCCTCCCGCAAA-CCTT--CCCCTTTTGTGGTCGAA-GGGAC--TTGCG-GGAGCAGATAATGGTATCCCGTGCT--CTTTCCGCGCGGCTTGCCTAAAAACAGAGAACCGGCGATGAAACGTCACGCCTAGTGGTGGTTAACGACGC--CTAAC-GGCCG---ACCAGTTCG--CGAC--GTG------ACTAGTTATCCCCGGAAAAT--CTCATACGACACCTCGGACGTCCTCTAATGGG-CGTGCTATT-GTCGCGACCCCAGGTCAGGCGGGACTACCCGCTGAATTTAA----------------------------------------------------
>Saxifraga_wahlenbergii_(11)_LT971001
------------------------------------------------------------------------------------------------------------------------------------------TGTCGTA-CCT-GCG-AAAGCAAGG--CAACTCGCGAACACGTA-CTTTACACTC----GGGAA--TCGA-AGGGT--GTCTCCCCCGG--GAAAGCCCTTCCTT-CCCGACAACGTCGGGTCGGCTCGGCGCTCGTT-GC-TTTCCGA-CGACGTAACACTCGTT-TGGGCTATCGAC-CGTCGGGCTTGTCCCTACG-----CAACAAAAAAACCGGCGCGAAATGTGCCAAGGAACATGA-AAGAGAGTGCG--CTCTTCTGG-CGTCAGC-ACCGCTGCG-CTGGGATGGGCGTTGTCTTCTTGATGAGTTTATAATGACTCTCGGCAACGGATATCTCGGCTCTTACATCGATGAAGAACGTAGCAAAATGCGATACTTGGTGTGAATTGCAGAATCCCGTGAACCATCGA-GTCTT-TGAACGCAAGTTGCGCCCGAATCCTTTTGGTCGAGGGCACGTCTGCCTGGGTGTCACGTACACGCGCCTCCCGCAAA-CCTT--CCCCTTTTGTGGTCGAA-GGGAC--TTGCG-GGAGCAGATAATGGTATCCCGTGCT--CTTTCCGCGCGGCTTGCCTAAAAACAGAGAACCGGCGATGAAACGTCACGCCTAGTGGTGGTTAACGACGC--CTAAC-GGCCG---ACCAGTTCG--CGAC--GTG------ACTAGTTATCCCCGGAAAAT--CTCATACGACACCTCGGACGTCCTCTAATGGG-CGTGCTATT-GTCGCGACCCCAGGTCAGGCGGGACTACCCGCTGAATTTAAGCATATCA--------------------------------------------
>Saxifraga_wahlenbergii_(11)_A_size_103959
---------------------------------------------------------------------------------------------------------------------------------------------------------------------------------------------------------------------------------------------------------------------------------------------------------------------------------------------------------------------------------------------------------------------------------------------------------------------------------------------------------------------------------------------------TGCAGAATCCCGTGAACCATCGA-GTCTT-TGAACGCAAGTTGCGCCCGAATCCTTTTGGTCGAGGGCACGTCTGCCTGGGTGTCACGTACACGCGCCTCCCGCAAA-CCTT--CCCCTTTTGTGGTCGAA-GGGAC--TTGCG-GGAGCAGATAATGGTATCCCGTGCT--CTTTCCGCGCGGCTTGCCTAAAAACAGAGAACCGGCGATGAAACGTCACGCCTAGTGGTGGTTAACGACGC--CTAAC-GGCCG---ACCAGTTCG--CGAC--GTG------ACTAGTTATCCCCGGAAAAT--CTCATACGACACCTCGGACGTCCTCTAATGGG-CGTGCTATT-GTCGCGACCCCAGGTCAGGCGGGACTACCCGCTGAATTTAA----------------------------------------------------
>Saxifraga_wahlenbergii_(13)_LT971011
---------------------------------------------------------------------------------------------------------------------------------------------------------------------------------------------------------------------------------------------------------------------------------------------------------------------------------------------------------------------------------------------------------------------------------------------------------------------------------------------------------------------------------------------------TGCAGAATCCCGTGAACCATCGA-GTCTT-TGAACGCAAGTTGCGCCCGAATCCTTTTGGTCGAGGGCACGTCTGCCTGGGTGTCACGTACACATGCCTCCCGCAAA-CCTT-CCCCCGTTTGTGGATGAA-GGG-C--TCGCG-GGAGCAGATAATGGTATCCCGTGCT--CTTTCCGCGCGGCTTGCCTAAAAATAGAGAGCCGGTGATTAAACGTCACGCCTAGTGGTGGTTAACGAGGC--CTAAC-GGCCA---ACCAGTTCG--CGAC--GTG------ACTAACTATCCCCCGGAAAT--CTCACACGACACCTTGGACGTCTTGTAATGGA-CGTGCTATT-GTCGCGACCCCAGGTCAGGCGGGACTACCCGCTGAATTTAA----------------------------------------------------
>Saxifraga_wardii_LN812570
-----------------------------------------------------------------------------------------------------------------------------------------------------------AAGCAAGA--CGACCCGCGAACACGTA-GTTA-CCCTC----AGGGA--TCCA-TGCGC--GACTCCTCCGGGCTGAAGCGCTTGGTT-CCC---AACGTTGGGACGGCCCGGCGTTCGCC-GC----CCGC-GGACGAAGTATTCGTCGTGAGTTGGCGTT-TCTCTGGTATGTCCCGACA-----CAACAAAA-ACCCGGCGTGAAATGCGCCAAGGAACATAA-AAGAGAGCGCA--TTCTTTCGG-TGCTAGCTCGCGCTGCA-CTCGGACGGGTGCCGTCTTCTTGATGAGTTTATAATGACTCTCGGCAACGGATATCTCGGCTCTTACATCGATGAAGAACGTAGCAAAATGCGATACTTGGTGTGAATTGCAGAATCCCGTGAACCATCGA-GTCTT-TGAACGCAAGTTGCGCCCGAATCCCTTGGGTTAAGGGCACGTCTGCCTGGGTGTCACGTACACACGTCTCCCACAA--CCTT-TCGCCCTTTGCGGACGAA-GGGTC--TCGTG-CGAGCAGAGATTGGTATCCCGTGCC--CTCGGGGCGCGGCTTACCTAAAAAACGAGAGCCAGTGATGAAACGTCACGTCTAGTGGTGGTTAATGTGCC--TTGAC-GGCCG---ACCAGTTCG--CGGC--GTG------AGTGTTTGTCGCTCGGAAAG--CTCGTCCGACACCTTGAACGTCGTCTAATCGA-CGTGCTACT-GTCGCGACCCCAGGTCAGGCGGGACTACC----------------------------------------------------------------
>Saxifraga_zimmermannii_LN812573
---------------------------------------------------------------------------------------------------------------------------------------CATTGTCGTAACCT-GYG-AAAGCAAAAARCGACTCGYGAACACGTA-GTTA-CAATC----GGGGA--TCCA-AGTGC--GTCTCCCTAGGG-GTACGCTCTTGTTT-CCC---AACGTCGGGATGGCTAKGCGTTTGYY-GC----TCGT-CGGYGAAGTATTCGTCGTGAGTTGGCATTTCTCCTCGCTTTKCCCGACGCA---CAACAAAA-ACCCGGCGCGAAATGCGCCAAGGAATATAA-AAGAGAGCGCA--CTCTTTCGG-TGCTAGCTTGCGCTGCA-CTCGGACGGGTGCCGTCWTCTTGATGAGTTTATAATGACTCTCGGCAACGGATATCTCGGCTCTTACATCGATGAAGAACGTAGCAAAATGCGATACTTGGTGTGAATTGCAGAATCCCGTGAACCATCGA-GTCTT-TGAACGCAAGTTGCGCCCGAACCCTTCGGGTTGAGGGCACGTCTGCCTGGGCGTCACGTACGCATGTCTCTCACAAC-CCTT--CGCCCCTTGCGGACGTA-GGGCT--TCGTG-CGAGCAGAGATTGGTATCCCGTGCT--CTCGAGGCGCGGCTTACCTAAAAAAAGAGAGCCAGTGACAAAGCGTCACGTCTAGTGGTGGTTAATGTGCC--TTTAY-GGCCG---ACCAGTTCG--CGGC--GTG------AATGCTTGTCGCTTGGAAAG--CTCGACCGACACCTTGAGCATCGTCAAATCGG-TGTGCTACT-GTCGCGACCCCAGGTCAGGCGGGACTACCCGCTGAATTTAAGCATATC---------------------------------------------
