# Supplementary material for: Contrasting evolutionary origins of two mountain endemics: Saxifraga wahlenbergii (Western Carpathians) and S. styriaca (Eastern Alps)
Source: BMC Evol Biol. 2019 Jan 11;19:18. doi: 10.1186/s12862-019-1355-x (PMC6329101; doi:10.1186/s12862-019-1355-x)
Supplement: Supplementary file 2 — Sequence alignments (FASTA) used in this study (ITS extended taxon set, ITS reduced taxon set, ITS reduced taxon set with NGS reads, ITS reduced taxon set with NGS reads for molecular clock, trnL–trnF and rpl32–trnL extended taxon set, trnL–trnF and rpl32–trnL reduced taxon set) and the BEAUti-generated XML file. See Methods for details and explanation. (ZIP 189 kb) [file 12862_2019_1355_MOESM2_ESM.zip › Tkach_et_al_NGS_BEAST.fasta]

>Astilbe_microphylla_FJ653634_FJ653651
-----------------------------------------------------------------------------------------------------------------------------------------ATTGTCGAAACC-TGCA--TGGCAGAA--CAA-CTCGCGAACACGTGG--TTAGCCTACACGCGGGGACGGACGGGCGCCC-----------GCTCGTCTT-------TCCCCGCAGT-------------CGGG-CTGCGCTCGGCGA-CC--CGTCGCCCC-ACAACGCCCG---ACGT-TTGGG--GGGGCG------CTCCCGGACGC--TCCCGACACAA-----CAACGAA--CCCCGGCGCGAATTGCGCCAAGGATCCTAA-------AAGAAAGAGCG--TTCCTCCGC-TG----CCGCGTTCGC--GCAGGC--AGTCG-GAGGAGGCGTCGTCTT--CTT-GAT--GTCTTTAATGACTCNNNNNNNNNNNNNNNNNNNNNNNNNNNNNNNNNNNNNNNNNNNNNNNNNNNNNNNNNNNNNNNNNNNNNNNNNNNNNNNNNNNNNNNNNN-NNNNN-NNNNNNNNNNNNNNNNNNNNNNNNNNNNNNNNNNNNNNNNNNNNNNNNNNN--NNNNNNNNNNNNNT-CTC-CCACGAAACCCGTCCTCCCCATTTTGGG---GCGAA-GGATTT-TACGGAGAGCGGAGAATGGCCTCCCGTGCC-------GACCATCTGGCGCGGCTGACCC-AAAAAA-GA-GTACCGGGTGACGGAACGTCACGACAAGTGGTGGTTTA-CAGGCCC-TCG-CGGCTG---GCCG-AAAC-TAGTC--GTG----CGCGCGCTC-GTCGCTCGG-GAAA--ACTCTCGTGCGA--ACCCCGACACGTCCG-TGACGGA-CG--CTACT-GTCTCGACCCCA---------------------------------------------------------------------------------
>Astilboides_tabularis_JQ895221
---------------------------------------------------------------------------------------------------------------------------------------------TCGAAACC-TGCA--TAGCAGAA--CAA-CTTGTGAACATGTGG--TTA--CACTT-----GGGGAGAGGAGTGTAT-----------GCTTTTTCT--------CCCCGCTGT-------------CAAG-ATGCGCTCGGTAA-CT--TGTCACCCC-AAAGTGCTTG---ACGT-TTTGG--GGAGGC-----ATTATTGGGTGC--TCTCGACTTAA-----CAACGAA--CCCCGGCGTGAATTGCGCCAAGGAATTTAA--------AGAAAGAGCA--CTCCTCCAT-TGT--TTTGTGTTCGT--GCAGAC--AATTG-GAGGAAGTGTCGTCTT--CTT-GAT--GTCTTTAATGACTCTCGGCAACGGATATCTCGGCTCTCGCATCGATGAAGAACGTAGCGAAATGCGATACTTGGTGTGAATTGCAGAATCCCGTGAACCATCGA-GTTTT-TGAACGCAAGTTGCGCCCGAAGCCATTTGGTTGAGGGCACGTCTGCCTGGG--CCACGTACACACTT-CTCCCCACAAA-CCTT----TCCCTCTTCGG----GTCAA-TGAGTT-TGTGTCGGGAAGATACTGGCCTCCCGTTCA--------CAACATTGGTGCGGTTGACCT-AAAAAA-GA-GTACCGAGTGGCAAAATGTCACGATAAGTGGTGGTTTA-TAATCCTAATG-TGGTTTT--GCCA-AATC-GAGTC--GTG------AGCGTTT-GTCACTCGA-GAT---TAGCTCAAGTGA--ACCCCCACACGTCT---AACTGA-TG--CTATT-GTCGCGACCCCA---------------------------------------------------------------------------------
>Bensoniella_oregona_AF158953
---------------------------------------------------------------------------------------------------------------------------------------------TCGAAACC-TGCA--TGGCAGAA--CAA-CTTGTGAACATGTAG--TTA--AATTT--GGGGGGGGAGGGAGTGAAT-----------GCTCGCTCT-------CCCCCGTTGT-------------CAAT-GTGTGCTCAGTAA-CC--TCCCACCTG-AAAGTGCTTG---GCGC-TTGAA--GGAGGG------TTATTGGATGC--TATTGACTTAA-----CAACGAA--CCCCGGCGTGAACTGCGCCAAGGAATACAA-------AAGAATGACCA--GTCCTCCAT-TTG---CTGTGTTTTT--GCACAAGCGATAG-GAGTA-TTGTCATCTT--CTT-GAT--GTCTTTAATGACTCTCGGCAACGGATATCTCGGCTCTCGCATCGATGAAGAACGTAGCGAAATGCGATACTTGGTGTGAATTGCAGAATCCCGTGAACCATCGA-GTTTT-TGAACGCAAGTTGCGCCCGAAGCCACCTGGTTGAGGGCACGTCTGCCTGGG--CCACGTACACACGC-CTC-CCACAAAACCTT---TCTCCATTTTGG----GACAA-GGGTTT-TGTGGCGAGCAGAGAGTGGCCTCCCGTCCA----------ATTTTTGTGCGGCTGACCC-AAAAAA-GA-GTACCGAGTGACGAAGTGTCACGATAAGTGGTGGTTTG-TAAGCCCTCAG-TGGCTCT--GCCA-AATC-GAGTC--GTG------TGCATTT-GTTTCTCGG-GATG--ATCCTCAAGCGA--ACCCCTACACGTCTT-AAATTGA-CG--CTATT-GTCGCGACCCCAGGTCA----------------------------------------------------------------------------
>Choristylis_rhamnoides_KU524085
---------------------------------------------------------------------------------------------------------------------------------------------TCGAAACC-TGCA--AAGCAGAA--CGA-CCCGTGAACACGTAC--TTA--AAACT---GGGGCTGAGGGGTTGCGTTCTC-------GCTCCCCAC-------TCCCCTTTGT-------------TGGG-ATGCACGCGTGAT-----TGTGTCACC-AACATGGTG----AC---TCGGA--CGAGTG-------TAC---------TCCTGGCTTTTA----AAACAAC--CCCCGGCGCGGACCGCGCCAAGGAATTTTT------TAAGAAGGAGCA---CGCCCCAT-TG----CCTCGATA----CCGGG-----GTG-AGTAGGTGGTTGTGATGCCTAAAAT--GTCTTTAACGACTCTCGGCAACGGATATCTCGGCTCTCGCATCGATGAAGAACGTAGCGAAATGCGATACTTGGTGTGAATTGCAGAATCCCGTGAACCATCAA-GTCTT-TGAACGCAAGTTGCGCCCGAAGCCATTTGGCCTAGGGCACGTCTGCCTGGGCGTCACGTACAATGTCACTC-CACCAAAACTCT---CCT--------------TGAA-GAGC---TGGGCGGAGTGGAGATTGGTCTCCCGTGCA----------AGACCTGTGCGGTTGGCCC-AAAAAC-AA-GCATCCGACGACATAACGTCACGACAAGCGGTGGTTGA-TTAGCCC-ATG-TGGTT----GCCT-CATC-ATGTC--GTG------TGCGTCATGTCGRCAGT-GAG----TG----ATTG---ACCCCATCACGCCT---TTTGG--CG--CTTCT-GTCGCGACCCCA---------------------------------------------------------------------------------
>Chrysosplenium_iowense_Alignment_(Xiang_et_al_2012)
---------------------------------------------------------------------------------------------------------------------------------------------TTGTAACC-TGCC--TAGCAGT---CAA-CTCGTGAACATGTAA--CT----ATAT-GTGGGGGTAGAAGTGTGCAA-----------GCTCTTTCT---------TTCCTCGT-------------CAAG-TAGTACCCGGTAT-AT------CCCAC-ACACGGCTTA---ATGC-CTTGG--GGAGTA-----ATTGCCGGATGC--TCTTGGCCTAA-----CAA-AAC--CCACGGCGTGAATTGCGCCAAGGAATTTTA--------TGAAAGATCA--TTCTTCCAT-TGATTGGTGTGTTTAT-CGCATCAA-AATTG-GAGGA-TTGTCATCTT--CGC-GAT--GTCNNNNNNNNNNNNNNNNNNNNNNNNNNNNNNNNNNNNNNNNNNNNNNNNNNNNNNNNNNNNNNNNNNNNNNNNNNNNNNNNNNNNNNNNNNNNNNNNNNNNN-NNNNN-NNNNNNNNNNNNNNNNNNNNNNNNNNNNNNNNNNNNNNNNNNNNNNNNNNN--NNNNNTACACACAT-CTCGCCACAAACCATT--ACCAAGCTTATTG----GTGCA-TGAGT--GGTGGTGACCCAATATTGGTCTCCCGTCCT----------GCAATGTTGCGG-TGACCT-AAAAAA-GA-GTGCCTAGTGACCGGACGTCCCGATAAGTGGTGGTTAA----TCCAATTA-TGGTTTTT-GCCG-AATC-GAGTC--GTG------AGTGTTT-GTCACTTTG-AAAA--GTGCTCGAGTTTG-AACCCCAAACATCT--CAATAGA-TG--CTATT--T-------------------------------------------------------------------------------------------
>Conimitella_williamsii_AB292020
---------------------------------------------------------------------------------------------------------------------------------------------TCGAAACC-TGCA--TGGCAGAA--CAA-CTTGTGAACATGTAG--TTA--CACTT----GGGGGGGATC-GCTCTC----------------------------CCCCGTGGT-------------CAAT-ATGTGCTCARTAA-TC--TGCCGCCCG-AAAGTGCTTG---GCGC-TTGAA--GGAGGC-----RTTATTGGATGC--TCTTGACTTAA-----CAACGAA--CCCCGGCGTGAATTGCGCCAAGGAATACAA-------AAGAATGACCA--GTCCTCCAT-TTG---CTGTGTTCTT-TGCACTAGTGATTG-GAGTA-TTGTCATCTT--CTT-GAT--GTCTTTAATGACTCTCGGCAACGGATATCTCGGCTCTCGCATCGATGAAGAACGTAGCGAAATGCGATACTTGGTGTGAATTGCAGAATCCCGTGAACCATCGA-GTTTT-TGAACGCAAGTTGCGCCCGAAGCCATCTGGTTGAGGGCACGTCTGCCTGGG--CCACGTACACACGC-CTC-CCACAAAACCTT---TCCCCATTTTGG----GAGGA-GGAATT-TGTGGCGAGCAGAGAGTGGCCTCCCGTGCA----------ATTTTTGTGTGGTTGACCC-AAAAAA-GA-GTACCGAGTGACGAAGTGTCACGATAAGTGGTGGTTTC-TAAGCCCACAG-TGGCTTT--GCCA-AATC-GAGTC--GTG------TGCATTT-GTTGCTCGG-GATG--ATTCTCAAGCGA--ACCCCAACACGTCT-----------------------------------------------------------------------------------------------------------------
>Darmera_peltata_AB292041
---------------------------------------------------------------------------------------------------------------------------------------------TCGAAACC-TGCA--TAGCAGAA--CAA-CTTGTGAACATGTGG--TTA--CAATT-----GGGGAGAGGAGTGCAT-----------GCTTTTTCT--------CCCCACTGT-------------CAAG-ATGTGCTCGGTAA-CT--TGTCGGCCC-AAAGTGCTTG---ACAT-TTTGG--GGAGGC-----ATTATTGGGAGC--TCTTGACTTAA-----CAATGAA--CCCCGGCGTGAACTGCGCCAAGGAATTTAA--------AGAAAGAGCG--CTCCTCCAT-TGT--TTTGTGTTCGT--GCAGAC--TATTG-GAGAAAGCGTCGTCTT--CTT-GAT--GTCTTTAATGACTCTCGGCAACGGATATCTCGGCTCTCGCATCGATGAAGAACGTAGCGAAATGCGATACTTGGTGTGAATTGCAGAATCCCGTGAACCATCGA-GTCTT-TGAACGCAAGTTGCGCCCGAAGCCATTTGGTCGAGGGCACGTCTGCCTGGG--CCACGTACACACAT-CTC-CCACAAT-CCTT---TCCCCTTTTTGG----GTGAA-GGAGTT-TGTGTCGGGAAGATATTGGCCTCCCGTGCA-------CAAATATTGGTGCGGTTGTCCT-AAAAAA-GA-GTACCGAGTGATGAAATGTCACGATAAGTGGTGGTTTA-TAATCCTAATG-TGGTTT---GCCA-AATC-GAGTC--GTG------AGCGTTT-GTCACTCGA-GCT---AAGCTCAAGTTA--AACCCCCCACGTCT-----------------------------------------------------------------------------------------------------------------
>Elmera_racemosa_AB248849
---------------------------------------------------------------------------------------------------------------------------------------------TCGAAACC-TGCA--TAGCAGAA--CAA-CTTGTGAACATGTAG--TTA--CACTT--GGGAGGGGAGGGAGTGCAT-----------GCTCTCTCT-------CCCCCGTTGT-------------CAAT-ATGTGCTCAGTAA-CC--TGCCGCCCG-AAAGCGCTTG---GCGC-TTGAA--GGAGGC-----GTTATTGGATGC--TCTTGACTCAA-----CAACGAA--CCCCGGCGTGAATTGCGCCAAGGAATACAA-------AAGAATGACCA--GTCCTCCAT-TTG---CTGTGTTCTT-TGCACAAGTGATTG-GAGTA-TTGTCATCTT--CTT-GAT--GTCTTTAATGACTCTCGGCAACGGATATCTCGGCTCTCGCATCGATGAAGAACGTAGCGAAATGCGATACTTGGTGTGAATTGCAGAATCCCGTGAACCATCGA-GTTTT-TGAACGCAAGTTGCGCCTGAAGCCATCTGGTTGAGGGCACGTCTGCCTGGG--CCACGTACACACGC-CTC-CCACAAAACCTT---TCCCCATTTTGG----GATCA-GGATTT-TGTGGCGAGCAGAGAGTGGCCTCCCATGCA----------GTTTGTGTGTGGTTGACCC-AAAAAA-GA-GTACCGAGTGAYGAAGTGTCACGATAAGTGGTGGTTTC-TAAGCCCACAG-TGGCTTT--GCCA-AATC-GAGTC--GTG------TGCATTT-GTTGCTCGG-GATG--ATTCTCAAGCGA--ACCCCAACACGTCT-----------------------------------------------------------------------------------------------------------------
>Heuchera_micrantha_AB248853
---------------------------------------------------------------------------------------------------------------------------------------------TCGAAACC-TGCA--TGGCAGAA--CAA-CTTGTGAACATGTAG--TTA--AACTT---GGGGGGGAGGGAGTGCAC-----------GCTCTCTCT---------CCCCCTGT-------------CAAT-GTGTGCTCAGTAA-CC--TCCCGCCTG-AAAGCGCCTG---GCGC-TTGAA--GGAGGT-----GTTATTGGATGC--TCTTGACTTAA-----CAACGAA--CCCCGGCGTGAATTGCGCCAAGGAATACAA-------AAGAATGATCA--RTCCTCCAT-TTG---CTGTGTTCTT--GCACAAGCGATTG-GGGTA-TTGTCATCTT--CTT-GAT--GTCTTTAATGACTCTCGGCAACGGATATCTCGGCTCTCGCATCGATGAAGAACGTAGCGAAATGCGATACTTGGTGTGAATTGCAGAATCCCGTGAACCATCGA-GTTTT-TGAACGCAAGTTGCGCCCGAAGCCATCTGGTTGAGGGCACGTCTGCCTGGG--CCACGTACACACGC-CTC-CCACAAAACCTT---TCTCCATTTCGG----GACAT-GGATTT-TGTGGCGAGCAGAGAGTGGCCTCCCGTGCA----------ATTTTTGTGCGGTTGACCC-AAAAAA-GA-GTACCGAGTGACGAAGTGTCACGATAAGTGGTGGTTTG-TAAGCCCTTAG-TGGCTTTT-GCCA-AATC-GAGTC--GTG------TGCATTT-GTTGCTCGG-GATG--ATCCTCAAGCAA--ACCCCTACACGTCT-----------------------------------------------------------------------------------------------------------------
>Itea_virginica_AY231368
---------------------------------------------------------------------------------------------------------------------------------------------TCGAAACC-TGCC--AAGCAGAA--TGA-CCAGTGAACACGTAC--TTA--CACGC---GGGGTTGAGGGGCTGCCAATGT-------GCTCTCCTC-------TCCCCTTTGT-------------CGGG-ATGCAGGCGTGCT-----TGTGTCGC--AACTTGGTG----CC---TCGCA--CGAGTG-------CAT---------TCCCGACCGTA-----CAACAAA--CCCGGGCGCGAACTGCGCCAAGGAATTTGA-------AACAAGGAACA---CGCCCCGC-TG----TCCCGATATC--GGGGC----GAGC-AGGTGGTAGTGACGC---CTTTGAT--GTCTACAATGTCGCTNNNNNNNNNNNNNNNNNNNNNNNNNNNNNNNNNNNNNNNNNNNNNNNNNNNNNNNNNNNNNNNNNNNNNNNNNNNNNNNNNNNNNNNNN-NNNNN-NNNNNNNNNNNNNNNNNNNNNNNNNNNNNNNNNNNNNNNNNNNNNNNNNNN--NNNNNNNNNNNNNN-NTC-CCCAAAA-CTCT---CCC-------------AAAAA-GAGG---CGGGGCGAGCGGAGATTGGCCTCCCGTGCG----------AGACCTGTGCGGTTGGCCC-AAAAAC-AA-GCATCCGACGAC-TAACGTCACGACAAGCGGTGGTTGA-TTAGCCC-ATG-CGGTG----AACT-CATC-ATGTC--GTG------CACGTCACGTCGCCGGT-GAT----TGTCC-AAGG---ACCCCATCACGTCT----TATGA-CG--CTTCT----------------------------------------------------------------------------------------------
>Itea_yunnanensis_JN102242
---------------------------------------------------------------------------------------------------------------------------------------------TCGAAACC-TGCC--AAGCAGAA--TGA-CCAGCGAACACGTAC--TTA--CACGC---GGGGTTGAGGGGCTGCCAATGC-------GCTCTCCTC-------TCCCCTCTGT-------------CGGG-ATGCAAGCGTGCT-----TGTGTCGCC-AACTTGGTG----CC---TCGCA--CGAGTG-------CAT---------TCCTGACCGTA-----CAACAAA--CCCGGGCGCGAACTGCGCCAAGGAATTTGA-------AACAAGGAACA---CGCCCCGT-CG----CCCCGATATC--GGGGC----GAGC-AGGAGGTAGTGACGC---CTTTGAT--GTCTTTAACGACTCTCGGCAACGGATATCTCGGCTCTCGCATCGATGAAGAACGTAGCGAAATGCGATACTTGGTGTGAATTGCAGAATCCCGTGAACCATCGA-GTCTT-TGAACGCAAGTTGCGCCCGAAGCCATTTGGCCTAGGGCACGTCTGCCTGGGCGTCACGTACAACGTCGCTT-CCCCAAAACTCA---CCC-------------AAAAA-GAGT---CGGGGCGAGCGGAGATTGGCCTCCCGTGCG----------AGACCCGTGCGGTTGGCCC-AAAAAC-GA-GCATCCGACGAC-TAACGTCACGACAAGCGGTGGTTGA-TTAGCCC-ATG-CGGTG----AACT-CATC-ATGTC--GTG------CGCGTCGCGTCGCCGGC-GAT----TGTCT-AAGG---ACCCCATCACGTCT----TCTGA-CG--CTTCT-GT-------------------------------------------------------------------------------------------
>Jepsonia_parryi_U51262
---------------------------------------------------------------------------------------------------------------------------------------------TCGATACC-TGCA--TAGCACAA--CAA-CTCGCGAACACGTGG--TTGC-CACCGGTGCAGTCGGGACGCGGTGAA-----------GCTGTCCTC-----------------------------------------TCCG-AA-C-----------G-CAGACGTT----------TGAGG--GGACTG----CGTTGCCGGTCTGT-TCTCGACCAAA-----AAAAGAA--CCCCGGCGCAAAACGCGC-AAGGAATTTAA-------AAGAAAGAGCA-CTCCCTTCGG-AT----CTGCGTTAAG-CGCGGA---CGTCG-GAGGAGGTGTCATCTT--CTT-GAT--GTCTTTAANNNNNNNNNNNNNNNNNNNNNNNNNNNNNNNNNNNNNNNNNNNNNNNNNNNNNNNNNNNNNNNNNNNNNNNNNNNNNNNNNNNNNNNNNNNNNNNN-NNNNN-NNNNNNNNNNNNNNNNNNNNNNNNNNNNNNNNNNNNNNNNNNNNNNNNNNN--NNNNNNNNNNNNNN-NNNNNNNNAAT-CCTT----TGCACTTGGGGA---AATAG-TTATGT-TGTGGAG-GCGGAGATTGGCCTCCCGTGCCGTTCATCAGAACAATGTCACGGTTGACTT-AAAAAA-GAAGCACCGAGCGGCGAAACGTCACGATTAGTGGTGGTTCA-CA-GCCC-AAG-CCCTT----GCCA-ATTC-GAGTC--GCG------CGAGCTC-GTCGCTCTT-GTT----GCTCCAAGAGGAAACCCCGACACGTCC---CACAGA-CG--CTACT-GTCGCGACCCCAGG-------------------------------------------------------------------------------
>Leptarrhena_pyrolifolia_Alignment_(Xiang_et_al_2012)
---------------------------------------------------------------------------------------------------------------------------------------------TCGCAACC-TGCA-ATAGCAGAA--CAA-CTTGTGAACATGTAA--TTG--CACTT---TGGGGGGGAGGAGCGCAT-----------GCTTGTTCT--------CCCCATTGT-------------CAAG-ATGTGCTCGGTAA-CC--CGTCGCCTC-AAAACGCTTG---ACG--TTTGG--GGAGGC-----ATTATCGTCCGC--TCTTGACTCAA-----CAACGAA--CCCCGGCGTGAATTGCGCCAAGGAATTTAA-------AAGAAAGATCA-TTCCCTCCAT-GG----CTGTGTTC----GCACACACAATTG-GAGGA-CTGTCGTCTT--CTT-AAT--GTCNNNNNNNNNNNNNNNNNNNNNNNNNNNNNNNNNNNNNNNNNNNNNNNNNNNNNNNNNNNNNNNNNNNNNNNNNNNNNNNNNNNNNNNNNNNNNNNNNNNNN-NNNNN-NNNNNNNNNNNNNNNNNNNNNNNNNNNNNNNNNNNNNNNNNNNNNNNNNNN--NNNNNTGCACACGT-CTC-CCACAAAACTCT----TATCCATTTGG----ATGAC-GGATTT-GGTGGCGAGCAGACATTGGCCTCCCGTGCA--------TAACATTGTTGCGGTTGACCT-AAAAAA-GA-GTGCCGAGTGACGAAATGTCACGATAAGTGGTGGTTTA-TAAGCCC-TTG-TGGTTTTTTGCCA-ATTC-GAGTC--GTG------TGCGTTT-GTTATTCGA-GCA---ATTCTCAAGTGA--ACCCCAACACGTAT---GATTGA-CG--CTATT-GT-------------------------------------------------------------------------------------------
>Lithophragma_trifoliatum_AF158951
---------------------------------------------------------------------------------------------------------------------------------------------TCGAAACC-TGCA--CAGCAGAA--CAA-CTTGTGGACATGTAG--TTA--AACTT---GGGGGGGAGCGAGTGCAA-----------GCTCGCTCT-------CCCCCGTTGT-------------CAAT-GTGTGCTCAGTAA-TA--TACCGCCCG-AAAGCGCCTG---GCGC-TTGAA--GGAGGC-----GTTATCGGGTGC--CATTGACTTAA-----CAACGAA--CCCCGGCGTGAATTGCGCCAAGGAATACAA-------AAGAATGACCA--GTCCTCCAT-TTC---TTGTGCTCTTGGGCGCAAGCGATTG-GAGCA-TTGTCATCTT--CTT-GAT--GTCTTTAATGACTCTCGGCAACGGATATCTCGGCTCTCGCATCGATGAAGAACGTAGCGAAATGCGATACTTGGTGTGAATTGCAGAATCCCGTGAACCATCGA-GTTTT-TGAACGCAAGTTGCGCCCGAAGCCATCTGGTTGAGGGCACGTCTGCCTGGG--CCACGTACACACGC-CTC-CCACAAACCCTT--TTCTCCATTACGG----GACAA-GGATTC-TGTGGCGAGCAGAGAGTGGCCTCCCGTGCA----------GTTTTTGTGCGGTTGACCC-AAAAAA-GA-GTACCGAGTGACGAAGTGTCACGATAAGTGGTGGTATT-TAAGCCCTCTG-TGGCTTT--GCCG-AATC-GAGTC---TG------TGCATTT-GTTCTTCGGAATG---ATTCTCAAGCGA--ACCCCAACACGTCT--TAATCGA-CG--CTATT-GTCGCGACCCCAGGTCA----------------------------------------------------------------------------
>Micranthes_brachypetala_LM654344
-------------------------------------------------------------------------------------------------------ACAAGGTTTCCGTAGGTGAACCTGCGGAAGGATCATTGTCGAAACC-TGCA--TAGCAGAA--AAC-CAAGTGAACTTGTAG---CAAAACTTT----GAGGGAA-GCATCACAT-----------GCTTCTCCT--------CCATGTTGT-------------CGGG-ATGTGCTTGATAT-TA--TCTACC--A-CCAT-GCTTT---ATGC-TTGG---GGAAGA---ATG---TTGAGTAC--CCCCGACTTCA-----AAACTCA--CCCCGGCGTGAATTACGCCAAGGACTTTTT----AAAAGGATTGAACA--TTCCTTCAC-ATT--ACTGTATTCAT--GCAGGT--AATTG-GAGGAGGTGTCATCTT--CTT-GAT--GTCTTTAATGACTCTCGGCAACGGATATCTCGGCTCTCACAACGATGAAGAACGTAGCGAAATGCGATACTTGGTGTGAATTGCAGAATCCCGTGAACCATCGA-GTTTT-TGAACGCAAGTTGCGCCCGAAGCCATCTGGTTGAGGGCACGTCTGCCTGGG--CCACGTACCCACTC-CTC-TCACAA--CCTA----TATCCCATGGG----TCTTA-AGGCTT-TGTGTTGAGGAAAGGTTGGCCTCCCATGCA----------CTCTGTGTGTGGTTGACCT-AAAATA-GA-GTACCGAGTGATAAAACGTCACGATAAGTGGTGGTATACAAAGCCT-------------------AATC-GAGTC--GAG--------CGTTT-ATCAC---A-AATG---TGCTCCCAAA---ACCCAAACACGTTG---ATTTGG-CG--CTATT--TTGCGACCCC----------------------------------------------------------------------------------
>Micranthes_californica_LM654347
-----------------------------------------------------------------------------------------------------------------------------------------ATTGCTGAAACC-TGCA--ATGCAGAA--AAC-CTTGAGAACATGTTA---AAAAAAATC----GAGGAGGGGCATTTCAT-----------GTCTCTTCT--------CRCCTTTGT-------------GGGG-AGGCATTTGATTT-CT--TTA-CCTTG-CGTTTGCTTT--TATGC-ATGC---ATGTGT---GAGTAATTGAGTGT--TCCTTACATTG-----TAACAAC--CCCCGGCGTGAATTGCGCCAAGGAATTTTT------AAAAAAAGTGCA---TTTTTCAT-TTT---ATGTTAATRT--GCATT---AAATG-GAAA--ATGTTAACTT--YTT-TAT--GTCTTTAATGACTCTCGGCAACGGATATCTCGGCTCTCGCATCGATGAAGAACGTAGCGAAATGCGATACTTGGTGTGAATTGCAGAATCCCGTGAACCATCGA-GTTTT-TGAACGCAAGTTGCSCCCGAAGCC-TCTGGTTGAGGGCACGTCTGCCTGGG--CCACGTACACACTT-CTC-CCACAAA-CCTT----TCCTATTCAGG-----TTTA-AG-ATT-TGTGGTGAGAAAAGATTGGCCTCCCATACC-----------CTTACGTGTGGTTGACCT-AAAAAA-GA-GTAC-GAGTGATGAAACGTCACGATAAGTGGTGGTTCA-TAAGCCTTTTT-TGGTTTT--GCCA-AATC-GAGTC--GAA--------CGTTT-ATCACTTGA-GATA---TGCTCGAATTA--ATCCCCACACGTTG---AAATGA-CG--CTATT--TCGCGACCCCAGGTCAGGCGGGATTACCCGCTGAGTTTAA----------------------------------------------------
>Micranthes_calycina_LM654349
------------------------------------------------------------------------------------------------------------------------------------------------AAACC-TGCA--ATGCAGAA--AAC-CTTGAGAACATGTAA---AAAAATATT----GAGGAGGGGCATTTCAT-----------GTATCTTCT--------CACCTTTGT-------------GGGG-AGGGATTTGATTT-CT--TTAACCTTG-CATTTGCTTT--TACGC-ATGTGTGGGGTGT---AAGTAATCGAGTCT--TCCTTACATTG-----CAACAAC--CCCCGGCGTGAATTGCGCCAAGGAATTTTT----AAATTAAGAGAGCA--TTTCTCTAT-TTC---ATGTTT--AT--GCATA---AACTG-GAAAA-ATGTTATCTT--CTT-TAT--GTCTTTAATGACTCTCGGCAACGGATATCTCGGCTCTCGCATCGATGAAGAACGTAGCGAAATGCGATACTTGGTGTGAATTGCAGAATCCCGTGAACCATCGA-GTTTT-TGAACGCAAGTTGCGCCCGAAGCCATTTSGTTGAGGGCACGTCTGCCTGGG--CCACGTACACACTT-CTC-CCACAAA-CTTT----TCCCATCTTGG-----TTTA-GGCATT-TGTGTTGAGAAAAGATTGGCCTCCCATACC-----------CTTGTGTGTGGTTGACTT-AAAAAA-GA-GTAC-GAGTGATGAAACGTCACGATAAGTGGTGGTTTA-TAAGCCTTTTT-TGGTTTT--GCCA-GATC-GAGTC--GAA--------TGTTT-GTCACTTGA-GATA---TGCTCAAGTTA--ATCCCCACACGTTG---AATTGA-CG--CTATT--TCGCGACCCCAGGTCAGGCGGGATTACCCGCTGAGTTTAAGCATATC---------------------------------------------
>Micranthes_razshivinii_LM654398
--------------------------------------------------------------------------------------------------------------------------------------------GCTGAAACC-TGCA--ATGCAGAA--AAC-CTTGAGAACATGTAA---AAAAATATT----GAGGAGGGGCATTTCAT-----------GTTTCTTCT--------CACCTTTGT-------------GGGG-AGGCATTTGATTT-CT--TTAACCTTG-CATTTGCTTT--TACGC-ATGTGTGGGGTGT---AAGTAATTGAGTCT--TCTTTACATTG-----CAACAAC--CCCCGGCGTGAATTGCGCCAAGGAATTTTT----AAATTAAGAGAGCA--TTTCTCTAT-TTC---ATGTTT--AT--GCATA---AACTG-GAAAA-ATGTTATCTT--CTT-TAT--GTCTTTAATGACTCTCGGCAACGGATATCTCGGCTCTCGCATCGATGAAGAACGTAGCGAAATGCGATACTTGGTGTGAATTGCAGAATCCCGTGAACCATCGA-GTTTT-TGAACGCAAGTTGCGCCCGAAGCCATT-GGTTGAGGGCACGTCTGCCTGGG--CCACGTACACACTT-CTC-CCACAAA-CTTT----TCCCATCTTGG-----TTTA-GGCATT-TGTGTTGAGAAAAGATTGGACTCCCATACC-----------CTTGTGTGTGGTTGACTT-AAAAAA-GA-GTAC-GAGTGATGAAACGTCACGATAAGTGGTGGTTTA-TAAGCCTTTTT-TGGTTTT--GCCA-AATC-GAGTC--GAA--------TGTTT-GTCACTTGA-GATA---TGCTCAAGTTA--ATCCCCACACGTTG---AATTGA-CG--CTATT--TCGCGACCCCAGGTCAGGCGGGATTACCCGCTGAGTTTAAGCATATCA--------------------------------------------
>Micranthes_divaricata_LM654354
------------------------------------------------------------------------------------------------------------------------------------------TTGATGCA-CC-TGCT-AAAGCAGAA--AAC-ATCGAGAACATGTAA----CAAAAATT----GAGTGGGAGCATTCCAT-----------GCTTCTTCT--------CACCTTTGT-------------CGGG-AGGCATTAGATTC-AT--TGCTCCT-G-CGTT-GCTCT--TACGC-ACGT---GGGAGT---AAGTA-TCGAGTGTT-TCCTAACATTG-----CAACAAAC-CCCCGGCGTGAATTGCGCCAAGGAATTTTA-AAAAAAGATAGATAACA----CCTCCAT-CTC---ATGTTG--------------------GAGAA-ATGTTATCTT--CTT-GAT--GTCTTTAATGACTCTCGGCAACGGATATCTCGGCTCTCGCATCGATGAAGAACGTAGCGAAATGCGATACTTGGTGTGAATTGCAGAATCCCGTGAACCATCGA-GTTTT-TGAACGCAAGTTGCGCCCGAAGCCACCTGGTTGAGGGCACGTCTGCTTGGG--CCACGTACACACTT-CTC-CCACAAA-CCTT---TTCCAATTATGG------TGA-GACATT-TGTGGTGAGTAGAGATTGGTCTCCCATGCC-----------CTTGCGCGTGGTTGGCCT-AAAAAA-GA-GTAC-GAGTGATGAAACGTCACGATTAGTGGTGGTATA-TATGCCTCTTT-TGGTTTT--GCCA-GATC-GAGTC--GAA--------CGTTT-GTCACTTGA-GATA---TGCTCTAGTTA--ATCCCCAAACGTTG---AATTGA-CG--CTATT--TCGCGACCCCAGGTCAGGCGGGATTACCCGCTGAGTTTAAGCATATC---------------------------------------------
>Micranthes_ferruginea_LM654357
-------------------------------------------------------------------------------------------------------ACAAGGTTTCCGTAGGTGAACCTGCGGAAGGATCATTGCTGAAACC-TGCA--ATGCAGAAA-AAC-CGTGTGAACGCGTGA--CCTCAAAAAA----GAGAAGGAGCATTCTTT-----------GTTCCTTTT--------CACCTTTGT-------------TGG--ATTCGCTTMATTC-CT--TTGTCGT-G-GGCTTGCTTC--CATGC-ATGC---ACGTCG---GAGTA-TTGAGCGT--TCCTGGCAATG-----TAACAAC--CCCCGGCGCGAATTGCGCCAAGGAATTTTT---AAAAAAGAGAGGGCA-CTTTCTCCAC-TTC---ATGCC---AT--GCACA---AAGTG-GCGAGAATGTTATCTT--CTA-GAT--GTCTTTAATGACTCTCGGCAACGGATATCTCGGCTCTCGCATCGATGAAGAACGTAGCGAAATGCGATACTTGGTGTGAATTGCAGAATCCCGTGAACCATCGA-GTTTT-TGAACGCAAGTTGCGCCTGAAGCCTCTTGGTTGAGGGCACGTCTGCCTGGG--CCACGTACACACTT-CTC-CCACAAT-CCTT----TCACATGAAGT------GTT-TGCGTT-TGCGGGGAGGGATGATTGGCCTCCCATGCC-----------CACGTGTGTGGTTGGCCT-AAAAAT-GA-GTAC-TAGTGATGAAACGTCACGATAAGTGGTGGTACA-TAAGCCTTCTT-TGGTTTTT-GCCA-AATC-GAGTC--GTA--------AGTTT-GTCGCTTGA-GAAA---TACTCAAGTTA--ATCCCCTTACGTTG---ATCATA-CG--CTATT--TCGCGACCCCA---------------------------------------------------------------------------------
>Micranthes_integrifolia_LM654365
----------------------------------------------------------------------------------------------------------------------------------------CATTGCTGAAACC-TGCA--ATGCAGAA--AAC-CTTGAGAACATGTTA----AAAAAATT----GAGGAGGGGCATTTCAT-----------GTTTCTTCT--------CACCTTTGT-------------GGGG-AGACATTTRATTT-CT--TTAACCTTG-CGTTTGCTTT--TACGC-ACGC---GGGTGT---AAGTAATTGAGTGT--TCCTTACATTG-----TAACAAC--CCCCGGCGTGAATTGCGCCAAGGAATTTTT-----TAAAAAAAGAGCA--TTTTTTCAT-TTT---ATGTTAATAT--GCATA---SATTG-GGAAA-ATGTTATCTT--CTT-TAT--GTCTTTAATGACTCTCGGCAACGGATATCTCGGCTCTCGCATCGATGAAGAACGTAGCGAAATGCGATACTTGGTGTGAATTGCAGAATCCCGTGAACCATCGA-GTTTT-TGAACGCAAGTTGCGCCCGAAGCC-TCTGGTTGAGGGCACGTCTGCCTGGG--CCACGTACACACTT-CTC-CCACAAA-CCTT---TTCCCATTTTGG-----TTTA-AGAATT-TGTAGTGAGAAAAGATTGGCCTCCCATACC-----------CTTGTGTGTGGTTGACCT-AAAAAA-GA-GTAC-GAGTGATGAAACGTCACGATAAGTGGTGGTTTA-TAAGCCTTTTT-TGGTTTT--GCCA-AATC-GAGTC--GAA--------CGTTT-GTCACTTAA-GATA---TGCTCGAGTTA--ATCCCCACACGTTG---AATTGA-CG--CTATT--TCGCGACCCCAGGTCAGGCGGGATTACCCGCTGAGTTTAAG-ATATC---------------------------------------------
>Micranthes_lyallii_subsp_lyallii_LM654368
-------------------------------------------------------------------------------------------------------ACAAGGTTTCCGTAGGTGAACCTGCGGAAGGATCATTGCTGAAACC-TGCA--ATGCAGAA--AAC-CTTGAGAACATGTAA---AACAATTTT----GAGGAGGGGCATTTCAT-----------GTTACTTCT--------CACCTTTGT-------------GGGGGAGGCATTCAATTT-CT--TTAACCTTG-CATTTGCTTT--TACGC-ATGTGT-GGGTTT---AAGTAATTAAGTGTT-CCCTTACATTG-----CAACAAC--CCCCGGCGTGAATTGCGCCAAGGAATTTTT----AAAAAAAGAGAGCA--ATTCTCCAT-TTC---ATGTGTA-AT--GCATA---AATTG-GAAAA-ATGTTATCTT--CTT-TAT--GTCTTTAATGACTCTCGGCAACGGATATCTCGGCTCTCGCATCGATGAAGAACGTAGCGAAATGCGATACTTGGTGTGAATTGCAGAATCCCGTGAACCATCGA-GTTTT-TGAACGCAAGTTGCGCCCGAAGCCATT-GGTTGAGGGCACGTCTGCCTGGG--CCACATACACACTT-CTC-TCGCAAA-CCCT----TRCCATTTTGG-----TTTA-GGTATT-TGTAATGAGGAAAGATTGGTCTCCCATACC-----------CTTGTGTGTGGTTGACCT-AAAAAA-GA-GTAC-GAGTGATGAAACGTCACGATAAGTGGTGGTTTA-AAAGCCTTTTT-TGGTTTT--GCCA-AATC-GAGTC--GAA--------TGTTT-GTCACTTGA-AATA---TGCTCAAGT----ATCCCCACACGTTG---AATTGA-CG--CTATT--TYGCG---------------------------------------------------------------------------------------
>Micranthes_melanocentra_LM654372
----------------------------------------------------------------------------------------------------------------------------------------CATTGATGCAACC-TGCC-AAAGCAGAA--AAC-ATCGAGAACATGTAA----CAAAAATT---SAGTGGGGAGCATTCCAT-----------GCTTCTTCT--------CACCTTTGT-------------CGGG-AGGCATTAGATTC-AT--TGCTCCT-G-CGTT-GCTCT--TACGC-ACGT---GGGAGT---AAGTA-TCGAGTGTT-TCCTTACATTG-----CAACAAAC-CCCCGGCGTGAATTGCGCCAAGGAATTTTA-AAAAAAGATAGATAGCA----CCTCCAT-CTC---ATGTTG--------------------GAGAA-ATGTTATCTT--CTT-GAT--GTCTTTAATGACTCTCGGCAACGGATATCTCGGCTCTCGCATCGATGAAGAACGTAGCGAAATGCGATACTTGGTGTGAATTGCAGAATCCCGTGAACCATCGA-GTTTT-TGAACGCAAGTTGCGCCCGAAGCCACCTGGTTGAGGGCACGTCTGCCTGGG--CCACGTACACACTT-CTC-CCACAAA-CCTT---TTCCAATTATGG------TGA-GGCATT-TGTGGTGAGTAGAGATTGGTCTCCCATGCC-----------CTTGCGCGTGGTTGGCCT-AAAAAA-GA-GTAC-GAGTGATGAAACGTCACGATTAGTGGTGGTATA-TAAACCTCTTT-TGGTTTT--GCCA-GATC-GAGTC--GAA--------CGTTT-GTCACTTGA-GATA---TGCTCTAGTTA--ATCCCCGAACGTTG---AATTGA-CG--CTATT--TCGCGACCCCAGGTCAGGCGGGATTACCCGCTGAGTTTAAGCATATCA--------------------------------------------
>Micranthes_merkii_subsp_merkii_LM654374
--------------------------------------------------------------------------------------------------------------------------ACCTGCGGAAGGATCATTGTCGAAACC-TGCT--TAGCAGAA--AAC-CATGTGAACATGTTG----YAATACCC---GGGAGGAGTGCATTCTAT-----------GTTCCTTCT-------CCCCCGAAGT-------------CAGG-AATTGCTCGATAY-GT---CTCCC--A-CCMTTGCTC---CATGC-ATGA---GTGAGT--GAAGTA-TCGGGTGT--CCTTGACTTCA-----CAACTCA--CCCCGGCGTGAATTACGCCAAGGAAATTTT-----AWAAGATTGAACT---TYCTCCAT-TG----TTGTTTTTGT--GCATGC--AATTR-GAGGAAGYGTCATCTT--CAT-GAT--GTCTTTAATGACTCTCGGCAACGGATATCTCGGCTCTCGCAACGATGAAGAACGTAGCGAAATGCGATACTTGGTGTGAATTGCAGAATCCCGTGAACCATCGA-GTTTT-TGAACGCAAGTTGCGCCCGAAGCCAAT-GGTTGAGGGCACGTCTGCCTGGG--CCACGTACCCACTT-CTC-CCAAAAA-CMTA---TATCTCTTATGA-----TATA-TTCTTT-TTTRTCGAGAAAAAAATGRTCTCCCATGCA----------TCATTTGTGTGGTTGATCC-AAAATA-GA-GTACCGAGTGATGAAACGTCACGATAAGTGGTGGTATA-TAA------------------GCCT-AATC-GAGTC--GAG--------CGTTT-GTCAATCGA-GATA---TACTCTCAATAAAACCCTTACACGTTG---GAATGA-CG--CTATT--TCGCGACCCCAGGTC-----------------------------------------------------------------------------
>Micranthes_micranthidifolia_LM654375
-------------------------------------------------------------------------------------------------------------------------------------------TGCTGAAACC-TGCA--ATGCAGAA--AAC-CTTGAGAACATGTTA---AAAAAAATT----GAGGAGGGGCATTTCAT-----------GTTTCTTCT------CACATCTTTGT-------------GGGG-AGCCATTTGATTT-CT--TTAACCTTG-CGTTTGCTTT--TACGC-GCGC---GGGTGT---AAGTAATTGAGTGT--TCCTTACATTG-----CAACAAC--CCCCGGCGTGAATTGCGCCAAGGAATATTT-----TAAAATAAGTGCA--TTTTTTCAT-TTT---ATGTAT--AT--GCATA---AATTG-GAGAA-ATGTTATCTT--CTT-TAT--GTCTTTAATGACTCTCGGCAACGGATATCTCGGCTCTCGCATCGATGAAGAACGTAGCGAAATGCGATACTTGGTGTGAATTGCAGAATCCCGTGAACCATCGA-GTTTT-TGAACGCAAGTTGCGCCCGAAGCCTTT-GGTTGAGGGCACGTCTGCCTGGG--CCACGTACACACTT-CTC-CCACAAA-CCTT----TCCCATTTTGG----TTTTA-AGAATT-TGTGGTGAGGAAAGATTGGCCTCCCATACC-----------CTTGCGTGTGGTTGACCT-AAAAAA-GA-GTAC-GAGTGATGAAACGTCACGATAAGTGGTGGTTTA-TAAGCCTTTTT-TGGTTTTT-GCCA-AATC-GAGTC--GAA--------CGTTT-GTCACTTGA-GATA---TGCTCGAGTTA--ATCCCCGCACGTTG---AATTGA-CG--CTATT--TCGCGACCCCAGGTCAGGCGGGATTACCCGCTGAGTTTAAGCATATCA--------------------------------------------
>Micranthes_nelsoniana_LM654379
-------------------------------------------------------------------------------------------------------ACAAGGTTTCCGTAGGTGAACCTGCGGAAGGATCATTGCTGAAACC-TGCA--ATGCAGAA--AAC-CTCGAGAACATGTAA--AAAAAATATT----GAGGAGGGGCATTTCAT-----------GTTTCTTCT--------CACCTTTGT-------------TGGG-TGTCATTCAATTT-TT--TTAACCTTG-CATTTGCTTT--TACGC-ATGTGT-GGGTGT---AAGTAATTGAGTGT--TCCTTACATTG-----CAACAAC--CCCCGGCGTGAATTGCGCCAAGGAATTTTT----AAAAAAAGAGAGCA--TTTCTCCAT-TTC---ATGTGT--AT--GCATT---AATTG-GAAAA-ATGTTATCTT--ATT-TAT--GTCTTTAATGACTCTCGGCAACGGATATCTCGGCTCTCGCATCGATGAAGAACGTAGCGAAATGCGATACTTGGTGTGAATTGCAGAATCCCGTGAACCATCGA-GTTTT-TGAACGCAAGTTGCGCCCGAAGCCTC--GGTTGAGGGCACGTCTGCCTGGG--CCACGTACACACTT-CTC-CCACAAA-CCTT----TCCCATTTTGG-----TTTA-GGCATT-TGTGATGAGGAAAGATTGGCCTCCCATACC--------CTCCTTGCGTGTGGTTGACCT-AAAAAA-GA-GTAM-GAGTGATGAAACGTCACGATAAGTGGTGGTTTA-TAAGCCTTTTT-TGGTTTT--GCCA-AATC-GAGTC--GAA--------CGTTT-GTCACTTGA-AATA---TGCTCAAGTTA--ATCCCCACACGTTG---AATTGA-CG--CTATT--TCGCGACCCCA---------------------------------------------------------------------------------
>Micranthes_nivalis_LM654384
------------------------------------------------------------------------------------------------------------------------------------------TTGCTGAAACC-TGCA--ATGCAGAA--AAC-ATTGAGAACATGTTA----AAAAAATT----GAGGAGGGGCATTTCAT-----------GTCTCTTCT--------CACCTTTGT-------------GGGG-AGATATTTGATTT-CT--TTAACCTTG-CGTTTGCTTT--TATGC-ATGC---GGGTGC---AAGTAATTGAGTGT--TCCTTATATTG-----CAACAAC--CCCCGGCGTGAATTGCGCCAAGGAATTTTT------AAAAAAAGAGCT---TTTTTCAT-TTT---ATGTTATTAT--GCATA---TAATG-GAAAA-ATGTTATCTT--CTT-TAT--GTCTTTAATGACTCTCGGCAACGGATATCTCGGCTCTCGCATCGATGAAGAACGTAGCGAAATGCGATACTTGGTGTGAATTGCAGAATCCCGTGAACCATCGA-GTTTT-TGAACGCAAGTTGCGCCCGAAGCCTCT-GGTTGAGGGCACGTCTGCCTGGG--CCACGTACACACTT-CTC-CCACAAA-CCTT----TCCTATTCTAG-----TTTA-AG-ATT-TGTGTTGAGAAAAGATTGGCCTCCCATACT-----------CTTATGTGTGGTTGACCT-AAAAAA-GA-GTAC-GAGTGATGAAACGTCACGATAAGTGGTGGTTTA-TAAGCCTTTTT-TTTGGTTTTGCCA-AATC-GAGTC--GAA--------CGTTT-GTCACTTGA-GATA---TGCTCTAGTTA--ATCCCCACACGTTG---AAATGA-CG--CTATT--TCGCGACCCCAGGTCAGGCGGGATTACCCGCTGAGTTTAAGCATATCA--------------------------------------------
>Micranthes_nudicaulis_LM654385
-------------------------------------------------------------------------------------------------------ACAAGGTTTCCGTAGGTGAACCTGCGGAAGGATCATTGCCGAAACC-TGCA--TAGCAGAA--AAC-CAAGTGAACTCGTAG---CAAAACACT-----GAGGGAAGCATCACAT-----------GCTTCTTCT--------CCATGTTGT-------------CGGG-ATGTGCTTGATAG-TT--TCTAC---A-CCAT-GCTT---TATGC-TTGG---GGAAGA---AAATG-TTGCGTAC--CCCCGACTTCA-----AAACTCA--CCCCGGCGTGAATTACGCCAAGGAYTTTTT----AAAAGGATTGAACA--TTCCTCCAC-ATT--ACTGTATTCAT--GCAGGTA-ATTTG-GAGGAGGTGTCATCTT--CTT-GAT--GTCTTTAATGACTCTCGGCAACGGATATCTCGGCTCTCACAACGATGAAGAACGTAGCGAAATGCGATACTTGGTGTGAATTGCAGAATCCCGTGAACCATCGA-GTTTT-TGAACGCAAGTTGCGCCCGAAGCCATTTGGTTGAGGGCACGTCTGCCTGGG--CCACGTACCCACTC-CTC-TCACAA--CCTA----TATCCCATGGG----TCTTA-GGGTTT-TGTGTTGAGGAAAGGTTGGTCTCCCATGCA-----------CTATTGTGTGGTTGACCT-AAAATA-GA-GTACCGAGTGATAAAACGTCACGATAAGTGGTGGTATA-CAAA-----------------GCCT-AATC-GAGTC--GAG--------CGTTT-TGCACGAAC----G---TGCTCCCAAA---ACCCAAACACGTTG---ATTTGG-CG--CTATT--TTGCGACCCC----------------------------------------------------------------------------------
>Micranthes_pensylvanica_LM654391
----------------------------------------------------------------------------------------------------------------------------------------CATTGCTGAAACC-TGCA--ATGCAGAA--AAC-CTTGAGAACATGTTA----AAAAAATT----GAGGAGGGGCATTTCAT-----------GTTTCTTCT--------CACCTTTGT-------------GGGG-AGACATTTGATTT-CT--TTAACCTTG-CGTTTGCTTT--TATKC-ACGC---GGGTGT---AAGTAATTGAGTGT--TCCTTACATTG-----TAACAAC--CCCCGGCGTGAATTGCGCCAAGGAATTTTT------AAAAAAAGAGCA--TTTTTTCAT-TTT---ATGTTAATAT--GCATA---GATTG-GGAAA-ATGTTATCTT--CTT-TAT--GTCTTTAATGACTCTCGGCAACGGATATCTCGGCTCTCGCATCGATGAAGAACGTAGCGAAATGCGATACTTGGTGTGAATTGCAGAATCCCGTGAACCATCGA-GTTTT-TGAACGCAAGTTGCGCCCGAAGCCTCT-GGTTGAGGGCACGTCTGCCTGGG--CCACGTACACACTT-CTC-CCACAAA-CCTT---TTCCCATTTTGG-----TTTA-AG-ATT-TGTAGTGAGAAAAGATTGGCCTCCCATACC-----------CTTGTGTGTGGTTGACCT-AAAAAA-GA-GTAC-GAGTGATGAAACGTCACGATAAGTGGTGGTTTA-TAAGCCTTTTT-TGGTTTT--GCCA-AATC-GAGTC--GAA--------CGTTT-GTCACTTAA-GATA---TGCTCGAGTTA--ATCCCCACACGTTG---AATTGA-CG--CTATT--TCGCGACCCCAGGTCAGGCGGGATTACCCGCTGAGTTTAAGCATATCA--------------------------------------------
>Micranthes_redofskyi_LM654399
-------------------------------------------------------------------------------------------------------ACAAGGTTTCCGTAGGTGAACCTGCGGAAGGATCATTGCTGAAACC-TGCA--ATGCAGAA--AAC-CGTGTGAACGCGTGA---CCTAAAAAA----GAGAAGGAGCATTCTTT-----------GTTCCTTTT--------TACCTTTGT-------------TGG--ATTCGCTTCATTC-CT--TTGTCGTGG-ACTT-GCTTC--CATGC-ATGC---ACGTCG---GAGTA-TTGAGCGT--TCCCTGCAATG-----TAACAAC--CCCCTGCGCGAATTGCGCCAAGGAAATTTT---AAAAAAGAGAGGGCA-CTTTCTCCAC-TTC---ATGCC---AT--GCACA---AAGTG-GAGAGAATGTTATCTT--CTA-GAT--GTCTTTAATGACTCTCGGCAACGGATATCTCGGCTCTCGCATCGATGAAGAACGTAGCGAAATGCGATACTTGGTGTGAATTGCAGAATCCCGTGAACCATCGA-GTTTT-TGAACGCAAGTTGCGCCTGAAGCCTCTTGGTTGAGGGCACGTCTGCCTGGG--CCACGTACACACTT-CTC-CCACAAT-CCTT----TCACATGAAGT------GTT-TGCGTT-TGCGGGGAGGGATGATTGGCCTCCCATGCC-----------CACGTGTGTGGTTGGCCT-AAAAAT-GA-GTAC-TAGTGATGAAACGTCACGATAAGTGGTGGTACA-TAAGCCTTCTT-TGGTTTTT-GCCA-AATC-GAGTC--GTA--------AGTTT-GTCGCTTGA-GAAA---TACTCAAGTTA--ATCCCCTTACGTTG---ATCATA-CG--CTATT--T-------------------------------------------------------------------------------------------
>Micranthes_reflexa_LM654401
-------------------------------------------------------------------------------------------------------ACAAGGTTTCCGTAGGTGAACCTGCGGAAGGATCATTGCTGAATCC-TGCA--ATGCAGAA--AAC-TTTGAGAACATGTTA----AAAAAATT----GAGGAGGGGCATTTCAT-----------GTTTCTTCT--------CACCTTTGC-------------TGGG-AGGCATTTGATTT-CT--TTAACCTTG-CGTTTGCTTT--TTTGC-ATGC---GGGTGT---AAGTAATTGAGTGT--TCCTTGCATTG-----CAACAAC--CCCCGGCGTGAATTGCGCCAAGGAATTTTT-----AAAAAAAAGAGCA-TTTTTTTCAT-TTT---ATGTTAATAT--GCATA---AAATA-GAAAA-ATGTTATCTT--CTT-TAT--GTCTTTAATGACTCTCGGCAACGGATATCTCGGCTCTCGCATCGATGAAGAACGTAGCGAAATGCGATACTTGGTGTGAATTGCAGAATCCCGTGAACCATCGA-GTTTT-TGAACGCAAGTTGCGCCCGAAGCCTCC-GGTTGAGGGCACGTCTGCCTGGG--CCACGTACACACTT-CTC-CCACAAA-CCTT----TCCTATTTCGG-----TTTA-AGAATT-TGTGGTGAGGAAAGATTGGCCTCCCATACC-----------CTTACGTGTGGTTGACCT-AAAAAA-GA-GTAC-GAGTGATGAAACGTCACGATAAGTGGTGGTTTA-TAAGCCTTTGT-TGGTTTT--GCCA-AATC-GAGTC--GAA--------CGTTT-GTCACTTGA-GATA---TGCTCGAGTTA-AATCCCCCCACGTTG---AATTGA-CG--CTATT--TCGCGACCCCAG--------------------------------------------------------------------------------
>Micranthes_stellaris_LM654407
-------------------------------------------------------------------------------------------------------ACAAGGTTTCCGTAGGTGAACCTGCGGAAGGATCATTGCTGAAACC-TGCA--ATGCAGAA--AAC-CGTGTGAACACGTGA--CCTCAAAAAA----GAGAAGGAGCATTCTTT-----------GTTCCTTTT-------TTACCTTTGT-------------TGG--ATTCGCTTCATTC-CT--TTGTCGT-G-TGCTTGCTTC--CATGC-ATGC---ACGTCG---GAGTA-TTGAGTGT--TCCCTACAATG-----TAACAAC--CCCCGGCGCGAATTGCGCCAAGGAATTTTT---AAAAAAGAGAGGGCG-CTTTCTCCAC-TTC---ATGCC---AT--GCACA---AAGTG-GAGAGAATGTTATCTT--CTA-GAT--GTCTTTAATGACTCTCGGCAACGGATATCTCGGCTCTCGCATCGATGAAGAACGTAGCGAAATGCGATACTTGGTGTGAATTGCAGAATCCCGTGAACCATCGA-GTTTT-TGAACGCAAGTTGCGCCTGAAGCCTCTTGGTTGAGGGCACGTCTGCCTGGG--CCACGTACACACTT-CTC-CCACAAT-CCTT----TCACATGTAGT------GTT-TGCGTT-TGCGGCGAGGGATGATTGGCCTCCCATGCC-----------CACGTGTGTGGTTGGCCT-AAAAAT-GA-GTAC-TAGTGATGAAACGTCACGATAAGTGGTGGTACA-TAAGCCTTCTT-TGGTTTC--GCCA-AATC-GAGTC--GTA--------AGTTT-GTCGCTTGA-GAAA---TACTCAAGTTA--ATCCCCTTACGTTG---ATCATA-CG--CTATT--TCGCGACCCCAG--------------------------------------------------------------------------------
>Micranthes_tilingiana_LM654412
-------------------------------------------------------------------------------------------------------------------------------------------------------GCA--ATGCAGAA--CAC-CTTGAGAACATGTAA--CAAAWMAATT----GAGGAGGASSATTCCAT-----------GCTTCTTTT--------CAC-TTTGT-------------GGGG-AGGCATTTGATTA-CT--TTCTCCTTG-TGTT-GCTTT--TACGC-ATGC---GGGAGT---AAGTA-TCGTTACC--TCCTTACATTC-----CAACAAC--CCCCGGCGTGAATTGCGCCAAGGAATTTAAAAAAAAAGATAGAGAGCA--TTTCTCCTT-TTC---ATGTTT--AT--GCATA---AATTG-GAATAAATGTTATCTT--CTT-TAT--GTCTTTAATAACTCTCGCCAACGGATATCTCGGCTCTCGCATCGATGAAGAACGTAGCGAAATGCGATACTTGGTGTGAATTGCAGAATCCCGTGAACCATCGA-GTTTT-TGAACGCAAGTTGCGCCTGAAGCCACTTGGTTGAGGGCACGTCTGCCTGGG--CCACGTACACATTT-CTC-CCAAAAA-CCTT---TCCCAATTAGGG-----TCAG-ACATAT-TTTGGTGAGTAGAGATTGGGCTCCCATACC-----------CTCGTGTGTGGTTGACCT-AAAAAA-GA-GTAC-GAGTGATGAAACGTCACGATAAGTGGTGGTATA-TAAGCCTTTTT-AGGTTTT--GCCA-AATC-GAGTC--GAA--------CGTTT-GTCACTTGA-GATA---CGCTCGAGTTA--ATCCCCACACGTTG---AATTGA-CG--CTATT--TCGCGACCCCAGGTCAGGCGGGATTACCCGCTGAGTTTAAGCATAT----------------------------------------------
>Micranthes_tolmiei_LM654413
-------------------------------------------------------------------------------------------------------ACAAGGTTTCCGTAGGTGAACCTGCGGAAGGATCATTGTCGAAACC-TGCT--TAGCAGAA--AAC-CATGCGAACATGTTG--CAATACCAGG----GGGGGAGTGCATTTCAT-----------GTTCCTTCT--------CCCCGATGT-------------CAGG-AGGTGTGCGATAC-TT---C--TCTCA-CCCTTGCTT---TATGC-ATGA---GTGGGT--GATGTA-TCGGGTGT--CCTTGACTTCA-----CAACTCA--CCCCGGCGTGAATTACGCCAAGGAAATTTT-----AAAAGATTGAACT---TCCTCTAT-TG----CTGTTTTTGT--GCATGC--AATTG-AAGGAAGTGTCATCTT--CTT-GAT--GTCTTTAATGACTCTCGGCAACGGATATCTCGGCTCTCGCAACGATGAAGAACGTAGCGAAATGCGATACTTGGTGTGAATTGCAGAATCCCGTGAACCATCGA-GTTTT-TGAACGCAAGTTGCGCCCGAAGCCATT-GGTTGAGGGCACGTCTGCCTGGG--CCACGTACCCACTT-CTC-CCAAAAA-CTTG---TATCTCTTATGA-----TATA-TCATTT-TTTGTTGAGAAAAAATTGGTCTCCCGTGCA----------TCATTTGTGTGGTTGATCC-AAAATA-GA-GTACCGAGTGATGAAACGTCACGATAAGTGGTGGTATC-TAA------------------ACCT-AATC-GAGTC--GAG--------CGTTT-GTCAATCGA-GATA---TGTTCTCAATAAAACCCTTACACGTTG---GAATGA-CG--CTATT--TCGCGACCCC----------------------------------------------------------------------------------
>Mitella_nuda_AB163495
---------------------------------------------------------------------------------------------------------------------------------------------TCGAAACC-TGCA--TGGCAGAA--CAA-CTTGTGAACATGTAG--TTA--AACCT---GGGGGGGAGGGAGTGCAA-----------GCTCGCTCT-------CCCCCGTTGT-------------CAAT-ATGTGCTCAGTAA-CC--TCCCGCCCG-AAAGTGCCTG---ACGC-TTGAA--GGAGGT--GGCGTTATTGGATGC--TCTTGACTTAA-----CAACGAA--CCCCGGCGTGAATTGCGCCAAGGAATACAA-------AAGAATGATCA--GTCCTCCAT-TTG---CTGTGTTCTT--GCACAAGCGATTG-GAGTA-TTGTCATCTT--CTT-GAT--GTCTTTAATGACTCTCGGCAACGGATATCTCGGCTCTCGCATCGATGAAGAACGTAGCGAAATGCGATACTTGGTGTGAATTGCAGAATCCCGTGAACCATCGA-GTTTT-TGAACGCAAGTTGCGCCCGAAGCCATCTGGTTGAGGGCACGTCTGCCTGGG--CCACGTACACACGC-CTC-CCACAAAACCTT---TCTCCATTTTGG----AAAAA-AATATTTTGTGGCGAGCGGAGAGTGGCCTCCCGTGCA----------ATTTTTGTGCGGTTGACCC-AAAAAA-GA-GTACCGAGTGACGAAGTGTCACGATAAGTGGTGGTCTG-TAAGCCCTCAG-TGGCTTT--GCCA-AATC-GAGTC--GTG------TGCATTT-GTTGCTCGGAGTG---ATTCTCAAGCGA--ACCCCAACACGTCTT-AAATTGA-CG--CTATT-GTCGCGACCCCAGGTCA----------------------------------------------------------------------------
>Mukdenia_rossii_Alignment_(Xiang_et_al_2012)
---------------------------------------------------------------------------------------------------------------------------------------------TCGAAACC-TGCA-ACAGCAGAA--CAA-CTTGTGAACATGTAG--TTA--CAATT---GAGGGAGAGGAGGCATAT-----------GCTTGCTCT--------CCCCACTGT-------------CAAG-GTGTACTCKGTAA-CT--TGTTGCCC------TGTT----------ATGGG--GGTGGC-----GTTGTCGGGTGC--TCTTGACTCAAA----CAACGAA--CCCCGGCGTGAATTGCGCCAAGGAATTTAA--------AGAAAGAGCA--TTCCTCCGT-TTG---CTGT-TTCAT--GCAGCC--AATTG-GAGGAAGTGTAATCTT--CTT-GAT--GTCTTTAATGACTCTCGGCAACGGATATCTCGGCTCTCGCATCGATGAAGAACGTAGCGAAATGCGATACTTGGTGTGAATTGCAGAATCCCGTGAACCATCGA-GTCTT-TGAACGCAAGTTGCGCCCGAAGCCATTTGGTTGAGGGCACGTCTGCCTGGG--CCACGTACACACAT-CTC-CCACAAA-CCTT---TTCCCATCTTGGG---TCAAA-TGATTT-GGTGGCGAGTTGAGATTGGCCTCCCGTGCA---------AACAATTGTGCGGTTGACCT-AAAACA-GA-GTACCGAGTGMCGAAATGTCACGATAAGTGGTGGTTTA-TAATCATAATG-TGGTTT---GCCA-AATC-GTATC--GCG------ATCATTT-GTTACTTGA-GGT---ATGCTCAAGCGC--ACCCCAG-ACGTCC--TATTTGA-CG--CTACT-GT-------------------------------------------------------------------------------------------
>Oresitrophe_rupifraga_JN102231
-------------------------------------------------------------------------------------------------------------------------------------------------------GCA-ACAGCAGAA--CAA-CTTGTGCACATGTAG--TTA--CAATT---GAGGGAGAGGAGGCATAT-----------GCCCGCTCT--------CCCCGCTGT-------------CAAG-GTGTACTCGGTAA-CT--TGTTGCCC------TGTT----------ATGGG--GGTGGC-----GTTATTGGTTGC--TCTTGACTCAAA----CAACGAA--CCCCGGCGTGAATTGCGCCAAGGAATTTAA--------AGAAAGAGCA--TTCCTCTAT-TTG---CTGT-TTCAT--GCAGCC--AATTG-GAGGAAGTGTAATCTT--CTT-GAT--GTCTTTAATGACTCTCGGCAACGGATATCTCGGCTCTCGCATCGATGAAGAACGTAGCGAAATGCGATACTTGGTGTGAATTGCAGAATCCCGTGAACCATCGA-GTCTT-TGAACGCAAGTTGCGCCCGAAGCCATTTGGTTGAGGGCACGTCTGCCTGGG--CCACGTACGCACAT-CTC-CCACAAA-CCTT---TTCCCATATTGGG---TAAAA-TGATTT-GGCGGCGAGTTGAGATTGGCCTCCCGTGCA---------AACAATTGTGCGGTTGACCT-AAAACA-GA-GTACCGAGTGATGAAATGTCACGATAAGTGGTGGTTTA-TAATCATAATG-TGGTTT---GCC--AATC-GTATC--GCG------ATCATTT-GTTACTCGA-GGC---ACGCTCAAGCGC--ACCCCCACACGTCT---ATTTGA-CG--CTATT-GT-------------------------------------------------------------------------------------------
>Peltoboykinia_tellimoides_AB248847
---------------------------------------------------------------------------------------------------------------------------------------------TCGAAACC-TGCC--TAGCAGAA--CAACTTTGTGAACATGTAG--TTA--CGCTT---GGGGGGAGAGGAGTGAAA-----------GCTCTTTGT------CTTCCCAGTGT-------------CGGG-ATGTGCCCGGTAT-CT--TGTCTCCAT-CCAGCGCTT---CACGT-TCGGG--TGAGGC----AATTGCTGGGCAC--CCTTGACTTAA-----CAACAA---CCCCGGCGTGAATTGCGCCAAGGAATTTTA--------TAAAAGAGCA--TTCCTCTGT-TG----CGGTGTAATT--GCTGTC--AATTG-GAGGAATTGTTATCTT--TAT-GAT--GTCTTTAATGACTCTCGGCAACGGATATCTCGGCTCTCGCATCGATGAAGAACGTAGCGAAATGCGATACTTGGTGTGAATTGCAGAATCCCGTGAACCATCGA-GTTTT-TGAACGCAAGTTGCGCCMGAAGCCATTTGGTTGAGGGCACGTCTGCCTGGG--CCACGTACACACAT-CTCGCCACCAA-CCAT--TCCCCCTTGTGGG----GTTTT-TGAATTTTGTGGCGAGTTGACATTGGTCTCCCGTGCA---------AACATTGTTGCGGTTGGCCT-AAAATA-GA-GTACCGAGTGATGAGATATCACGATAAGTGGTGGTTTA-AAAGCCTATTA-TATGGCTTCGCCA-AATC-GAGTC--GTG------AGTGTCT-GTCACTTGA-TGT---ATGCTCAAGAAA-ACCCCCCACACATCT---AATTGA-TG--CTATT-GTCGCGACCCCAGGTCAGGCGGGATT-------------------------------------------------------------------
>Penthorum_chinense_KC988286
-------------------------------------------------------------------------------------------------------------------------------------------------AACC-TGCA--CAGCAGAA--CGA-CCCGTGAACCTGTAA----A--ACAAT----CGGGTGCGGGGGTGGCGCCTCAAACGGCGCCCCGTCG--------CCCCACTGC-------------CGGG-GAGAGTCGCGCCT-CG--CCTCCTTTT-GCCCTGCGA----C----TGGAGT-GCCGAT-----CCCGCGGTCTCT--CCCCGGTCCAA-----CAACGAA--CCCCGGCGCGGACAGCGCCAAGGAACTCAA------AACGAATGAGCA--TGCCCCCGCGCAC---CATCG-CGTG------------CAC-GCGGG-GCGATGTAAA--CTTCGAT---ACTATAACGACTCTCGGCAACGGATATCTCGGCTCTCGCATCGATGAAGAACGTAGCGAAATGCGATACTTGGTGTGAATTGCAGAATCCCGTGAACCATCGA-GTCTT-TGAACGCAAGTTGCGCCCAAAGCCATTTGGCCGAGGGCACGTCTGCCTGGGCGTCAC--ACATCG-CGCTGCTCCCCCAACCCT--GCCCTCAGGGGCAC---GGGTC-GTT----CGGGGA--GCGCACATTGGCCTCCCGTTCC----------TCACCGG-ACGGATGGCCC-AAAAGCAAG-CCTCGGGGTGACGAAAGGTCACGACAAGCGGTGGTTGA-TTGT----ATT-CGGCC----GT---------GGGC--GTG--TCGTGCCTGCCCGTCCCCGAA-GAG----AGCTCACGCATCCCCGACACATTGCCT---AGGCAA-TG--CTTGC-ATCGCGACC------------------------------------------------------------------------------------
>Pterostemon_rotundifolius_AY231369
---------------------------------------------------------------------------------------------------------------------------------------------TCGAAACC-TGCC--TAGCAGAA--CGA-CCCGCGAACAAGTAA--CCA--AACGA---GGGGCGGAAGGGGCAACA-----------ACCCCTTTC--------CCCCTCTGT-------------CGGG-AAGCGCACACGTC-CG--CGAGCCGTC-GTAATGGCG----GA---GCGCG--CGTGTG-------CAC---------CCTCGATCCTG-----TAACGAA--CCCCGGCGCGGCATGCGCCAAGGAATTCGA-------AAGAAAGAGCA--ACGTCTCTC-GTT---CCCCGGTCTC--GGGGC-----CAC-GGGGGGGCGGGGCCAT--CTTNNNNNNNNNNNNNNNNNNNNNNNNNNNNNNNNNNNNNNNNNNNNNNNNNNNNNNNNNNNNNNNNNNNNNNNNNNNNNNNNNNNNNNNNNNNNNNNNNNNNNNNNNNNNNN-NNNNN-NNNNNNNNNNNNNNNNNNNNNNNNNNNNNNNNNNNNNNNNNNNNNNNNNNN---TGTCTACAA-GTCGCTC-CCCCAAAACCTC--ACCCCCACGGGGG----TTGTA-GGAA---CGAGGCGAGCGTAGACTGGCCTCCCGTGCG----------GCACCCGTGCGGTTGGCCGAAAAAAC-GA-GCGTTGCCGTGGCGATCGCCGCGACAAGTGGTGGTTGACAATGCCT-TCG-CGGTT----GCCT-CATG-TTGCG--GTG--------CGGCACGTCGCCCGC-GGT----AGCTC-CAGG---ACTCCCACACGTCT--TAGAAGA-CG--CTTCC-AT-------------------------------------------------------------------------------------------
>Ribes_amarum_KU524089
---------------------------------------------------------------------------------------------------------------------------------------------TCGATACC-TGCC--TAGCAGAA--CGA-CCCGTGAACACGTAG--TTA--TCAAC---GGGGGT--GGGGTGGGGCATTGCATGTCCGTCCCCCTC-------CCCCCTCTGT-------------CGGG-CCGCGCTCGGTT--------------C-CGCACTGCC----TTTC-GAGTC--GGTGTC-----GCGACCGTGCGC--TCCCGGCAAACA----CAACGAA--CCCCGGCGTGAATTGCGCCAAGGAAATATA------AAAGAAGGATCA--TGTCCCCGG-CAC---CTTCG-TGTC--GGACA------------AGGGCGTGTCAT---CTTTGAT--GTCTTTAACGACTCTCGGCAACGGATATCTCGGCTCTCGCATCGATGAAGAACGTAGCGAAATGCGATACTTGGTGTGAATTGCAGAATCCCGTGAACCATCGA-GTCTT-TGAACGCAAGTTGCGCCTGAAGCCATTCGGCCGAAGGCACGTCTGCCTGGGCGTCACGTACCCAATCGCTC-CCCAAAA--CCTCCCACATCTCTACCGATTTGTGGA-GGGCT--CGGAGG--GCGGAGATTGGCCTCCCGTGCT----------GTAACGGCGCGGATGGCCT-AAAAGCAAA-GCATCGAGCGACGAAACGTCACGACAAGTGGTGGTTGATAAAGCCC-TAG-CGGCA----GCCT-CATC-GTGTC--GTG------TGCGTCCAGTCGCGTTC-GAT----AGCCC-AACG---ACCCCTGCACGTCT---CGACGA-----ATTCT-GTCGCGACCCCA---------------------------------------------------------------------------------
>Ribes_horridum_KU524090
---------------------------------------------------------------------------------------------------------------------------------------------TCGATACC-TGCC--TAGCAGAA--CGA-CCCGTGAACACGTAC--TTA--TCAAC---GGGGGTCGGGGGGCGGGCATCACACGTCCGTCCCTCTC-------CCCCCTCTGT-------------CGGG-TTGTGATCGGTTT-------------A-CGCACTGTC----TTTC-GAGAT--GGTGTC-----GTGGCCGCGCGC--TCCCGGCAAACA----CAACGAA--CCCCGGCGTGAATTGCGCCAAGGAAATATA------AAAGAAGGATCA--CGTCCCCGG-CAC---CTTCG-TGTC--GGACA------------AGGGCGTGTCAT---CTTTGAT--GTCTTTAACGACTCTCGGCAACGGATATCTCGGCTCTCGCATCGATGAAGAACGTAGCGAAATGCGATACTTGGTGTGAATTGCAGAATCCCGTGAACCATCGA-GTCTT-TGAACGCAAGTTGCGCCTGAAGCCATTCGGCCGAAGGCACGTCTGCCTGGGCGTCACGTACCCAATCGCTC-CCCAAAA-CCCTCCCACATTTCCACCGATTTGTGGA-GGGCT--CGGAGG--GCGGAGATTGGCCTCCCGTGCC----------GTAACGGCGCGGATGGCCT-AAAAGCAAA-GCATCGAGCGACGAAACGTCACGACAAGTGGTGGTTGATAAAGCCC-TAG-CGGCA----GCCT-CATC-GTGTC--GTG------TGCGTCCAGTCGCGTTC-GAT----CGCTC-AACG---ACCCCTACACGTCT---CGACGA-----ATTCT-GTCGCGACCCCA---------------------------------------------------------------------------------
>Rodgersia_pinnata_U51264
---------------------------------------------------------------------------------------------------------------------------------------------TCGAAACC-TGCA--CAGCAGAA--CAA-CTTGTGAACATGTAG--TTA--CACCT---GGGNGNAGAGGAGTTCAC-----------GCTCTTTCT--------TCCCGCTGT-------------CAAG-ATGTGCTCGGTAA-CT--TGTCACCCN-AAATTGCTT---GACTT-TTGGN--GGAGGC--ANNNTTACTGGGCTC--TCTTGACTTAA-----CAACGAA--CCCCGGCGTGAATTGCGCCAAGGAATTTNA-------AAGAAAGAGCA--CTCCTCCAT-NG----TTGTGTTCNN--GTGCAGACAACTG-GAGGA-GTGTTGTCTT--CTT-GAT--GTCNNNNNNNNNNNNNNNNNNNNNNNNNNNNNNNNNNNNNNNNNNNNNNNNNNNNNNNNNNNNNNNNNNNNNNNNNNNNNNNNNNNNNNNNNNNNNNNNNNNNN-NNNNN-NNNNNNNNNNNNNNNNNNNNNNNNNNNNNNNNNNNNNNNNNNNNNNNNNNN--NNNNNNACACACCT-CTC-CCACAAAACCTT----TNCCCATTTGG----GGATA-GGAGTT-TGTGTTGGGAAGAGACTGGCCTCCCGTGCA---------ANCATTGGTGCGGTTGACCT-AAAAAA-GA-GTACCGAGTGGCGAAATGTCACGATAAGTGGTGGTNTA-GAATCCTAATG-TGTTT----GCCA-AATC-GAGTC--GTG------AACGTTT-GTCACTCGA-GAT---AAGCTCAAGTGA--ACCCCCACACGTCT---AATCGA-CG--CTATT-G--------------------------------------------------------------------------------------------
>Saxifraga_adscendens_(1)_LN812341
------------------------------------------------------------------------------------------------------AACAAGGTTTCCGTAGGTGAACCTGCGGAAGGATCATTGTCGTAACCT-GCG-AAAGCAAGG--CAA-CTCGCGAACACGTAA--TTTA-CACTC------GGGAATCGA-AGGGT-----------GTCTCCCCCGGGA--AAGCCCTTCCTT-CCCGAAAACGTCGGTTCGGCTCGGCGCTC-GTT-GCTTTTCCTA-CGACGTAACA-CTCGTT-TGGGCCAGCGAC-CGTCGGGCTTG----------TCCCTACG-----CAACAAAAAAACCGGCGCGAAATGTGCCAAGGAACATGA-------AAGAGAGTGCG--CTCTTCTGG-CGT---CAGC--ACT---GCTGCG--CTGGG-ATGGG--CGTTGTCTT--CTT-GATGAGTTTATAATGACTCTCGGCAACGGATATCTCGGCTCTTACATCGATGAAGAACGTAGCAAAATGCGATACTTGGTGTGAATTGCAGAATCCCGTGAACCATCGA-GTCTT-TGAACGCAAGTTGCGCCCGAATCCTTTTGGTCGAGGGCACGTCTGCCTGGGTGTCACGTACACGCGC-CTC-CTGCAAA-CCTT--CCYCTCTTTGTGGT----CGAA-GGGAC--TTGCGGGAGCAGATAATGGTATCCCGTGCT----------CTTTCCGCGCGGCTTGCCT-AAAAACAGA-GAACCG-GCGATGAAACGTCACGCCTAGTGGTGGTTAA-CGACGCCTAAC-GGCCG----ACCA-GTTC-GCGAC--GTG------ACTAGTT-ATCCCC-TG-AAAT-----CTCATACGA--CACCTCGGACGTCCTCTAATGGG-CGTGCTATT-GTCGCGACCCCA---------------------------------------------------------------------------------
>Saxifraga_adscendens_(1)_size_51971
------------------------------------------------------------------------------------------------------------------------------------------------------------------------------------------------------------------------------------------------------------------------------------------------------------------------------------------------------------------------------------------------------------------------------------------------------------------------------------------------------------------------------------------------------------------------------------------------TGCAGAATCCCGTGAACCATCGA-GTCTT-TGAACGCAAGTTGCGCCCGAATCCTTTTGGTCGAGGGCACGTCTGCCTGGGTGTCACGTACACGCGC-CTC-CTGCAAA-CCTT--CCCCTCTTTGTGGT----CGAA-GGGAC--TTGCGGGAGCAGATAATGGTATCCCGTGCT----------CTTTCCGCGCGGCTTGCCT-AAAAACAGA-GAACCG-GCGATGAAACGTCACGCCTAGTGGTGGTTAA-CGACGCCTAAC-GGCCG----ACCA-GTTC-GCGAC--GTG------ACTAGTT-ATCCCC-TG-AAAT-----CTCATACGA--CACCTCGGACGTCCTCTAATGGG-CGTGCTATT-GTCGCGACCCCAGGTCAGGCGGGACTACCCGCTGAATTTAA----------------------------------------------------
>Saxifraga_adscendens_(2)_LT970992
----------------------------------------------------------------------------------------------------------------------------------------CATTGTCGTAACCT-GCG-AAAGCAAGG--CAA-CTCGCGAACACGTAC--TTTA-CACTC------GGGAATCGA-AGGGT-----------GTCTCCCCCGGGA--AAGCCCTTCCTT-CCCGGCAACGTCGGGTCGGCTCGGCGCTC-GTT-GC-TTTCCGA-CGAAGTAACA-CTCGTT-TGGGCTAGCGAC-CGTCGGGCTTG----------TCCCTACG-----CAACAAAAAAACCGGCGCGAAATGTGCCAAGGAACATGA-------AAGAGAGTGCG--CTCTTCTGG-CGT---CAGC--ACT---GCTGCG--CTGGG-ATGGG--CGTTGTCTT--CTT-GATGAGTTTATAATGACTCTCGGCAACGGATATCTCGGCTCTTACATCGATGAAGAACGTAGCAAAATGCGATACTTGGTGTGAATTGCAGAATCCCGTGAACCATCGA-GTCTT-TGAACGCAAGTTGCGCCCGAATCCTTTTGGTCGAGGGCACGTCTGCCTGGGTGTCACGTACACGCGC-CTC-CCGTAAAACCTT--CCCCCTTTTGTGGT----TGAA-GGGAC--TTGCGGGAGCAGATAATGGTATCCCGTGCT----------CTTTCCGCGCGGCTTGCCT-AAAGACAGA-GAACCG-GCGATGAAACGTCACGCCTAGTGGTGGTTAA-CGACGCCTAAC-GGCCG----ACCA-GTTC-GCGAC--GTG------ACTAGTT-ATCCCC-GG-AAAT-----CTCATACGA--CACCTCGGACGTCCTCTAATGGG-CGTGCTAAT-GTCGCGACCCCAGGTCAGGCGGGACTACCCGCTGAATTTAAGCATATC---------------------------------------------
>Saxifraga_adscendens_(2)_size_60580
------------------------------------------------------------------------------------------------------------------------------------------------------------------------------------------------------------------------------------------------------------------------------------------------------------------------------------------------------------------------------------------------------------------------------------------------------------------------------------------------------------------------------------------------------------------------------------------------TGCAGAATCCCGTGAACCATCGA-GTCTT-TGAACGCAAGTTGCGCCCGAATCCTTTTGGTCGAGGGCACGTCTGCCTGGGTGTCACGTACACGCGC-CTC-CCGTAAAACCTT--CCCCCTTTTGTGGT----TGAA-GGGAC--TTGCGGGAGCAGATAATGGTATCCCGTGCT----------CTTTCCGCGCGGCTTGCCT-AAAGACAGA-GAACCG-GCGATGAAACGTCACGCCTAGTGGTGGTTAA-CGACGCCTAAC-GGCCG----ACCA-GTTC-GCGAC--GTG------ACTAGTT-ATCCCC-GG-AAAT-----CTCATACGA--CACCTCGGACGTCCTCTAATGGG-CGTGCTAAT-GTCGCGACCCCAGGTCAGGCGGGACTACCCGCTGAATTTAA----------------------------------------------------
>Saxifraga_aizoides_LN812343
-----------------------------------------------------------------------------------------------------TAACAAGGTTTCCGTAGGTGAACCTGCGGAAGGATCATTGTCGTAACC-TGCG-AAAGCAAAG--CAA-CTCGCGAACACGTAG--TTAA-CACTC------GGGGATCCA-AGCGC-----------GTCCTCCTTGGGGG-ACGCCCTTTCTC-CCC---AAAGTCGGGACGGCTCGGTGCTC-GTT-GC----TCGC-AGGCGGCGCG-CYCGTCGCGAGCTTACGGC-CTCCGGGCCTT-----------CCAGACT-----CAACAAAA-AACCGGCGTGGAATGCGCCAAGGAACATGA-------AAGAGAGTGCG--CTMTTCCGG-CGT---CAGC-TCGC---GCTGCG--CTCGG-ATGGG--CGTTGTCTT--CTT-GATGAGTTTATAATGACTCTCGGCAACGGATATCTCGGCTCTTACATCGATGAAGAACGTAGCAAAATGCGATACTTGGTGTGAATTGCAGAATCCCGTGAACCATCGA-GTCTT-TGAACGCAAGTTGCGCCCGAATCCATCTGGTTGAGGGCACGTCTGCCTGGGTGTCACGTACACATGC-CTC-CCGCAAA-CCTT--CCCCTTTTTGTGGA----CGAA-GGGTC--TAGCGGGAGCAGATGATGGTATCCCGTGCC----------CTTTCTGCGCGGCTTGCCT-AAAAATGGA-GATTCG-GCGACGAAACGTCACGTCTAGTGGTGGTTGA-TGAGGCCTAAC-GGCCG----ACCA-GTTC-GCGGC--GTG------ATCGTTT-GTCGCACGA-AAGT-----CTCGGACGA--CACCTTGGACGCCCTATAACGGG-CGTGCTACT-GTCGCGACCCCAGGTCA----------------------------------------------------------------------------
>Saxifraga_anadyrensis_(2)_LN812348
--------------------------------------------------------------------------------------------------------------------------------------------------------------GCAAAA--CAA-CCTGCGAACATGTAC--TTA--CATTC------GGGGATCCA-AGTGC-----------GTCTGCTTCGGCGG-ATGCTCTTTCTT-CCC---AACGTTGAGATGGCTCGGCATGT-GCTTGC----TTAC-CAACGAAGCA-TTCGTTGGGAGTTGGCACT-TACTGAGCTTT-----------CTCGACA-----TAACAAAA-ACCCGGCGTGAACTGCGCCAAGGAACATAAT------AAGAGCGTGCA--TTCTCCCGG-TGT---TTGC-TTTT---GCTTCA--CTCGG-ATGGA--TGTCATCTT--CTT-GATGAGTTTATAATGACTCTCGGCAACGGATATCTCGGCTCTTGCATCGATGAAGAACGCAGCAAAATGCGATACTTGGTGTGAATTGCAGAATCCCGTGAACCATCGA-GTCTT-TGAACGCAAGTTGCGCCCGAATCCTTCCGGTCGAGGGCACGTCTGCCTGGGTGTCACGTACACACGT-CTC-TCACAAA-CCTT----TCCCTTCATGGG----TGAA-GGGTC--TTGCGTGAGCAGAATTTGGTCTCCCGTGCTT---------TGTATTGTGCGGCTTACCT-AAAAATTGA-GAGCCA-GTGATGAAACTTCACGTCTAGTGGTGGTTAA-GGAACCTTCGTGGGTCA-AAAACCA-GTTC-GCGGC--GTG------AAAGTTT-GTCACTTGGAAAGTT----CTCTATCGA--CACCTTGAACGTCTTTTAATGAC-CGTTCTACT-GTCGCGACCCC----------------------------------------------------------------------------------
>Saxifraga_andersonii_LN812349
--------------------------------------------------------------------------------------------------------------------------------GGAAGGATCATTGTCGTAACC-TGCG-AAAGCAAAG--CAA-CTCGCGAACACGTAG--TCAA-CACTC------GGGGATTCG-AGCGC-----------GTCCTCCCCGGGGG-ACGCCCTTTCTC-CCC---AAAGTCGGGGCGGCCCGGCGCTC-GTT-GC----TCGC-AGGCGGCGCG-ATTGTCGCGAGCYAACGGC-CTCCGAGCCCT-----------YCCGACG-----CAACAAAA-AACCGGCGCGGAATGCGCCAAGGAATATGA-------AAGAGAGTGCG--CTCTTCCGG-CKT---CAGC-TCGC---GCTGCG--CTCGG-ACGGG--CGTCGTCTT--CT--GATGAGTTTATAATGACTCTCGGCAACGGATATCTCGGCTCTTACATCGATGAAGAACGTAGCAAAATGCGATACTTGGTGTGAATTGCAGAATCCCGTGAACCATCGA-GTCTT-TGAACGCAAGTTGCGCCCGAATCCATCTGGTTGAGGGCACGTCTGCCTGGGTGTCACGTATAAGCGC-CTC-CCGCGAA-CCTT--CCCCTTTATGCGGA----CGAA-TGGTC--TCGCGGGAGCAGATGTTGGTATCCCGTGCC----------TGTTTCGCGCGGCTTGCCT-AAAAACGGA-GATCCG-GCGACGAAACGTCGCGTCTAGTGGTGGTTGA-TGAGGCCTAAC-GGCCG---AACCA-GTTC-GCGGC--GCG------ATCGTTT-GTCGCAAGA-AAGT-----CTCGGACGA--CACCTCGGACGCCCCCTAACGGG-CGTGCCACT-GTCGCGACCCCAGGTCAGGCGGGACTACCCGCTGAATTTAAGCATATC---------------------------------------------
>Saxifraga_androsacea_(3)_A_size_84406
------------------------------------------------------------------------------------------------------------------------------------------------------------------------------------------------------------------------------------------------------------------------------------------------------------------------------------------------------------------------------------------------------------------------------------------------------------------------------------------------------------------------------------------------------------------------------------------------TGCAGAATCCCGTGAACCATCGA-GTCTT-TGAACGCAAGTTGCGCCCGAATCCTTTTGGTCGAGGGCACGTCTGCCTGGGTGTCACGTACACATGC-CTC-CCGCAAA-CCTT--CCCCCGTTTGTGGA----TGAA-GGG-C--TCGCGGGAGCAGATAATGGTATCCCGTGCT----------CTTTCCGCGCGGCTTGCCT-AAAAATAGA-GAGCCG-GTGATTAAACGTCACGCCTAGTGGTGGTTAA-CGAGGCCTAAC-GGCCA----ACCA-GTTC-GCGAC--GTG------ACTAACT-ATCCCCCGG-AAAT-----CTCACACGA--CACCTTGGACGTCTTGTAATGGA-CGTGCTATT-GTCGCGACCCCAGGTCAGGCGGGACTACCCGCTGAATTTAA----------------------------------------------------
>Saxifraga_androsacea_(3)_C_size_1348
------------------------------------------------------------------------------------------------------------------------------------------------------------------------------------------------------------------------------------------------------------------------------------------------------------------------------------------------------------------------------------------------------------------------------------------------------------------------------------------------------------------------------------------------------------------------------------------------TGCAGAATCCCGTGAACCATCGA-GTCTT-TGAACGCAAGTTGCGCCCGAATCCTTTTGGTCGAGGGCACGTCTGCCTGGGTGTCACGTACACATGC-CTC-CCGCAAA-CCTT----CCCCTTTGTGGA----TGAA-GGG-C--TCGCGGGAGCAGATAATGGTATCCCGTGCT----------CTTTCCGTGCGGCTTGCCT-AAAATTAGA-GAGCCG-GTGATTAAACGTCACGCCTAGTGGTGGTTAA-CGAGGCCTAAC-GGCCA----ACCA-GTTC-GCGAC--GTG------ACTAACT-ATCCCCCGG-AAAT-----CTCACACGA--CACCTTGGACGTCCGGTAATGGA-CGTGCTATT-GTCGCGACCCCAGGTCAGGCGGGACTACCCGCTGAATTTAA----------------------------------------------------
>Saxifraga_androsacea_(3)_B_size_547
------------------------------------------------------------------------------------------------------------------------------------------------------------------------------------------------------------------------------------------------------------------------------------------------------------------------------------------------------------------------------------------------------------------------------------------------------------------------------------------------------------------------------------------------------------------------------------------------TGCAGAATCCCGTGAAC-------GT--------AGCAAGTTGCGCCCGAATCCTTTTGGTCGAGGGCACGTCTGCCTGGGTGTCACGTACACATGC-CTC-CCGCAAA-CCTT--CCCCCGTTTGTGGA----TGAA-GGG-C--TCGCGGGAGCAGATAATGGTATCCCGTGCT----------CTTTCCGCGCGGCTTGCCT-AAAAATAGA-GAGCCG-GTGATTAAACGTCACGCCTAGTGGTGGTTAA-CGAGGCCTAAC-GGCCA----ACCA-GTTC-GCGAC--GTG------ACTAACT-ATCCCCCGG-AAAT-----CTCACACGA--CACCTTGGACGTCTTGTAATGGA-CGTGCTATT-GTCGCGACCCCAGGTCAGGCGGGACTACCCGCTGAATTTAA----------------------------------------------------
>Saxifraga_androsacea_(4)_D_size_636
------------------------------------------------------------------------------------------------------------------------------------------------------------------------------------------------------------------------------------------------------------------------------------------------------------------------------------------------------------------------------------------------------------------------------------------------------------------------------------------------------------------------------------------------------------------------------------------------TGCAGAATCCCGTGAACCATCGA-GTCTT-TGAACGCAAGTTGCGCCCGAATCCTTTTGGTCGAGGGCACGTCTGCCTGGGTGTCACGTACACATGC-CTC-CCGCAAA-CCTT--CACCCCTTTGTGGA----TGAA-GGG-C--TCGCGGGAGCAGATAATGGTATCCCGTGCT----------CTTTTCGTGCGGCTTGCCT-AAAAATAGA-GAGCCG-GTGATTAAACGTCACGCCTAGTGGTGGTTAA-CGAGGCCTAAC-GGCCA----ACCA-GTTC-GCGAC--GTG------ACTAACT-ATCCCCCGG-AAAT-----CTCACACGA--CGCCTTGGACGTCCGGTAATGGA-CGTGCTATT-GTCGCGACCCCAGGTCAGGCGGGACTACCCGCTGAATTTAA----------------------------------------------------
>Saxifraga_androsacea_(2)_A_size_97354
------------------------------------------------------------------------------------------------------------------------------------------------------------------------------------------------------------------------------------------------------------------------------------------------------------------------------------------------------------------------------------------------------------------------------------------------------------------------------------------------------------------------------------------------------------------------------------------------TGCAGAATCCCGTGAACCATCGA-GTCTT-TGAACGCAAGTTGCGCCCGAATCCTTTTGGTCGAGGGCACGTCTGCCTGGGTGTCACGTACACATGC-CTC-CCGCAAA-CCTT--CCCCCGTTTGTGGA----TGAA-GGG-C--TCGCGGGAGCAGATAATGGTATCCCGTGCT----------CTTTCCGCGCGGCTTGCCT-AAAAATAGA-GAGCCG-GTGATTAAACGTCACGCCTAGTGGTGGTTAA-CGAGGCCTAAC-GGCCA----ACCA-GTTC-GCGAC--GTG------ACTAACT-ATCCCCCGG-AAAT-----CTCACACGA--CACCTTGGACGTCTTGTAATGGA-CGTGCTATT-GTCGCGACCCCAGGTCAGGCGGGACTACCCGCTGAATTTAA----------------------------------------------------
>Saxifraga_androsacea_(2)_B_size_1626
------------------------------------------------------------------------------------------------------------------------------------------------------------------------------------------------------------------------------------------------------------------------------------------------------------------------------------------------------------------------------------------------------------------------------------------------------------------------------------------------------------------------------------------------------------------------------------------------TGCAGAATCCCGTGAACCATCGA-GTCTT-TGAACGCAAGTTGCGCCCGAATCCTTTTGGTCGAGGGCACGTCTGCCTGGGTGTCACGTACACATGC-CTC-CCGCAAA-CCTT----CCCCTTTGTGGA----TGAA-GGG-C--TCGCGGGAGCAGATAATGGTATCCCGTGCT----------CTTTCCGTGCGGCTTGCCT-AAAATTAGA-GAGCCG-GTGATTAAACGTCACGCCTAGTGGTGGTTAA-CGAGGCCTAAC-GGCCA----ACCA-GTTC-GCGAC--GTG------ACTAACT-ATCCCCCGG-AAAT-----CTCACACGA--CACCTTGGACGTCCGGTAATGGA-CGTGCTATT-GTCGCGACCCCAGGTCAGGCGGGACTACCCGCTGAATTTAA----------------------------------------------------
>Saxifraga_seguieri_(2)_LN812350
------------------------------------------------------------------------------------------------------AACAAGGTTTCCGTAGGTGAACCTGCGGAAGGATCATTGTCGTAACC-TGCG-AAAGCAATG--CAA-CTTGCGAACATGTAC--TTAA-CACTC------GGGAATCCA-AAGGT-----------GTCTCCCTTGGGA--ACATCCTTTGTTTCCCGACAACGTCGGTGCGACTCGGCGTTC-GTT-GC--TCCCAGTAGTCATATGA-CTCGCT-CGGGCCAACAAA-CGCCGGGCTGA-----------ACCAACG-----CAACAAAA-AACCGGCGTGAAATGCGCCAAGGAACATGA-------AAGAGAGTGCG--CTCTTCTGG-TGT---CAGC--ACT---GCTGCG--CTAGG-ACGGG--CGTTGTCTT--CTT-GATGAGTTTATAATGACTCTCGGCAACGGATATCTCGGCTCTTACATCGATGAAGAACGTAGCAAAATGCGATACTTGGTGTGAATTGCAGAATCCCGTGAACCATCGA-GTCTT-TGAACGCAAGTTGCGCCCGAATCCTTTTGGTCGAGGGCACGTCTGCCTGGGTGTCACGTACACATGC-CTC-CCGCAAA-CCTT----CCCCTTTGTGGA----TGAA-GGG-C--TCGCGGGAGCAGATAATGGTATCCCGTGCT----------CTTTCCGTGCGGCTTGCCT-AAAATTAGA-GAGCCG-GTGATTAAACGTCACGCCTAGTGGTGGTTAA-CGAGGCCTAAC-GGCCA----ACCA-GTTC-GCGAC--GTG------ACTAACT-ATCCCCCGG-AAAT-----CTCACACGA--CACCTTGGACGTCCGGTAATGGA-CGTGCTATT-GTCGCGACCCCA---------------------------------------------------------------------------------
>Saxifraga_androsacea_(1)_LT970993
------------------------------------------------------------------------------------------------------------------------------------------TTGTCGTAACC-TGCG-AAAGCAATG--CAA-CTTGCGAACACGTAC--TTAA-CACTC------GGGAATCCA-AGGGT-----------GCCTCCCTCGGGA--GCACCCTTTGTTTTCCGACAACGTCGGTGCGACTTGGCGTTC-GTT-GC--TCCCTG-CGTTGTAAAA-CTCGCT-CGGGCCAACCAA-CGTCGGGCTAA-----------ACCAACG-----CAACAAAA-AACCGGCGTGAAATGCGCCAAGGAACATGA-------AAGAGAGTGCG--CTCTTCTGG-TGT---CAGC--ACT---GCTGCG--CCAGG-ACGGG--CGTTGTCTT--CTT-GATGAGTTTATAATGACTCTCGGCAACGGATATCTCGGCTCTTACATCGATGAAGAACGTAGCAAAATGCGATACTTGGTGTGAATTGCAGAATCCCGTGAACCATCGA-GTCTT-TGAACGCAAGTTGCGCCCGAATCCTTTTGGTCGAGGGCACGTCTGCCTGGGTGTCACGTACACATGC-CTC-CCGCAAA-CCTT--CCCCCGTTTGTGGA----TGAA-GGG-C--TCGCGGGAGCAGATAATGGTATCCCGTGCT----------CTTTCCGCGCGGCTTGCCT-AAAAATAGA-GAGCCG-GTGATTAAACGTCACGCCTAGTGGTGGTTAA-CGAGGCCTAAC-GGCCA----ACCA-GTTC-GCGAC--GTG------ACTAACT-ATCCCCCGG-AAAT-----CTCACACGA--CACCTTGGACGTCTTGTAATGGA-CGTGCTATT-GTCGCGACCCCAGGTCAGGCGGGACTACCCGCTGAATTTAAGCATATCA--------------------------------------------
>Saxifraga_androsacea_(1)_A_size_25561
------------------------------------------------------------------------------------------------------------------------------------------------------------------------------------------------------------------------------------------------------------------------------------------------------------------------------------------------------------------------------------------------------------------------------------------------------------------------------------------------------------------------------------------------------------------------------------------------TGCAGAATCCCGTGAACCATCGA-GTCTT-TGAACGCAAGTTGCGCCCGAATCCTTTTGGTCGAGGGCACGTCTGCCTGGGTGTCACGTACACATGC-CTC-CCGCAAA-CCTT--CCCCCGTTTGTGGA----TGAA-GGG-C--TCGCGGGAGCAGATAATGGTATCCCGTGCT----------CTTTCCGCGCGGCTTGCCT-AAAAATAGA-GAGCCG-GTGATTAAACGTCACGCCTAGTGGTGGTTAA-CGAGGCCTAAC-GGCCA----ACCA-GTTC-GCGAC--GTG------ACTAACT-ATCCCCCGG-AAAT-----CTCACACGA--CACCTTGGACGTCTTGTAATGGA-CGTGCTATT-GTCGCGACCCCAGGTCAGGCGGGACTACCCGCTGAATTTAA----------------------------------------------------
>Saxifraga_aphylla_(2)_LT970994
----------------------------------------------------------------------------------------------------------------------------------------------CGTAACC-TGCG-AAAGCAATG--CAA-CTTGCGAACACGTAC--TTAA-CCCTC------GGGAATCCA-AGGGT-----------GCCTCCTTCGGGG--ACGCCCTTTTTT-CCCGACAACTTCGGGGCGGCTCGGCGTTC-GTT-G---GCTTGG-CGGCGTAAAA-CCYGCT-CGGGCTAACAA--CTTTCGGCTAA-----------ACCAACG-----CAACAAAA-AACCGGCGTGAAATGCGCCAAGGAACATGA-------AAGAGAGTGCG--CTCGTCTGG-KGT---CAGC--ACT---GCTACG--CTAGA-ACGGG--CGTTGTCTT--CTT-GATGAGTTTATAATGACTCTCGGCAACGGATATCTCGGCTCTTACATCGATGAAGAACGTAGCAAAATGCGATACTTGGKGTGAATTGCAGAATCCCGTGAACCATCGA-GTCTT-TGAACGCAAGTTGCGCCCGAATCCTTTTGGTCGAGGGCACGTCTGCCTGGGTGTCACGTACACATGC-CTC-CCGCAAA-CCCT--CCCCACTTTGTGG-----CGAA-GGGCC--TCGCGGGAGCAGATAATGGTATCCCGTGCC----------CTTTCCGCGCGGCTTGCCT-AAAAATAGA-GAGCCG-GTGATGAAACGTCACGCCTAGTGGTGGTTAA-CGAGGCCTGAC-GGCCG----ACCA-GTTC-GCGAC--GTG------ACTAATT-ATCCCC-GG-AAAT-----CTTACACGA--CACCTTGGACGTCCTTTAATGGA-CGTGCTATT-GTCGCGACCCCAGGTCAGGCGGGACTACCCGCTGAATTTAAGCATATCAT-------------------------------------------
>Saxifraga_aphylla_(2)_size_49356
------------------------------------------------------------------------------------------------------------------------------------------------------------------------------------------------------------------------------------------------------------------------------------------------------------------------------------------------------------------------------------------------------------------------------------------------------------------------------------------------------------------------------------------------------------------------------------------------TGCAGAATCCCGTGAACCATCGA-GTCTT-TGAACGCAAGTTGCGCCCGAATCCTTTTGGTCGAGGGCACGTCTGCCTGGGTGTCACGTACACATGC-CTC-CCGCAAA-CCCT--CCCCACTTTGTGG-----CGAA-GGGCC--TCGCGGGAGCAGATAATGGTATCCCGTGCC----------CTTTCCGCGCGGCTTGCCT-AAAAATAGA-GAGCCG-GTGATGAAACGTCACGCCTAGTGGTGGTTAA-CGAGGCCTGAC-GGCCG----ACCA-GTTC-GCGAC--GTG------ACTAATT-ATCCCC-GG-AAAT-----CTTACACGA--CACCTTGGACGTCCTTTAATGGA-CGTGCTATT-GTCGCGACCCCAGGTCAGGCGGGACTACCCGCTGAATTTAA----------------------------------------------------
>Saxifraga_arachnoidea_LN812353
------------------------------------------------------------------------------------------------------AACAAGGTTTCCGTAGGTGAACCTGCGGAAGGATCATTGTCGTAACC-TGCG-AAAGCAATG--CAA-CTTGCGAACATGTAC--TTAA-CCCTC------GGGAATCCA-AGGGT-----------GCCTCCTTCGGGG--ACGCCCTTTTTTTCACGACAACTTCGGGGCGGCTCGGCGTTC-GTT-GC--TCTCGG-CGGCGTAAAA-CCCGCT-CGGGCTAACAAA-CGTTCGGCTAA-----------ACCAACG-----CAACAAAA-AACCGGCGTGAAATGCGCCAAGGAACATGA-------AAGAGAGTGCG--CTCGTCTGG-TGT---CAGC--ACT---GCTGCG--CTAGA-ACGGG--CGTTGTCTT--CTT-GATGAGTTTATAATGACTCTCGGCAACGGATATCTCGGCTCTTACATCGATGAAGAACGTAGCAAAATGCGATACTTGGTGTGAATTGCAGAATCCCGTGAACCATCGA-GTCTT-TGAACGCAAGTTGCGCCCGAATCCTTTTGGTCGAGGGCACGTCTGCCTGGGTGTCACGTACACATGC-CTC-CCGCAAA-CCCT--CCCCACTTTGTGG-----TGAA-GGGCC--TCGCGGGAGCAGATAATGGTATCCCGTGCC----------CTTTCTGCGCGGCTTGCCT-AAAAATAGA-GAGCCG-GTGATGAAACGTCACGCCTAGTGGTGGTTAA-CGAGGCCTGAC-GGCCG----ACCA-GTTC-GCGAC--GTG------GCTAATT-ATCCCC-GG-AAAT-----CTTACACGA--CACCTTGGACG--------------------------------------------------------------------------------------------------------------------
>Saxifraga_berica_LN812360
----------------------------------------------------------------------------------------------------------------------------------------CATTGTCGTAGCC-TGCG-AAAGCAATG--CAA-CTCGTGAACACGTAC--TTAA-CCCTC------GAGAATCCA-AGGGT-----------GCCTCCTTCAGGG--ACGCCCTTTTTTTSCCGACAACTTTGGGGCGGCTCGGCGTTT-GTT-GC--TMMCGA-CGGCGTAAAA-CTCGCT-CGGGCTAACAAA-CGTTGGGCTAA-----------ACCAACG-----CAACAAAA-AACCGGCGTGAAATGCGCCAAGGAACATGA-------AAGAGAGTTCG--CTCGTTTGG-TGT---CAGC--ACT---GCTGCG--CCAGG-ACGTG--CGTTGTCTT--CTT-GATGAGTTTATAATGACTCTCGGCAACGGATATCTCGGCTCTTACATCGATGAAGAACGTAGCAAAATGCGATACTTGGTGTGAATTGCAGAATCCCGTGAACCATCGA-GTCTT-TGAACGCAAGTTGCGCCCGAATCCTTTTGGTCGAGGGCACGTCTGCCTGGGTGTCACGTACACATGC-CTC-CTGCAAA-CCTT--TCCCACTTTGTGGA----TTTA-GGGCC--TTGCGTGAGCAGATAATGGTATCCCGTGCC----------TTTCCCGCGCGGCTTGCCT-AAAAATAGA-GAGCCG-GTGATGAAACGTCACGCCTAGTGGTGGTTAA-TGAGGCCTGAC-GGCCA----ACCA-GTTC-GCGAC--GTG------ACTAGTT-ATCCCG-TG-AAAT-----CTCACACGA--CACTTTGGATGTCTTGTAAAGGA-CGTGCTATT-GTCGCGACCCCAGGTCAGGCGGGACTACCCGCTGAATTTAAGCATATC---------------------------------------------
>Saxifraga_bryoides_LN812371
------------------------------------------------------------------------------------------------------------------------------------------------------------------------------CGAACACGTAG--CTAA-CAATC------GGGGATCCA-AGCGC-----------GTCTCCCCTGGGGG-AGGCCCTTTCTT-CCC---AACGTCGGGGCGGC-------------------------------------TCGTTGCGAGTTAACGAC-CTCCGGGCCTT-----------CCCGATG-----CAACAAAA-AACCGGCGCGAAATGCGCCAAGGAACATGA-------AAGAGAGTGCG--CTCTTCCGG-CGT---CAGC-TCGC---GCTGTG--CTCGG-ACGGG--CGTCGTCTT--CTT-GATGAGTTTATAATGACTCTCGGCAACGGATATCTCGGCTCTTACATCGATGAAGAACGTAGCAAAATGCGATACTTGGTGTGAATTGCAGAATCCBGTGAACCATCGA-GTCTT-TGAACGCAAGTTGCGCCCGAATCCATCTGGTCGAGGGCACGTCTGCCTGGGTGTCACGTACACGCGT-CTC-CCGCGAA-CCTY---CCCCTTTCGAGGA----CGAA-GGGTC--TCGCGGGAGCAGATATTGGTATCCCGTGCC----------CGTTTCGCGCGGTTTGCCT-AAAAACGGA-GAGCCT-GTGACGAAACGTCACGCCTAGTGGTGGTTAA-CAAGGCCTAAC-GGCCG----ACCA-GTTC-GTGGC--GTG------CGCGTTT-GTCGCAAGG-AAGT-----CTCAGACGA--CACCTTGAACGTCCCCTAACGGGGCGTGCTACT-GTCGCGACCCCAGGTCAGGCGGGACTACCCGCTGAA---------------------------------------------------------
>Saxifraga_bulbifera_LN812372
---------------------------------------------------------------------------------------------------CGTAACAAGGTTTCCGTAGGTGAACCTGCGGAAGGATCATTGTCGTAACC-TGCG-AAAGCAATG--CAA-CTCGCGAACACGTAC--TTTA-CACTC------GGGAATCCA-GGGGT-----------GCCTCCCTCGCGA--ACACCCTTGGTTTCCCGACAACGTCGGGGCGGCCTGGCTTTC-TTT-TC--TCTCGG-CGATGTAAAA-CTCGCC-CGGGCTAACAGG-CGTAGGGCTAA-----------ACCAACG-----GAACAAAA-AACCGGCGTGAAATGCGCCAAGGAACATGA-------AAGAGAGTGCG--CTCTTTTGG-TGT---CAGC--ACT---GCTGCG--CCAGG-ACGGG--CGTTGTCTT--CTT-GATGAGTTTATAATGACTCTCGGCAACGGATATCTCGGCTCTTACATCGATGAAGAACGTAGCAAAATGCGATACTTGGTGTGAATTGCAGAATCCCGTGAACCATCGA-GTCTT-TGAACGCAAGTTGCGCCCGAATCCTTTTGGTCGAGGGCACGTCTGCCTGGGTGTCACGTACACATGC-CTC-CTGCAAA-CCTT---CCCCCTTTGTGGA----TGAA-GGGCC--TCGCGGGAGCAGATAATGGTATCCCGTGCT----------CTTTCCGCGCGGCTTGCCT-AAAAATGGA-GAGCTG-GTGATGTAACGTCACGCCTAGTGGTGGTTAA-CGAGGCCTGAC-GGCCA----ACCA-GTTC-GCGGC--GTG------ACTATTA-TTCACT-GG-AAAT-----CTCCTGCGA--CACCTTGGATGTCCTCTGATGGA-CTTGCTATT-GTCGCGACC------------------------------------------------------------------------------------
>Saxifraga_caesia_LN812373
-----------------------------------------------------------------------------------------------------TAACAAGGTTTCCGTAGGTGAACCTGCGGAAGGATCATTGTCGTAACC-TGCG-AAAGCAAAG--CAA-CTCGCGAACACGTAG--TTAA-CACTC------GGGGATCCA-AGCGC-----------GTCCTCCCCGGGGG-ACGCCCTTTCTC-CCC---AATGTCGGGTCGGCTCGGGGCTC-GTC-GC----TCGC-AGGCGGCGCG-CTCGTCGCGGGCTTACGGC-CTCCGGGCCTT-----------CCCGACG-----CAACAAAA-AACCGGCGCGGAATGCGCCAAGGAACATGA-------AAGAGAGTGCG--CTCTTCCGG-CGT---CAGC-TCGC---GCTGCG--TTCGG-ACGGG--CGTCGTCTT--CTT-GATGAGTTTATAATGACTCTCGGCAACGGATATCTCGGCTCTTACATCGATGAAGAACGTAGCAAAATGCGATACTTGGTGTGAATTGCAGAATCCCGTGAACCATCGA-GTCTT-TGAACGCAAGTTGCGCCCGAATCCATCTGGTTGAGGGCACGTCTGCCTGGGTGTCACGTACAAACGC-CTC-CCGCAAA-CCTT--CCCCCTTTTGTGGG----CGAA-GGGTC--TCGCGGGAGCAGATATTGGTATCCCGTGCC----------CGTTCCGCGCGGCTTGCCT-AAAATCGGA-GATCCG-GCGACGAAACGTCACGTCTAGTGGTGGTTGA-TGAGGCCTAAC-GGCCG----ACCA-GTTC-GCGGC--GTG------ATCGTTT-GTCGTACGG-AAGT-----CTCGGACGA--CACCTCGGACGCCCTCTAACGGG-CGTGCTACT-GTCGCGACCCC----------------------------------------------------------------------------------
>Saxifraga_conifera_(2)_LN812394
-----GTGAAGT-GTTCGGATCGCGGCGATGTGGGCGGTTCGCTGCCTGCGACGTCGCGAGAAGTCCATTGAACCTTATCATTTAGAGGAAGGAGAAGTCGTAACAAGGTTTCCGTAGGTGAACCTGCGGAAGGATCATTGTCGTAGCC-TGCG-AAAGCAATG--CAA-CTCGCGAACACGTAC--TTAA-CACTC------GGGAATCCA-GGGGT-----------GCCTCCCTCGTTGA-GCACCCTTGGTTTCCCGACAACGTCGGGGCGGCCTGGCGTTC-TTT-TC--TCCCGG-CGACGTGAAA-CTCGCT-CGGGCTAACCAA-CGCCGGGCTTA-----------ACCAACG-----CAACAAAA-AACCGGCGTGAAATGCGCCAAGGAACATGA-------AAGAGAGTGCG--CTCTTCTGG-TGC---CAGC--ACT---GCTGCG--CTAGG-ACGGG--CGTTGTCTT--CTT-GATGAGTTTATAATGACTCTCGGCAACGGATATCTCGGCTCTTACATCGATGAAGAACGTAGCAAAATGCGATACTTGGTGTGAATTGCAGAATCCCGTGAACCATCGA-GTCTT-TGAACGCAAGTTGCGCCCGAATCCTTTTGGTCGAGGGCACGTCTGCCTGGGTGTCACGTACACATGC-CTC-CCGCAAA-CCTTC-CCCCCCTTTGTGGA----TGAA-GGGCC--TCGCGGGAGCAGATAATGGTATCCCGCGCC----------ATTTCCGCGCGGCTTGCCT-AAAAATAGA-GAGCCG-GTGATGAAACGTCACGCCTAGTGGTGGTTAA-CGAGGCCTAAC-GGCCA----ACCA-GTTC-GCGAC--GAG------ACTAGTT-TTTTCCCGG-AAAT-----CTCCTGCGA--CACCTTGGACGTCCTCTAGTGGA-CGTGCTATT-GTCGCGACCCCAGGTCAGGCGGGACTACCCGCTGAATTTAAGCATATCAATAAGCGGAGGAAGAGAAACTTACAAGGATTCCCCTAGTAAC--
>Saxifraga_cuneata_LN812403
-----------------------------------------------------------------------------------------------------------------------------------------ATTGTCGTAACC-TGCG-AAAGCAATG--CAA-CTCGCGAACACGTAC--TTTA-CACTC------GTGAATCCA-GGGGT-----------GCCTCCCTCGCGA--GCACCCTTGGTTTCTCGACAACGTCGGGGCGGCCTGGCGTTC-TTT-TC--TC-CGG-CGATGTAAAA-CTCGCT-CGGGCAAACAGA-CGCCGGGCTAA-----------ACCAACG-----GAACAAAA-AACCGGCGTGAAATGCGCCAAGGAACATGA-------AAGAGAGTGCG--CTCTTCTGG-TGT---CAGC--ACT---GCTGCG--CTAGG-ACGGG--CGTTGTCTT--CTT-GATGAGTTTATAATGACTCTCGGCAACGGATATCTCGGCTCTTACATCGATGAAGAACGTAGCAAAATGCGATACTTGGTGTGAATTGCAGAATCCCGTGAACCATCGA-GTCTT-TGAACGCAAGTTGCGCCCGAATCCTTTTGGTCGAGGGCACGTCTGCCTGGGTGTCACGTACACATGC-CTC-CCGCCAA-CCTT--CCCCCCTTTGTGGA----TGAA-GGGCC--TCGCGGGAGCAGATAATGGTATCCCGTGCC----------CTTTCCGCGCGGCTTGCCT-AAAAATGGA-GAGCCG-GTGATGTAATGTCACGCCTAGTGGTGGTTAA-CGAGGCCTAAC-GGCCA----ACCA-GTTC-GCGGT--GTG------ACTGGTT-TTCACC-GG-AAAT-----CTCCTGCGA--CACCTTGGACGTCCTTTAATGGA-CGTGCTATT-GTCGCGACCCCAGGTCAGGCGGGACTACCCGCTGAATTTAAGCATATC---------------------------------------------
>Saxifraga_cymbalaria_(1)_LN812405
-------------------------------------------------------------------------------------------------------ACAAGGTTTCCGTAGGTGAACCTGCGGAAGGATCATTGTCGTAGCCTTGCG-AAAGCAAAA--CAA-CTCGTGAACGCGTAG--TCAA-CACTC------GGGGATCAA-AGAGA-----------GTCCCCCAAGG-GG-ACCCCCTTTCTT-CCC---AACGTCGCGAAGGACCGGCGCTT-GCTCGC----TCGT-CGGCGAAGCT-CTCGTCGCGAGTTGGCGGTTTTTCGGTCCCT-----------CGAGACA-----CAACCAAA-ACCCGGCGTGAAATGCGCCAAGGAACATAA-------AAGGGAGTGCC--CCCGTTCGG-CGC---CGGC-TCGC---GCCGCG--CTAGG-ACGGG--CGTCGTCTT--CTT-GATGAGTTTATAATGACTCTCGGCAACGGATATCTCGGCTCTTACATCGATGAAGAACGTAGCAAAATGCGATACTTGGTGTGAATTGCAGAATCCCGTGAACCATCGA-GTCTT-TGAACGCAAGTTGCGCCCGAATCCTTTTGGTTGAGGGCACGTCTGCCTGGGTGTCACGTACACACGC-CTC-CCCTCAAACCCT--TCCCCCTATG-GGA----CGAA-GGGCGCGTTGGGTGAGCAGAGATTGGTATCCCGTGCC----------ACTGCCGCGCGGCCTACCT-AAAATCAGG-GAGCCA-GTGATGAAACTTCACGCCTAGTGGTGGTTAA-TGAGCCCTACG-GGTCG----ACCA-GTTC-CTGGC--GTG------AGTGTTT-TTCCATCGG-AACT-----CCCGTTCGA--CACCTTGGACGTCCTCTAATGGG-CGTGCTATT-GTCGCGACCCCA---------------------------------------------------------------------------------
>S_depressa_(2)_A_size_44667
------------------------------------------------------------------------------------------------------------------------------------------------------------------------------------------------------------------------------------------------------------------------------------------------------------------------------------------------------------------------------------------------------------------------------------------------------------------------------------------------------------------------------------------------------------------------------------------------TGCAGAATCCCGTGAACCATCGA-GTCTT-TGAACGCAAGTTGCGCCCGAATCCTTTTGGTCGAGGGCACGTCTGCCTGGGTGTCACGTACACATGC-CTC-CCGCAAA-CCTT--CCCCCCTTTGTGGA----TGAA-GGG-C--TCGCGGGAGCAGATAATGGTATCCCGTGCT----------CTTTTCGTGCGGCTTGCCT-AAAAATAGA-GAGCCG-GTGATTAAACGTCACGCCTAGTGGTGGTTAA-CGAGGCCTAGC-GGCCA----ACCA-GTTC-GCGAC--GTG------ACTAACT-ATCGCCCGG-AAAT-----CTCACACGA--CACCTTGGACGTCTGGTAATGGA-CGTGCTATT-GTCGCGACCCCAGGTCAGGCGGGACTACCCGCTGAATTTAA----------------------------------------------------
>S_depressa_(2)_B_size_290
------------------------------------------------------------------------------------------------------------------------------------------------------------------------------------------------------------------------------------------------------------------------------------------------------------------------------------------------------------------------------------------------------------------------------------------------------------------------------------------------------------------------------------------------------------------------------------------------TGCAGAATCCCGTGAACCATCGA-GTCTT-TGAACGCAAGTTGCGCCCGAATCCTTTTGGTCGAGGGCACGTCTGCCTGGGTGTCACGTACACATGC-CTC-CCGCAAA-CCTT--CCCCCGTTTGTGGA----TGAA-GGG-C--TCGCGGGAGCAGATAATGGTATCCCGTGCT----------CTTTCCGCGCGGCTTGCCT-AAAAATAGA-GAGCCG-GTGATTAAACGTCACGCCTAGTGGTGGTTAA-CGAGGCCTAAC-GGCCA----ACCA-GTTC-GCGAC--GTG------ACTAACT-ATCCCCCGG-AAAT-----CTCACACGA--CACCTTGGACGTCTTGTAATGGA-CGTGCTATT-GTCGCGACCCCAGGTCAGGCGGGACTACCCGCTGAATTTAA----------------------------------------------------
>Saxifraga_discolor_LN812411
-----------------------------------------------------------------------------------------------------------------------------------------ATTGTCGTAACCT-GCG-AAAGCAAGG--CAA-CTCGCGAACACGTAC--TTTA-CACTC------GGGAATYGA-AGGGT-----------GTCTCCCCCGGGA--AAGCCCTTCCTT-CCCGGCAACGTCGGGTCGGCTCGGCGCTC-GTT-GC-TTTCCGA-CGAAGTAACA-CTCGTT-TGGGCTAGCGAC-CGTCGGGCTTG----------TCCCTACG-----CAACAAAAAAACCGGCGCGAAATGTGCCAAGGAACATGA-------AAGAGAGTGCG--CTCTTCTGG-CGT---CAGC--ACT---GCTGCG--CTGGG-ATGGG--CGTTGTCTT--CTT-GATGAGTTTATAATGACTCTCGGCAACGGATATCTCGGCTCTTACATCGATGAAGAACGTAGCAAAATGCGATACTTGGTGTGAATTGCAGAATCCCGTGAACCATCGA-GTCTT-TGAACGCAAGTTGCGCCCGAATCCTTTTGGTCGAGGGCACGTCTGCCTGGGTGTCACGTACACGCGC-CTC-CCGTAAAACCTT--CCCCCTTTTGTGGT----TGAA-GGGAC--TTGCGGGAGCAGATAATGGTATCCCGTGCT----------CTTTCCGCGCGGCTTGCCT-AAAGACAGA-GAACCG-GCGATGAAACGTCACGCCTAGTGGTGGTTAA-CGACGCCTAAC-GGCCG----ACCA-GTTC-GCGAC--GTG------ACTAGTT-ATCCCC-GG-AAAT-----CTCATACGA--CACCTCGGACGTCCTCTAATGGG-CGTGCTATT-GTCGCGACCCCAGGTCAGGCGGGACTACCCGCTGAATTTAAGCATATCA--------------------------------------------
>Saxifraga_discolor_A_size_58258
------------------------------------------------------------------------------------------------------------------------------------------------------------------------------------------------------------------------------------------------------------------------------------------------------------------------------------------------------------------------------------------------------------------------------------------------------------------------------------------------------------------------------------------------------------------------------------------------TGCAGAATCCCGTGAACCATCGA-GTCTT-TGAACGCAAGTTGCGCCCGAATCCTTTTGGTCGAGGGCACGTCTGCCTGGGTGTCACGTACACGCGC-CTC-CCGTAAAACCTT--CCCCCTTTTGTGGT----TGAA-GGGAC--TTGCGGGAGCAGATAATGGTATCCCGTGCT----------CTTTCCGCGCGGCTTGCCT-AAAGACAGA-GAACCG-GCGATGAAACGTCACGCCTAGTGGTGGTTAA-CGACGCCTAAC-GGCCG----ACCA-GTTC-GCGAC--GTG------ACTAGTT-ATCCCC-GG-AAAT-----CTCATACGA--CACCTCGGACGTCCTCTAATGGG-CGTGCTATT-GTCGCGACCCCAGGTCAGGCGGGACTACCCGCTGAATTTAA----------------------------------------------------
>Saxifraga_erioblasta_LN812415
------------------------------------------------------------------------------------------------------------------------------------------------------------------TG--CAA-CTCGCGAACACGTAC--TTTA-CACTC------GGGAATCCA-GGGGT-----------GCCTCCCTCGCGA--ACACCCTTGGTTTCCCGACAACGTCGGGGCGGCATGGCGTTC-TTT-TC--TCCCGG-TGACGTAAAA-CTCGCT-CGGGATAACTAA-CGCCCGGCTAA-----------ACCAACG-----CAACAAAA-AACCGGCGTGAAATGCGCCAAGGAACATGA-------AAGAGAGTGCG--CTCTTCTGG-TGT---CAGC--ACT---GCTGCG--CCAGC-ACGGG--CGTCGTCTT--CTT-GATGAGTTTATAATGACTCTCGGCAACGGATATCTCGGCTCTTACATCGATGAAGAACGTAGCAAAATGCGATACTTGGTGTGAATTGCAGAATCCCGTGAACCATCGA-GTCTT-TGAACGCAAGTTGCGCCCGAATCCTCTTGGTCGAGGGCACGTCTGCCTGGGTGTCACGTACACATGC-CTC-CCGCAAA-CCTT--CCTCCCTTTGTGGA----TGAA-GGGCC--TCGCGGGTGCAGATAATGGTATCCCGTGCC----------CTTTCCGCGCGGCTTGCCT-AAAAATGGA-GAGCCA-GTGATGTAACGTCACGCCTAGTGGTGGTTAA-CGGGGCCTAAC-GGCCA----ACCA-GTTC-GCGGC--GTG------ACTAGTC-TTCATC-GG-AAAT-----CTCCCACGA--CACCTTGGACGTCCTCTAATGGA-CGTGCTATT-GTCGCGACCCCAGGTCAGGCGGGACTACCCGCTGA----------------------------------------------------------
>Saxifraga_eschscholtzii_(1)_LN812416
--------------------------------------------------------------------------------------------------TCGTAACAAGGTTTCCGTAGGTGAACCTGCGGAAGGATCATTGTCGTAACC-TGCG-AAAGCAACA--CGA-CTCGCGAACACGTAG--TTAA--ACTC------GGGGATCCG-AGCGC-----------GTCTCCTCCGGGC--ACGCTCTCGGTT-CCC---AACGCCGGAGTGGCTCGGCGTCT-GCC-GC----TCGC-CGACGAAGCA-TTCGTCGCGGGCCGGCGTTCGTCCGGGCTGT-----------CCCGACA-----CAACAAAA-ACCCGGCGTGAAATGCGCCAAGGAACATAA-------AAGAGAGCGCA--TTCGTCCGG-TGC---CAGC-WCGC---GCTGCG--CTCGG-ACGGG--TGCCGTCTT--CTT-GATGAGTTTATAATGACTCTCGGCAACGGATATCTCGGCTCTTACATCGATGAAGAACGTAGCAAAATGCGATACTTGGTGTGAATTGCAGAATCCCGTGAACCATCGA-GTCTT-TGAACGCAAGTTGCGCCCGAATCCTTCTGGTTAAGGGCACGTCTGCCTGGGCGTCACGTACACACGT-CTC-CCACAAT-CCTT---CGCCCCTTGCGGA----CGGA-GGGTC--CCGTGCGAGCAGAGATTGGCATCCCGCGCT----------CTCGAGGCGCGGCTTGCCT-AAAAACGGA-GAGCCA-GTGATGAAACGTCACGTCTAGTGGTGGTTAG-TGTGCCTYGAC-GGCCG----ACCA-GTTC-GCGGC--GTG------AATGTTT-GTCGCTCGG-AAAG-----CTCGACCGA--CACCTCGAACGTCGTCTAATCGG-CGTGCTACT-GTCGCGACCCCAGGTCAGGCG------------------------------------------------------------------------
>Saxifraga_facchinii_LT970995
------------------------------------------------------------------------------------------------------TACAAGGTTTCCGTAGGTGAACCTGCGGAAGGATCATTGTCGTACTC-TGCG-AAAGCAATG--CAA-CTCGCGAACGCGTAC--TTAA-CCCTC------GAGAATCCA-AGGGT-----------GCTTCCTTCGGGA--ATGCCTTTTTTTTCCCGACAACTTCGGCGCGGCTCGGCGTTC-GTT-GC--TCCCGA-CGGTGTAAAA-CTCGCT-CGGGCTAACAAA-CGTTGGGCCTA-----------ACCAACG-----TAACAAAA-AACCGGCGTGAAATGCGCCAAGGAACATAA-------AAGAGAGTGCG--TTCGTCTGG-TGT---CAGC--AGT---GTTGCG--CCAGG-ACGGG--CGTTGTCTT--CTT-GATGAGTTTATAATGACTCTCGGCAACGGATATCTCGGCTCCTACATCGATGAAGAACGTAGCAAAATGCGATACTTGGTGTGAATTGCAGAATCCCGTGAACCATCGA-GTCTT-TGAACGCAAGTTGCGCCCGAATCCTTTTGGTCGAGGGCACGTCTGCCTGGGTGTCACGTACACATGC-CTC-CCGCAAA-CCTT--TCCCACTTTGTGGA----TTTA-GGGTC--TTGTGGGAGCAGATAATGGTATCCCGTCCT----------CTTTTCGTGCGGCTTGCCT-AAAAATAGA-GAGCCG-GTGATGAAAAGTCACGCCTAGTGGTGGTTAA-CGAGGCCTGAC-GGCCA----ACCA-GTTC-GCGAC--GTG------ACCAATT-ATCCCC-GC-AAAT-----CTCATACGA--CACCTTGAACGTTCTGTAATGGA-CGTGCTATT-GTCGCGACCCCAG--------------------------------------------------------------------------------
>Saxifraga_felineri_LN812419
----------------------------------------------------------------------------------------------------------------------------------------CATTGTCGTAACC-TGCG-AAAGTAAAG--CAA-CTCGCGAACACGTAG--TCAA-CACTC------GGGGATCCG-AGCGC-----------GTCCTCCCCGGGGG-ACGCCCTTTCTC-CCC---AAAGTCGGGGCGGCCCGGCGCTC-GTT-GC----TCGC-AGGCGGCGCG-ATTGTCGCGAGCTAACGGC-CTTCGGGCCTT-----------CCCGACG-----CAACAAAA-AACCGGCGCGGAATGCGCCAAGGAATATGA-------AAGAGAGTGCG--ATCTTCCGG-CGT---CAGC-TCGC---GCTGCG--CTCGG-ACGGG--CGTCGTCTT--CTT-AATGAGTTTATAATGACTCTCGGCAACGGATATCTCGGCTCTTACATCGATGAAGAACGTAGCAAAATGCGATACTTGGTGTGAATTGCAGAATCCCGTGAACCATCGA-GTCTT-TGAACGCAAGTTGCGCCCGAATCCATCTGGTTGAGGGCACGTCTGCCTGGGTGTCACGTACACGCGC-CTC-CCGCCAA-CCTT--CCCCTTTATGCGGA----CGAA-GGGTC--TCGCGGGAGCAGATGTTGGTATCCCGTGCC----------TGTTTCGCGCGGCTTGCTT-AAAAACGGA-GATCCG-GCGATGAAATGTCGCGTCTAGTGGTGGTTGA-TGAGGCATAGC-CGCCG---AACCATGTGCTTCGGC--GCG------ATCGTTT-GTCGCAGGA-AAGT-----CTCGGACGA--CACCTCGGACGCCCCCTAACGGG-CGTGTTACT-GTCGCGACCCCAGGTCAGGCGGGACTACCCGCTGAATTTAAGCATATC---------------------------------------------
>Saxifraga_globulifera_(1)_LN812437
--------------------------------------------------------------------------------------------------TCGTAACAAGGTTTCCGTAGGTGAACCTGCGGAAGGATCATTGTCGTAACC-TGCG-AAAGCAATG--CAA-CTCGCGAACCCGTAC--TTTA-CACTC------GGGAATCCA-GGGGT-----------GCCTCCCTCGCGA--ACACCCTTGGTTTTCGGACAACGTTGGGGCGGCATGGCGTTC-TTT-TC--TCCCGG-CGACGTAAAA-CTCGAT-CGGGCTAACAAA-CGCYGGGCTAA-----------ACCAACG-----CAACAAAA-AACCGGCGTGAAATGCGCCAAGGAACATGA-------AAGAGAGTGCG--CTCTTCTGG-TGT---CAGC--ACT---GCTGCG--CCAAG-ACGGG--CGTTGTCTT--CTT-GATGAGTTTATAATGACTCTCGGCAACGGATATCTCGGCTCTTACATCGATGAAGAACGTAGCAAAATGCGATACTTGGTGTGAATTGCAGAATCCCGTGAACCATCGA-GTCTT-TGAACGCAAGTTGCGCCCGAATCCTTTTGGTCGAGGGCACGTCTGCCTGGGTGTCACGTACACATGC-CTC-CCGCAAA-CCTT---CCCCCTTTGTGGA----AGAA-GGGCC--TCGCGGGAGCAGATAATGGTGTCCCGTGCC----------CTTTTCGCGCGGCTTGCCT-AAAAATGGA-GAGCCG-GTGATGTAGCGTCACGCCTAGTGGTGGT-AA-CGAGGCCTAAC-GGCCA----ACCA-GTTC-GCGGC--GTG------ACTAGTT-TTCACC-GG-AAAT-----CTCCTGCGA--CACCTTGGACGTCCTCTAACGGA-CATGCTAT-----------------------------------------------------------------------------------------------
>Saxifraga_hirculus_var_hirculus_(2)_LN812450
----------------------------------------------------------------------------------------------------GTAACAAGGTTTCCGTAGGTGAACCTGCGGAAGGATCATTGTCGTAACC-TGCG-AAAGCAAAA--CGA-CTCGCGAACACGTAG--TTA--CAATC------GGGGATCCA-AGCGY-----------GTCTCCCTAGGGGT-ACGCTCTTGTTT-CCC---AACGTCGGGATGGTTAGGCGTTT-GCC-GC----TCGT-CGGCGAAGTA-TTCGTCGTGAGTTGGCATTTCTCCTCGCTTT----------GCCCGACGCA---CAACAAAA-ACCCGGCGCGAAATGCGCCAAGGAATATAA-------AAGAGAGCGCA--CTCTTTCGG-TGC---TAGC-TTGC---GCTGCA--CTCGG-AYGGG--TGYCGTCTT--CTT-GATGAGTTTATAATGACTCTCGGCAACGGATATCTCGGCTCTTACATCGATGAAGAACGTAGCAAAATGCGATACTTGGTGTGAATTGCAGAATCCCGTGAACCATCGA-GTCTT-TGAACGCAAGTTGCGCCCGAACCCTTCGGGTTGAGGGCACGTCTGCYTGGGCGTCACGTACGCATGT-CTC-TCACAAC-CCTT---CGCCCCTTGCGGA----CGTA-GGGCT--TCGTGCGAGCAGAGATTGGTATCCCGTGCT----------CTCGAGGCGCGGCTTACCT-AAAAATAGA-GAGCCA-GTGACAAAGCGTCACGTCTAGTGGTGGTTAA-TGTGCCTTTAC-GGCCG----ACCA-GTTC-GCGGC--GTG------AATGCTT-GTCGCTTGG-AAAG-----CTCGATCGA--CACCTTGAGCATCGTCAAATCGG-TGTGCTACT-GTCGCGACCC-----------------------------------------------------------------------------------
>Saxifraga_hypnoides_(2)_LT970996
----------------------------------------------------------------------------------------------------------------------------------------CATTGTCGTAACC-TGCG-AAAGCAATG--CAA-CTCGCGAACACGTAC--TTTA-CACTC------GTGAATCCA-GGGGT-----------GCCTCCCTCGTGA--ACACCCTTGGTTTCTCGACAACGTCGGGGCGGCCTGGCGTTC-TTT-TC--TCCCGG-CGACGTAAAA-CTCGCT-CGGGCAAACAGA-CGCCGAGCTAA-----------ACCAACG-----GAACAAAA-AACCGGCGTGAAATGCGCCAAGGAACATGA-------AAGAGAGTGCG--CTCTTCTGG-TGT---CAGC--ACT---GCTGCG--CTAGG-ATGGG--CGTTGTCTT--CTT-GATGAGTTTATAATGACTCTCGGCAACGGATATCTCGGCTCTTACATCGATGAAGAACGTAGCAAAATGCGATACTTGGTGTGAATTGCAGAATCCCGTGAACCATCGA-GTCTT-TGAACGCAAGTTGCGCCCGAATCCTTTTGGTCGAGGGCACGTCTGCCTGGGTGTCACGTACACATGC-CTC-CCGCAAA-CCTT--CCCCCCTTTGTGGA----TGAA-GGGCC--TCRCGGGAGCAGATAATGGTATCCCGTGCC----------CTTTCTGCGCGGCTTGCCT-AAAAATGGA-GAGCCG-GTGATGTAACGTCACGCCTAGTGGTGGTTAA-CGAGGCCTAAC-GGCCA----ACCA-GTTC-GCGGC--GTG------ACTGGTT-TTCACC-GG-AAAT-----CTCTTGCGA--CACCTTGGACGTCCTTTATTGTA-CGTGCTATT-GTCGCGACCCCAGGTCAGGCGGGACTACCCGCTGAATTTAAGCATATCA--------------------------------------------
>Saxifraga_irrigua_LN812457
---GGTGA-AGT-GTTCTGATCGCGGCGATGTGGGCGGTTCGCTGCCTGCGACGTCGCGAGAAGTCCATTGAACCTTATCATTTAGAGGAAGGAGAAGTCGTAACAAGGTTTCCGTAGGTGAACCTGCGGAAGGATCATTGTCGTAACC-TGCG-AAAGCAACG--CAA-CTCGCGAACACGTAC--TTAA-CACTC------AGGAATCCA-AGGGT-----------GTCTCCCTTGGGA--ACACCCTTTGTTTCCAGACAACGTCGGGGCGGCTTGGCGTTC-GTT-GC--TCCCTG-CGGTGTAAAA-CTCGCT-CGGGCCAACAAA-CGCCAGGCTAT-----------ACCAACG-----AAACAAAA-AACCGGCGTGAAATGCGCCAAGGAACATGA-------AAGAGAGTGCG--CTCTTCTGG-TGT---CAGC--ACT---GCTGCG--CTAGA-ACGGG--CGTTGTCTT--CTT-GATGAGTTTATAATGACTCTCGGCAACGGATATCTCGGCTCTTACATCGATGAAGAACGTAGCAAAATGCGATACTTGGTGTGAATTGCAGAATCCCGTGAACCATCGAAGTCTTTTGAACGCAAGTTGCGCCCGAATCCTTTTGGTCGAGGGCACGCCTGCCTGGGTGTCACGTACACATGC-CTC-CCGCAAT-CCTT--TCAACCTTTGTGGA----TGAA-GGGCC--TCGCGGGAGCAGATAATGGTATCCCGTGCT----------CTTTCTGTGCGGCTTGCCT-AAAAATGGA-GAGCCG-GTGATTGAACGTCACGCCTAGTGGTGGTTAA-CGAGGCCTGAC-GGTCA----ACCA-GTTC-GCGAC--GTG------ACTAGTT-ATCCCC-GG-AAGT-----CTCATACGA--CACCTTGGACGTCCTGCAACGGA-CGTGCTATT-GTCGCGACCCCAGGTCAGGCGGGACTACCCGCTGAATTTAAGCATATCAATA-AG-CGGAGGAAGAGAAACTTACAAGGATTCCCCTAGTAAC
>Saxifraga_italica_LN812459
TTCGGTGAAAGT-GTTCGGATCGCGGCGATGTGGGCGGTTCGCTGCTTGCGACGTCGCGAGAAGTCCATTGAACCTTATCATTTAGAGGAAGGAGAAGTCGTAACAAGGTTTCCGTAGGTGAACCTGCGGAAGGATCATTGTCGTAACC-TGCG-AAAGCAATG--CAA-CTTGCGAACACGTAC--TTAA-CACTC------GGATAACCGTAGGGT-----------GTCTCCCTTGGGA--ACACCCTTTGTTTCCCGACAACGTCGTGGCGACTCGGCGTTC-GTT-GC--TCRCAG-CGACGTAAGA-CTCGCT-CGGGACAACAAA-CGCCGGGCTGA-----------ACCAACG-----CAACAAAA-AACCGGCGTGAAATGCGCCAAGGAACATGA-------AAGAGAGTGCG--CTCTTCTGG-TGT---CAGC--ACT---GCTGCG--CTAGG-ACGGG--CGTTGTCTT--CTT-GATGAGTTTATAATGACTCTCGGCAACGGATATCTTGGCTCTTACATCGATGAAGAACGTAGCAAAATGCGATACTTGGTGTGAATTGCAGAATCCCGTGAACCATCGA-GTCTT-TGAACGCAAGTTGCGCCCGAATCCTTTTGGTCGAGGGCACGTCTGCCTGGGTGTCACGTACACATGC-CTC-CCGCAAA-CCTT--CACCCCTTTGTGGA----TGAA-GGG-C--TCGCGGGAGCAGATAATGGTATCCCGTGCT----------CTTTTCGTGCGGCTTGCCT-AAAAATAGA-GAGCCG-GTGATTAAACGTCACGCCTAGTGGTGGTTAA-CGAGGCCTAAC-GGCCA----ACCA-GTTC-GCGAC--GTG------ACTAACT-ATCCCCCGG-AAAT-----CTCACACGA--CGCCTTGGACGTCCGGTAATGGA-CGTGCTATT-GTCGCGACCCCAGGTCAGGCGGGACTACCCGCTGAATTTAAGCATATCAATA-AGCCGGAGGAAGAGAAACTTACAAGGATTCCCCTAGTAAC
>Saxifraga_italica_A_size_1839
------------------------------------------------------------------------------------------------------------------------------------------------------------------------------------------------------------------------------------------------------------------------------------------------------------------------------------------------------------------------------------------------------------------------------------------------------------------------------------------------------------------------------------------------------------------------------------------------TGCAGAATCCCGTGAACCATCGA-GTCTT-TGAACGCAAGTTGCGCCCGAATCCTTTTGGTCGAGGGCACGTCTGCCTGGGTGTCACGTACACATGC-CTC-CCGCAAA-CCTT--CACCCCTTTGTGGA----TGAA-GGG-C--TCGCGGGAGCAGATAATGGTATCCCGTGCT----------CTTTTCGTGCGGCTTGCCT-AAAAATAGA-GAGCCG-GTGATTAAACGTCACGCCTAGTGGTGGTTAA-CGAGGCCTAAC-GGCCA----ACCA-GTTC-GCGAC--GTG------ACTAACT-ATCCCCCGG-AAAT-----CTCACACGA--CGCCTTGGACGTCCGGTAATGGA-CGTGCTATT-GTCGCGACCCCAGGTCAGGCGGGACTACCCGCTGAATTTAA----------------------------------------------------
>Saxifraga_juniperifolia_LM654416
------------------------------------------------------------------------------------------------AGTCGTAACAAGGTTTCCGTAGGTGAACCTGCGGAAGGATCATTGTCGTAACC-TGCG-AAAGCAAAG--CAA-CTCGCGAACACGTAG--TCAA-CACTC------GGGGATCCA-AGTGC-----------GTCCTCCCCGGGGG-ACGCCCTTTCTC-CCC---AAAGTCGGGGCGGCTCGGTGCTC-GTT-GC----TCGC-AGGCGGTGCG-ACCGTCGCGAGCTCACGAT-CTCCGGGCCTT-----------CCCGGCG-----CAACAAAA-AACCGGCGCGGAATGCGCCAAGGAACATGA-------AAGAGAGTGCG--GTCTTCCGG-CGT---CAGC-TCGC---GCTGCG--CTCGG-ACGGG--CGTCGTCTT--CTT-GATGAGTTTATAATGACTCTCGGCAACGGATATCTCGGCTCTTACATCGATGAAGAACGTAGCAAAATGCGATACTTGGTGTGAATTGCAGAATCCCGTGAACCATCGA-GTCTT-TGAACGCAAGTTGCGCCCGAATCCATCTGGTTGAGGGCACGTCTGCCTGGGTGTCACGTACACGCGC-CTC-CCGCGAA-CCTT--TCCCCTTTTTCGGA----CGAA-GGGTC--TCGCTGGAGCAGATGTTGGTATCCCGTGCC----------CGTTCCGCGCGGCTTGCCT-AAAAACGGA-GATCCG-GCGACGAAACGTCGCGTCTAGTGGTGGTTGA-TGAGGCCTAAC-GGCCG---AACCA-GTTC-GCGGC--GCG------ATCGTTT-GTCGCACGG-AAGT-----CTCGGACGA--CACCTCGGACGCCCCTTAACGGG-CGTGCTACT-GTCGCGACC------------------------------------------------------------------------------------
>Saxifraga_korshinskyi_LM654417
---------------------------------------------------------------------------------------------------CGTAACAAGGTTTCCGTAGGTGAACCTGCGGAAGGATCATTGTCGTAACC-CGCT-AAAGCAAAG--CAA-CTTGTGAACATGTAG--TTAA--ACCA------AGGGATTCA-AGGGC-----------ATCCCCTTTGGGT--ACGCCCTTTCTT-CCC---AACGTCGGGACGGCTTGTTGTTT-GCT-------------------ATG-CT------------------TTCCAAGCTGT-----------CCGGGCG-----CAACAAAA-ACCCGGCGCAAAATGCGCCAAGGAATATAA-------AAGAATGTGCA--TTCTTTCGG-TGA---TCCC-GTGC---GGACCA--CTCGG-ACGGA--TGTGTTCTT--CTT-GATGAGTTTATAATGACTCTCGGCAACGGATATCTCGGCTCTTACATCGATGAAGAACGTAGCAAAATGCGATACTTGGTGTGAATTGCAGAATCCCGTGAACCATCGA-GTCTT-TGAACGCAAGTTGCGCCCAAATCCATCCGGTTGAGGGCACGTCTGCCTGGGTGTCACGTACACAAGG-CTC-CCACAAA-CCTT----CCCTGCTTTAGA----CGAA-GGGCG--TTGTGCGAGCTGAGATTGGTCTCCCGGGCT----------TGTTCTGCGCGGCTAACCT-AAAATCAGA-G--CCA-GTGACAAAACGTCACGTCTAGTGGTGGTTAA-TGAGCCTTAAG-GGTCG----ACCA-GTTC-GCGGC--GTG------AATGTTT-GTCACCTGA-AAAG-----CTCAATTGA--CACCTCGAACGTCT--TAATCGG-CGTGCTACT-GTCGCGACCCCA---------------------------------------------------------------------------------
>Saxifraga_magellanica_LN812476
----------------------------------------------------------------------------------------------------------------------------------------CATTGTCGTAACC-TGCG-AAAGCAATG--CAA-CTCGCGAACACGTAC--TTTA-CACTC------GKGAATCCW-GGGGT-----------GCCTCCCTCGSGA--ACACCCTTGGTTTCCCGACAACGTYGGGGCGGCCTGGCKTTY-TTT-TC--TCCCGG-CGACGTAAAA-CTCGCT-CGGGCWAACARR-CGCCGRGCTAA-----------ACCAACG-----CAACAAAA-AACCGGCGTGAAATGCGCCAAGGAACATGA-------AAGAGWGTGCG--CTCTTCTGG-TGT---CAGY--ACT---RCTGCG--CYAGG-AYGGG--CGTTGTCTT--CTT-GATGAGTTTATAATGACTCTCGGCAACGGATATCTCGGCTCTTACATCGATGAAGAACGTAGCAAAATGCGATACTTGGTGTGAATTGCAGAATCCCGTGAACCATCGA-GTCTT-TGAACGCAAGTTGCGCCCGAATCCTTTTGGTCGAGGGCACGTCTGCCTGGGTGTCACGTACACATGC-CTC-CCGCAAA-CCTTC-CCCCCCTTTGTGGA----TGAA-GGGCC--TCGCGGGAGCAGATAATGGTATCCCGTGCC----------CTTTYYGCGCGGCTTGCCT-AAAAATGGR-GAGCCG-GTGAYGTAACGTCACGCCTAGTGGTGGTTAA-CGAGGCCTAAC-GGCCA----ACCA-GTTC-GCGGC--GTG------AYTRGTT-TTCACC-GG-AAAT-----CTCYTGCGA--CACCTTGGACGTCCTCTAWTGKA-CGTGCTATT-GTCGCGACCCCAGGTCAGGCGGGACTACCCGCTGAATTTAAGCATATC---------------------------------------------
>Saxifraga_mertensiana_LM654418
-------------------------------------------------------------------------------------------------------------------------------------------------AACC-TGCACAAAGCAGAA--CAA-CTCGTGAACATGTAA--TCGC-AACCG------ACGAACTTAGGAATG---------CTYTCTCTTTTGGTGG-GATTCCTTTGTT-CGC---AATGTCAAGGTATCTCATCGTAG-CCC------------ATCCACGCTT-GTTGTT-GGAGCT-ACGTT-TGCCCGGCTGA-----------CTTGACATGAACAAACAACA-ACCCGGCGTGAAATGCGCCAAGGAACTTTA-------AAGAATGCACA--TCTGTCCCG-TGT---TTGC-TTGC---GCAACA---TTGG-AGGGA--TGTTATCTT--CTT-GATG--TCTTTAATGACTCTCGGCAACGGATATCTCGGCTCTTACATCGATGAAGAACGTAGCGAAATGCGATACTTGGTGTGAATTGCAGAATCCCGTGAACCATCGA-GTCTT-TGAACGCAAGTTGCGCCCAAATCCATCTGGTCGAGGGCACGTCTGCCTGGGTGTCACGTRCACGCGG-CTC-ACACTAA-CCCT--CTCCTTTTCAAGGG----CGAC-GGAT---CCGTGCGAGCAGAGATTGGCCTCCCGTGCTT---------CGAATGGCACGGTTTGCCT-AAAAAT-GA-GTACCG-GTGATGAAGTTTCACGCCAAGTGGTGGTTCA-TCAACCCTAAG-GGTTT----GCCA-GTTC-GCGTC--GTG------AAAGCCC-ATCACTCGG-AAAG-----CTTGATAGA--CACCTTGAACGTC---TAATTTG--ACGCTATT-GTCGCGACCCCAGGTCAGGCGGGATTACCCGCTGAATTTAAGCATATC---------------------------------------------
>Cascadia_nuttallii_(2)_LM654339
------------------------------------------------------------------------------------------------------------------------------------------TTGTCGTAAAC-TGC--ATAGCAGTC--CAA-CTTGTGAACGTGTAG--TGAAACATAA--AGGGGAGAGAAGAC-TTGT-----------GCTTGTTTT---------CCCTTAAG--------GTCCCGAT--GCGTTCGTGGTCC-GTT-GCTCCGCAA-ACAAATGC------TGTCTGTTGGTGCAGGC---------CACGTGCA-CTCTCGACCTGA-----TAACAAA--CACCGGCACGAACTGTGCCAAGGAGTTTAA-------AAGAGAAAGCT--CTCCTCAAT-TGC---RACGTCCCTGTGGCCGAG--CAATG-ACGGT-GCGCTTTCTT--CTT-GTA--GTCTTTAATGACTCTCGGCAACGGATATCTCGGCTCTCGCATCGATGAAGAACGTAGCGAAATGCGATACTTGGTGTGAATTGCAGAATCCCGTGAACCATCGA-GTTTT-TGAACGCAAGTTGCGCCCGAAGCCATCCGGTGGAGGGCACGTCTGCCTGGGCGTCACGTACACATGC-CTC-CCCAAGT--ACA----CTCCGATATCG----GATTG-GGAATC-TTGGCCGAGCAGAGAATGGCCTCCCGTGCTCT-------CTTATGAGTGCGGCTGACCC-AAACAC-GA-GCACCGAGCGACAATATGTCACGACAAGTGGTGGTTGA-CAAGGCC-AGA-TCGAGT-------------CGTGT--GCG------ATTGTTG-TTACGGTGA-CAAG--ATACTTTTAGGG--CTCCCGACACGTCT---GAATGA-CG--CTTAT-GTCGCGACCCCAGGTCAGGCGGGATTACCCGCTGAGTTTAAGCATATC---------------------------------------------
>Cascadia_nuttallii_(1)_LM654340
------------------------------------------------------------------------------------------------------------------------------------------------------------------------A-CTTGTGAACGTGTAG--TGAAACATAA--AGGGAAGAGGAGRC-TTGT-----------GCTTGTTTT---------CCCTTTAG--------GTCCTGAT--GTGTTCGTGGTCC-GTT-GCTCCGCAA-ACGAATGT------TGTCTGTTGGTGCAGGC--------CCACGGGCA-CTCTCGATCTGA-----TAACAAA--CACCGGCACGAACTGTGCCAAGGAGTTTAA-------AAGAGAAAGCT--CTCCTCAAT-TGC---GACGTCCCCGAGGCCGAG--CAATG-ATGGT-GCGCTTTCTT--CTT-GTA--GTCTTTAATGACTCTCGGCAACGGATATCTCGGCTCTCGCATCGATGAAGAACGCAGCGAAATGCGATACTTGGTGTGAATTGCAGAATCCCGTGAACCATCGA-GTTTT-TGAACGCAAGTTGCGCCCGAAGCCATCCGGTGGAGGGCACGTCTGCCTGGGTGTCACGTACACACGC-CTC-CCCAAGT-CCCA----CTCCGATATCG----GATCG-GGAATC-TTGGCCGAGCAGAGAATGGCCTCCCGTGCTCT-------CTTATGAGCGCGGCTGACTC-AAACAC-GA-GCACCGAGCGACAATATGTCACGACAAGTGGTGGTTGA-CAAGGCC-AGA-TCGAGT-------------CGTGT--GCG------ATTGTTG-CTACGGTGA-CAAG--ATACTTTTAGGG--CTCCCGACACGTCT---GAACGA-CG--CTCAT-GTCGCGACCCCAGGTCAGGCGGGATTACCCGCTGAGTTTAAGCATATCAATA-----------------------------------------
>Saxifraga_oppositifolia_(2)_LM654419
----------------------------------------------------------------------------------------------------------------CCGTAGGTGAACCTGCGGAAGGATCATTGTCGTAACC-TGCG-AAAGCAAAG--CAA-CTCGCGAACACGTAG--TTAA-CACTC------GGGGATCCA-AGCGC-----------GTCCTCCCCGGGGG-GCGCCCTTTCTC-CCC---AAAGTCGGGGCGGCTCGGTGCTC-GTT-GC----TCGT-KGGCGGCGCV-CCCGTCGCGAGCTTACGGC-YTCCGGGCCTY-----------CCCGACA-----CAACAAAA-AACCGGCGCGGAATGCGCCAAGGAAAATGA-------AAGAGAGTGCG--CCTGTCCGG-CTT---CGGC-TCGC---GCTGCG--CTCGG-ACGGG--CGCCGTCTT--CTT-GATGAGTTTATAATGACTCTCGGCAACGGATATCTCGGCTCTTACATCGATGAAGAACGTAGCAAAATGCGATACTTGGTGTGAATTGCAGAATCCCGTGAACCATCGA-GTCTT-TGAACGCAAGTTGCGCCCGAATCCATCTGGTTGAGGGCACGTCTGCCTGGGTGTCACGTACGCACGC-CTC-CCGCAAA-CCTT--CCCATTTTTGTGGA----CGAA-GGGTC--TCGCGGGAGCAGATATTGGTATCCCGTGCC----------CGTTCCGCGCGGCTTGCCT-AAAAACGGA-GATCCG-GCGRCGAAACGTCACGTCTAGTGGTGGTTGA-TGAGGCCTAAC-GGCCG----ACCA-GTTC-GCGGC--GTG------ATCGTTT-GTCGCACGG-AAGT-----CTCGGACGA--CACCTTGGACGCCCTCTAACGGG-CGTGCTACT-GTCGCGACCCCAGGTCAGGCGG-----------------------------------------------------------------------
>Saxifraga_osloensis_(2)_AF087638_AF067608
---------------------------------------------------------------------------------------------------------------------------------------------TCGTAACCT-GCG-AAAGCAAGG--CAA-CTCGCGAACACGTAA--TTTA-CACTC------GGGAATCGA-AGGGT-----------GTCTCCCCCGGGA--AAGCCCTTCCTT-CCCGAAAACGTCGGTTCGGCTCGGCGCTC-GTT-GCTTTTCCTA-CGACGTAACA-CTCGTT-TGGGCCAGCGAC-CGTCGGGCTTG----------TCCCTACG-----CAACAAAAAAACCGGCGCGAAATGTGCCAAGGAACATGA-------AAGAGAGTGCG--CTCTTCTGG-CGT---CAGC--ACT---GCTGCG--CTGGG-ATGGG--CGTTGTCTT--CTT-GATGAGTTNNNNNNNNNNNNNNNNNNNNNNNNNNNNNNNNNNNNNNNNNNNNNNNNNNNNNNNNNNNNNNNNNNNNNNNNNNNNNNNNNNNNNNNNNNNNNNNNNNNNN-NNNNN-NNNNNNNNNNNNNNNNNNNNNNNNNNNNNNNNNNNNNNNNNNNNNNNNNNNNNNNNNNNNCACGCGC-CTC-CTGCAAA-CCTT--CCCCTCTTTGTGGT----CGAA-GGGAC--TTGCGGGAGCAGATAATGGTATCCCGTGCT----------CTTTCCGCGCGGCTTGCCT-AAAAACAGA-GAACCG-GCGATGAAACGTCACGCCTAGTGGTGGTTAA-CGACGCCTAAC-GGCCG----ACCA-GTTC-GCGAC--GTG------ACTAGTT-ATCCCC-TG-AAAT-----CTCATACGA--CACCTCGGACGTCCTCTAATGGG-CGTGCTATT-GT-------------------------------------------------------------------------------------------
>Saxifraga_osloensis_(1)_LN812493
-----------------GGATCGCGGCGATGTGGGCGGTTCGCTGCCTGCGACGTCGCGAGAAGTCCATTGAACCTTATCATTTAGAGGAAGGAGAAGTCGTAACAAGGTTTCCGTAGGTGAACCTGCGGAAGGATCATTGTCGTAACC-TGCG-AAAGCAAGG--CAA-CTCGCGAACACGTAC--TTAA-CACTC------GGGGATCGA-AGGGT-----------GTCTCCCCCGGGA--ACACCCTTTCTTCCCCGACAACGTCGGGTCTGCTCGGCGTTC-GTT-GCCTTCCATG-CGATGCAACA-CTCGCT-TGGGCTAGCGAC-CGTCGGGCTTG----------TCCCAACG-----CAACAAAAAAACCGGCGCTAAACGTGCCAAGGAACATGA-------AAGAGAGTGCG--CCCGTCTGG-CTT---CAGC--ACC---GCTGTG--CTAGG-ATGGG--CGTTGTCTT--CTT-GATGAGTTTATAATGACTCTCGGCAACGGATATCTCGGCTCTTACATCGATGAAGAACGTAGCAAAATGCGATACTTGGTGTGAATTGCAGAATCCCGTGAACCATCGA-GTCTT-TGAACGCAAGTTGCGCCCGAATCCTTTTGGTCGAGGGCACGTCTGCCTGGGTGTCACGTACACATGC-CTC-CCGCAAA-CCTTT-CCCACTTATGTGGA----CAAA-GGGGC-TTTGCGCGAGCAGATAATGGTATCCCGTGCT----------CTTTCCGCGCGGCTTGCCC-AAAAACAGA-GAGCCG-GCGATGAAACGTCACGCCTAGTGGTGGTTAA-CGACGCCTAAC-GGCTG----ACCA-GTTC-GCGGC--GTG------ACTAGTT-ATCACC-GG-AAAT-----CTCATACGA--CACCTTAGACGTCCTATAATGGG-CGTGCTATT-GTCGCGACCCCAGGTCAGGCGGGACTACCCGCTGAATTTAAGCATATCAATA-AG-CGGAGGAAGAGAAACTTACAAGGATTCCC--------
>Saxifraga_osloensis_(1)_A_size_56887
------------------------------------------------------------------------------------------------------------------------------------------------------------------------------------------------------------------------------------------------------------------------------------------------------------------------------------------------------------------------------------------------------------------------------------------------------------------------------------------------------------------------------------------------------------------------------------------------TGCAGAATCCCGTGAACCATCGA-GTCTT-TGAACGCAAGTTGCGCCCGAATCCTTTTGGTCGAGGGCACGTCTGCCTGGGTGTCACGTACACATGC-CTC-CCGCAAA-CCTTT-CCCACTTATGTGGA----CAAA-GGGGC-TTTGCGCGAGCAGATAATGGTATCCCGTGCT----------CTTTCCGCGCGGCTTGCCC-AAAAACAGA-GAGCCG-GCGATGAAACGTCACGCCTAGTGGTGGTTAA-CGACGCCTAAC-GGCTG----ACCA-GTTC-GCGGC--GTG------ACTAGTT-ATCACC-GG-AAAT-----CTCATACGA--CACCTTAGACGTCCTATAATGGG-CGTGCTATT-GTCGCGACCCCAGGTCAGGCGGGACTACCCGCTGAATTTAA----------------------------------------------------
>Saxifraga_paniculata_LN812494
------------------------------------------------------------------------------------------------------AACAAGGTTTCCGTAGGTGAACCTGCGGAAGGATCATTGTCGTAACC-TGCG-AAAGCAAAG--CAA-CTCGCGAACACGTAG--TTAA-CACTC------GGGGATCCA-AGCGC-----------GTCCCTCCCGGGGG-TCGCCCTTTCTT-CCC---AACGTCGGGGCTGC-------------------------------------YCGTTGCGAGTTAACGAC-CTCCGGGCCGT-----------CCCGACG-----CAACAAAA-AACCGGCGTGAAATGCGCCAAGGAACGCGA-------AAGAGAGTGCG--CTCTTCCGG-CGT---CAGC-TCGC---GCTGTG--CCCGG-ACGGG--CGTCGTCTT--CTT-GATGAGTTTATAATGACTCTCGGCAACGGATATCTCGGCTCTTACATCGATGAAGAACGTAGCAAAATGCGATACTTGGTGTGAATTGCAGAATCCCGTGAACCATCGA-GTCTT-TGAACGCAAGTTGCGCCCGAATCCATCTGGTCGAGGGCACGTCTGCCTGGGTGTCACGTACACGCGT-CTC-CCGCAAA-CCTT---CCCCTTTTGTGGA----CGAA-GGGTC--TCGCGGGAGCAGATATTGGTATCCCGTGCT----------CGTTCCGCGCGGCTTGCCT-AAAATCGGA-GAGCCG-GCGACGAAACGTCACGCTTAGTGGTGGTTAA-CCAGGCCTAAC-GGCCG----ACCA-GTTC-GTGGC--GTG------GGCGTTT-GTCGCACGG-AAGT-----CTCAGACGA--CACCTTGGACGTCCCCTAACGGG-CGTGCTACT-GTCGCGACCCCAGGTCA----------------------------------------------------------------------------
>Saxifraga_paradoxa_LN812495
--------------------------------------------------------------------------------------------------TCGTAACAAGGTTTCCGTAGGTGAACCTGCGGAAGGATCATTGTCGTAACC-TGCG-AAAGCAATG--CAA-CTCGCGAACACGTAC--TTAA-CCCTC------GAGAATCCA-AGGGT-----------GCCTCCTTCGGGA--ACACCTTTTTTTTCCCGACAACTTCGGGGCGGCTCGGCGTTC-GTT-GG--TCCCGA-CGGCGTAAAA-CTCGCT-CGGGCTAACAAA-TGTTGGGCTAA-----------ACCAATG-----CAACAAAA-AACCGGCGTGAAATGCGCCAAGGAACATGA-------AAGAGAGTGCGCGCTCGTCTTG-TGT---CAGC--ATT---GCTGCG--CCATG-ACGGG--CGTTGTCTT--CTT-GATGAGTTTATAATGACTCTCGGCAACGGATATCTCGGCTCTTACATCGATGAAGAACGTAGCAAAATGCGATACTTGGTGTGAATTGCAGAATCCCGTGAACCATCGA-GTCTT-TGAACGCAAGTTGCGCCCGAATCCTTTTGGTCGAGGGCACGTCTGCCTGGGTGTCACGTACACATGC-CTC-CTGCAAA-CCTT--TCCCACTCTGTGGA----TTTA-GGGCC--TCGCGGGAGCAGATAATGGTATCCCGTGCCT---------ATTTCTGTGCGGCTTGCCT-AAAAATAGA-GAGCCG-GTGATGAAACGTCACGCCTAGTGGTGGTTAA-CGAGGCCCGAC-GGCCA----ACCA-GTTC-GCGAC--GTG------ACTGATT-ATCACC-GG-AGAA-----CTCATACAA--CACCTTGAATGTCCTGTAATGGA-CGTGCTATT-GTCGCGACCCCAGGTCAGGCGGGACTACCCGCTGAATTTAAGCATATCAATA-----------------------------------------
>Saxifraga_pedemontana_subsp_cymosa_LN812497
------------------------------------------------------------------------------------------------------AACAAGGTTTCCGTAGGTGAACCTGCGGAAGGATCATTGTCGTAACC-TGCG-AAAGCAATG--CAA-CTCGCGAACACGTAC--TTTA-CACTC------GGGAATCTA-GGGGT-----------GCCTCCCTCGCGA--ACACCCTTGGTTTCCCGACAATGTCGGGGCGGCCCGGCGTTC-TTT-TC--TCCCGG-CGACGTAAAA-CTCACT-CGGGCTAACAAA-CGCCGGGCTAA-----------ACCAACG-----CAACAAAA-AACCGGCGTGAAATGCGCCAAGGAACATGA-------AAGAGAGTGCG--CTCTTTTGG-TGT---CAGC--AGT---GCTGCG--CCAGG-ACGAG--CGTTGTCTT--CTT-GATGAGTTTATAATGACTCTCGGCAACGGATATCTCGGCTCTTACATCGATGAAGAACGTAGCAAAATGCGATACTTGGTGTGAATTGCAGAATCCCGTGAACCATCGA-GTCTT-TGAACGCAAGTTGCGCCCGAATCCTTTTGGTCGAGGGCACGTCTGCCTGGGTGTCACGTACACATGC-CTC-TCGCAAA-CCTT--CCCCCCTTTGTGGA----TGAA-GGGCC--TCGCGGGAGCAGATAATGGTATCCCGTGCC----------CTTTCCGCGCGGCTTGCCT-AAAAATGGG-GAGCCG-GTGACGTAATGTCACGCCTAGTGGTGGTTAA-CGAGGCCTAAC-GGCCA----ACCA-GTTC-GCGGC--GTG------ACTAGTT-TTCACC-GG-AAAT-----CTCCTGCGA--CACCTTGGACGTCCTATAATGGA-CTTGCTATT-GTCGCGACCCCA---------------------------------------------------------------------------------
>Saxifraga_wahlenbergii_(12)_LT971005
----------------------------------------------------------------------------------------GAAGTAAAAGTCGTAACAAGGTTTCCGTAGGTGAACCTGCGGAAGGATCATTGTCGTAACCT-GCG-AAAGCAAGG--CAA-CTCGCGAACACGTAC--TTTA-CACTC------GGGAATCGA-AGGGT-----------GTCTCCCCCGGGA--AAGCCCTTCCTT-CCCGACAACGTCGGGTCGGCTCGGCGCTC-GTT-GC-TTTCCGA-CGACGTAACA-CTCGTT-TGGGCTATCGAC-CGTCGGGCTTG----------TCCCTACG-----CAACAAAAAAACCGGCGCGAAATGTGMCAAGGAACATGA-------AAGAGAGTGCG--CTCTTCTGG-CGT---CAGC--ACC---GCTGCG--CTGGG-ATGGG--CGTTRTCTT--CTT-GATGAGTTTATAATGACTCTCGGCAACGGATATMTCGGCTCTTACATCGATGAAGAACGTAGCAAAATGCGATACTTGGTGTGAATTGCAGAATCCCGTGAACCATCGA-GWCTT-TGAACGCAAGTTGCGCCCGAATCCTTTTGGTCGAGGGCACGTCTGCCTGGGTGTCACGTACACGCGC-CTC-CCGCAAA-CCTT---CCCCTTTTGTGGT----CGAA-GGGAC--TTGCGGGAGCAGATAATGGTATCCCGTGCT----------CTTTCCGCGCGGCTTGCCT-AAAKACAGA-GAACCG-GCGATGAAACGTCACGCCTAGTGGTGGTTAA-CGACGCCTAAC-GGCCG----ACCA-GTTC-GCGAC--GTG------ACTAGTT-ATCCCC-GGAA-AT-----CTCATACGA--CACCTCGGACGTCCTCTAATGGG-CGTGCTA------------------------------------------------------------------------------------------------
>Saxifraga_petraea_LN812501
------------------------------------------------------------------------------------------------------AACAAGGTTTCCGTAGGTGAACCTGCGGAAGGATCATTGTCGTAACC-TGGG-AAAGCAATGCACAA-CTCGCGAACACGTAC--TTAA-CCCTC------GAGAATCCA-AGGGT-----------GCCTCCTTCGGGA--ACGCCTTTTTTT-CCCGACAACTTCGGGGCGGCTCGGCGTTC-GTT-GC--TCCCGA-CGGCGTAAAA-CTCGCT-GGGGCTAACAAA-CGTTGTGCTAA-----------ACCAATG-----CAACAAAAAAACCGGCGTGAAATGCGCCAAGGAACATGA-------AAGAGAGTGCA--CTCGTCTGG-TGT---CAGC--ACT---GCTGTG--CCAGG-ACGGG--CGATGTCTT--CTC-GATGAGTTTATAATGACTCTCGGCAACGGATATCTCGGCTCTTACATCGATGAAGAACGTAGCAAAATGCGATACTTGGTGTGAATTGCAGAATCCCGTGAACCATCGA-GTCTT-TGAACGCAAGTTGCGCCCGAATCCTTTTGGTCGAGGGCACGCCTGCCTGGGTGTCACGTACACATGC-CTC-CCGCAAA-CCTT--TCCCACTTTGTGGA----TTTA-GGGCC--TCGCGGGAGCAGATAATGGTATCCCGTGCCTT--------TTTTCCGTGCGGTTTGCCT-AAAAAAAGA-GAGCCG-GTGATGAAACGTCACGCCTAGTGGTGGTTAA-CGAGGCCTGAT-GGCCA----ACCA-GTCT-GCGAC--GTG------ACTAATT-TTCCCC-GG-AGAT-----CTCATACGA--CACCTTGGATGTCCTGTAATGGA-CGTGCTATT-GTCGCGACCCCAGGTCAGGCGGGACTACCC---------------------------------------------------------------
>Saxifraga_praetermissa_(2)_LT970997
------------------------------------------------------------------------------------------------------------------------------------------TTGTCGTAACC-TGCG-AAAGCAATG--CAA-CTCGCGAACACGTAC--TTTA-CACTC------GGGAATCCA-GGGGT-----------GCCTCCCTTGGGA--ACACCCTTGGTTTCCCGACAACGTTGGGGCGGCTTGGCTTTC-TTT-TC--TCCCGG-CGACGTAAAA-CTCGCT-TGGGCTAACAAG-CGTCGGGCTAA-----------ACCAACG-----CAACAAAA-AACCGGCGTGAAATGCGCCAAGGAACATGA-------AAGAGAGTGCG--CTCTTCTGG-TGT---CAGT--ACT---GCTGCG--CCAGG-ACGGG--CGTCGTCTT--CTT-GATGAGTTTATAATGACTCTCGGCAACGGATATCTCGGCTCTTACATCGATGAAGAACGTAGCAAAATGCGATACTTGGTGTGAATTGCAGAATCCCGTGAACCATCGA-GTCTT-TGAACGCAAGTTGCGCCCGAATCCTTTTGGTCGAGGGCACGTCTGCCTGGGTGTCACGTACACATGC-CTC-CCGCAAA-CCTT---CCCCCTTTGTGGA----TGAA-GGGCC--TCGCGGGAGCAGATAATGGTATCCCGTGCC----------CTTTCCGCGCGGCTTGCCT-AAAAATGGG-GAGCCG-GTGACGTAACGTCACGCCTAGTGGTGGTTAA-CGAGGCCTAAC-GGCCA----ACCA-GTTC-GCGGC--GTG------ACTAGTT-TTCACC-GG-AAAT-----CTCCTGCGA--CACCTTGGACGTCCCCTAATGAA-CGTGCTATT-GTCGCGACCCCAGGTCAGGCGGGACTACCCGCTGAATTTAAGCATATC---------------------------------------------
>Saxifraga_praetermissa_(2)_A_size_52696
------------------------------------------------------------------------------------------------------------------------------------------------------------------------------------------------------------------------------------------------------------------------------------------------------------------------------------------------------------------------------------------------------------------------------------------------------------------------------------------------------------------------------------------------------------------------------------------------TGCAGAATCCCGTGAACCATCGA-GTCTT-TGAACGCAAGTTGCGCCCGAATCCTTTTGGTCGAGGGCACGTCTGCCTGGGTGTCACGTACACATGC-CTC-CCGCAAA-CCTT---CCCCCTTTGTGGA----TGAA-GGGCC--TCGCGGGAGCAGATAATGGTATCCCGTGCC----------CTTTCCGCGCGGCTTGCCT-AAAAATGGG-GAGCCG-GTGACGTAACGTCACGCCTAGTGGTGGTTAA-CGAGGCCTAAC-GGCCA----ACCA-GTTC-GCGGC--GTG------ACTAGTT-TTCACC-GG-AAAT-----CTCCTGCGA--CACCTTGGACGTCCCCTAATGAA-CGTGCTATT-GTCGCGACCCCAGGTCAGGCGGGACTACCCGCTGAATTTAA----------------------------------------------------
>Saxifraga_presolanensis_LN812507
------------------------------------GGTTCGCWGCTTGCGACGTCGCGAGAAGTCCATTGAACCTTATCATTTAGAGGAAGGAGAAGTCGTAACAAGGTTTCRGTAGGTGAACCTGCGGAAGGATCATTGTCGTAACT-TGCG-AAAGCAATG--CAA-CTCGTGAACGCGTAC--TTAA-CCCTC------GAGAATCCA-AGGGT-----------GCTTCCTTCGGGA--ACGCCCTTTTTT-CCCGACAACCTCGGGGCGGCTCGGCGTTC-GTT-GC--TCCCGA-CGGCGTAAAA-CTCGCT-CGGGCTAACAAA-CGTTGGGCTAA-----------ACCAACG-----TAACAAAA-AACCGGCGTGAAATGCGCCAAGGAACATGA-------AAGAGAGTGCG--CTCGTCTGG-TGT---CAGC--AGT---GTTGCG--CCAGG-ACGGG--CGTTGTCTT--CTT-GATGAGTTTATAATGACTCTCGGCAACGGATATCTCGGCTCTTACATCGATGAAGAACGTAGCAAAATGCGATACTTGGTGTGAATTGCAGAATCCCGTGAACCATCGA-GTCTT-TGAACGCAAGTTGCGCCCGAATCCTTTTGGTCGAGGGCACGTCTGCCTGGGTGTCACGTACACATGC-CTC-CCGCAAA-CCTT--TCCCACTTTGTGGA----TTTA-GGGCC--TTGCGGGAGCAGATAATGGTATCCCGTCCC----------CTTTCCGTGCGGCTTGCCT-AAAAATAGA-GAGCCG-ATGATGAAACGTCACGCCTAGTGGTGGTTAG-CGAGGCCTGAC-GGCCA----ACCA-GTTC-GCGAC--GTG------ACCAATT-ATCCCC-GG-AAAT-----CTCATTCGA--CACCTTGGACGTTCTGTAATGGA-CGTGCTATT-GTCGCGACCCCAGGTCAGGCGGGACTACCCGCTGAATTTAAGCATATCAATAAAG-CG-AG--------------------------------
>Saxifraga_rivularis_subsp_rivularis_LN812517
----------------------------------------------------------------------------------------------------GTAACAAGGTTTCCGTAGGTGAACCTGCGGAAGGATCATTGTCGTAGCC-TGCG-AAAGCAAAG--CAA-CTCGCGAACACGTAG--TCAA-CGCCC------GGGGACTC--GGGGC-----------GCCTCTCC-GGAGA-ACGCCCCTTCTCCCCG---AACGTCGGG-CGGCTCGGAGTCC-GTT---------------------------TCGCGGA---------CGACGCGCCGT-----------CCCGGCC-----CAACAACA-AACCGGCGTGAAATGCGCCAAGGAACGCGA-------AAGAGAGTGCA---CCCTCCGGTCGT---CGGC-TCGC---GCCGCG--CCCGG-GCTGG--TGTCGTCTT--CTT-GATGAGTTTATAATGACTCTCGGCAACGGATATCTCGGCTCTTACATCGATGAAGAACGTAGCAAAATGCGATACTTGGTGTGAATTGCAGAATCCCGTGAACCATCGA-GTCTT-TGAACGCAAGTTGCGCCCGAATCCTCTTGGTCGAGGGCACGTCTGCCTGGGTGTCACGTACACGCGC-CTC-CCGCAAA-CCTT----CCCCCTTGGGGA----CGAA-GGGTC--ATGCGGGAGCAGATGTTGGTATCCCGTGCC----------CGTTCCGCGCGGCTTGCCT-AAAAACGGA-GAGCCG-GTGACGAAACGTCGCGCCTAGTGGTGGTTGC-ATTGGCCTAGC-GGCCG----ACCC-GTTC-GCGGC--GTG------GACGTTT-GTGTCCCGG-AGAT-----CTCGGACGA--CACCTCGGACGCCCTCCAATGGG-CGTGCTACT-GTCGCGACCCCA---------------------------------------------------------------------------------
>Saxifraga_rotundifolia_LN812519
-------------------------------------------------------------------------------------------------------ACAAGGTTTCCGTAGGTGAACCTGCGGAAGGATCATTGTCGTAACC-TGCG-AAAGCAAAG--CAA-CTCGCGAACACGTAG--TTAA-CACTC------GGGGATCCA-AGCGC-----------GTCTCCCTCGGGGG-ACTCCCTTTCTT-CCC---AACGTCGGGGCGGCTTGGCGTTC-GTT-GC----TTGC-AGGCGACGCG-CTCGTCGCAAGTTAACGGC-CTCCGAGCCTT-----------CCCGGCG-----CAACAAAA-AACCGGCGTGAAATGCGCCAAGGAACATGA-------AAGAGAGTGCG--CTCTTCCGG-CGT---TAGC-TTGC---GCTGCG--CTCGG-ACGGG--TGTCGTCTT--CTT-GATGAGTTTATAATGACTCTCGGCAACGGATATCTCGGCTCTTACATCGATGAAGAACGTAGCAAAATGCGATACTTGGTGTGAATTGCAGAATCCCGTGAACCATCGA-GTCTT-TGAACGCAAGTTGCGCCCGAATCCATCCGGTCGAGGGCACGTCTGCCTGGGTGTCACGTACACACGC-CTC-CCGCCGA-CCTT---CCCCTTTTATGGA----CGAA-GGGAC--GCGCGGGAGCAGATATTGGTATCCCGTGCT----------CGTTCCGCGCGGCTTGCCT-TAAAACGGA-GAGCCG-GTGATATAACGTCACGTCTAGTGGTGGTTGA-TGAGGCCTAAC-GGCCG----ACCA-GTTC-GCGGC--GTG------ACTGCTT-GTCGCACGG-AAAG-----CTCAGACGA--CACCATGGACGTCCTCTAATGGG-CGTGCTACT-GTCGCGACCCCAGGTC-----------------------------------------------------------------------------
>Saxifraga_sedoides_subsp_hohenwartii_LN812527
---------------------------------------------------------------------------------------------------------------------------------------TCATTGTCGTAACC-TGCG-AAAGCAATG--CAA-CTCGCGAACATGTAC--TTAA-CCCTC------GAGAATCCA-AGGGT-----------GCCTCCTTCGGGA--ACGCCCTTTATTTCCCGACAACTTCGGGGTGGCTTGGCGTTC-GTT-GC--TCCCGA-CGGCGTAAAA-CTCGCT-CGGGCTAACAAA-CGTTGGGCTAA-----------ACCAATG-----CAACAAAA-AACCGGCGTGAAATGCGCCAAGGAACATGA-------AAGAGAGTGCG--CTCGTCCGG-TGT---CAGC--ACT---GCTGCG--CCATG-ACGGG--CGTTGTCTT--CTT-GATGAGTTTATAATGACTCTCGGCAACGGATATCTCGGCTCTTACATCGATGAAGAACGTAGCAAAATGCGATACTTGGTGTGAATTGCAGAATCCCGTGAACCATCGA-GTCTT-TGAACGCAAGTTGCGCCCGAATCCTTTTGGTCGAGGGCACGTCTGCCTGGGTGTCACGTACACATGC-CTC-CCGCAAA-CCTT--TCCCACTTTGTGGA----TTTA-GGGCC--TCGCGGGAGCAGATAATGGTATCCCGTGCCTT--------TTTTCCGTGCGGCTTGCCT-AAAAATAGA-GAGCCG-GTGATGAAACGTCACGCCTAGTGGTGGTTAA-CGAGGCCTGAC-GGCCA----ACCA-GTTC-GCGAC--GTG------ACTAATT-ATCCCC-GG-AGAT-----CTCTTACGA--CACCTTGGATGTCCTGTAATGGA-CGTGCTATT-GTCGCGACCCCA---------------------------------------------------------------------------------
>Saxifraga_seguieri_(1)_LN812528
--------------------------------------------------------------------------------------------------TCGTAACAAGGTTTCCGTAGGTGAACCTGCGGAAGGATCATTGTCGTAACC-TGCG-AAAGCAATG--CAA-CTTGCGAACATGTAC--TTAA-CACTC------GGGAATCCA-AAGGT-----------GTCTCCCTTGGGA--ACATCCTTTGTTTCCCGACAACGTCGGTGCGACTCGGCGTTC-GTT-GC--TCCCAGTAGTCATATGA-CTCGCT-CGGGCCAACAAA-CGCCGGGCTGA-----------ACCAACG-----CAACAAAA-AACCGGCGTGAAATGCGCCAAGGAACATGA-------AAGAGAGTGCG--CTCTTCTGG-TGT---CAGC--ACT---GCTGCG--CTAGG-ACGGG--CGTTGTCTT--CTT-GATGAGTTTATAATGACTCTCGGCAACGGATATCTCGGCTCTTACATCGATGAAGAACGTAGCAAAATGCGATACTTGGTGTGAATTGCAGAATCCCGTGAACCATCGA-GTCTT-TGAACGCAAGTTGCGCCCGAATCCTTTTGGTCGAGGGCACGTCTGCCTGGGTGTCACGTACACATGC-CTC-CCGCAAA-CCTT----CCCCTTTGTGGA----TGAA-GGG-C--TCGCGGGAGCAGATAATGGTATCCCGTGCT----------CTTTCCGTGCGGCTTGCCT-AAAATTAGA-GAGCCG-GTGATTAAACGTCACGCCTAGTGGTGGTTAA-CGAGGCCTAAC-GGCCA----ACCA-GTTC-GCGAC--GTG------ACTAACT-ATCCCCCGG-AAAT-----CTCACACGA--CACCTTGGACGTCCGGTAATGGA-CGTGCTATT-GTCGCGACCCCAGGTCAGGCGGGACTACCCGC-------------------------------------------------------------
>Saxifraga_seguieri_(3)_A_size_20879
------------------------------------------------------------------------------------------------------------------------------------------------------------------------------------------------------------------------------------------------------------------------------------------------------------------------------------------------------------------------------------------------------------------------------------------------------------------------------------------------------------------------------------------------------------------------------------------------TGCAGAATCCCGTGAACCATCGA-GTCTT-TGAACGCAAGTTGCGCCCGAATCCTTTTGGTCGAGGGCACGTCTGCCTGGGTGTCACGTACACATGC-CTC-CCGCAAA-CCTT----CCCCTTTGTGGA----TGAA-GGG-C--TCGCGGGAGCAGATAATGGTATCCCGTGCT----------CTTTCCGTGCGGCTTGCCT-AAAATTAGA-GAGCCG-GTGATTAAACGTCACGCCTAGTGGTGGTTAA-CGAGGCCTAAC-GGCCA----ACCA-GTTC-GCGAC--GTG------ACTAACT-ATCCCCCGG-AAAT-----CTCACACGA--CACCTTGGACGTCCGGTAATGGA-CGTGCTATT-GTCGCGACCCCAGGTCAGGCGGGACTACCCGCTGAATTTAA----------------------------------------------------
>Saxifraga_seguieri_(3)_B_size_284
------------------------------------------------------------------------------------------------------------------------------------------------------------------------------------------------------------------------------------------------------------------------------------------------------------------------------------------------------------------------------------------------------------------------------------------------------------------------------------------------------------------------------------------------------------------------------------------------TGCAGAATCCCGTGAACCATCGA-GTCTT-TGAACGCAAGTTGCGCCCGAATCCTTTTGGTCGAGGGCACGTCTGCCTGGGTGTCACGTACACATGC-CTC-CCGCAAA-CCTT--CCCCCGTTTGTGGA----TGAA-GGG-C--TCGCGGGAGCAGATAATGGTATCCCGTGCT----------CTTTCCGCGCGGCTTGCCT-AAAAATAGA-GAGCCG-GTGATTAAACGTCACGCCTAGTGGTGGTTAA-CGAGGCCTAAC-GGCCA----ACCA-GTTC-GCGAC--GTG------ACTAACT-ATCCCCCGG-AAAT-----CTCACACGA--CACCTTGGACGTCTTGTAATGGA-CGTGCTATT-GTCGCGACCCCAGGTCAGGCGGGACTACCCGCTGAATTTAA----------------------------------------------------
>Saxifraga_serpyllifolia_subsp_serpyllifolia_LN812531
---------------------------------------------------------------------------------------------------CGTAACAAGGTTTCCGTAGGTGAACCTGCGGAAGGATCATTGTCGTAACC-TGCG-AAAGCAAAAAACGA-CTCGCGAACACGTAG--TTA--CACTC------GGGGATTCA-AGCGC-----------GTCTCCCTAGGGAC-ACGCCCTTGGTT-CCC---AACGTCGGGATGGCTAGGCGTAT-GTC-GC----TCGT-CGGCGAAGTA-TTCGTCGCGAGTTGGCGTATCTCTGCGCTTT----------GCCCGACGCA---TAACAAAA-ACCCGGCGCGAAATGCGCCAAGGAACATGA-------AAGAGAGCGCA--CTCTTCCGG-TGC---TAGC-TCGC---GCTGCA--CTCGG-ACGGG--TGCCGTCTT--CTT-GATGAGTTTATAATGACTCTCGGCAACGGATATCTCGGCTCTTACATCGATGAAGAACGTAGCAAAATGCGATACTTGGTGTGAATTGCAGAATCCCGTGAACCATCGA-GTCTT-TGAACGCAAGTTGCGCCCGAACCCTTCGGGTTGAGGGCACGTCTGCCTGGGTGTCACGTACACACGT-CTC-CCACAAA-CCTT---CGCCCTTTGCGGA----CGGA-GGGCT--TCGTGCGAGCAGAGATTGGTTTCCCGTGCT----------CTCGCGGCGCGGCTTACCT-AAAAACAGA-GAGCCA-GTGACGAAGCGTCACGTCTAGTGGTGGTTAA-TGTGCCTTT-T-GGCCG----ACCA-GTTC-GCGGC--GTG------AATGCTT-GTCGCTCGG-AAAG-----CTCGACCGA--CACCTTGAACGTCGTCCAATCGG-CGTGCTACT-GTCGCGACCCCA---------------------------------------------------------------------------------
>Saxifraga_sibirica_LN812532
----------------------------------------------------------------------------------------------------GTAACAAGGTTTCCGTAGGTGAACCTGCGGAAGGATCATTGTCGTAGCC-TGCG-AAAGCAAAG--CAA-CTCGCGAACACGTAG--TCAA-CGCCC------GGGGACTC--GGGGC-----------GCCTCTCC-GGAGA-ACGCCCCTTCTCTCCG---AACGTCGGG-CGGCCCGGAGTCC-GTT---------------------------TCGCGGA---------CGACGCGCCGT-----------CCCGGCC-----CAACAACA-AACCGGCGTGAAATGCGCCAAGGAACGCGA-------AAGAGAGTGCA---CCCTCCGGTCGT---CGGC-TCGC---GCCGCG--CCCGG-GTGGG--TGTCGTCTT--CTT-GATGAGTTTATAATGACTCTCGGCAACGGATATCTCGGCTCTTACATCGATGAAGAACGTAGCAAAATGCGATACTTGGTGTGAATTGCAGAATCCCGTGAACCATCGA-GTCTT-TGAACGCAAGTTGCGCCCGAATCCATCTGGTCGAGGGCACGTCTGCCTGGGTGTCACGTACACGCGC-CTC-CCGCAAA-CCTT----CCCCCTCGGGGA----CGAA-GGGTC--TTGCAGGAGCAGATGTTGGTATCCCGTGCC----------CGTTCCGCGCGGCTTGCCT-AAAAATGGA-GAGCCG-GTGACGAAACGTCGCGCCTAGTGGTGGTTGC-ATCGGCCTAGC-GGCTG----ACCC-GTTC-GCGGC--GTG------GACGTTT-GTGTCCCGG-AGAT-----CTCGGACGA--CACCTCGGACGCCCTTCAATGGG-CGTGCTACT-GTCGCGACCCCA---------------------------------------------------------------------------------
>Saxifraga_spathularis_(2)_LN812536
---------------------------------------------------------------------------------------------------------------------------------------------------------G-AAAGCAAAG--CAA-CTCGCGAACATGTAG--TTAA-CACTC------GGGGATCCA-AGCGC-----------GTCCCCCC-GGGG--GCGCCCTTTCTT-CCC---AACGTCGGGGCGGCTTGGCTTTA-GTC---------------GCTCGCG-CATGTCGCGAGCTGACGAC-CCCC-GGCCCT-----------CCCGACG-----CAACAAAA-AACCGGCGTGAAATGCGCCAAGGAACATGA-------AAGAGAGTGCG--TTCTTCCGG-CGT---CGGC-TTGC---GCTGCG--CTCGG-ACGGG--CGTCGTCTT--CTT-GATGAGTTTATAATGACTCTCGGCAACGGATATCTCGGCTCTTACATCGATGAAGAACGTAGCAAAATGCGATACTTGGTGTGAATTGCAGAATCCCGTGAACCATCGA-GTCTT-TGAACGCAAGTTGCGCCCGAATCCATCTGGTCGAGGGCACGTCTGCCTGGGTGTCACGTACACACGC-CTC-CCGCGAA-CCTT--CCCCTCCTCATGGA----CGAA-GGGTC--TCGCGGGAGCAGATATTGGCATCCCGTGCT----------AAATCCGCGCGGCTTGCCT-AAAAATGGA-GAGCCG-GCGATGAAACGTCACGTCTAGTGGTGGTTGA-CGAGGCCTAAC-GGCCG----AACA-GTCC-GCGGC--GTGAGCGTGAGCGTTT-GTCGCACGG-AAGT-----CTCAGACGA--CACCTTGGACGTCCTCTAATGGG-CG--CCACT-GTCGCGACCCCAGGTCAGGCGGGACTACCCGCTGAATTTAAGCATATCAATA-AG-CGG----------------------------------
>Saxifraga_stolonifera_LN812541
----------------------------------------------------------------------------------------------------------------------------------------CATTGTCGCCACC-TGCTCAAAGCAGAA--CAA-CTTGTGAACACGTAA--TCGC-AACCCT-----ACGAACTAA-AGGCG---------CTGTCTTTTTGGCATG-CCGCCCTTCGTT-CCC---AATGTCGAGGCCTGCCGGTGAAC-AC--GC---AGCAC-CCGAACGCCC-GTCGTT-TGAGCT-GCGTTTTCCCGGGTTGA-----------CTTGACATG---AAACAAAA-ACCCGGCGTGAAATGCGCCAAGGAAATTAA-------AAGAATGTGCA--TCTGTTCCGTGGT---TTGC-TCGT---GCAACA-TTTCGG-AAGGA--TGTCATCTT--CTT-GATG--TCTTTAATGACTCTCGGCAACGGATATCTCGGCTCTTACATCGATGAAGAACGTAGCGAAATGCGATACTTGGTGTGAATTGCAGAATCCCGTGAACCATCGA-GTCTT-TGAACGCAAGTTGCGCCCGAATCCATCCGGTCGAGGGCACGTCTGCCTGGGTGTCACGTACACGCGT-CTC-CACTAAC-CCCT----CTCCTCTAAGGA----TTGGCGGGAC--TTGTGCGAGCAGAGATTGGCATCCCGTGCTTA--------CGTCAAGCACGGTTTGCCT-AAACAC-GA-GTRCCG-GTGATGAAATTTCACGCCAAGTGGTGGTTCA-TAAACCTCAAG-GGTTT----GCCA-GTAT-GCGCC--GTG------RAAGCCC-ATCACTCGG-AAAG-----CTCAATGGA--CACCTTGAACGTC---TAAAYTG--ATGCTATT-GTCGCGACCCCAGGTCAGGCGGGATTACCCGCTGAATTTAAGCATATCA--------------------------------------------
>Saxifraga_styriaca_(1)_LT971388
-------------------------------------------------------------------------------------------------------------------------------------------TGTCGTA-CC-TGCG-AAAGCAATG--CAA-CTTGCGAACACGTAC--TTAA-CACTC------GGGAATCCA-AGGGT-----------GTCTCCCTCGGGA--ACACCCTTTGTTTCCCGACAACGTCGGTGCGACTCGGCGTTC-GTT-GC--TCCCAG-CGAAGTAAGA-CTCGCT-CGGGCCAACAAA-CGCCGGGCTGA-----------ACCAACG-----CAACAAAA-AACCGGCGTGAAATGCGCCAAGGAACATGA-------AAGAGAGTGCG--CTCTTCTGG-TGT---CAGC--ACT---GCTGCG--CTAGG-ACGGG--CGTTGTCTT--CTT-GATGAGTTTATAATGACTCTCGGCAACGGATATCTCGGCTCTTACATCGATGAAGAACGTAGCAAAATGCGATACTTGGTGTGAATTGCAGAATCCCGTGAACCATCGA-GTCTT-TGAACGCAAGTTGCGCCCGAATCCTTTTGGTCGAGGGCACGTCTGCCTGGGTGTCACGTACACATGC-CTC-CCGCAAA-CCTT--CCCCCCTTTGTGGA----TGAA-GGG-C--TCGCGGGAGCAGATAATGGTATCCCGTGCT----------CTTCCCGTGCGGCTTGCCT-AAAAAAAGA-GAGCCG-GTGAATAAATGTCACGCCTAGTGGTGGTTAA-CATGGCCTAAC-GGCCA----ACCA-GTTC-GCGAC--GTG------ACTAATT-GTCCCCCGG-AAAT-----CTCACACGA--CACCTTGGACGTCCGGCAATGGA-CGTGCTATT-GTCGCGACCCCAGGTCAGGCGGGACTACCCGCTGAATTTAAGCATATCA--------------------------------------------
>Saxifraga_styriaca_(1)_A_size_92729
------------------------------------------------------------------------------------------------------------------------------------------------------------------------------------------------------------------------------------------------------------------------------------------------------------------------------------------------------------------------------------------------------------------------------------------------------------------------------------------------------------------------------------------------------------------------------------------------TGCAGAATCCCGTGAACCATCGA-GTCTT-TGAACGCAAGTTGCGCCCGAATCCTTTTGGTCGAGGGCACGTCTGCCTGGGTGTCACGTACACATGC-CTC-CCGCAAA-CCTT--CCCCCCTTTGTGGA----TGAA-GGG-C--TCGCGGGAGCAGATAATGGTATCCCGTGCT----------CTTCCCGTGCGGCTTGCCT-AAAAAAAGA-GAGCCG-GTGAATAAATGTCACGCCTAGTGGTGGTTAA-CATGGCCTAAC-GGCCA----ACCA-GTTC-GCGAC--GTG------ACTAATT-GTCCCCCGG-AAAT-----CTCACACGA--CACCTTGGACGTCCGGCAATGGA-CGTGCTATT-GTCGCGACCCCAGGTCAGGCGGGACTACCCGCTGAATTTAA----------------------------------------------------
>Saxifraga_styriaca_(1)_B_size_724
------------------------------------------------------------------------------------------------------------------------------------------------------------------------------------------------------------------------------------------------------------------------------------------------------------------------------------------------------------------------------------------------------------------------------------------------------------------------------------------------------------------------------------------------------------------------------------------------TGCAGAATCCCGTGAACCATCGA-GTCTT-TGAACGCAAGTTGCGCCCGAATCCTTTTGGTCGAGGGCACGTCTGCCTGGGTGTCACGTACACATGC-CTC-CCGCAAA-CCTT--CCCCCGTTTGTGGA----TGAA-GGG-C--TCGCGGGAGCAGATAATGGTATCCCGTGCT----------CTTTCCGCGCGGCTTGCCT-AAAAATAGA-GAGCCG-GTGATTAAACGTCACGCCTAGTGGTGGTTAA-CGAGGCCTAAC-GGCCA----ACCA-GTTC-GCGAC--GTG------ACTAACT-ATCCCCCGG-AAAT-----CTCACACGA--CACCTTGGACGTCTTGTAATGGA-CGTGCTATT-GTCGCGACCCCAGGTCAGGCGGGACTACCCGCTGAATTTAA----------------------------------------------------
>Saxifraga_styriaca_(2)_LT971389
-------------------------------------------------------------------------------------------------------------------------------------------TGTCGTA-CC-TGCG-AAAGCAATG--CAA-CTTGCGAACACGTAC--TTAA-CACTC------GGGAATCCA-AGGGT-----------GTCTCCCTCGGGA--ACACCCTTTGTTTCCCGACAACGTCGGTGCGACTCGGCGTTC-GTT-GC--TCCCAG-CGAAGTAAGA-CTCGCT-CGGGCCAACAAA-CGCCGGGCTGA-----------ACCAACG-----CAACAAAA-AACCGGCGTGAAATGCGCCAAGGAACATGA-------AAGAGAGTGCG--CTCTTCTGG-TGT---CAGC--ACT---GCTGCG--CTAGG-ACGGG--CGTTGTCTT--CTT-GATGAGTTTATAATGACTCTCGGCAACGGATATCTCGGCTCTTACATCGATGAAGAACGTAGCAAAATGCGATACTTGGTGTGAATTGCAGAATCCCGTGAACCATCGA-GTCTT-TGAACGCAAGTTGCGCCCGAATCCTTTTGGTCGAGGGCACGTCTGCCTGGGTGTCACGTACACATGC-CTC-CCGCAAA-CCTT--CCCCCCTTTGTGGA----TGAA-GGG-C--TCGCGGGAGCAGATAATGGTATCCCGTGCT----------CTTCCCGTGCGGCTTGCCT-AAAAAAAGA-GAGCCG-GTGAATAAATGTCACGCCTAGTGGTGGTTAA-CATGGCCTAACGGGCCA----ACCA-GTTC-GCGAC--GTG------ACTAATT-GTCCCCCGG-AAAT-----CTCACACGA--CACCTTGGACGTCCGGCAATGGA-CGTGCTATTTGTCGCGACCCCAGGTCAGGCGGGACTACCCGCTGAATTTAAGCATATCA--------------------------------------------
>Saxifraga_styriaca_(2)_A_size_85056
------------------------------------------------------------------------------------------------------------------------------------------------------------------------------------------------------------------------------------------------------------------------------------------------------------------------------------------------------------------------------------------------------------------------------------------------------------------------------------------------------------------------------------------------------------------------------------------------TGCAGAATCCCGTGAACCATCGA-GTCTT-TGAACGCAAGTTGCGCCCGAATCCTTTTGGTCGAGGGCACGTCTGCCTGGGTGTCACGTACACATGC-CTC-CCGCAAA-CCTT--CCCCCCTTTGTGGA----TGAA-GGG-C--TCGCGGGAGCAGATAATGGTATCCCGTGCT----------CTTCCCGTGCGGCTTGCCT-AAAAAAAGA-GAGCCG-GTGAATAAATGTCACGCCTAGTGGTGGTTAA-CATGGCCTAAC-GGCCA----ACCA-GTTC-GCGAC--GTG------ACTAATT-GTCCCCCGG-AAAT-----CTCACACGA--CACCTTGGACGTCCGGCAATGGA-CGTGCTATT-GTCGCGACCCCAGGTCAGGCGGGACTACCCGCTGAATTTAA----------------------------------------------------
>Saxifraga_styriaca_(2)_B_size_592
------------------------------------------------------------------------------------------------------------------------------------------------------------------------------------------------------------------------------------------------------------------------------------------------------------------------------------------------------------------------------------------------------------------------------------------------------------------------------------------------------------------------------------------------------------------------------------------------TGCAGAATCCCGTGAACCATCGA-GTCTT-TGAACGCAAGTTGCGCCCGAATCCTTTTGGTCGAGGGCACGTCTGCCTGGGTGTCACGTACACATGC-CTC-CCGCAAA-CCTT--CCCCCGTTTGTGGA----TGAA-GGG-C--TCGCGGGAGCAGATAATGGTATCCCGTGCT----------CTTTCCGCGCGGCTTGCCT-AAAAATAGA-GAGCCG-GTGATTAAACGTCACGCCTAGTGGTGGTTAA-CGAGGCCTAAC-GGCCA----ACCA-GTTC-GCGAC--GTG------ACTAACT-ATCCCCCGG-AAAT-----CTCACACGA--CACCTTGGACGTCTTGTAATGGA-CGTGCTATT-GTCGCGACCCCAGGTCAGGCGGGACTACCCGCTGAATTTAA----------------------------------------------------
>Saxifraga_styriaca_(3)_LT970998
-------------------------------------------------------------------------------------------------------------------------------------------TGTCGTAACC-TGCG-AAAGCAATG--CAA-CTTGCGAACACGTAC--TTAA-CACTC------GGGAATCCA-AGGGT-----------GTCTCCCTCGGGA--ACACCCTTTGTTTCCCGACAACGTCGGTGCGACTCGGCGTTC-GTT-GC--TCCCAG-CGAAGTAAGA-CTCGCT-CGGGCCAACAAA-CGCCGGGCTGA-----------ACCAACG-----CAACAAAA-AACCGGCGTGAAATGCGCCAAGGAACATGA-------AAGAGAGTGCG--CTCTTCTGG-TGT---CAGC--ACT---GCTGCG--CTAGG-ACGGG--CGTTGTCTT--CTT-GATGAGTTTATAATGACTCTCGGCAACGGATATCTCGGCTCTTACATCGATGAAGAACGTAGCAAAATGCGATACTTGGTGTGAATTGCAGAATCCCGTGAACCATCGA-GTCTT-TGAACGCAAGTTGCGCCCGAATCCTTTTGGTCGAGGGCACGTCTGCCTGGGTGTCACGTACACATGC-CTC-CCGCAAA-CCTT--CCCCCCTTTGTGGA----TGAA-GGG-C--TCGCGGGAGCAGATAATGGTATCCCGTGCT----------CTTCCCGTGCGGCTTGCCT-AAAAAAAGA-GAGCCG-GTGAATAAATGTCACGCCTAGTGGTGGTTAA-CATGGCCTAAC-GGCCA----ACCA-GTTC-GCGAC--GTG------ACTAATT-GTCCCCCGG-AAAT-----CTCACACGA--CACCTTGGACGTCCGGCAATGGA-CGTGCTATT-GTCGCGACCCCAGGTCAGGCGGGACTACCCGCTGAATTTAAGCATATCA--------------------------------------------
>Saxifraga_styriaca_(3)_A_size_94506
------------------------------------------------------------------------------------------------------------------------------------------------------------------------------------------------------------------------------------------------------------------------------------------------------------------------------------------------------------------------------------------------------------------------------------------------------------------------------------------------------------------------------------------------------------------------------------------------TGCAGAATCCCGTGAACCATCGA-GTCTT-TGAACGCAAGTTGCGCCCGAATCCTTTTGGTCGAGGGCACGTCTGCCTGGGTGTCACGTACACATGC-CTC-CCGCAAA-CCTT--CCCCCCTTTGTGGA----TGAA-GGG-C--TCGCGGGAGCAGATAATGGTATCCCGTGCT----------CTTCCCGTGCGGCTTGCCT-AAAAAAAGA-GAGCCG-GTGAATAAATGTCACGCCTAGTGGTGGTTAA-CATGGCCTAAC-GGCCA----ACCA-GTTC-GCGAC--GTG------ACTAATT-GTCCCCCGG-AAAT-----CTCACACGA--CACCTTGGACGTCCGGCAATGGA-CGTGCTATT-GTCGCGACCCCAGGTCAGGCGGGACTACCCGCTGAATTTAA----------------------------------------------------
>Saxifraga_styriaca_(3)_C_size_795
------------------------------------------------------------------------------------------------------------------------------------------------------------------------------------------------------------------------------------------------------------------------------------------------------------------------------------------------------------------------------------------------------------------------------------------------------------------------------------------------------------------------------------------------------------------------------------------------TGCAGAATCCCGTGAACCATCGA-GTCTT-TGAACGCAAGTTGCGCCCGAATCCTTTTGGTCGAGGGCACGTCTGCCTGGGTGTCACGTACACATGC-CTC-CCGCAAA-CCTT--CCCCCCTTTGTGGA----TGAA-GGG-C--TCGCGGGAGCAGATAATGGTATCCCGTGCT----------CTTCCCGTGCGGCTTGCCT-AAAAAAAGA-GAGCCG---------------------GTGGTGGTTAA-CATGGCCTAAC-GGCCA----ACCA-GTTC-GCGAC--GTG------ACTAATT-GTCCCCCGG-AAAT-----CTCACACGA--CACCTTGGACGTCCGGCAATGGA-CGTGCTATT-GTCGCGACCCCAGGTCAGGCGGGACTACCCGCTGAATTTAA----------------------------------------------------
>Saxifraga_styriaca_(3)_B_size_245
------------------------------------------------------------------------------------------------------------------------------------------------------------------------------------------------------------------------------------------------------------------------------------------------------------------------------------------------------------------------------------------------------------------------------------------------------------------------------------------------------------------------------------------------------------------------------------------------TGCAGAATCCCGTGAACCATCGA-GTCTT-TGAACGCAAGTTGCGCCCGAATCCTTTTGGTCGAGGGCACGTCTGCCTGGGTGTCACGTACACATGC-CTC-CCGCAAA-CCTT--CCCCCGTTTGTGGA----TGAA-GGG-C--TCGCGGGAGCAGATAATGGTATCCCGTGCT----------CTTTCCGCGCGGCTTGCCT-AAAAATAGA-GAGCCG-GTGATTAAACGTCACGCCTAGTGGTGGTTAA-CGAGGCCTAAC-GGCCA----ACCA-GTTC-GCGAC--GTG------ACTAACT-ATCCCCCGG-AAAT-----CTCACACGA--CACCTTGGACGTCTTGTAATGGA-CGTGCTATT-GTCGCGACCCCAGGTCAGGCGGGACTACCCGCTGAATTTAA----------------------------------------------------
>Saxifraga_styriaca_(4)_LT970999
-------------------------------------------------------------------------------------------------------------------------------------------TGTCGTA-CC-TGCG-AAAGCAATG--CAA-CTTGCGAACACGTAC--TTAA-CACTC------GGGAATCCA-AGGGT-----------GTCTCCCTCGGGA--ACACCCTTTGTTTCCCGACAACGTCGGTGCGACTCGGCGTTC-GTT-GC--TCCCAG-CGAAGTAAGA-CTCGCT-CGGGCCAACAAA-CGCCGGGCTGA-----------ACCAACG-----CAACAAAA-AACCGGCGTGAAATGCGCCAAGGAACATGA-------AAGAGAGTGCG--CTCTTCTGG-TGT---CAGC--ACT---GCTGCG--CTAGG-ACGGG--CGTTGTCTT--CTT-GATGAGTTTATAATGACTCTCGGCAACGGATATCTCGGCTCTTACATCGATGAAGAACGTAGCAAAATGCGATACTTGGTGTGAATTGCAGAATCCCGTGAACCATCGA-GTCTT-TGAACGCAAGTTGCGCCCGAATCCTTTTGGTCGAGGGCACGTCTGCCTGGGTGTCACGTACACATGC-CTC-CCGCAAA-CCTT--CCCCCCTTTGTGGA----TGAA-GGG-C--TCGCGGGAGCAGATAATGGTATCCCGTGCT----------CTTCCCGTGCGGCTTGCCT-AAAAAAAGA-GAGCCG-GTGAATAAATGTCACGCCTAGTGGTGGTTAA-CATGGCCTAAC-GGCCA----ACCA-GTTC-GCGAC--GTG------ACTAATT-GTCCCCCGG-AAAT-----CTCACACGA--CACCTTGGACGTCCGGCAATGGA-CGTGCTATT-GTCGCGACCCCAGGTCAGGCGGGACTACCCGCTGAATTTAAGCATATCA--------------------------------------------
>Saxifraga_styriaca_(4)_A_size_124018
------------------------------------------------------------------------------------------------------------------------------------------------------------------------------------------------------------------------------------------------------------------------------------------------------------------------------------------------------------------------------------------------------------------------------------------------------------------------------------------------------------------------------------------------------------------------------------------------TGCAGAATCCCGTGAACCATCGA-GTCTT-TGAACGCAAGTTGCGCCCGAATCCTTTTGGTCGAGGGCACGTCTGCCTGGGTGTCACGTACACATGC-CTC-CCGCAAA-CCTT--CCCCCCTTTGTGGA----TGAA-GGG-C--TCGCGGGAGCAGATAATGGTATCCCGTGCT----------CTTCCCGTGCGGCTTGCCT-AAAAAAAGA-GAGCCG-GTGAATAAATGTCACGCCTAGTGGTGGTTAA-CATGGCCTAAC-GGCCA----ACCA-GTTC-GCGAC--GTG------ACTAATT-GTCCCCCGG-AAAT-----CTCACACGA--CACCTTGGACGTCCGGCAATGGA-CGTGCTATT-GTCGCGACCCCAGGTCAGGCGGGACTACCCGCTGAATTTAA----------------------------------------------------
>Saxifraga_styriaca_(4)_C_size_917
------------------------------------------------------------------------------------------------------------------------------------------------------------------------------------------------------------------------------------------------------------------------------------------------------------------------------------------------------------------------------------------------------------------------------------------------------------------------------------------------------------------------------------------------------------------------------------------------TGCAGAATCCCGTGAACCATCGA-GTCTT-TGAACGCAAGTTGCGCCCGAATCCTTTTGGTCGAGGGCACGTCTGCCTGGGTGTCACGTACACATGC-CTC-CCGCAAA-CCTT--CCCCCGTTTGTGGA----TGAA-GGG-C--TCGCGGGAGCAGATAATGGTATCCCGTGCT----------CTTTCCGCGCGGCTTGCCT-AAAAATAGA-GAGCCG-GTGAATAAATGTCACGCCTAGTGGTGGTTAA-CATGGCCTAAC-GGCCA----ACCA-GTTC-GCGAC--GTG------ACTAATT-GTCCCCCGG-AAAT-----CTCACACGA--CACCTTGGACGTCCGGCAATGGA-CGTGCTATT-GTCGCGACCCCAGGTCAGGCGGGACTACCCGCTGAATTTAA----------------------------------------------------
>Saxifraga_styriaca_(4)_B_size_218
------------------------------------------------------------------------------------------------------------------------------------------------------------------------------------------------------------------------------------------------------------------------------------------------------------------------------------------------------------------------------------------------------------------------------------------------------------------------------------------------------------------------------------------------------------------------------------------------TGCAGAATCCCGTGAACCATCGA-GTCTT-TGAACGCAAGTTGCGCCCGAATCCTTTTGGTCGAGGGCACGTCTGCCTGGGTGTCACGTACACATGC-CTC-CCGCAAA-CCTT--CCCCCGTTTGTGGA----TGAA-GGG-C--TCGCGGGAGCAGATAATGGTATCCCGTGCT----------CTTTCCGCGCGGCTTGCCT-AAAAATAGA-GAGCCG-GTGATTAAACGTCACGCCTAGTGGTGGTTAA-CGAGGCCTAAC-GGCCA----ACCA-GTTC-GCGAC--GTG------ACTAACT-ATCCCCCGG-AAAT-----CTCACACGA--CACCTTGGACGTCTTGTAATGGA-CGTGCTATT-GTCGCGACCCCAGGTCAGGCGGGACTACCCGCTGAATTTAA----------------------------------------------------
>Saxifraga_tenella_(1)_LN812548
------------------------------------------------------------------------------------------------------AACAAGGTTTCCGTAGGTGAACCTGCGGAAGGATCATTGTCGTAACC-TGCG-AAAGCAATG--CAA-CTCGCGAACATGTAC--TTAA-CCCTC------GAGAATCCA-AGGGT-----------GCCTCCTTCGGGG--ACGCCCTTTTTTTCCCGACAACTTCGGGGCGGCTTGGCGTTC-GTT-AC--TCTCGA-CGGCGTAAAA-CTCGCT-CGGGCTAACAAA-CGTTGGGCTAA-----------ACCAATG-----CAACAAAA-AACCGGCGTGAAATGCGCCAAGGAACATGA-------AAGAGAATGCG--CTCGTCTGG-TGT---CAGC--ACT---GCTGCG--CCATG-ACGGG--CGTTGTCTT--CTT-GATGAGTTTATAATGACTCTCGGCAACGGATATCTCGGCTCTTACATCGATGAAGAACGTAGCAAAATGCGATACTTGGTGTGAATTGCAGAATCCCGTGAACCATCGA-GTCTT-TGAACGCAAGTTGCGCCCGAATCCTTTTGGTCGAGGGCACGTCTGCCTGGGTGTCACGTACACATGC-CTC-CCGCAAA-CCTT--TCCCACTTTGTGGA----CTTA-GGGCC--TCGCGAGAGCAGAGAATGGTATCCCGTGCCT---------TTTTCTGCGCGGCTTGCCT-AAAAATAGA-GAGCCG-GTGATGAAATGTCACGCCTAGTGGTGGTTAA-CGAGGCCTGAC-GGCCA----ACCA-GTTC-GCGAC--GTG------ACTAATT-ATCCCC-GG-AGAT-----CTCTTACGA--CACCTTGGATGTCCTGTAATGGA-CGTGCTATT-GTCGCGACCCCAG--------------------------------------------------------------------------------
>Saxifraga_tricuspidata_(1)_LN812554
-------------------------------------------------------------------------------------------------------ACAAGGTTTCCGTAGGTGAACCTGCGGAAGGATCATTGTCGTAACC-TGCT-AATGCAAAA--CAA-CCCGCGAACATGTACACTTA--CATTC------GGGGATCCA-AGTGC-----------GTCTACTTTGGCGG-ATGCTCTTTCTT-CCC---AACGTTGAGATGGCTCGGTGTGT-GCTTGC----TTAC-CGACGAAGTA-TTCGTTGGGAGTTGGCACT-TACTGAGCTTT-----------CTTGACA-----TAACAAAA-ACCCGGCGTGAACTGCGCCAAGGAACATAAT------AAGAGCGTGCA--TTCTCCCGG-TGT---TTGC-TTTT---GCTTCA--CTCGG-ATGGA--TGTCATCTT--CTT-GATGAGTTTATAATGACTCTCGGCAACGGATATCTCGGCTCTTACATCGATGAAGAACGTAGCAAAATGCGATACTTGGTGTGAATTGCAGAATCCCGTGAACCATCGA-GTCTT-TGAACGCAAGTTGCGCCCGAATCCATCAGGTCGAGGGCACGTCTGCCTGGGTGTCACGTACACACGT-CTC-TCACAAA-CCTT----TCCCTTCATGGG----GGAA-GGGTC--TTGTGTGAGCAGAGTTTGGTCTCCCGTGCT----------TGTATTGTGCGGCTTACCT-AAAAATTGA-GAGCCA-GTGATGAAACTTCACGTCTAGTGGTGGTTAA-GGAACCTTCATGGGTCA--AAACCA-GTTC-GCGGC--GTG------AATGTTT-GTTGCTTGGGAAGTT----CTCTATCGA--CACCTTGAACGTCTTTTAATGAC-CGTTCTACT-GTCGCGACCCCAGGTC-----------------------------------------------------------------------------
>Saxifraga_tridactylites_(1)_LN812556
----------------------------------------------------------------------------------------------------GTAACAAGGTTTCCGTAGGTGAACCTGCGGAAGGATCATTGTCGTAACC-TGCG-AAAGCAAGG--CAA-CTCGCGAACACGTAC--TTAA-CACTC------GGGGATCGA-AGGGT-----------GTCTCCCCCGGGA--ACACCCTTTCTTCYCCGACAACGTCGGGTCTGCTCGGCGTTC-GTT-GCCTTTCATG-CGATGCAACA-CTCGCT-TGGGCTAGCGAC-CGTCGGGCTTG----------TCCCAACG-----CAACAAAAAAACCGGCGCTAAACGTGCCAAGGAACATGA-------AAGAGAGTGCG--CCCGTCTGG-CTT---CAGC--ACC---GCTGTG--CTAGG-ATGGG--CGTTGTCTT--CTT-GATGAGTTTATAATGACTCTCGGCAACGGATATCTCGGCTCTTACATCGATGAAGAACGTAGCAAAATGCGATACTTGGTGTGAATTGCAGAATCCCGTGAACCATCGA-GTCTT-TGAACGCAAGTTGCGCCCGAATCCTTTTGGTCGAGGGCACGTCTGCCTGGGTGTCACGTACACATGC-CTC-CCGCAAA-CCTTT-CCCACTTATGTGGA----CAAA-GGGGC--TTGCGCGAGCAGATAATGGTATCCCGTGCT----------CTTTCCGCGCGGCTTGCCC-AAAAACAGA-GAGCCG-GCGATGAAACGTCACGCCTAGTGGTGGTTAA-CGACGCCTAAC-GGCTG----ACCA-GTTC-GCGGC--GTG------ACTAGTT-ATCACC-GG-AAAT-----CTCATACGA--CACCTTAGACGTCCTATAATGGG-CGTGCTATT-GTCGCGACCCC----------------------------------------------------------------------------------
>Saxifraga_tridactylites_(1)_A_size_41465
------------------------------------------------------------------------------------------------------------------------------------------------------------------------------------------------------------------------------------------------------------------------------------------------------------------------------------------------------------------------------------------------------------------------------------------------------------------------------------------------------------------------------------------------------------------------------------------------TGCAGAATCCCGTGAACCATCGA-GTCTT-TGAACGCAAGTTGCGCCCGAATCCTTTTGGTCGAGGGCACGTCTGCCTGGGTGTCACGTACACATGC-CTC-CCGCAAA-CCTTT-CCCACTTATGTGGA----CAAA-GGGGC--TTGCGCGAGCAGATAATGGTATCCCGTGCT----------CTTTCCGCGCGGCTTGCCC-AAAAACAGA-GAGCCG-GCGATGAAACGTCACGCCTAGTGGTGGTTAA-CGACGCCTAAC-GGCTG----ACCA-GTTC-GCGGC--GTG------ACTAGTT-ATCACC-GG-AAAT-----CTCATACGA--CACCTTAGACGTCCTATAATGGG-CGTGCTATT-GTCGCGACCCCAGGTCAGGCGGGACTACCCGCTGAATTTAA----------------------------------------------------
>Saxifraga_tridactylites_(2)_LT971000
------------------------------------------------------------------------------------------------------------------------------------------TTGTCGTAACC-TGCG-AAAGCAAGG--CAA-CTCGCGAACACGTAC--TTAA-CACTC------GGGGATCGA-AGGGT-----------GTCTCCCCCGGGA--ACACCCTTTCTTCCCCGACAACGTCGGGTCTGCTCGGCGTTC-GTT-GCCTTTCATG-CGATGCAACA-CTCGCT-TGGGCTAGCGAC-CGTCGGGCTTG----------TCCCAACG-----CAACAAAAAAACCGGCGCTAAACGTGCCAAGGAACATGA-------AAGAGAGTGCG--CCCGTCTGG-CTT---CAGC--ACC---GCTGTG--CTAGG-ATGGG--CGTTGTCTT--CTT-GATGAGTTTATAATGACTCTCGGCAACGGATATCTCGGCTCTTACATCGATGAAGAACGTAGCAAAATGCGATACTTGGTGTGAATTGCAGAATCCCGTGAACCATCGA-GTCTT-TGAACGCAAGTTGCGCCCGAATCCTTTTGGTCGAGGGCACGTCTGCCTGGGTGTCACGTACACATGC-CTC-CCGCAAA-CCTTT-CCCACTTATGTGGA----CAAA-GGGGC--TTGCGCGAGCAGATAATGGTATCCCGTGCT----------CTTTCCGCGCGGCTTGCCC-AAAAACAGA-GAGCCG-GCGATGAAACGTCACGCCTAGTGGTGGTTAA-CGACGCCTAAC-GGCTG----ACCA-GTTC-GCGGC--GTG------ACTAGTT-ATCACC-GG-AAAT-----CTCATACGA--CACCTTAGACGTCCTATAATGGG-CGTGCTATT-GTCGCGACCCCAGGTCAGGCGGGACTACCCGCTGAATTTAAGCATATCA--------------------------------------------
>Saxifraga_tridactylites_(2)_A_size_86908
------------------------------------------------------------------------------------------------------------------------------------------------------------------------------------------------------------------------------------------------------------------------------------------------------------------------------------------------------------------------------------------------------------------------------------------------------------------------------------------------------------------------------------------------------------------------------------------------TGCAGAATCCCGTGAACCATCGA-GTCTT-TGAACGCAAGTTGCGCCCGAATCCTTTTGGTCGAGGGCACGTCTGCCTGGGTGTCACGTACACATGC-CTC-CCGCAAA-CCTTT-CCCACTTATGTGGA----CAAA-GGGGC--TTGCGCGAGCAGATAATGGTATCCCGTGCT----------CTTTCCGCGCGGCTTGCCC-AAAAACAGA-GAGCCG-GCGATGAAACGTCACGCCTAGTGGTGGTTAA-CGACGCCTAAC-GGCTG----ACCA-GTTC-GCGGC--GTG------ACTAGTT-ATCACC-GG-AAAT-----CTCATACGA--CACCTTAGACGTCCTATAATGGG-CGTGCTATT-GTCGCGACCCCAGGTCAGGCGGGACTACCCGCTGAATTTAA----------------------------------------------------
>Saxifraga_tridactylites_(2)_B_size_1563
------------------------------------------------------------------------------------------------------------------------------------------------------------------------------------------------------------------------------------------------------------------------------------------------------------------------------------------------------------------------------------------------------------------------------------------------------------------------------------------------------------------------------------------------------------------------------------------------TGCAGAATCCCGTGAACCATCGA-GTCTT-TGAACGCAAGTTGCGCCCGAATCCTTTTGGTCGAGGGCACGTCTGCCTGGGTGTCACGTACACATGC-CTC-CCGCAAA-CCTTT-CCCACTTATGTGGA----CAAA-GGGGC--TTGCGCGAGCAGATAATGGTATCCCGTGCT----------CTTTCCGCGCGGCTTGCCC-AAAAACAGA-GAGCCG-GCGATGAAACGTCACGCCTAGTGGTGGTTAA-CGACGCCTAAC-GGCTG----ACCA-GTTG-TCGGCCTGTG------ACTAGTT-ATCACC-GG-AAAT-----CTCATACGA--CACCTTAGACGTCCTATAATGGG-CGTGCTATT-GTCGCGACCCCAGGTCAGGCGGGACTACCCGCTGAATTTAA----------------------------------------------------
>Saxifraga_trifurcata_LN812557
-----------------------------------------------------------------------------------------------------------------------------------------ATTGTCGTAACC-TGCG-AAAGCAATG--CAA-CTCGCGAACACGTAC--TTTA-CACTC------GTGAATCCA-GGGGT-----------GCCTCCCTCGCGA--GCACCCTTGGTTTCYCGACAACGTCGGGGCGGCCTTGCGTTC-TTT-TC--TCCCGG-CGACGTAAAA-CTCGCT-CGGGCTAACAGA-CGCCGRGCTAA-----------ACCAACG-----GAACAAAA-AACCGGCGTCAAATGCGCCAAGGAACATGA-------AAGAGAGTGCG--CTCTTCTGG-TGT---CAGC--ACT---GCTGCG--CCAGG-ACGGG--CGTTGTCTT--CTT-GATGAGTTTATAATGACTCTCGGCAACGGATATCTCGGCTCTTACATCGATGAAGAACGTAGCAAAATGCGATACTTGGTGTGAATTGCAGAATCCCGTGAACCATCGA-GTCTT-TGAACGCAAGTTGCGCCCGAATCCTTTTGGTCGAGGGCACGTCTGCCTGGGTGTCACGTACACATGC-CTC-CTGCAAA-CCTT--CCCCCCTTTGTGGA----TGAA-GGGCC--TCGCGGGAGCAGATAATGGWATCCCGTGCC----------CTTTCCGCGCGGCTTGCCT-AAAAATGGA-GAGCCG-GTGATGTAACGTCACGCCTAGTGGTGGTTAA-CGAGGCCTAAC-GCCCA----ACCA-GTTC-GCGGC--GTG------ACTGGTT-TTCATC-GG-AAAT-----CTCCTGCGA--CACCTTGGACGTCCTATAATGGA-CGTGCTATT-GTCGCGACCCCAGGTCAGGCGGGACTACCCGCTGAATTTAAGCATATC---------------------------------------------
>Saxifraga_unguiculata_LN812561
----------------------------------------------------------------------------------------------------------------------------------------CATTGTAGTAACC-TGCG-AAAGCAAAAAACGA-CTCGCGAACACGTAG--TTA--CACTC------GGGGAATCA-AGTGC-----------GTCTCCCTAGGGAC-ACGCCCTTGGTT-CCC---AACGTCGGGATGGCTAGGCGTCT-GTC-GC----TCGT-CGGCGAAGTA-TTCGTCGTGGGTTGCCTTATCTCCGTGCTTT----------GCCCGATGCA---TAACCAAA-ACCCGGCGCGAAATGCGCCAAGGAACATGA-------AAGAGAGCGCA--CTCTTCCGG-TGC---TAGC-TCGC---GCTGCA--CTCGG-ACGGG--TGCCGTCTT--CTT-GATGAGTTTATAATGACTCTCGGCAACGGATATCTCGGCTCTTACATCGATGAAGAACGTAGCAAAATGCGATACTTGGTGTGAATTGCAGAATCCCGTGAACCATCGA-GTCTT-TGAACGCAAGTTGCGCCCGAACCCTTCGGGTTGAGGGCACGTCTGCCTGGGTGTCACGTACACATGT-CTC-CCACAAA-CCTT---CGCCCTTTGCGGA----CGGA-GGGCT--TCGTGCGAGCAGAGATTGGTTTCCCGTGCT----------CTCGCGGCGCGGCTTACCT-AAAAATAGA-GAGCCA-GTGAYGAAGCGTCACGTCTAGTGGTGGTTAA-TGTGCCTTTTT-GGCCG----ACCA-ATTC-GCGGC--GTG------AATGCTT-GTCTCTCGG-AAAT-----CTCGACCGA--CACCCTGAACGCTGTTCAATCGG-CGTGCTACT-GTCGCGACCCCAGGTCAGGCGGGACTACCCGCTGAATTTAAGCATATCA--------------------------------------------
>Saxifraga_vandellii_LN812564
----------------------------------------------------------------------------------------------------------------------------------------CATTGTCGTAACC-TGCA-AAAGTAAAG--CAA-CTCGCGAACACGTAG--TCAA-CACTC------GGGGATCCG-AGCGC-----------GTCCTCCCCGGGGG-ACGCCCTTTCTC-CCC---AAAGTCGGGGCGGCCCGGCGCTC-GTT-GC----TCGC-AGGCGGCGCG-ATCGTCGCGAGCTAACGGC-CTCCGGGCCTT-----------CCCGAAG-----CAACAAAA-AACCGGCGCGGAATGCGCCAAGGAATATGA-------AAGAGAGTGCG--CTCTTCCGG-CGT---CAGC-TCGC---GCTGCG--CTCGG-ACGGG--CGTCGTCTT--CTT-GATGAGTTTATAATGACTCTCGGCAACGGATATCTCGGCTCTTACATCGATGAAGAACGTAGCAAAATGCGATACTTGGTGTGAATTGCAGAATCCCGTGAACCATCGA-GTCTT-TGAACGCAAGTTGCGCCCGAATCCATCTGGTTGAGGGCACGTCTGCCTGGGTGTCACGTACACGCGC-CTC-CCGCCAA-CCTT--CCCCTTTATGCGGA----CGAA-GGGTC--TCGCGGGAGCAGATGTTGGTATCCCGTGCC----------TGTTTCGCGCGGCTTGCCT-AAAAACGGA-GATCCG-GCGACGAAGCGTCGCGTCTAGTGGTGGTTGA-TGAGGCCTAAC-GGCCG---AACCA-GTTC-GCGGC--GCG------ATCGTTT-GTCGCAGGA-AAGT-----CTCGGACGA--CACCTCGGACGCCCCCTAACGGG-CGTGCTACT-GTCGCGACCCCAGGTCAGGCGGGACTACCCGCTGAATTTAAGCATATCA--------------------------------------------
>Saxifraga_vayredana_LN812565
----------------------------------------------------------------------------------------------------------------------------------------CATTGTCGTAACC-TGCG-AAAGCAATG--CAA-CTCGCGAACACGTAC--TTTA-CACTC------GGGAATCCA-GGGGT-----------GCCTCCCTCGGGA--ACACCCTTGGTTTCCCGACAACGTTGGGGCGGCCTGGCTTTC-TTT-TC--YCCCGG-CGACGTAAAA-CTCGCT-CGGGCTAACAAG-CGCCGGGCTAA-----------ACCAACG-----CAACAAAA-AACCGGCGTGAAATGCGCCAAGGAACATGA-------AAGAGAGTGCG--CTCTTCTGG-TGT---CAGT--ACT---GCTGCG--CCAGG-ACGGG--CGTTGTCTT--CTT-GATGAGTTTATAATGACTCTCGGCAACGGATATCTCGGCTCTTACATCGATGAAGAACGTAGCAAAATGCGATACTTGGTGTGAATTGCAGAATCCCGTGAACCATCGA-GTCTT-TGAACGCAAGTTGCGCCCGAATCCTTTTGGTCGAGGGCACGTCTGCCTGGGTGTCACGTACACATGC-CTC-CCGCAAA-CCTTC-CCCCCCTTTGTGGA----TGAA-GGGCC--TCGCGGGAGCAGATAATGGTATCCCGTGCC----------CTTTTCGCGCGGCTTGCCT-AAAAATGGG-GAGCCG-GTGACGTAACGTCACGCCTAGTGGTGGTTAA-CGAGGCCTAAC-GGCCA----ACCA-GTTC-GCGGC--GTG------ACTAGTT-TTCACC-GG-AAAT-----CTCCTGCGA--CACCTTGGACGTCCTCTAATGGA-CGTGCTATT-GTCGCGACCCCAGGTCAGGCGGGACTACCCGCTGAATTTAAGCATATCA--------------------------------------------
>Saxifraga_wahlenbergii_(1)_LN812568
----------------CGGATCGCGGCGATGTGGGCGGTTCGCTGCCTGCGACGTCGCGAGAAGTCCATTGAACCTTATCATTTAGAGGAAGGAGAAGTCGTAACAAGGTTTCCGTAGGTGAACCTGCGGAAGGATCATTGTCGTAACCT-GCG-AAAGCAAGG--CAA-CTCGCGAACACGTAC--TTTA-CACTC------GGGAATCGA-AGGGT-----------GTCTCCCCCGGGA--AAGCCCTTCCTT-CCCGACAACGTCGGGTCGGCTCGGCGCTC-GTT-GC-TTTCCGA-CGACGTAACA-CTCGTT-TGGGCTATCGAC-CGTCGGGCTTG----------TCCCTACG-----CAACAAAAAAACCGGCGCGAAATGTGCCAAGGAACATGA-------AAGAGAGTGCG--CTCTTCTGG-CGT---CAGC--ACC---GCTGCG--CTGGG-ATGGG--CGTTGTCTT--CTT-GATGAGTTTATAATGACTCTCGGCAACGGATATCTCGGCTCTTACATCGATGAAGAACGTAGCAAAATGCGATACTTGGTGTGAATTGCAGAATCCCGTGAACCATCGA-GTCTT-TGAACGCAAGTTGCGCCCGAATCCTTTTGGTCGAGGGCACGTCTGCCTGGGTGTCACGTACACGCGC-CTC-CCGCAAA-CCTT---CCCCTTTTGTGGT----CGAA-GGGAC--TTGCGGGAGCAGATAATGGTATCCCGTGCT----------CTTTCCGCGCGGCTTGCCT-AAAAACAGA-GAACCG-GCGATGAAACGTCACGCCTAGTGGTGGTTAA-CGACGCCTAAC-GGCCG----ACCA-GTTC-GCGAC--GTG------ACTAGTT-ATCCCC-GGAAAAT-----CTCATACGA--CACCTCGGACGTCCTCTAATGGG-CGTGCTATT-GTCGCGACCCCAGGTCAGGCGGGACTACCCGCTGAATTTAAGCATATCAATAAGCGGAGGAAGAGAAACTTACAAGGATTCCCCTAGTAA---
>Saxifraga_wahlenbergii_(4)_B_size_218
------------------------------------------------------------------------------------------------------------------------------------------------------------------------------------------------------------------------------------------------------------------------------------------------------------------------------------------------------------------------------------------------------------------------------------------------------------------------------------------------------------------------------------------------------------------------------------------------TGCAGAATCCCGTGAACCATCGA-GTCTT-TGAACGCAAGTTGCGCCCGAATCCTTTTGGTCGAGGGCACGTCTGCCTGGGTGTCACGTACACGCGC-CTC-CCGCAAA-CCTT---CCCCTTTTGTGGT----CGAA-GGGAC--TTGCGGGAGCAGATAATGGTATCCCGTGCT----------CTTTCCGCGCGGCTTGCCT-AAAAACAGA-GAACCG-GCGATGAAACGTCACGCCTAGTGGTGGTTAA-CGACGCCTAAC-GGCCG----ACCA-GTTC-GCGAC--GTG------ACTAGTT-ATCCCC-GGAAAAT-----CTCATACGA--CACCTCGGACGTCCTCTAATGGG-CGTGCTATT-GTCGCGACCCCAGGTCAGGCGGGACTACCCGCTGAATTTAA----------------------------------------------------
>Saxifraga_wahlenbergii_(4)_LT971002
------------------------------------------------------------------------------------------------------------------------------------------------------------------------------------------------------------------------------------------------------------------------------------------------------------------------------------------------------------------------------------------------------------------------------------------------------------------------------------------------------------------------------------------------------------------------------------------------TGCAGAATCCCGTGAACCATCGA-GTCTT-TGAACGCAAGTTGCGCCCGAATCCTTTTGGTCGAGGGCACGTCTGCCTGGGTGTCACGTACACATGC-CTC-CCGCAAA-CCTT--CCCCCGTTTGTGGA----TGAA-GGG-C--TCGCGGGAGCAGATAATGGTATCCCGTGCT----------CTTTCCGCGCGGCTTGCCT-AAAAATAGA-GAGCCG-GTGATTAAACGTCACGCCTAGTGGTGGTTAA-CGAGGCCTAAC-GGCCA----ACCA-GTTC-GCGAC--GTG------ACTAACT-ATCCCCCGG-AAAT-----CTCACACGA--CACCTTGGACGTCTTGTAATGGA-CGTGCTATT-GTCGCGACCCCAGGTCAGGCGGGACTACCCGCTGAATTTAA----------------------------------------------------
>Saxifraga_wahlenbergii_(4)_A_size_94817
-------------------------------------------------------------------------------------------------------------------------------------------TGTCGTAACCT-GCG-AAAGCAAGG--CAA-CTCGCGAACACGTAC--TTTA-CACTC------GGGAATCGA-AGGGT-----------GTCTCCCCCGGGA--AAGCCCTTCCTT-CCCGACAACGTCGGGTCGGCTCGGCGCTC-GTT-GC-TTTCCGA-CGACGTAACA-CTCGTT-TGGGCTATCGAC-CGTCGGGCTTG----------TCCCTACG-----CAACAAAAAAACCGGCGCGAAATGTGCCAAGGAACATGA-------AAGAGAGTGCG--CTCTTCTGG-CGT---CAGC--ACC---GCTGCG--CTGGG-ATGGG--CGTTGTCTT--CTT-GATGAGTTTATAATGACTCTCGGCAACGGATATCTCGGCTCTTACATCGATGAAGAACGTAGCAAAATGCGATACTTGGTGTGAATTGCAGAATCCCGTGAACCATCGA-GTCTT-TGAACGCAAGTTGCGCCCGAATCCTTTTGGTCGAGGGCACGTCTGCCTGGGTGTCACGTACACGCGC-CTC-CCGCAAA-CCTT---CCCCTTTTGTGGT----CGAA-GGGAC--TTGCGGGAGCAGATAATGGTATCCCGTGCT----------CTTTCCGCGCGGCTTGCCT-AAAAACAGA-GAACCG-GCGATGAAACGTCACGCCTAGTGGTGGTTAA-CGACGCCTAAC-GGCCG----ACCA-GTTC-GCGAC--GTG------ACTAGTT-ATCCCC-GGAAAAT-----CTCATACGA--CACCTCGGACGTCCTCTAATGGG-CGTGCTATT-GTCGCGACCCCAGGTCAGGCGGGACTACCCGCTGAATTTAAGCATATCA--------------------------------------------
>Saxifraga_wahlenbergii_(3)_A_size_105196
------------------------------------------------------------------------------------------------------------------------------------------------------------------------------------------------------------------------------------------------------------------------------------------------------------------------------------------------------------------------------------------------------------------------------------------------------------------------------------------------------------------------------------------------------------------------------------------------TGCAGAATCCCGTGAACCATCGA-GTCTT-TGAACGCAAGTTGCGCCCGAATCCTTTTGGTCGAGGGCACGTCTGCCTGGGTGTCACGTACACGCGC-CTC-CCGCAAA-CCTT---CCCCTTTTGTGGT----CGAA-GGGAC--TTGCGGGAGCAGATAATGGTATCCCGTGCT----------CTTTCCGCGCGGCTTGCCT-AAAAACAGA-GAACCG-GCGATGAAACGTCACGCCTAGTGGTGGTTAA-CGACGCCTAAC-GGCCG----ACCA-GTTC-GCGAC--GTG------ACTAGTT-ATCCCC-GGAAAAT-----CTCATACGA--CACCTCGGACGTCCTCTAATGGG-CGTGCTATT-GTCGCGACCCCAGGTCAGGCGGGACTACCCGCTGAATTTAA----------------------------------------------------
>Saxifraga_wahlenbergii_(3)_B_size_405
------------------------------------------------------------------------------------------------------------------------------------------------------------------------------------------------------------------------------------------------------------------------------------------------------------------------------------------------------------------------------------------------------------------------------------------------------------------------------------------------------------------------------------------------------------------------------------------------TGCAGAATCCCGTGAACCATCGA-GTCTT-TGAACGCAAGTTGCGCCCGAATCCTTTTGGTCGAGGGCACGTCTGCCTGGGTGTCACGTACACATGC-CTC-CCGCAAA-CCTT--CCCCCGTTTGTGGA----TGAA-GGG-C--TCGCGGGAGCAGATAATGGTATCCCGTGCT----------CTTTCCGCGCGGCTTGCCT-AAAAATAGA-GAGCCG-GTGATTAAACGTCACGCCTAGTGGTGGTTAA-CGAGGCCTAAC-GGCCA----ACCA-GTTC-GCGAC--GTG------ACTAACT-ATCCCCCGG-AAAT-----CTCACACGA--CACCTTGGACGTCTTGTAATGGA-CGTGCTATT-GTCGCGACCCCAGGTCAGGCGGGACTACCCGCTGAATTTAA----------------------------------------------------
>Saxifraga_wahlenbergii_(2)_LT971003
-------------------------------------------------------------------------------------------------------------------------------------------TGTCGTAACCT-GCG--AAGCAAGG--CAA-CTCGCGAACACGTAC--TTTA-CACTC------GGGAATCGA-AGGGT-----------GTCTCCCCCGGGA--AAGCCCTTCCTT-CCCGACAACGTCGGGTCGGCTCGGCGCTC-GTT-GC-TTTCCGA-CGACGTAACA-CTCGTT-TGGGCTATCGAC-CGTCGGGCTTG----------TCCCTACG-----CAACAAAAAAACCGGCGCGAAATGTGCCAAGGAACATGA-------AAGAGAGTGCG--CTCTTCTGG-CGT---CAGC--ACC---GCTGCG--CTGGG-ATGGG--CGTTGTCTT--CTT-GATGAGTTTATAATGACTCTCGGCAACGGATATCTCGGCTCTTACATCGATGAAGAACGTAGCAAAATGCGATACTTGGTGTGAATTGCAGAATCCCGTGAACCATCGA-GTCTT-TGAACGCAAGTTGCGCCCGAATCCTTTTGGTCGAGGGCACGTCTGCCTGGGTGTCACGTACACGCGC-CTC-CCGCAAA-CCTT---CCCCTTTTGTGGT----CGAA-GGGAC--TTGCGGGAGCAGATAATGGTATCCCGTGCT----------CTTTCCGCGCGGCTTGCCT-AAAAACAGA-GAACCG-GCGATGAAACGTCACGCCTAGTGGTGGTTAA-CGACGCCTAAC-GGCCG----ACCA-GTTC-GCGAC--GTG------ACTAGTT-ATCCCC-GGAAAAT-----CTCATACGA--CACCTCGGACGTCCTCTAATGGG-CGTGCTATT-GTCGCGACCCCAGGTCAGGCGGGACTACCCGCTGAATTTAAGCATATCA--------------------------------------------
>Saxifraga_wahlenbergii_(2)_A_size_90505
------------------------------------------------------------------------------------------------------------------------------------------------------------------------------------------------------------------------------------------------------------------------------------------------------------------------------------------------------------------------------------------------------------------------------------------------------------------------------------------------------------------------------------------------------------------------------------------------TGCAGAATCCCGTGAACCATCGA-GTCTT-TGAACGCAAGTTGCGCCCGAATCCTTTTGGTCGAGGGCACGTCTGCCTGGGTGTCACGTACACGCGC-CTC-CCGCAAA-CCTT---CCCCTTTTGTGGT----CGAA-GGGAC--TTGCGGGAGCAGATAATGGTATCCCGTGCT----------CTTTCCGCGCGGCTTGCCT-AAAAACAGA-GAACCG-GCGATGAAACGTCACGCCTAGTGGTGGTTAA-CGACGCCTAAC-GGCCG----ACCA-GTTC-GCGAC--GTG------ACTAGTT-ATCCCC-GGAAAAT-----CTCATACGA--CACCTCGGACGTCCTCTAATGGG-CGTGCTATT-GTCGCGACCCCAGGTCAGGCGGGACTACCCGCTGAATTTAA----------------------------------------------------
>Saxifraga_wahlenbergii_(2)_C_size_332
------------------------------------------------------------------------------------------------------------------------------------------------------------------------------------------------------------------------------------------------------------------------------------------------------------------------------------------------------------------------------------------------------------------------------------------------------------------------------------------------------------------------------------------------------------------------------------------------TGCAGAATCCCGTGAACCATCGA-GTCTT-TGAACGCAAGTTGCGCCCGAATCCTTTTGGTCGAGGGCACGTCTGCCTGGGTGTCACGTACACGCGC-CTC-CCGCAAA-CCTT---CCCCTTTTGTGGT----CGAA-GGGAC--TTGCGGGAGCAGATAATGGTATCCCGTGCT----------CTTTCCGCGCGGCTTGCCT-AAAAACAGA-GAACCG-GCGATGAAACGTCACGCCTAGTGGTGGTTAA-C-----------GGCCG----ACCA-GTTC-GCGAC--GTG------ACTAGTT-ATCCCC-GGAAAAT-----CTCATACGA--CACCTCGGACGTCCTCTAATGGG-CGTGCTATT-GTCGCGACCCCAGGTCAGGCGGGACTACCCGCTGAATTTAA----------------------------------------------------
>Saxifraga_wahlenbergii_(2)_B_size_364
------------------------------------------------------------------------------------------------------------------------------------------------------------------------------------------------------------------------------------------------------------------------------------------------------------------------------------------------------------------------------------------------------------------------------------------------------------------------------------------------------------------------------------------------------------------------------------------------TGCAGAATCCCGTGAACCATCGA-GTCTT-TGAACGCAAGTTGCGCCCGAATCCTTTTGGTCGAGGGCACGTCTGCCTGGGTGTCACGTACACATGC-CTC-CCGCAAA-CCTT--CCCCCGTTTGTGGA----TGAA-GGG-C--TCGCGGGAGCAGATAATGGTATCCCGTGCT----------CTTTCCGCGCGGCTTGCCT-AAAAATAGA-GAGCCG-GTGATTAAACGTCACGCCTAGTGGTGGTTAA-CGAGGCCTAAC-GGCCA----ACCA-GTTC-GCGAC--GTG------ACTAACT-ATCCCCCGG-AAAT-----CTCACACGA--CACCTTGGACGTCTTGTAATGGA-CGTGCTATT-GTCGCGACCCCAGGTCAGGCGGGACTACCCGCTGAATTTAA----------------------------------------------------
>Saxifraga_wahlenbergii_(9)_LT971004
-------------------------------------------------------------------------------------------------------------------------------------------TGTCGTA-CCT-GCG--AAGCAAGG--CAA-CTCGCGAACACGTAC--TTTA-CACTC------GGGAATCGA-AGGGT-----------GTCTCCCCCGGGA--AAGCCCTTCCTT-CCCGACAACGTCGGGTCGGCTCGGCGCTC-GTT-GC-TTTCCGA-CGACGTAACA-CTCGTT-TGGGCTATCGAC-CGTCGGGCTTG----------TCCCTACG-----CAACAAAAAAACCGGCGCGAAATGTGCCAAGGAACATGA-------AAGAGAGTGCG--CTCTTCTGG-CGT---CAGC--ACC---GCTGCG--CTGGG-ATGGG--CGTTGTCTT--CTT-GATGAGTTTATAATGACTCTCGGCAACGGATATCTCGGCTCTTACATCGATGAAGAACGTAGCAAAATGCGATACTTGGTGTGAATTGCAGAATCCCGTGAACCATCGA-GTCTT-TGAACGCAAGTTGCGCCCGAATCCTTTTGGTCGAGGGCACGTCTGCCTGGGTGTCACGTACACGCGC-CTC-CCGCAAA-CCTT---CCCCTTTTGTGGT----CGAA-GGGAC--TTGCGGGAGCAGATAATGGTATCCCGTGCT----------CTTTCCGCGCGGCTTGCCT-AAAAACAGA-GAACCG-GCGATGAAACGTCACGCCTAGTGGTGGTTAA-CGACGCCTAAC-GGCCG----ACCA-GTTC-GCGAC--GTG------ACTAGTT-ATCCCC-GGAAAAT-----CTCATACGA--CACCTCGGACGTCCTCTAATGGG-CGTGCTATT-GTCGCGACCCCAGGTCAGGCGGGACTACCCGCTGAATTTAAGCATATCA--------------------------------------------
>Saxifraga_wahlenbergii_(9)_A_size_144813
------------------------------------------------------------------------------------------------------------------------------------------------------------------------------------------------------------------------------------------------------------------------------------------------------------------------------------------------------------------------------------------------------------------------------------------------------------------------------------------------------------------------------------------------------------------------------------------------TGCAGAATCCCGTGAACCATCGA-GTCTT-TGAACGCAAGTTGCGCCCGAATCCTTTTGGTCGAGGGCACGTCTGCCTGGGTGTCACGTACACGCGC-CTC-CCGCAAA-CCTT---CCCCTTTTGTGGT----CGAA-GGGAC--TTGCGGGAGCAGATAATGGTATCCCGTGCT----------CTTTCCGCGCGGCTTGCCT-AAAAACAGA-GAACCG-GCGATGAAACGTCACGCCTAGTGGTGGTTAA-CGACGCCTAAC-GGCCG----ACCA-GTTC-GCGAC--GTG------ACTAGTT-ATCCCC-GGAAAAT-----CTCATACGA--CACCTCGGACGTCCTCTAATGGG-CGTGCTATT-GTCGCGACCCCAGGTCAGGCGGGACTACCCGCTGAATTTAA----------------------------------------------------
>Saxifraga_wahlenbergii_(9)_B_size_408
------------------------------------------------------------------------------------------------------------------------------------------------------------------------------------------------------------------------------------------------------------------------------------------------------------------------------------------------------------------------------------------------------------------------------------------------------------------------------------------------------------------------------------------------------------------------------------------------TGCAGAATCCCGTGAACCATCGA-GTCTT-TGAACGCAAGTTGCGCCCGAATCCTTTTGGTCGAGGGCACGTCTGCCTGGGTGTCACGTACACATGC-CTC-CCGCAAA-CCTT--CCCCCGTTTGTGGA----TGAA-GGG-C--TCGCGGGAGCAGATAATGGTATCCCGTGCT----------CTTTCCGCGCGGCTTGCCT-AAAAATAGA-GAGCCG-GTGATTAAACGTCACGCCTAGTGGTGGTTAA-CGAGGCCTAAC-GGCCA----ACCA-GTTC-GCGAC--GTG------ACTAACT-ATCCCCCGG-AAAT-----CTCACACGA--CACCTTGGACGTCTTGTAATGGA-CGTGCTATT-GTCGCGACCCCAGGTCAGGCGGGACTACCCGCTGAATTTAA----------------------------------------------------
>Saxifraga_wahlenbergii_(14)_LT971390
-------------------------------------------------------------------------------------------------------------------------------------------TGTCGTAACCT-GCG-AAAGCAAGG--CAA-CTCGCGAACACGTAC--TTTA-CACTC------GGGAATCGA-AGGGT-----------GTCTCCCCCGGGA--AAGCCCTTCCTT-CCCGACAACGTCGGGTCGGCTCGGCGCTC-GTT-GC-TTTCCGA-CGACGTAACA-CTCGTT-TGGGCTATCGAC-CGTCGGGCTTG----------TCCCTACG-----CAACAAAAAAACCGGCGCGAAATGTGCCAAGGAACATGA-------AAGAGAGTGCG--CTCTTCTGG-CGT---CAGC--ACC---GCTGCG--CTGGG-ATGGG--CGTTGTCTT--CTT-GATGAGTTTATAATGACTCTCGGCAACGGATATCTCGGCTCTTACATCGATGAAGAACGTAGCAAAATGCGATACTTGGTGTGAATTGCAGAATCCCGTGAACCATCGA-GTCTT-TGAACGCAAGTTGCGCCCGAATCCTTTTGGTCGAGGGCACGTCTGCCTGGGTGTCACGTACACGCGC-CTC-CCGCAAA-CCTT---CCCCTTTTGTGGT----CGAA-GGGAC--TTGCGGGAGCAGATAATGGTATCCCGTGCT----------CTTTCCGCGCGGCTTGCCT-AAAAACAGA-GAACCG-GCGATGAAACGTCACGCCTAGTGGTGGTTAA-CGACGCCTAAC-GGCCG----ACCA-GTTC-GCGAC--GTG------ACTAGTT-ATCCCC-GGAAAAT-----CTCATACGA--CACCTCGGACGTCCTCTAATGGG-CGTGCTATT-GTCGCGACCCCAGGTCAGGCGGGACTACCCGCTGAATTTAAGCATATCA--------------------------------------------
>Saxifraga_wahlenbergii_(14)_A_size_103596
------------------------------------------------------------------------------------------------------------------------------------------------------------------------------------------------------------------------------------------------------------------------------------------------------------------------------------------------------------------------------------------------------------------------------------------------------------------------------------------------------------------------------------------------------------------------------------------------TGCAGAATCCCGTGAACCATCGA-GTCTT-TGAACGCAAGTTGCGCCCGAATCCTTTTGGTCGAGGGCACGTCTGCCTGGGTGTCACGTACACGCGC-CTC-CCGCAAA-CCTT---CCCCTTTTGTGGT----CGAA-GGGAC--TTGCGGGAGCAGATAATGGTATCCCGTGCT----------CTTTCCGCGCGGCTTGCCT-AAAAACAGA-GAACCG-GCGATGAAACGTCACGCCTAGTGGTGGTTAA-CGACGCCTAAC-GGCCG----ACCA-GTTC-GCGAC--GTG------ACTAGTT-ATCCCC-GGAAAAT-----CTCATACGA--CACCTCGGACGTCCTCTAATGGG-CGTGCTATT-GTCGCGACCCCAGGTCAGGCGGGACTACCCGCTGAATTTAA----------------------------------------------------
>Saxifraga_wahlenbergii_(14)_B_size_476
------------------------------------------------------------------------------------------------------------------------------------------------------------------------------------------------------------------------------------------------------------------------------------------------------------------------------------------------------------------------------------------------------------------------------------------------------------------------------------------------------------------------------------------------------------------------------------------------TGCAGAATCCCGTGAACCATCGA-GTCTT-TGAACGCAAGTTGCGCCCGAATCCTTTTGGTCGAGGGCACGTCTGCCTGGGTGTCACGTACACGCGC-CTC-CCGCAAA-CCTT---CCCCTTTTGTGGT----CGAA-GGGAC--TTGCGGGAGCAGATAATGGTATCCC------------------------------------------------------------------------------GTTAA-CGACGCCTAAC-GGCCG----ACCA-GTTC-GCGAC--GTG------ACTAGTT-ATCCCC-GGAAAAT-----CTCATACGA--CACCTCGGACGTCCTCTAATGGG-CGTGCTATT-GTCGCGACCCCAGGTCAGGCGGGACTACCCGCTGAATTTAA----------------------------------------------------
>Saxifraga_wahlenbergii_(14)_C_size_249
------------------------------------------------------------------------------------------------------------------------------------------------------------------------------------------------------------------------------------------------------------------------------------------------------------------------------------------------------------------------------------------------------------------------------------------------------------------------------------------------------------------------------------------------------------------------------------------------TGCAGAATCCCGTGAACCATCGA-GTCTT-TGAACGCAAGTTGCGCCCGAATCCTTTTGGTCGAGGGCACGTCTGCCTGGGTGTCACGTACACGCGC-CTC-CCGCAAA-CCTT---CCCCTTTTGTGGT----CGAA-GGGAC--TTGCGGGAGCAGATAATGGTATCCCGTGCT----------CTTTCCGCGCGGCTTGCCT-AAAAACAGA-GAACCG-GCGATGAAACGTCACGCCTAGTGGTGGTTAA-C-----------GGCCG----ACCA-GTTC-GCGAC--GTG------ACTAGTT-ATCCCC-GGAAAAT-----CTCATACGA--CACCTCGGACGTCCTCTAATGGG-CGTGCTATT-GTCGCGACCCCAGGTCAGGCGGGACTACCCGCTGAATTTAA----------------------------------------------------
>Saxifraga_wahlenbergii_(5)_LT971006
-------------------------------------------------------------------------------------------------------------------------------------------TGTCGTA-CCT-GCG--AAGCAAGG--CAA-CTCGCGAACACGTAC--TTTA-CACTC------GGGAATCGA-AGGGT-----------GTCTCCCCCGGGA--AAGCCCTTCCTT-CCCGACAACGTCGGGTCGGCTCGGCGCTC-GTT-GC-TTTCCGA-CGACGTAACA-CTCGTT-TGGGCTATCGAC-CGTCGGGCTTG----------TCCCTACG-----CAACAAAAAAACCGGCGCGAAATGTGCCAAGGAACATGA-------AAGAGAGTGCG--CTCTTCTGG-CGT---CAGC--ACC---GCTGCG--CTGGG-ATGGG--CGTTGTCTT--CTT-GATGAGTTTATAATGACTCTCGGCAACGGATATCTCGGCTCTTACATCGATGAAGAACGTAGCAAAATGCGATACTTGGTGTGAATTGCAGAATCCCGTGAACCATCGA-GTCTT-TGAACGCAAGTTGCGCCCGAATCCTTTTGGTCGAGGGCACGTCTGCCTGGGTGTCACGTACACGCGC-CTC-CCGCAAA-CCTT---CCCCTTTTGTGGT----CGAA-GGGAC--TTGCGGGAGCAGATAATGGTATCCCGTGCT----------CTTTCCGCGCGGCTTGCCT-AAAAACAGA-GAACCG-GCGATGAAACGTCACGCCTAGTGGTGGTTAA-CGACGCCTAAC-GGCCG----ACCA-GTTC-GCGAC--GTG------ACTAGTT-ATCCCC-GGAAAAT-----CTCATACGA--CACCTCGGACGTCCTCTAATGGG-CGTGCTATT-GTCGCGACCCCAGGTCAGGCGGGACTACCCGCTGAATTTAAGCATATCA--------------------------------------------
>Saxifraga_wahlenbergii_(5)_A_size_109176
------------------------------------------------------------------------------------------------------------------------------------------------------------------------------------------------------------------------------------------------------------------------------------------------------------------------------------------------------------------------------------------------------------------------------------------------------------------------------------------------------------------------------------------------------------------------------------------------TGCAGAATCCCGTGAACCATCGA-GTCTT-TGAACGCAAGTTGCGCCCGAATCCTTTTGGTCGAGGGCACGTCTGCCTGGGTGTCACGTACACGCGC-CTC-CCGCAAA-CCTT---CCCCTTTTGTGGT----CGAA-GGGAC--TTGCGGGAGCAGATAATGGTATCCCGTGCT----------CTTTCCGCGCGGCTTGCCT-AAAAACAGA-GAACCG-GCGATGAAACGTCACGCCTAGTGGTGGTTAA-CGACGCCTAAC-GGCCG----ACCA-GTTC-GCGAC--GTG------ACTAGTT-ATCCCC-GGAAAAT-----CTCATACGA--CACCTCGGACGTCCTCTAATGGG-CGTGCTATT-GTCGCGACCCCAGGTCAGGCGGGACTACCCGCTGAATTTAA----------------------------------------------------
>Saxifraga_wahlenbergii_(5)_C_size_444
------------------------------------------------------------------------------------------------------------------------------------------------------------------------------------------------------------------------------------------------------------------------------------------------------------------------------------------------------------------------------------------------------------------------------------------------------------------------------------------------------------------------------------------------------------------------------------------------TGCAGAATCCCGTGAACCATCGA-GTCTT-TGAACGCAAGTTGCGCCCGAATCCTTTTGGTCGAGGGCACGTCTGCCTGGGTGTCACGTACACATGC-CTC-CCGCAAA-CCTT--CCCCCGTTTGTGGA----TGAA-GGG-C--TCGCGGGAGCAGATAATGGTATCCCGTGCT----------CTTTCCGCGCGGCTTGCCT-AAAAATAGA-GAGCCG-GTGATTAAACGTCACGCCTAGTGGTGGTTAA-CGAGGCCTAAC-GGCCA----ACCA-GTTC-GCGAC--GTG------ACTAACT-ATCCCCCGG-AAAT-----CTCACACGA--CACCTTGGACGTCTTGTAATGGA-CGTGCTATT-GTCGCGACCCCAGGTCAGGCGGGACTACCCGCTGAATTTAA----------------------------------------------------
>Saxifraga_wahlenbergii_(5)_B_size_257
------------------------------------------------------------------------------------------------------------------------------------------------------------------------------------------------------------------------------------------------------------------------------------------------------------------------------------------------------------------------------------------------------------------------------------------------------------------------------------------------------------------------------------------------------------------------------------------------TGCAGAATCCCGTGAACCATCGA-GTCTT-TGAACGCAAGTTGCGCCCGAATCCTTTTGGTCGAGGGCACGTCTGCCTGGGTGTCACGTACACGCGC-CTC-CCGCAAA-CCTT---CCCCTTTTGTGGT----CGAA-GGGAC--TTGCGGGAGCAGATAATGGTATCCCGTGCT----------CTTTCCGCGCGGCTTGCCT-AAAAACAGA-GAACCG-GCGATGAAACGTCACGCCTAGTGGTGGTTAA-C-----------GGCCG----ACCA-GTTC-GCGAC--GTG------ACTAGTT-ATCCCC-GGAAAAT-----CTCATACGA--CACCTCGGACGTCCTCTAATGGG-CGTGCTATT-GTCGCGACCCCAGGTCAGGCGGGACTACCCGCTGAATTTAA----------------------------------------------------
>Saxifraga_wahlenbergii_(10)_LT971007
-------------------------------------------------------------------------------------------------------------------------------------------TGTCGTA-CCT-GCG--AAGCAAGG--CAA-CTCGCGAACACGTAC--TTTA-CACTC------GGGAATCGA-AGGGT-----------GTCTCCCCCGGGA--AAGCCCTTCCTT-CCCGACAACGTCGGGTCGGCTCGGCGCTC-GTT-GC-TTTCCGA-CGACGTAACA-CTCGTT-TGGGCTATCGAC-CGTCGGGCTTG----------TCCCTACG-----CAACAAAAAAACCGGCGCGAAATGTGCCAAGGAACATGA-------AAGAGAGTGCG--CTCTTCTGG-CGT---CAGC--ACC---GCTGCG--CTGGG-ATGGG--CGTTGTCTT--CTT-GATGAGTTTATAATGACTCTCGGCAACGGATATCTCGGCTCTTACATCGATGAAGAACGTAGCAAAATGCGATACTTGGTGTGAATTGCAGAATCCCGTGAACCATCGA-GTCTT-TGAACGCAAGTTGCGCCCGAATCCTTTTGGTCGAGGGCACGTCTGCCTGGGTGTCACGTACACGCGC-CTC-CCGCAAA-CCTT---CCCCTTTTGTGGT----CGAA-GGGAC--TTGCGGGAGCAGATAATGGTATCCCGTGCT----------CTTTCCGCGCGGCTTGCCT-AAAAACAGA-GAACCG-GCGATGAAACGTCACGCCTAGTGGTGGTTAA-CGACGCCTAAC-GGCCG----ACCA-GTTC-GCGAC--GTG------ACTAGTT-ATCCCC-GGAAAAT-----CTCATACGA--CACCTCGGACGTCCTCTAATGGG-CGTGCTATT-GTCGCGACCCCAGGTCAGGCGGGACTACCCGCTGAATTTAAGCATATCA--------------------------------------------
>Saxifraga_wahlenbergii_(10)_A_size_98532
------------------------------------------------------------------------------------------------------------------------------------------------------------------------------------------------------------------------------------------------------------------------------------------------------------------------------------------------------------------------------------------------------------------------------------------------------------------------------------------------------------------------------------------------------------------------------------------------TGCAGAATCCCGTGAACCATCGA-GTCTT-TGAACGCAAGTTGCGCCCGAATCCTTTTGGTCGAGGGCACGTCTGCCTGGGTGTCACGTACACGCGC-CTC-CCGCAAA-CCTT---CCCCTTTTGTGGT----CGAA-GGGAC--TTGCGGGAGCAGATAATGGTATCCCGTGCT----------CTTTCCGCGCGGCTTGCCT-AAAAACAGA-GAACCG-GCGATGAAACGTCACGCCTAGTGGTGGTTAA-CGACGCCTAAC-GGCCG----ACCA-GTTC-GCGAC--GTG------ACTAGTT-ATCCCC-GGAAAAT-----CTCATACGA--CACCTCGGACGTCCTCTAATGGG-CGTGCTATT-GTCGCGACCCCAGGTCAGGCGGGACTACCCGCTGAATTTAA----------------------------------------------------
>Saxifraga_wahlenbergii_(10)_B_size_284
------------------------------------------------------------------------------------------------------------------------------------------------------------------------------------------------------------------------------------------------------------------------------------------------------------------------------------------------------------------------------------------------------------------------------------------------------------------------------------------------------------------------------------------------------------------------------------------------TGCAGAATCCCGTGAACCATCGA-GTCTT-TGAACGCAAGTTGCGCCCGAATCCTTTTGGTCGAGGGCACGTCTGCCTGGGTGTCACGTACACATGC-CTC-CCGCAAA-CCTT--CCCCCGTTTGTGGA----TGAA-GGG-C--TCGCGGGAGCAGATAATGGTATCCCGTGCT----------CTTTCCGCGCGGCTTGCCT-AAAAATAGA-GAGCCG-GTGATTAAACGTCACGCCTAGTGGTGGTTAA-CGAGGCCTAAC-GGCCA----ACCA-GTTC-GCGAC--GTG------ACTAACT-ATCCCCCGG-AAAT-----CTCACACGA--CACCTTGGACGTCTTGTAATGGA-CGTGCTATT-GTCGCGACCCCAGGTCAGGCGGGACTACCCGCTGAATTTAA----------------------------------------------------
>Saxifraga_wahlenbergii_(6)_LT971008
-------------------------------------------------------------------------------------------------------------------------------------------TGTCGTAACCT-GCG--AAGCAAGG--CAA-CTCGCGAACACGTAC--TTTA-CACTC------GGGAATCGA-AGGGT-----------GTCTCCCCCGGGA--AAGCCCTTCCTT-CCCGACAACGTCGGGTCGGCTCGGCGCTC-GTT-GC-TTTCCGA-CGACGTAACA-CTCGTT-TGGGCTATCGAC-CGTCGGGCTTG----------TCCCTACG-----CAACAAAAAAACCGGCGCGAAATGTGCCAAGGAACATGA-------AAGAGAGTGCG--CTCTTCTGG-CGT---CAGC--ACC---GCTGCG--CTGGG-ATGGG--CGTTGTCTT--CTT-GATGAGTTTATAATGACTCTCGGCAACGGATATCTCGGCTCTTACATCGATGAAGAACGTAGCAAAATGCGATACTTGGTGTGAATTGCAGAATCCCGTGAACCATCGA-GTCTT-TGAACGCAAGTTGCGCCCGAATCCTTTTGGTCGAGGGCACGTCTGCCTGGGTGTCACGTACACGCGC-CTC-CCGCAAA-CCTT---CCCCTTTTGTGGT----CGAA-GGGAC--TTGCGGGAGCAGATAATGGTATCCCGTGCT----------CTTTCCGCGCGGCTTGCCT-AAAAACAGA-GAACCG-GCGATGAAACGTCACGCCTAGTGGTGGTTAA-CGACGCCTAAC-GGCCG----ACCA-GTTC-GCGAC--GTG------ACTAGTT-ATCCCC-GGAAAAT-----CTCATACGA--CACCTCGGACGTCCTCTAATGGG-CGTGCTATT-GTCGCGACCCCAGGTCAGGCGGGACTACCCGCTGAATTTAAGCATATCA--------------------------------------------
>Saxifraga_wahlenbergii_(6)_A_size_100109
------------------------------------------------------------------------------------------------------------------------------------------------------------------------------------------------------------------------------------------------------------------------------------------------------------------------------------------------------------------------------------------------------------------------------------------------------------------------------------------------------------------------------------------------------------------------------------------------TGCAGAATCCCGTGAACCATCGA-GTCTT-TGAACGCAAGTTGCGCCCGAATCCTTTTGGTCGAGGGCACGTCTGCCTGGGTGTCACGTACACGCGC-CTC-CCGCAAA-CCTT---CCCCTTTTGTGGT----CGAA-GGGAC--TTGCGGGAGCAGATAATGGTATCCCGTGCT----------CTTTCCGCGCGGCTTGCCT-AAAAACAGA-GAACCG-GCGATGAAACGTCACGCCTAGTGGTGGTTAA-CGACGCCTAAC-GGCCG----ACCA-GTTC-GCGAC--GTG------ACTAGTT-ATCCCC-GGAAAAT-----CTCATACGA--CACCTCGGACGTCCTCTAATGGG-CGTGCTATT-GTCGCGACCCCAGGTCAGGCGGGACTACCCGCTGAATTTAA----------------------------------------------------
>Saxifraga_wahlenbergii_(7)_LT971009
-------------------------------------------------------------------------------------------------------------------------------------------TGTCGTA-CCT-GCG--AAGCAAGG--CAA-CTCGCGAACACGTAC--TTTA-CACTC------GGGAATCGA-AGGGT-----------GTCTCCCCCGGGA--AAGCCCTTCCTT-CCCGACAACGTCGGGTCGGCTCGGCGCTC-GTT-GC-TTTCCGA-CGACGTAACA-CTCGTT-TGGGCTATCGAC-CGTCGGGCTTG----------TCCCTACG-----CAACAAAAAAACCGGCGCGAAATGTGCCAAGGAACATGA-------AAGAGAGTGCG--CTCTTCTGG-CGT---CAGC--ACC---GCTGCG--CTGGG-ATGGG--CGTTGTCTT--CTT-GATGAGTTTATAATGACTCTCGGCAACGGATATCTCGGCTCTTACATCGATGAAGAACGTAGCAAAATGCGATACTTGGTGTGAATTGCAGAATCCCGTGAACCATCGA-GTCTT-TGAACGCAAGTTGCGCCCGAATCCTTTTGGTCGAGGGCACGTCTGCCTGGGTGTCACGTACACGCGC-CTC-CCGCAAA-CCTT---CCCCTTTTGTGGT----CGAA-GGGAC--TTGCGGGAGCAGATAATGGTATCCCGTGCT----------CTTTCCGCGCGGCTTGCCT-AAAAACAGA-GAACCG-GCGATGAAACGTCACGCCTAGTGGTGGTTAA-CGACGCCTAACGGGCCG----ACCA-GTTC-GCGAC--GTG------ACTAGTT-ATCCCC-GGAAAAT-----CTCATACGA--CACCTCGGACGTCCTCTAATGGG-CGTGCTATT-GTCGCGACCCCAGGTCAGGCGGGACTACCCGCTGAATTTAAGCATATCA--------------------------------------------
>Saxifraga_wahlenbergii_(8)_LT971010
-------------------------------------------------------------------------------------------------------------------------------------------TGTCGTA-CCT-GCG--AAGCAAGG--CAA-CTCGCGAACACGTAC--TTTA-CACTC------GGGAATCGA-AGGGT-----------GTCTCCCCCGGGA--AAGCCCTTCCTT-CCCGACAACGTCGGGTCGGCTCGGCGCTC-GTT-GC-TTTCCGA-CGACGTAACA-CTCGTT-TGGGCTATCGAC-CGTCGGGCTTG----------TCCCTACG-----CAACAAAAAAACCGGCGCGAAATGTGCCAAGGAACATGA-------AAGAGAGTGCG--CTCTTCTGG-CGT---CAGC--ACC---GCTGCG--CTGGG-ATGGG--CGTTGTCTT--CTT-GATGAGTTTATAATGACTCTCGGCAACGGATATCTCGGCTCTTACATCGATGAAGAACGTAGCAAAATGCGATACTTGGTGTGAATTGCAGAATCCCGTGAACCATCGA-GTCTT-TGAACGCAAGTTGCGCCCGAATCCTTTTGGTCGAGGGCACGTCTGCCTGGGTGTCACGTACACGCGC-CTC-CCGCAAA-CCTT---CCCCTTTTGTGGT----CGAA-GGGAC--TTGCGGGAGCAGATAATGGTATCCCGTGCT----------CTTTCCGCGCGGCTTGCCT-AAAAACAGA-GAACCG-GCGATGAAACGTCACGCCTAGTGGTGGTTAA-CGACGCCTAAC-GGCCG----ACCA-GTTC-GCGAC--GTG------ACTAGTT-ATCCCC-GGAAAAT-----CTCATACGA--CACCTCGGACGTCCTCTAATGGG-CGTGCTATT-GTCGCGACCCCAGGTCAGGCGGGACTACCCGCTGAATTTAAGCATATCA--------------------------------------------
>Saxifraga_wahlenbergii_(8)_A_size_113063
------------------------------------------------------------------------------------------------------------------------------------------------------------------------------------------------------------------------------------------------------------------------------------------------------------------------------------------------------------------------------------------------------------------------------------------------------------------------------------------------------------------------------------------------------------------------------------------------TGCAGAATCCCGTGAACCATCGA-GTCTT-TGAACGCAAGTTGCGCCCGAATCCTTTTGGTCGAGGGCACGTCTGCCTGGGTGTCACGTACACGCGC-CTC-CCGCAAA-CCTT---CCCCTTTTGTGGT----CGAA-GGGAC--TTGCGGGAGCAGATAATGGTATCCCGTGCT----------CTTTCCGCGCGGCTTGCCT-AAAAACAGA-GAACCG-GCGATGAAACGTCACGCCTAGTGGTGGTTAA-CGACGCCTAAC-GGCCG----ACCA-GTTC-GCGAC--GTG------ACTAGTT-ATCCCC-GGAAAAT-----CTCATACGA--CACCTCGGACGTCCTCTAATGGG-CGTGCTATT-GTCGCGACCCCAGGTCAGGCGGGACTACCCGCTGAATTTAA----------------------------------------------------
>Saxifraga_wahlenbergii_(13)_A_size_104313
-------------------------------------------------------------------------------------------------------------------------------------------TGTCGTA-CCT-GCG--AAGCAAGG--CAA-CTCGCGAACACGTAC--TTTA-CACTC------GGGAATCGA-AGGGT-----------GTCTCCCCCGGGA--AAGCCCTTCCTT-CCCGACAACGTCGGGTCGGCTCGGCGCTC-GTT-GC-TTTCCGA-CGACGTAACA-CTCGTT-TGGGCTATCGAC-CGTCGGGCTTG----------TCCCTACG-----CAACAAAAAAACCGGCGCGAAATGTGCCAAGGAACATGA-------AAGAGAGTGCG--CTCTTCTGG-CGT---CAGC--ACC---GCTGCG--CTGGG-ATGGG--CGTTGTCTT--CTT-GATGAGTTTATAATGACTCTCGGCAACGGATATCTCGGCTCTTACATCGATGAAGAACGTAGCAAAATGCGATACTTGGTGTGAATTGCAGAATCCCGTGAACCATCGA-GTCTT-TGAACGCAAGTTGCGCCCGAATCCTTTTGGTCGAGGGCACGTCTGCCTGGGTGTCACGTACACGCGC-CTC-CCGCAAA-CCTT---CCCCTTTTGTGGT----CGAA-GGGAC--TTGCGGGAGCAGATAATGGTATCCCGTGCT----------CTTTCCGCGCGGCTTGCCT-AAAAACAGA-GAACCG-GCGATGAAACGTCACGCCTAGTGGTGGTTAA-CGACGCCTAAC-GGCCG----ACCA-GTTC-GCGAC--GTG------ACTAGTT-ATCCCC-GGAAAAT-----CTCATACGA--CACCTCGGACGTCCTCTAATGGG-CGTGCTATT-GTCGCGACCCCAGGTCAGGCGGGACTACCCGCTGAATTTAAGCATATCA--------------------------------------------
>Saxifraga_wahlenbergii_(13)_B_size_308
------------------------------------------------------------------------------------------------------------------------------------------------------------------------------------------------------------------------------------------------------------------------------------------------------------------------------------------------------------------------------------------------------------------------------------------------------------------------------------------------------------------------------------------------------------------------------------------------TGCAGAATCCCGTGAACCATCGA-GTCTT-TGAACGCAAGTTGCGCCCGAATCCTTTTGGTCGAGGGCACGTCTGCCTGGGTGTCACGTACACGCGC-CTC-CCGCAAA-CCTT---CCCCTTTTGTGGT----CGAA-GGGAC--TTGCGGGAGCAGATAATGGTATCCCGTGCT----------CTTTCCGCGCGGCTTGCCT-AAAAACAGA-GAACCG-GCGATGAAACGTCACGCCTAGTGGTGGTTAA-CGACGCCTAAC-GGCCG----ACCA-GTTC-GCGAC--GTG------ACTAGTT-ATCCCC-GGAAAAT-----CTCATACGA--CACCTCGGACGTCCTCTAATGGG-CGTGCTATT-GTCGCGACCCCAGGTCAGGCGGGACTACCCGCTGAATTTAA----------------------------------------------------
>Saxifraga_wahlenbergii_(11)_LT971001
-------------------------------------------------------------------------------------------------------------------------------------------TGTCGTA-CCT-GCG-AAAGCAAGG--CAA-CTCGCGAACACGTAC--TTTA-CACTC------GGGAATCGA-AGGGT-----------GTCTCCCCCGGGA--AAGCCCTTCCTT-CCCGACAACGTCGGGTCGGCTCGGCGCTC-GTT-GC-TTTCCGA-CGACGTAACA-CTCGTT-TGGGCTATCGAC-CGTCGGGCTTG----------TCCCTACG-----CAACAAAAAAACCGGCGCGAAATGTGCCAAGGAACATGA-------AAGAGAGTGCG--CTCTTCTGG-CGT---CAGC--ACC---GCTGCG--CTGGG-ATGGG--CGTTGTCTT--CTT-GATGAGTTTATAATGACTCTCGGCAACGGATATCTCGGCTCTTACATCGATGAAGAACGTAGCAAAATGCGATACTTGGTGTGAATTGCAGAATCCCGTGAACCATCGA-GTCTT-TGAACGCAAGTTGCGCCCGAATCCTTTTGGTCGAGGGCACGTCTGCCTGGGTGTCACGTACACGCGC-CTC-CCGCAAA-CCTT---CCCCTTTTGTGGT----CGAA-GGGAC--TTGCGGGAGCAGATAATGGTATCCCGTGCT----------CTTTCCGCGCGGCTTGCCT-AAAAACAGA-GAACCG-GCGATGAAACGTCACGCCTAGTGGTGGTTAA-CGACGCCTAAC-GGCCG----ACCA-GTTC-GCGAC--GTG------ACTAGTT-ATCCCC-GGAAAAT-----CTCATACGA--CACCTCGGACGTCCTCTAATGGG-CGTGCTATT-GTCGCGACCCCAGGTCAGGCGGGACTACCCGCTGAATTTAAGCATATCA--------------------------------------------
>Saxifraga_wahlenbergii_(11)_A_size_103959
------------------------------------------------------------------------------------------------------------------------------------------------------------------------------------------------------------------------------------------------------------------------------------------------------------------------------------------------------------------------------------------------------------------------------------------------------------------------------------------------------------------------------------------------------------------------------------------------TGCAGAATCCCGTGAACCATCGA-GTCTT-TGAACGCAAGTTGCGCCCGAATCCTTTTGGTCGAGGGCACGTCTGCCTGGGTGTCACGTACACGCGC-CTC-CCGCAAA-CCTT---CCCCTTTTGTGGT----CGAA-GGGAC--TTGCGGGAGCAGATAATGGTATCCCGTGCT----------CTTTCCGCGCGGCTTGCCT-AAAAACAGA-GAACCG-GCGATGAAACGTCACGCCTAGTGGTGGTTAA-CGACGCCTAAC-GGCCG----ACCA-GTTC-GCGAC--GTG------ACTAGTT-ATCCCC-GGAAAAT-----CTCATACGA--CACCTCGGACGTCCTCTAATGGG-CGTGCTATT-GTCGCGACCCCAGGTCAGGCGGGACTACCCGCTGAATTTAA----------------------------------------------------
>Saxifraga_wahlenbergii_(13)_LT971011
------------------------------------------------------------------------------------------------------------------------------------------------------------------------------------------------------------------------------------------------------------------------------------------------------------------------------------------------------------------------------------------------------------------------------------------------------------------------------------------------------------------------------------------------------------------------------------------------TGCAGAATCCCGTGAACCATCGA-GTCTT-TGAACGCAAGTTGCGCCCGAATCCTTTTGGTCGAGGGCACGTCTGCCTGGGTGTCACGTACACATGC-CTC-CCGCAAA-CCTT--CCCCCGTTTGTGGA----TGAA-GGG-C--TCGCGGGAGCAGATAATGGTATCCCGTGCT----------CTTTCCGCGCGGCTTGCCT-AAAAATAGA-GAGCCG-GTGATTAAACGTCACGCCTAGTGGTGGTTAA-CGAGGCCTAAC-GGCCA----ACCA-GTTC-GCGAC--GTG------ACTAACT-ATCCCCCGG-AAAT-----CTCACACGA--CACCTTGGACGTCTTGTAATGGA-CGTGCTATT-GTCGCGACCCCAGGTCAGGCGGGACTACCCGCTGAATTTAA----------------------------------------------------
>Saxifraga_wardii_LN812570
------------------------------------------------------------------------------------------------------------------------------------------------------------AAGCAAGA--CGA-CCCGCGAACACGTAG--TTA--CCCTC------AGGGATCCA-TGCGC-----------GACTCCTCCGGGCTGAAGCGCTTGGTT-CCC---AACGTTGGGACGGCCCGGCGTTC-GCC-GC----CCGC-GGACGAAGTA-TTCGTCGTGAGTTGGCGTT-TCTCTGGTATG----------TCCCGACA-----CAACAAAA-ACCCGGCGTGAAATGCGCCAAGGAACATAA-------AAGAGAGCGCA--TTCTTTCGG-TGC---TAGC-TCGC---GCTGCA--CTCGG-ACGGG--TGCCGTCTT--CTT-GATGAGTTTATAATGACTCTCGGCAACGGATATCTCGGCTCTTACATCGATGAAGAACGTAGCAAAATGCGATACTTGGTGTGAATTGCAGAATCCCGTGAACCATCGA-GTCTT-TGAACGCAAGTTGCGCCCGAATCCCTTGGGTTAAGGGCACGTCTGCCTGGGTGTCACGTACACACGT-CTC-CCACAA--CCTT--TCGCCCTTTGCGGA----CGAA-GGGTC--TCGTGCGAGCAGAGATTGGTATCCCGTGCC----------CTCGGGGCGCGGCTTACCT-AAAAAACGA-GAGCCA-GTGATGAAACGTCACGTCTAGTGGTGGTTAA-TGTGCCTTGAC-GGCCG----ACCA-GTTC-GCGGC--GTG------AGTGTTT-GTCGCTCGG-AAAG-----CTCGTCCGA--CACCTTGAACGTCGTCTAATCGA-CGTGCTACT-GTCGCGACCCCAGGTCAGGCGGGACTACC----------------------------------------------------------------
>Saxifraga_zimmermannii_LN812573
----------------------------------------------------------------------------------------------------------------------------------------CATTGTCGTAACC-TGYG-AAAGCAAAAARCGA-CTCGYGAACACGTAG--TTA--CAATC------GGGGATCCA-AGTGC-----------GTCTCCCTAGGGGT-ACGCTCTTGTTT-CCC---AACGTCGGGATGGCTAKGCGTTT-GYY-GC----TCGT-CGGYGAAGTA-TTCGTCGTGAGTTGGCATTTCTCCTCGCTTT----------KCCCGACGCA---CAACAAAA-ACCCGGCGCGAAATGCGCCAAGGAATATAA-------AAGAGAGCGCA--CTCTTTCGG-TGC---TAGC-TTGC---GCTGCA--CTCGG-ACGGG--TGCCGTCWT--CTT-GATGAGTTTATAATGACTCTCGGCAACGGATATCTCGGCTCTTACATCGATGAAGAACGTAGCAAAATGCGATACTTGGTGTGAATTGCAGAATCCCGTGAACCATCGA-GTCTT-TGAACGCAAGTTGCGCCCGAACCCTTCGGGTTGAGGGCACGTCTGCCTGGGCGTCACGTACGCATGT-CTC-TCACAAC-CCTT---CGCCCCTTGCGGA----CGTA-GGGCT--TCGTGCGAGCAGAGATTGGTATCCCGTGCT----------CTCGAGGCGCGGCTTACCT-AAAAAAAGA-GAGCCA-GTGACAAAGCGTCACGTCTAGTGGTGGTTAA-TGTGCCTTTAY-GGCCG----ACCA-GTTC-GCGGC--GTG------AATGCTT-GTCGCTTGG-AAAG-----CTCGACCGA--CACCTTGAGCATCGTCAAATCGG-TGTGCTACT-GTCGCGACCCCAGGTCAGGCGGGACTACCCGCTGAATTTAAGCATATC---------------------------------------------
>Saniculiphyllum_guangxiense_JN102233
---------------------------------------------------------------------------------------------------------------------------------------------TCGAAACC-TGCA--AAGCAGAA--CAA-CTCGCGGACCCGTAC--TTT--AACTC------GGGGGGGCG-GGCGA-----------GCTCGTCCC--------CGCCGCCGT-------------CGCG-ACGCGCTCGGTAA-TT--CG-TCGCCC-GCAACGCC----CTCGCGTTTGG--GGAGGC-GGCATTGTTTGGCGCG-CTCTCGACTCAA-----AAACGAA--CCCCGGCGTGAATTGCGCCAAGGAATTTAA-------AAGAAAGAGCG--TTGCCCCAG-TGC---GTGCGTTCGC--GCAGAC--ATTCG-GGGCAACTGTAATCTT--CTT-GAT--GTCTTCAATGACTCTCGGCAACGGATATCTCGGCTCTCGCATCGATGAAGAACGTAGCGAAATGCGATACTTGGTGTGAATTGCAGAATCCCGTGAACCATCGA-GTTTT-TGAACGCAAGTTGCGCCCGAAGCCATTCGGACGAGGGCACGTCTGCCTGGG--CCACGTACACACGT-CTC-CCGCAAAAGCTT---TCCCAATTTTGG----GAAAA-TTTATT-TGCGCCGAGCGGAGATTGGCCTCCCGTGCC--------GGACTTCGGCGCGGTTGACCC-AAAAAGAGA-GTGCCGAGTGACGAGATGTCACGACAAGTGGTGGTTTA-TAAGCCC-GAG-CGGTTT---GCCA-AATC-GAGTC--GTG------CGCATTT-GTCGCTCGG-GACG---TCCTCGAGCGA--ACCCCGACACGTCT---GATTGA-CG--CTATT-GT-------------------------------------------------------------------------------------------
>Saxifraga_bicuspidata_AF374819_AF374820
---------------------------------------------------------------------------------------------------------------------------------------------TCTGAACC-TGCA-AAAGCAAAA--CAR-CTCGCGAACACGTAG--KTA--AACTC------GGGGATCCA-AGCGC-----------GTCGMCTCT-GGCG-GCGCTCTTTCTT-CCC---AACGTTGGACGCGCTCGTCTTGTGTGCCGCTGCGAGC-GCATTGC-GTTTCGAGTT-GGCACTTGGTGA--GCCGW----------------CTCGACA-----GAACAAAA-ACCCGGCGCGAAATGCGCCAAGGAACATAA-------AAGAGAGTGCA--TTCCTCTTGATGGG--GTGC-TCAC---GCATCG-CATCGG-AGGGG--TGTCGTCTT--CTT-GATGAGTTTNNNNNNNNNNNNNNNNNNNNNNNNNNNNNNNNNNNNNNNNNNNNNNNNNNNNNNNNNNNNNNNNNNNNNNNNNNNNNNNNNNNNNNNNNNNNNNNNNNNN-NNNNN-NNNNNNNNNNNNNNNNNNNNNNNNNNNNNNNNNNNNNNNNNNNNNNNNNNNNNNNACA--CGCACGT-CTS-CCACAAA-CCTT---CCCCCCTGCGGAC-----GAA-GGGCC--TTGTGCGAGCAGAGATTGGTCTCCCGTGCCT---------GCAAATGTGCGGTTGGCCT-AAMAAGTGA-SAACCG-GCGATGMAACGTCGCGCCTAGTGGTGGTTAT-CGAACCTTACG-GTTCG----GCCA-GTTC-GCGTC--GTT------GGCGTTT-GTCGCTCGG-AAGG-----CTCAATCGA--CACCTTGAACGTCTG--AGCGGA-CGTGCTATT-GT-------------------------------------------------------------------------------------------
>Saxifragodes_albowiana_AF374825_AF374826
----------------------------------------------------------------------------------------------------------------------------------------------CTGAAAC-TGCG--CAGCAGTC--CAA-CTTGCGAATGTGTAG--TCAATCATAC-------AAGGGAGAGGAGCC-----------TCGCAGCTT-------GTYWTCCTGT-----TACTCGGGATGTGCACGGGTTCCCGT-TG--MCCAGCAAA-CGAATGC-----CGTCTGTTGGA--GGYAGC-CCTCGGGCAC--------TCTTGATCTAT-----CAACGAA--CCCCGGCGCGTATTGCGCCAAGGAMTTTAA-------AAGAGAAAGCC--CTYCTTCGT-TGC----AACGTCCCC--GCGGACCGAGCAAAGAGGGTGCGTCTTCTT--CTT-GAA--GTCTTTAATGACTCTCGGCAACGGATATCTCGGCTCTCGCATCGATGAAGAACGTAGCGAAATGCGATACTTGGTGTGAATTGCAGAATCCCGTGAACCATCGA-GTTTT-TGAACGCAAGTTGCGCCCGAAGCCATCCGGTGGAGGGCACGTCTGCCTGGG--CCACGTACACATGC-CTC-CC-CAAATCCCG---CTCCGATATCGG-----ATTG-GGAATC-TTGGCCGAGCAGAGAATGGCCTCCCGCGCT-------CTCGTCTGAGTGMGRCTGACCC-AAACAG-GA-GCACCTCGCGACRACATGTC-CGACAAGTGGTGGTTGA-CAAGGCTTGAT-CGAGTTGTGTGCA-GTTG-TYGCC--ATG------GTGATGA-ATA----------------CTCAAGGGA--CTCCCGACACGTCTS--CAATGA-CG--CTCAT-GT-------------------------------------------------------------------------------------------
>Saxifragopsis_fragarioides_JQ895204
---------------------------------------------------------------------------------------------------------------------------------------------TCGAAACC-TGCA--CAGCAGAA--CAA-CTCGCGAACACGTAG--TTA--CACACGGGGGGGACGAATGAGCGCGC-----------GCTTGTTCT--------CCCCTCCGT-------------CGAG-CCGCGCCCGGTGG-CC--TGTTGTCCC-ACGACGCCC---GTCG--TCACG--GGAGGC---ATTTTATCGGACGC--TCTCGACCTAA-----CAACGAA--CCCCGGCGTGAATTGCGCCAAGGAAATTAA-------AAGAAAGAGCA--TTCCTCCGT-TG----CTGCGTTC----GCGCAAACAATCG-GAGGAAGTGTCATCTT--CTT-GAT--GTCTTAAATGACTCTCGGCAACGGATATCTCGGCTCTCGCATCGATGAAGAACGTAGCGAAATGCGATACTTGGTGTGAATTGCAGAATCCCGTGAACCATCGA-GTTTT-TGAACGCAAGTTGCGCCCGAAGCCATCTGGTTGAGGGCACGTCTGCCTGGG--CCACGTACACACGC-CTC-CCACAAAACCCC---TCCCCATTCGGG----GCAAG-GGATTT-TACGGCGAGCGGAGGATGGCCTCCCGTGCC--------CTACATCGGCGCGGCTGACCT-AAAAAA-GA-GTACCGAGTGATGAAACGTCACGATAAGTGGTGGTTTA-TAAGCCC-CCG-TGGCTA---GCCA-AATC-TGGTC--GTG------CGCGTCT-GTCACCCGG-GAT---ATCCTCGAGTTA--ACCCCGACACGTCTG-CAACAGA-CG--CTACT-GTCGCGACCCCA---------------------------------------------------------------------------------
>Suksdorfia_violacea_U51257
---------------------------------------------------------------------------------------------------------------------------------------------TCGATACC-TGCC--TAGCAGAA--CAA-CTAGCGAACACGTGG--TGG--CATTC--GGAAGGGGGGTCGGGCTCG-----------GCTCGTCCT------CCCCGGGTTG----------------AG-ACGCGCTCGGCAA-CT--CTTGTCTC------TGCCGT--------TTGGG--GGAGGC----ATTTGTCGGGGGCGCTCTTGGCCCAA-----CAATGAA--CCCCGGCGCGAA-----CAAAGGAATTTAA------AAAGAAAGAGCA--TTCTTCCGG-TG----CCGCGTTCACGNNTGGACA-CCTTG-GGGGAGGTGTCATCTT--CTT-GAT--GTCTTTAANNNNNNNNNNNNNNNNNNNNNNNNNNNNNNNNNNNNNNNNNNNNNNNNNNNNNNNNNNNNNNNNNNNNNNNNNNNNNNNNNNNNNNNNNNNNNNNN-NNNNN-NNNNNNNNNNNNNNNNNNNNNNNNNNNNNNNNNNNNNNNNNNNNNNNNNNN--NNNNNNACACACCC-CTC-CCACAAGCCCTT----TCGTCTTTGGC----GATGA-GGAACT-TGTGGGCAGCGGATATTGGCCTCCCGTGCTGT-CCGCATGACGGTGGCGCGGTTGACCT-AAAAAG-GAAGTGCCGAGTGGCGGAACGTCACGATAAGTGGTGGTTTA-TAGGCGA--AG-TCCTTT---GCCG--ATC-GAGTC--GTG------CGCGTTT-GTCGCTCGT-CAT---TTTATCAAGAGG-AACCCCGACACGTCC---GTGTGA-CG--CTATT-GTC------------------------------------------------------------------------------------------
>Sullivantia_oregana_U51258
---------------------------------------------------------------------------------------------------------------------------------------------TCGATACC-TGCG--TAGCAGAA--CAA-CTCGCGAACACGTGG--TTG--CCCCC-GATCGGGGGGATGAGTCAAC-----------GCTCGTCCT---------CCCTGCGT-------------TGAG-GCGCGCTCGCTAA-CCATCCGTCCCCT-CAATCGCAC---GACGT-TTGGG--GGAGGCGTTGCGTTCTCGGGTGCGCTCTTGGCCTAA-----CAACGAA--CCCCGGCGCAAATCGCGCCAAGGAATTTAA-------AAGAAAGAGCA--TTCCTTCGG-CG----CCGCGTTCAC--GCGGAC--AACCG-GAGGAGGTGTCATCTT--CTT-GAT--GTCTTTAANNNNNNNNNNNNNNNNNNNNNNNNNNNNNNNNNNNNNNNNNNNNNNNNNNNNNNNNNNNNNNNNNNNNNNNNNNNNNNNNNNNNNNNNNNNNNNNN-NNNNN-NNNNNNNNNNNNNNNNNNNNNNNNNNNNNNNNNNNNNNNNNNNNNNNNNNN--NNNNNNACACACCC-CTC-CCACAAAACCTT-TCCTCGCTTTGGTG----AGGGA-AGATTT-TGCGGGGAGCGGAGATTGGCCTCCCGTGCTGT-CCGCGAGACGGTGCCGCGGTTGGCCT-AAAAAG-GAAGTACCGAGCGGCAAAACGTCGCGATAAGTGGTGGTTAA-TAGGCCC-ACG-CCCTTT---GCCG-GATC-GAGTC--GTG------CGCGATA-GTCGCTCGT-GATACTCTCTTCGAGAGGACCCCCATACACGTCT---GTTTGA-CG--CTATT-GTCGCGACCCCAGG-------------------------------------------------------------------------------
>Tanakaea_radicans_U51263
---------------------------------------------------------------------------------------------------------------------------------------------TCGCAACC-TGCA--CAGCAGAG--CAA-CTTGTGAACGTGTAG--TTA--CACTC---GGGGGGGATGG-GCGCAA-----------GCTCGTTCT--------CCCCGCCGT-------------CGAG-ATGCGCTCGGTAG-CC--CGTCGCCCG-AAA-CGCTCG---ACGT-TTGGG--GGAGGC-----ACTATCGATCGC--ACTTGACTTTAA----CAACGAA--CCCCGGCGTGAATTGCGCCAAGGAATTTAA-------AAGAAAAGACT--GTTTCGCAG-GG----TTGTGTTCAT-ACAGCACACGATCG-GCGGAAGCGTCGTCTT--CTT-AAT--GTCTTTAANNNNNNNNNNNNNNNNNNNNNNNNNNNNNNNNNNNNNNNNNNNNNNNNNNNNNNNNNNNNNNNNNNNNNNNNNNNNNNNNNNNNNNNNNNNNNNNN-NNNNN-NNNNNNNNNNNNNNNNNNNNNNNNNNNNNNNNNNNNNNNNNNNNNNNNNNN--NNNNNNGCACACGC-CTC-CCACAAAAACTT----TATTCATTCTG----AGAAA-GGATTT-TGTGGCGAGCAGAGATTGGCCTCCCGTGCA-------AAAATGTTGTTGCGGTTGACCT-AAAAAA-GA-GTGCCGAGCGACAAAACGTCCCGATAAGTGGTGGTTTT-TTT------------------GCCA-ATTC-GAGTC--GTG------CGCGTTT-GTTGCTTGA-GCT---ATTCTCAAGTGA--ACCCCGACACGTCC---AAGTGA-CG--CTATT-GTCGCGACCCCAGG-------------------------------------------------------------------------------
>Telesonix_heucheriformis_U51260
---------------------------------------------------------------------------------------------------------------------------------------------TCGATACC-TGCA--CAGCAGAA--CAA-CTCGCGAACACGTGG--TT--------------------GCCCNCGGT--------------------------------GTCGT-------------CGAG-ACGCGC--GGTGA-AG--CTTCGCCCC-CGAACGCCC---GACGT-TTGAG--GGAAGT-----GNTATCGNGCNC--TCTCGGCTAAA-----AAACGAA--CCCCGGCNCGAA-----CCAAGGAATTTAA-------AAGAAAGAGCA-TTCCCTCC-----------------------------------GGG---GTGTCATCTT--CTT-GAT--GTCTTTAANNNNNNNNNNNNNNNNNNNNNNNNNNNNNNNNNNNNNNNNNNNNNNNNNNNNNNNNNNNNNNNNNNNNNNNNNNNNNNNNNNNNNNNNNNNNNNNN-NNNNN-NNNNNNNNNNNNNNNNNNNNNNNNNNNNNNNNNNNNNNNNNNNNNNNNNNN--NNNNNNNNNCA-CC-CTC-CCACAGACCCTT----CCCCAGTCGGC----GAAGA-GGAATTTTGCGGGGAGCGGAGATTGGCCTCCCGTGCCGT-CCATAGGAAGACGGCGCGGTTGACCT-AAAAAA-GAAGTACCGAGCGGCGAAACGTCAC-ATAAGTGGTGGTACA-CAGGCCC-ACG-CGTCTT---GCCA-ATTC-GAGTC--GTG------NGCGCGA-GTCGCTCGA-GCT---ACTCCCGAGAGG-AACCCCGACACGTCT---ACCAGA-CG--CTACT-GTCGCGACCCCAGG-------------------------------------------------------------------------------
>Tellima_grandiflora_AF158952
---------------------------------------------------------------------------------------------------------------------------------------------TCGAAACC-TGCA--TGGCAGAA--CAA-CTTGTGAACATGTAG--TTA--AACTT---GGGGGGGAGGGAGTGCAT-----------GCTCGCTCT-------CCCCCGTTGT-------------CAAT-GTGTGCTCAGTAA-CC--TCCCGCCCT-AAAGCGCCTT--GGCGC-TTGAA--GGAGGT-----GTTATTGGATGC-TCTTTGACTTAA-----CAACGAA--CCCCGGCGTGAATTGCGCCAAGGAATACAA-------AAGAATGATCA--GTCCTCCAT-TTC---CTGTGTTCTT--GCACAAGCGATTG-GAGTA-TTGTCATCTT--CTT-GAT--GTCTTTAATGACTCTCGGCAACGGATATCTCGGCTCTCGCATCGATGAAGAACGTAGCGAAATGCGATACTTGGTGTGAATTGCAGAATCCCGTGAACCATCGA-GTTTT-TGAACGCAAGTTGCGCCCGAAGCCATCTGGTTGAGGGCACGTCTGCCTGGG--CCACGTACACACGC-CTC-CCACAAAACCTT---TCTCCATTTTGG----GACAA-GGATTT-TGTGGCGAGCAGAGAGTGGCCTCCCGTGCA----------ATTTTTGTGTGGTTGACCC-AAAAAA-GA-GTACCGAGTGACGAAGTGTCACGATAAGTGGTGGTATG-TAAGCCCTCAG-TGGCTTT--GCCA-AATC-GAGTC--GTG------TGCATTT-GTTACTCGG-GATG--ATTCTCAAGCGA--ACCCCAACACGTCTT-AAATTGA-CG--CTATT-GTCGCGACCCCAGGTCA----------------------------------------------------------------------------
>Tiarella_polyphylla_AB163608_AB163671
---------------------------------------------------------------------------------------------------------------------------------------------TCGAAACC-TGCA--TGGCAGAA--CAA-CTTGTGAACATGTAG--TTA--CGCTT---GGGGGGGAGGGAGTGCAT-----------GCTCGCTCT-------CCCCCATTGT-------------CAAT-ATGTGCTCAGTAA-CC--AGCCGCCCG-AAAGCGCTT---TGCGC-TTGAA--GTAGGC-----GTTATTGGATGC-TCTTTGACTTAA-----CAACGAA--CCCCGGCGTGAATTGCGCCAAGGAATACAA-------AAGAATGAACA--GTCCTCCAT-TTG---CTGTGTTCTT--GCACTGGTGATTG-GAGTA-TTGTCATCTT--CTT-GAT--GTCNNNNNNNNNNNNNNNNNNNNNNNNNNNNNNNNNNNNNNNNNNNNNNNNNNNNNNNNNNNNNNNNNNNNNNNNNNNNNNNNNNNNNNNNNNNNNNNNNNNNN-NNNNN-NNNNNNNNNNNNNNNNNNNNNNNNNNNNNNNNNNNNNNNNNNNNNNNNNNN--NNNNNNACACACGC-CTC-CCACAAAACCTT---TTCCCATTTTGG--------G-GGATTT-TGTGGCGAGCAGAGAGTGGCCTCCCGTTCA----------ATTTTTGTGCGGTTGACCC-AAAATA-GA-GTACCGAGTGGCGAAGTGTCACGATAAGTGGTGGTTTC-TAAGCCCACAG-CGGCTTT--GCCA-AATC-GAGTC--GTG------TGCATTT-GTTGCTCGG-GATG--ATTCTCAAGCGA--ACCCCAACACGTCTT-AAATCGA-CG--CTATT-G--------------------------------------------------------------------------------------------
>Tolmiea_menziesii_AB248857
---------------------------------------------------------------------------------------------------------------------------------------------TCGAAACC-TGCA--TAGCAGAA--CAA-CTTGTGAACATGTAG--TTA--CACTT---GGGGGGGAGGGAGTGCAT-----------GCTCGCTCT-------CCCCCGTTGT-------------CAAT-ATGTGCTCAGTAA-CC--TCCCGCCCG-AAAGCGCAT---GTCGC-TTGAA--GGAGGT-----GTTATTGGATGC--TCTTGACTTAA-----CAATGAA--CCCCGGCGTGAATTGCGCCAAGGAATACAA-------AAGAATGACCA--GTCCTCCAT-TTG---CTGTGTTCTT--GCACAAGCGATTG-GAGTA-TTGTCATCTT--CTT-GAT--GTCTTTAATGACTCTCGGCAACGGATATCTCGGCTCTCGCATCGATGAAGAACGTAGCGAAATGCGATACTTGGTGTGAATTGCAGAATCCCGTGAACCATCGA-GTTTT-TGAACGCAAGTTGCGCCCGAAGCCATCTGGTTGAGGGCACGTCTGCCTGGG--CCACGTACACACGC-CTC-ACACAAAACC---------------------GACAA-GGATTT-TGTGGCGAGCAGAGAGTGGCCTCCCGTGCA----------TTTTTTGCGCGGTTGACCC-AAAAAA-GA-GTACCGAGTGACGAAGTGTCACGATAAGTGGTGGTCTG--AAGTCCTCAG-TGGCTTT--GCCA-ATTC-GAGTC--GTG------TGCATTT-GTTGCTCGG-GATG--ATTCTCAAGTGA--ACCCCAACACGTCT-----------------------------------------------------------------------------------------------------------------
