# Supplementary material for: Contrasting evolutionary origins of two mountain endemics: Saxifraga wahlenbergii (Western Carpathians) and S. styriaca (Eastern Alps)
Source: BMC Evol Biol. 2019 Jan 11;19:18. doi: 10.1186/s12862-019-1355-x (PMC6329101; doi:10.1186/s12862-019-1355-x)
Supplement: Supplementary file 2 — Sequence alignments (FASTA) used in this study (ITS extended taxon set, ITS reduced taxon set, ITS reduced taxon set with NGS reads, ITS reduced taxon set with NGS reads for molecular clock, trnL–trnF and rpl32–trnL extended taxon set, trnL–trnF and rpl32–trnL reduced taxon set) and the BEAUti-generated XML file. See Methods for details and explanation. (ZIP 189 kb) [file 12862_2019_1355_MOESM2_ESM.zip › Tkach_et_al_trnLF_rpl32.fasta]

>Astilbe_microphylla_AF374814_NA
-------------------G-CTTA-TTGAATTGAGCCTTGGTATGGAAACCTACTAAGTGATAACTTTCAAATTCAGAGAAACCCTGGAATTAAAAATGGGCAATCCTGAGCCAAATCCTGTTTT-ATGAAAACAC--------------------AAGGGTTCA-----GAAAGAGAAAAAAA-------------GGATAGGTGCAGAGACTCAATGGAAGCTATTCTAAC----------AAAGAGAGTT------GACTGCGGTGCGTCGGTWAAG------GAATCC---TTCCATC------GAAACTTCA-----GAAAGGCTGAA------GGATAAACCAAACCTCTATACAT----------------------ATGTATACGTACTGAAA-----------------------------AAATATA---------------------------TCAAA-TGA---------------------TTAATGACGACTCGAATCTTTATTTTTTTT--------ATATG----------AAAAAATTGTTGTAAATGGATTCCAA-----------GTT-----GAAGAAAG-----AATCGAATA------TTCA-------------TTGATAAAA---------CCATTCACTCCA--TAGTCTGATAAATCCTTTGAAGAGC-TGA--------TTAATCAGACGA----GAATAAAGATAGAGTCCCATT---------CTACATGTCAATGCAGACAGCAATGAAATTTATAGTAAGAGGAAAATCCGTCGACTTTAGAAATCGTGAGGGTTCAAGTCCTTCTATCCCCAA---------------AAAGG--CCCGTTTG----------ACTCCTTAA------------CGATTT------------------------ATCTTATCCTAT-----ACTTCTCTTTT--------CATTAGCGGTTC----AAACGTCGTTATGTTTCTCATTCACTCTACGCC--------TTCACAAAAGGATCCGAGC-----GCAAATTTTGTTTGTTT---------------ATCA----CAAGTCTT---------GTGGTAATGATACACGTACAAA----------------------------------------------------TGAGCATCTTT------AAGCAAGGAATCCCCATTT------------GAATGATTCACAATCCAT------------------ATCACTACTCATACTG----------------AAACTTAC-----AAAGTCTTTTTTATTTTTTTTTT--------------AG-ATCCAAGAAA------TTCCAAGGCCTGGATAAG----ACTTTGTAATTATTTGTAATTGACATAGACCCAAGTCA------------TCTAGTAAAATGAGAATGATGCGTCGGG---AATGGTCGGG----------ATAGCTCAGCTGGTAGAGCAGAGGACTGAAAA----------------------------------------------------------------------------------------------------------------------------------------------------------------------------------------------------------------------------------------------------------------------------------------------------------------------------------------------------------------------------------------------------------------------------------------------------------------------------------------------------------------------------------------------------------------------------------------------------------------------------------------------------------------------------------------------------------------------------------------------------------------------------------------------------------------------------------------------------------------------------------------------------------------------------------------------------------------------------------------------------------------------------------------------------------------------------------------------------------------------------------------------------
>Astilboides_tabularis_AF374793_NA
---------------------------TGAATTGAGCCTTGGTATGGAAACCTACTAAGTGATAACTTTCAAATTCAGAGAAACCCTGGAATTAAAAATGGGCAATCCTGAGCCAAATCCTGTTTT-ACGAAAACAAAA---------------CACAAGGGTTCA-----GAAAGAGAGAATAAAAAAAA-------GGATAGGTGCAGAGACTCAATGGAAGCTATTCTAAC----------AAAGGGAGTT------GACTGCGGTGCGTTGGTAAAG------GAATCC---TTCCATC------GAAACTTCA-----GAAAGGCTGAA------GGATAAACC-----TCTATACAT----------------------ATGTATACGTACTGAAA-----------------------------TAATATA---------------------------TCAAA-TGA---------------------TTAATGACGACTCGAATCTGTATTTTTT----------ATATG--AAAAATATAAAGAATTGTTGTAAATCGATTCCAA-----------GTT-----GAAGAAAG-----AATCGAATA------TTCA-------------TTGATAAAA---------CCATTCACTCCA--TAGTCTGATAAATCCTTTGAAGAGC-TGA--------TTAATCAGACGA----GAATAAAGATAGAGTCCCATT---------CTACATGTCAATGCAGACAGCAATGAAATTTATAGTAAGAGGAAAATCCGTCGACTTTAGAAATCATGAGGGTTCAAGTCCCTCTATCCCCAA---------------AAAGG--CCCCTTTG----------ACTCCTTAA------------CTATTT------------------------ATCTTATCCTAA-----ACTTCTATTTT--------CGTTAACGGKTC----AAAAGTCGKTATGTTTCTCATTCCCTCTACGCT--------TTCNCAAAAGGATCCGAGG-----GAAAATTTTGGTTTTTTA--------------------------------------------------------------------------------------------------------------------------------------------TCCCAA---------------------------------------------------------------------------------------------------GTCTTGG------------------------------------GAAA------------------TATNNN----AC-NNG---------------GACAAATACMCAAGTCA------------TCTAGTAAAATGAGAATGATGCGTCGGG---AATGGTCGGG----------ATAGCTCAGCTGGTAGAGCAGA--------------------------------------------------------------------------------------------------------------------------------------------------------------------------------------------------------------------------------------------------------------------------------------------------------------------------------------------------------------------------------------------------------------------------------------------------------------------------------------------------------------------------------------------------------------------------------------------------------------------------------------------------------------------------------------------------------------------------------------------------------------------------------------------------------------------------------------------------------------------------------------------------------------------------------------------------------------------------------------------------------------------------------------------------------------------------------------------------------------------------------------------------------------
>Bensoniella_oregona_NA_KT755705
--------------------------------------------------------------------------------------------------------------------------------------------------------------------------------------------------------------------------------------------------------------------------------------------------------------------------------------------------------------------------------------------------------------------------------------------------------------------------------------------------------------------------------------------------------------------------------------------------------------------------------------------------------------------------------------------------------------------------------------------------------------------------------------------------------------------------------------------------------------------------------------------------------------------------------------------------------------------------------------------------------------------------------------------------------------------------------------------------------------------------------------------------------------------------------------------------------------------------------------------------------------------------------------------------------------------------------------------------------------------------------------------------------------------------------------------------------------------------------------------------------------------------------------------------------------------------------------------------------------------------------CGTGTCTACCGATTTCACCATAGCGGCTTGTTCGAAATCATAAT------AACCTATTATTACTCAATCGTCGAGATTGAAGTAGTCAATT-------------------CATCTT-TAGG-AAAGATTTAAATTC-------ATG---------AATACAAA------CTGGTTTAAATAGGTATTTAAACG----TTCAATAAT------AGTCCTTATCATGT----TTTAGGATGTCTAT---------------TTA----------------------ACAATAAGCTTT-----CGCGTAGTTGATCT---TCTGTTGGAA----TAGAAC-TGT------TGTAACTAGATAGTTCTATCCCTAGA-----------TAG---------------AGGGA-AGAAC--------------------------------------------------TATCTAGGGATAGAACTAAAAA----TAAAACGTCCTTTCTTA---------------TTTTTTTTTAACAGAACAAAG---------TACCG-----------TTTTTTAT-----TTTTAGAATTTTAAAA------TTCTTATTTAA-TA---------------------------ATTTAAATACCATAAAAGCAAAGAAAG---------------------------TTCTATTTCCTATTGATCAGTTCAAAAC----ATTAGGCTGTGAA-----------------------------------------------------TTA-TATATAACAAAAAA-TTAACTCATTTTTCGAG-TCAGTTCCCC------ATTCAGATT------------------------------------------ATTCCAATGTT-TTATTA------TTTATTTGTCGGCACAAAAAAACTTTTTGAATTTCCGGTCGAAAGAGATTTCGATAATGAAAAAGCTTTTAACGCTGCCCAATATCCCTTCTTTTTCCAATAATTTTTACGAATACGCTTTTTTGACATAGAAGTACGTTT
>Cascadia_nuttallii_(2)_LM654423_LT971016
-------------------------------------------------ACCTACTAAGTGAGAACTTTCAAATTCAGAGAAACCCTGGAATTAAAAATGGGCAATCCTGAGCCAAATCCTG-----AACAAAACACA---------------------------A-----GAAAAA---------------------GGATAGGTGCAGAGACTCAACGGAAGCTATTCTAAC----------AAAAGGAGTT------GACTGCGGTGCGTTGGTAAAG------GAATCC---TTCCATCACA--AAAAACTTAA-----GAAAGGTTGAA------GGATAAACC-----TCTATACAT----------------------ATGTATATGTACTGAAA-----------------------------TAATATA---------------------------TCAAA-TGA---------------------TGAATGCTGACTCGAATCCGTATTTTTT----------ATATG---------AAACAAATTGTTGTAAATCGATTCCAA-----------GTT-----GAAGAAAG-----AATCTCATA------TTCA-------------TTGATAAAA---------CCATTCACTCCA--TAGTCTGATAAATCCTTTGCAGAGC-TGA--------TTAATCAGACGA----GAATAAAGATAGAGTCCCATT---------CTACATGTCAATGCGGACAACAATGAAATTTATAGTAAGAGGAAAATCCGTCGACTTTAGAAATCGTGAGGGTTCAAGTCCCTCTATCCCCAA---------------AAATG--CCCATTTG----------ACTGCTTAA------------CTATTT------------------------ATCTTATCCTAT-----ACTTCTCCTTT--------CATTAGCGGTTC----AAAAGTCGTTATGCTTTTCATTCACTCTCGGCT--------TTCGCAAAAGGGTCCGAGA-----TAAAATTGTGTTGGTTT---------------ATCA----CAAGTCTT---------GTGATCATGATACACGTACAAC----------------------------------------------------TGAACATCTTT------TAGCAAGGAATCCCCATGC------------GAATGATTCACAGCCCAT------------------ACCATTACTCATACTA----------------AAACTTAC-----AAAGTCTTTTTCTTT---------------------GAG-ACCCAAGAAA------TTGCAAGGCCTGGATAAG----AAAATAAAATTTTTGATAATTGACATAGACCCAAGTCA------------TCTCATAAAATAATAATAATGCGTCGGT---AATAGTCGGG----------ATAGCTC---------------------------------------------------------------AGCAGCGTGTCTACCGATTTCACCATAGCGGCTTGTTCGAAATCATAATCATAATAACCTATTATTACTCAAGCCTCGAGATTTAAGTAGTAAATT-------------------CATGTT-TAGC-AAAGATCAAAATTA-------ATG---------AATACAAA------CGCGCTTAAATAGCT-----------ATTTGAACGTA------GGCTTTATCAGAGGTCAGTTATGG-TTTTA-----------TTTAAGTTA----------------------ACAATAAGCTTT-----CGCGTAGTTTATTC---TCCATTGAAA----TAGAACTTGT------TGTAACTAGATGGTTCTATCCCTAGA-----------TAG---------------AGGGA-AGAAC--------------------------------------------------TATCTAGGGATAGAACAAAAAA--------ACGTTTTTTCTAATTTATTTTTT---------AACAGAACAAAGCAAAGTATC--------------TTTTTT-TATTTTTAG----------AATTCAAGAA------TTCTTATTTAAATAGATA-----------------------------TGGGAAGAAAACCAAAGAAAT---------------------------TTATAGTTCCTATTGATCAGTTCAAAAG----ATTAGGCTGTGAAT--------------------------------------TTGTTAATT-------A-TATATAACAAAAAA-TGAACTCACTTTTCTAG-TAAGTCT-CT------ATTCATATT------------------------------------------ATTCCAATGTT-TCATTA------TTTATTTGTCGGGACAAAAAAGCTTTTTGAATTCCCGGTTGAAAGAGATTTCGATAATGAAAAAGCTTTTAACGCTGCCCAATATCCCTTTTTTTTCCAATAATTTTTACGA-----------------------------
>Cascadia_nuttallii_(1)_LM654424_LT971015
---------------------------------------------------------------------------CAGAGAAACCCTGGAATTAAAAATGGGCAATCCTGAGCCAAATCCTG-----AACAAAACACA---------------------------A-----GAAAAA---------------------GGATAGGTGCAGAGACTCAACGGAAGCTATTCTAAC----------AAAAGGAGTT------GACTGCGGTGCGTTGGTAAAG------GAATCC---TTCCATCACA--AAAAACTTAA-----GAAAGGTTGAA------GGATAAACC-----TCTATACAT----------------------ATGTATATGTACTGAAA-----------------------------TAATATA---------------------------TCAAA-TGA---------------------TGAATGCTGACTCGAATCCGTATTTTTT----------ATATG---------AAAAAAATTGTTGTAAATCGATTCCAA-----------GTT-----GAAGAAAG-----AATCTAATA------TTCA-------------TTGATAAAA---------CCATTCACTCCA--TAGTCTGATAAATCCTTTGCAGAGC-TGA--------TTAATCAGACGA----GAATAAAGATAGAGTCCCATT---------CTACATGTCAATGCGGACAACAATGAAATTTATAGTAAGAGGAAAATCCGTCGACTTTAGAAATCGTGAGGGTTCAAGTCCCTCTATCCCCAA---------------AAATG--CCCATTTG----------ACTGCTTAA------------CTATTT------------------------ATCTTATCCTAT-----ACTTCTCCTTT--------CATTAGCGGTTC----AAAAGTCGTTATGCTTTTCATTCACTCTCGGCT--------TTCGCAAAAGGGTCCGAGA-----TAAAATTGTGTTGGTTT---------------ATCA----CAAGTCTT---------GTGATCATGATACACGTACAAC----------------------------------------------------TGAACATCTTT------TAGCAAGGAATCCCCATGC------------GAATGATTCACAGCCCAT------------------ACCATTACTCATACTA----------------AAACTTAC-----AAAGTCTTTTTCTTT---------------------GAG-ACCCAAGAAA------TTGCAAGGCCTGGATAAG----AAAATAAAATTTTTGATAATTGACATAGACCCAAGTCA------------TCTCATAAAATAATAATAATGCGTCGGT---AATAGTCGGG----------ATAG----------------------------------------------------------------AGAGCAGCGTGTCTACCGATTTCACCATAGCGGCTTGTTCGAAATCATAAT------AACCTATTATTACTCAAGCCTCGAGATTTAAGTAGTAAATT-------------------CATGTT-TAGC-AAAGATCAAAATTA-------ATG---------AATACAAA------CGCGCTTAAATAGCT-----------ATTTGAACGTA------GGCTTTATCAGAGGTCAGTTATGG-TTTTA-----------TTTAAGTTA----------------------ACAATAAGCTTT-----CGCGTAGTTTATTC---TCCATTGAAA----TAGAACTTGT------TGTAACTAGATGGTTCTATCCCTAGA-----------TAG---------------AGGGA-AGAAC--------------------------------------------------TATCTAGGGATAGAACAAAAAA--------ACGTTTTTTCTAATTTATTTTTT---------AACAGAACAAAGCAAAGTATC--------------TTTTTT-TATTTTTAG----------AATTCAAGAA------TTCTTATTTAAATAGATA-----------------------------TGGGAAGAAAACCAAAGAAAT---------------------------TTATAGTTCCTATTGATCAGTTCAAAAG----ATTAGGCTGTGAAT--------------------------------------TTGTTAATT-------A-TATATAACAAAAAA-TGAACTCACTTTTCTAG-TAAGTCT-CT------ATTCATATT------------------------------------------ATTCCAATGTT-TCATTA------TTTATTTGTCGGGACAAAAAAGCTTTTTGAATTCCCGGTTGAAAGAGATTTCGATAATGAAAAAGCTTTTAACGCTGCCCAATATCCCTTTTTTT----------------------------------------------
>Choristylis_rhamnoides_KU524323_NA
---------------------------------------------------------------------CAAATTCAGAGAAACCCCGGAATTAAAAAGGGGCAATCCTGAGCCAAATCCTGTTTT--CCAAAACAAAA---------------TGCAAGGGTTCATATCATAAAGAGAGAATAAAAAAA--------GGATAGGTGCAGAGACTCAATGGAAGCTGTTCTAAC----------AAATGGAGTT------GACTGCGGTGCGTTGATAAGATAAAG-GAATCC---TTCTATC------GAAACTTCC---------GGA----------GGATAAACC-----TATATACAT----------------------ACGTATACGTACTGAAA-----------------------------TATTATA---------------------------TCAAAATGA---------------------TTAATGATGACTCGAATCTGGATTTTTT----------ATATG----AAAATGGAAGAATTGTTGTAAATCGATTCCAA-----------GTT-----GAAGAAAA-----AATCGAATATTAATATTCA-------------TTGATAAAA---------TCATTTACTCCA--TAGTCTGATATATCTTTTGAAGAGC-TGA--------TTAATCAGACGA----GAATAAAGATAGAGTCCCATT---------CTACATGTCAATGCCGACAGCAATGAAATTTATAGTAAGAGGAAAATCCGTCGACTTTATAAATCGTGAGGGTTCAAGTCCCTCTATCCCCAA---------------AAAGG--CCCATTTG----------ACTCCCTAA------------CTATTT------------------------ATCTTATCCTAT------CTCCTCTTTTCTTT----CGTTAGTGATTC----AAAA-TAGTTATGTTTCTCATTCACTCTACGCT--------TTCACAAACGGATCCGAGC-----TAAAGTTTTGTTCTTTT---------------ATCA----AGAGTCTTG--------TGATATATGATACACGTACAAA----------------------------------------------------TAAACATCTTT------AAGCAAGGAATTACCATTT------------GAATGATTCACAGTCCAT------------------AT-ATTATTCATATTG----------------AAACTTAC-----AAAGTATTTTTTTG-----------------------AGGATCCAAGAAA------TGGCAGGGCTTGTATAAG----ACTTTGTAATTCTTTTTAATTGACATATACCCAAGTCA------------TCTAGTAAAATGAGAATGATGCGTCGGG---A-------------------------------------------------------------------------------------------------------------------------------------------------------------------------------------------------------------------------------------------------------------------------------------------------------------------------------------------------------------------------------------------------------------------------------------------------------------------------------------------------------------------------------------------------------------------------------------------------------------------------------------------------------------------------------------------------------------------------------------------------------------------------------------------------------------------------------------------------------------------------------------------------------------------------------------------------------------------------------------------------------------------------------------------------------------------------------------------------------------------------------------------------------------------------------------------------------
>Chrysosplenium_iowense_AF374790_NA
------------------------------------CCTTAGTATGGAAACCTACTAAGTGATAACTTTCAAATTCAGAGAAACCCTGGAATTTTAAATGGGCAATCCTGAGCCAAATCCTGTTTT-ACGAAAACAAAA---------------CACAAAGGTTCA-----GAAAAAGAGAATAAAAAAAAG------GGATAGGTGCAGAGACTCAATGGAAGCTATTCTAAC----------AAAAGGACTT------GACTGCGGTGCGTTGGAAAAG------GAATCC---TTCCATC------GAAACTTCA-----GAAAGGCT--------------------------------------------------------------------------------------------------------------------------------------TCAAA-TGA---------------------TA-ATGATGACTCGAACCCGTATTTTTT----------ATTTGAAAAAAGTACAAATAATTGTTGTAAATTGATTCCAA-----------GTT-----GAATAAAA-----AATCAAATA------TTCA-------------TTGATAAAA---------TAATTCACTTCA--TAGTCTGATAAATTTTTTGAAGAGC-CCA--------TTAA---GACGA----GAATAAAGATAGAGTCCCATT---------CTACATGTCAATGCAGACAGCAACGAAATTTATAGTAAGAGGAAAATCCGTCGACTTTAGAAATCGTGAGGGTTCAAGTCCCTCTATCCCCAA---------------AAAGG--CCTATTTG----------ACTCCTTAC------------CGATTT------------------------ATCTTATCCTAT-----ACTTCTCTTTT--------CA-------------------------------------------------------------------------------------------------------------------------------------------------------------------------------------------------------------------------------------------------------------------AATGATTCATAGTCC------------------------------------------------------ACTTAC-----AAAGTTTTTTTT-------------------------AG-ATCCAAGAAA------TTCCAAGGCCTGGATAAG----ACTTTGTAATTATTTGTAATTGACATAGGCCCAAGTCC-------------CTAGTAAAATGAGAATGATGCGTCGGG---GATGGTCGGG----------ATAGCTCAGCTGGTA---------------------------------------------------------------------------------------------------------------------------------------------------------------------------------------------------------------------------------------------------------------------------------------------------------------------------------------------------------------------------------------------------------------------------------------------------------------------------------------------------------------------------------------------------------------------------------------------------------------------------------------------------------------------------------------------------------------------------------------------------------------------------------------------------------------------------------------------------------------------------------------------------------------------------------------------------------------------------------------------------------------------------------------------------------------------------------------------------------------------------------------------------------------------
>Conimitella_williamsii_NA_KT755694
--------------------------------------------------------------------------------------------------------------------------------------------------------------------------------------------------------------------------------------------------------------------------------------------------------------------------------------------------------------------------------------------------------------------------------------------------------------------------------------------------------------------------------------------------------------------------------------------------------------------------------------------------------------------------------------------------------------------------------------------------------------------------------------------------------------------------------------------------------------------------------------------------------------------------------------------------------------------------------------------------------------------------------------------------------------------------------------------------------------------------------------------------------------------------------------------------------------------------------------------------------------------------------------------------------------------------------------------------------------------------------------------------------------------------------------------------------------------------------------------------------------------------------------------------------------------------------------------------------------------------------CGTGTCTACCGATTTCACCATAGCGGCTTGTTCGAAATCATAAT------AACCTATTATTACTCAATCGTCGAGATTGAAGTAGTCAATT-------------------CATCTT-TAGG-AAAGATTTAAATTC-------ATG---------AATACAAA------TTGGTTTAAATAGGTATTTAAACG----TTCAATAAT------AGTCCTTATCATGT----TTTAGGATGTCTAT---------------TTA----------------------ACAATAAGCTTT-----CGCGTAGTTGATCC---TCTGTTGGAA----TAGAAC-TGT------TGTAACTAGATAGTTCTATCCCTAGA-----------TAG---------------AGGGA-AGAAC--------------------------------------------------TATCTAGGGATAGAACTCAAAA----TAAAACGTCCTTTCTCA----------------TTTTTTTTAACAGAACAAAG---------TACCG-----------TTTTTTAT-----TTTTAGAATTTT-AAA------TTCTTATTTAA-TA---------------------------ATTTAAATACCATAAAAGCAAAGAAAG---------------------------TTCTATTTCCTATTGATCAGTTCAAAAC----ATTAGGCTGTGAATTATAT-----------------------------------------------ATA-TATATAACAAAAAA-TGAGTTCATTTTTCGAG-TCAGTTCCCC------ATTCAGATT------------------------------------------ATTCCAATGTT-TGGTTATTTTTATTTATTTGTCGGCACAAAAAAACTTTTTGAATTTCCGGTTGAAAGAGATTTCGATAATGAAAAAGCTTTTAACGCTGCCCAATATCCCTTCTTTTTCCAATAATTTTTACGAATACGCTTTTTTGACATAGAAGTACGTTT
>Darmera_peltata_AF374795_KT755657
------------------------------------CCTTGGTATGGAAACCTACAAAGTGATAACTTTCAAATTCAGAGAAACCCTGGAATTAAAAATGGGCAATCCTGAGCCAAATCCTGTTTT-ACGAAAACAAAA---------------CACAAGGGTTCA-----GAAAGAGAGAATAAAAAAAAA------GGATAGGTGCAGAGACTCAATGGAAGCTATTCTAAC----------AAAGGGAGTT------GACTGCGGTGCGTTGGTAAAG------GAATCC---TTCCATC------GAAACTTCA-----GAAAGGCTGAA------GGATAAACC-----TCTATACAT----------------------ATGTATACGTACTGAAA-----------------------------TAATATA---------------------------TCAAA-TGA---------------------TTAATGACGACTCGAATCTGTATTTTTT----------ATATG--AAAAATATAAAGAATTGTTGTAAATCGATTCCAA-----------GTT-----GAAGAAAG-----AATCGAATA------TTCA-------------TTGATAAAA---------CCATTCACTCCA--TAGTCTGATAAATCCTTTGAAGAGC-TGA--------TTAATCAGACGA----GAATAAAGATAGAGTCCCATT---------CCACATGTCAATGCAGACAGCAATGAAATTTATAGTAAGAGGAAAATCCGTCGACTTTAGAAATCATGAGGGTTCAAGTCCCTCTATCCCCAA---------------AAAGG--CCCATTTG----------ACTCCTTAA------------CTATTT------------------------ATCTTATCCTAT-----ACTTCTATTTT--------CGTTAGCGGTTC----AAAAGTCGTTATGTTTCTCATTCACTCTACGCT--------TTCACAAAAGGATCCGAGG-----GAAAATTTTGTTTTTTT---------------ATCA----CAAGTCTT---------GTGATAATGATACACGTACAAA----------------------------------------------------TGAACATCTTT------AAGCAAGAAATCTCCATTT------------GAATGATTCACAGTCCAT------------------ATCATTACTCATACTA----------------AAACTTAC-----AAAGTCTTTTTCTTTTTTT------------------AG-ATCCAAGAAA------TTCCAAGGCCTGGATAAG----ACTTTGTAATTATTTGTAATTGACATAGACCCAAGTCA------------TCTAGTAAAATGAGAATGATGCGTCGGG---AATGGTCGGG----------ATAGCTCAGCTGGTAGAGCAGAGGACTGAAA--------------------------------------------CGTGTCTACCGATTCCACCATAGCGGCTTGTTCGAAATCATAAT------AACCTATTATTACTCAATCGTCGAGATTGAAGTAGTCAATT-------------------CATGTT-TAGT-AAAGATTCAAATTC-------ATG---------AATACAAA------CTCGTTTAAATAGGTATTTGGACG----TTCAATAAT------AGTCCTTATCATGTTT-TTTTAGGATGTCAGTGATA-----TTTAACTTA----------------------ACAATAAGCTTT-----CGCGTAGTTTATCC---TCTGTTGGAA----TAGAAC-TGT------TGTAACTAGATAGTTCT-TCCCTCTA-----------TCT---------------AGGGATAGAAC--------------------------------------------------TATCTAGGGATAGAACTAAAAA----TAAAGCGTCCTTTCTCA---------------TTTTTTTTTAACAGAACAAAG---------TAACG-----------TTTTTCGT-----TTTTAGAATTTAAGAA------TTCTTAGTTAAATA-----------------------------TTAAATACCATAAAAGCAAAGAAAG---------------------------TTCTATTTCCTATTGATCAGTTCAAAAC----ATTAGGTTGTGAA---------------------------------------------------AATTA-TATATAACAAAAAA-TTAACTCATTTTTCGAG-TCAGTTC-CG------ATTCAGATT------------------------------------------ATTCCAATGTT-TGATTA------TTTATTTGTCGGCACAAAAAAACTTTTTGAATTTCCGGTCGAAAGAGATTTCGATAATGAAAAAGCTTTTAACGCTGCCCAATATCCCTTCTTTTTCCAATAATTTTTACGAATACGCTTTTTTGACATAGAAGTACGTTT
>Elmera_racemosa_AF374804_KT755658
-----------------------------------------------------------------CTTTCAAATTCAGAGAAACCCTGGAATTAAAAATGGGCAATCCTGAGCCAAATCCTGTTTT-ACGAAAACAAAA---------------CACAAGGGTTCA-----GAAAGAGAGAATAAAAAAAA-------GGATAGGTGCAGAGACTCAATGGAAGCTATTCTAAC----------AAAGGGAGTT------GACTGCGGTGCGTTGGTAAAG------GAATCC---TTCCCTC------GAAACTTCA-----GAAAGGCTGAA------GGATAAACC-----TCTATAGAT----------------------ATGTATACGTACTGAAA-----------------------------TAATATA---------------------------TCAAA-TGA---------------------TTAATGACGACTCGAATCTGTATATTTT----------ATATG--AAAAATATAAAGAATTGTTGTAAATC----------------------------------------------------------A-------------TTGATAAAA---------CCATTCACTCCA--TAGTCTGAT-AATCCTTTGAAGAGC-TGA--------TTAATCAGACGA----GAATAAAGATAGAGTCCCATT---------CTACATGTCAATGTAGACAGCAATGAAATTTATAGTAAGAGGAAAATCCGTCGACTTTAGAAATCGTGAGGGTTCAAGTCCCTCTATCCCCAA---------------AAAGG--ACCATTTG----------ACTCCTTCC------------CTATTT------------------------ATCTTATCCTAT-----ACTTCTCTTTT--------CGTTAGCGGTTA----AAAAGTCGTTATGTTTCTCATTCACTCTACGCT--------TTCACAAAAGG-TCCTAGG-----TCAAATTTTGTTTTTT----------------ATCA----CAAGTCTT---------GTGATAATGATACATGTACAAA----------------------------------------------------TGAACATCTTT------AAGCAAGGAATCCCCATTT------------GAATGATTCACAGTGCAT------------------ATAATTACTGATACTG----------------AAACTTAC-----AAAGTCTTTTTTTTT----------------------AG-ATCCAAGAAA------TTCCAAGGCCTGGATAAG----ACTTTGTAATTATTTGTAATTGACATAGACCCAAGTCA------------TCTAGTAAAATGAGAATGATGCGTCGGG---AATGGTCGGG----------ATAGCTCA-------------------------------------------------------------------CGTGTCTACCGATTTCACCATAGCGGCTTGTTCGAAATCATAAT------AACCTATTATTACTCAATCGTCGAGATTGAAGTAGTCAATT-------------------CGTCTT-TAGG-AAAGATTTAAATTC-------ATG---------AATACAAA------CTGGTTTAAATAGGTATTTAAACG----TTCAATAAT------AGTCTTTATCATGT----TTTAGGAT-TCTAT---------------TTA----------------------ACAATAAGCTTT-----CGCGTAGTTGATCC---TCTGTTGGAA----TAGAAC-TGT------TGTAACTAGATAGTTCTATCCCTAGA-----------TAG---------------AGGGG-AGAAC--------------------------------------------------TATCTAGGGATAGAACTCAAAA----TAAAACGTCCTTTCTCA----------------TTTTTTTTAACAGAACAAAG---------TACCG-----------TTTTTTAT-----TTTGAGAATTTTTAAA------TTCTTATTTAA-TA---------------------------ATTTAAATACCATAAAAGCAAAGAAAG---------------------------TTCTATTTCCTATTGATCAGTTCAAAAC----ATTAGGCTGTGAA-----------------------------------------------------TTA-TATATAATAAAAAA-TTAACTCATTTTTCGAG-TCAGTTCCCC------ATTCAGATT------------------------------------------ATTCCAATGTT-TGGTTA------TTTATTTGTCGGCACAAAAAAACTTTTTGAATTTCCGGTTGAAAGAGATTTCGATAATGAAAAAGCTTTTAACGCTGCCCAATATCCCTTCTTTTTC--------------------------------------------
>Heuchera_micrantha_AF374806_KT755702
------------------------AATTGAATTGAGCCTTGGTATGGAAACCTACTAAGTGATAACTTTCAAATTCAGAGAAACCCTGGAATTAAAAATGGGCAATCCTGAGCCAAATCCTGTTTT-ACGAAAACAAAA---------------CACAAGGGTTCA-----GAAAGAGAGAATAAAAAAAAA------GGATAGGTGCAGAGACTCAATGGAAGCTATTCTAAC----------AAAGGGAGTT------GACTGCGGTGCGTTGGTAAAG------GAATCC---TTCCCTC------GAAACTTCA-----GAAAGGCTGAA------GGATAAACC-----TCTATAGAT----------------------ATGTATACGTACTGAAA-----------------------------TAATATA---------------------------TCAAA-TGA---------------------TTAATGACGACTCGAATCTGTATATTTT----------ATATG--AAAAATATAAAGAATTGTTGTAAATC----------------------------------------------------------A-------------TTGATAAAA---------CCATTCACTCCA--TAGTCTGAT-AATCCTTTGAAGAGC-TGA--------TTAATCAGGCGA----GAATAAAGATAGAGTCCCATT---------CTACATGTCAATGTAGACAGCAATGAAATTTATAGTAAGAGGAAAATCCGTCGACTTTAGAAATCGTGAGGGTTCAAGTCCCTCTATCCCCAA---------------AAAGG--ACCATTTG----------ACTACTTCC------------CTATTT------------------------ATCTTATCCTAT-----ACTTCTCTTTT--------CGTTAGCGGTTA----AAAAGTCGTTATGTTTCTCATTCACTCTACGCT--------TTCACAAAAGG-TCCTAGG-----TCAAATTTTGTTTTTT----------------ATCA----CAAGTCTT---------GTGATAATGATACATGTACAAA----------------------------------------------------TGAACATCTTT------AAGCAAGGAATCCCCATTT------------GAATGATTCACAGTGCAT------------------ATAATTACTGATACTGAAACTTACAAATACTGAAACTTAC-----AAAGTCTTTTTTTTT----------------------AG-ATCCAAGAAA------TTCCAAGGCCTGGATAAG----ACTTTGTAATTATTTGTAATTGACATAGACCCAAGTCA------------TCTCATAAAATGAGAATGATGCGTCGGG---AATGGTCGGGAATGGTCGGGATAGCTCAGCTGGTAGAGCAGAGGACTGAAA--------------------------------------------CGTGTCTACCGATTTCACCATAGCGGCTTGTTCGAAATCATAAT------AACCTATTATTACTCAATCGTCGAGATTGAAGTAGTCAATT-------------------CATCTT-TAGG-AAAGATTTAAATTC-------ATG---------AATACAAA------TTGGTTTAAATAGGTATTTAAACG----TTCAATAAT------AGTCCTTATCATGT----TTTAGGATGTCTAT---------------TTA----------------------ACAATAAGCTTT-----CGCGTAGTTGATCC---TCTGTTGGAA----TAGAAC-TGT------TGTAACTAGATAGTTCTATCCCTAGA-----------TAG---------------AGGGA-AGAAC--------------------------------------------------TATCTAGGGATAGAACTCAAAA----TAAAACGTCCTTTCTCA----------------TTTTTTTTAACAGAACAAAG---------TACCG-----------TTTTTTAT-----TTTTAGAATTTT-AAA------TTCTTATTTAA-TA---------------------------ATTTAAATACCATAAAAGCAAAGAAAG---------------------------TTCTATTTCCTATTGATCAGTTCAAAAC----ATTAGGCTGTGAA-----------------------------------------------------TTA-TATATAACAAAAAA-TGAGTTCATTTTTCGAG-TCAGTTCCCC------ATTCAGATT------------------------------------------ATTCCAATGTT-TGGTTATTTTTATTTATTTGTCGGCACAAAAAAACTTTTTGAATTTCCGGTTGAAAGAGATTTCGATAATGAAAAAGCTTTTAACGCTGCCCAATATCCCTTCTTTTTCCAATAATTTTTACGAATACGCTTTTTTGACATAGAAGTACGTTT
>Itea_virginica_AF374818_NA
----------------------TTAATTGGATTGAGCCTTGGTATGGAAACCTACTAAGTGATAACTTTCAAATTCAGAGAAACCCTGGAATTAAAAATGGGCAATCCTGAGCCAAATCCTGTTTT--CCAAAACAAACAAAA-----------CACAAGGGTTCA-----TAAAGAGAGAATAAAAAAAA-------GGATAGGTGCAGAGACTCAATGGAAGCTGTTCTAAC----------AAATGGAGTT------GACTGCGGTGCG---------------GAATCC---TTCCATT------GAAACTCCC-----AAAAGGATGAA------GGATAAACC-----TATATACAT----------------------ACGTATACGTACTGAAA-----------------------------TAGTATA---------------------------TCAAA-TGA---------------------TTAATGATGACTCAAATCTGGATTTTTT----------ATATG----AAAATGGAAGAATTGTTGTAAATCGATTCCAA-----------GTT-----GAAGAAAG-----AATCGAATATTACTATTCA-------------TTGATAAAA---------TAATTCACTCCA--TAGTCTGATATATCTTTTGAAGAGC-TTA--------TTAATCATACGA----GAATAAAGATAGAGTCCCATT---------CTACATGTCAATGCCGACAGCAATGAAATTTATAGTAAGAGGAAAATCCGTTGACTTTAGAAATCGTGAGGGTTCAAGTCCCTCTATCCCCAA---------------AAAGG--CCCAGTTA----------ACTCCATAA------------CTATTT------------------------ATCTTATCCTAT------CTTCTCTTTT--------CGTTAGCGATTC----AAAAGTCGTTATGTTTCTCATTCACTCTACGCT--------TTCACAAACGGATCCGAGC-----GAAAATTTTGTTCTTTT---------------ATCA----CGAGTTTT---------GTGATAATGATACACGTACAAA----------------------------------------------------TGAGCATCTTT------AAGCAAGGAATCCCCATTT------------GAATGATTCACAGTCCAT------------------ATCATTATTCATACTA----------------AAACTTAC-----AAAGTCTTTTTTTTG----------------------AGGATCCAAGAAA------TTGCAGGGCCTGTATAAG----ACTTTGTAATTCTTTTTAATTGACATAGACCCAAGTCA------------TCTAGTAAAATGAGAATGATGCGTCGGG---AATGGTCGGG----------ATAGCTCAGTTGGTAGAGCAGAGGACTG--------------------------------------------------------------------------------------------------------------------------------------------------------------------------------------------------------------------------------------------------------------------------------------------------------------------------------------------------------------------------------------------------------------------------------------------------------------------------------------------------------------------------------------------------------------------------------------------------------------------------------------------------------------------------------------------------------------------------------------------------------------------------------------------------------------------------------------------------------------------------------------------------------------------------------------------------------------------------------------------------------------------------------------------------------------------------------------------------------------------------------------------------------
>Itea_yunnanensis_JN102291_NA
-------------------------------------------------------------------------------------------------------ATCCCTGAGCCAAATCCTGTTTT--CCAAAACAAACAAAA-----------CACAAGGGTTCA-----TAAAGAGAGAATAAAAAAAA-------GGATAGGTGCAGAGACTCAATGGAAGCTGTTCTAAC----------AAATGGAGTT------GACTGCGGTGCG---------------GAATCC---TTCCATT------GAAACTCCC-----AAAAGGATGAA------GGATAAACC-----TATATACAT----------------------ACGTATACGTACTTAAA-----------------------------TAGTATA---------------------------TCAAA-TGA---------------------TTAATGATGACTCAAATCTGGATTTTTT----------ATATG----AAAATGGAAGAATTGTTGTAAATCGATTCCAA-----------GTT-----GAAGAAAG-----AATCGAATATTAATATTCATTGATAAAATAATTTGATAAAA---------TAATTCACTCCA--TAGTCTGATATATCTTTTGAAGAGC-TGA--------TTAATCAGACGA----GAATAAAGATAGAGTCCCATT---------CTACATGTCAATGCCGACAGCAATGAAATTTATAGTAAGAGGAAAATCCGTTGACTTTAGAAATCGTGAGGGTTCAAGTCCCTCTATCCCCAA---------------AAAGG--CCCATTTG----------ACTCCATAA------------CTATTT------------------------ATCTTATCCTAT------CTTCTCTTTTC--------GTTAGCGATTC----AAAAGTCGTTATGTTTCTCATTCACTCTACGCT--------TTCACAAACGGATCCGAGC-----GAAAATTTTGTTCTTTT---------------ATCA----CGAGTTTTG--------TGATATATGATACACGTACAAA----------------------------------------------------TGAGCATCTTT------AAGCAAGGAATCCCCATTT------------GAATGATTCACAGTCCAT------------------ATCATTATTCATACTA----------------AAACTTAC-----AAAGTCTTTTTTTTG----------------------AGGATCCAAGAAA------TTGCAGGGCCTGTATAAG----ACTTTGTAATTCTTTTTAATTGACATAGACCCAAGTCA------------TCTAGTAAAATGAGAATGATGCGTCGGG---AATGGTCGGGA---------------------------------------------------------------------------------------------------------------------------------------------------------------------------------------------------------------------------------------------------------------------------------------------------------------------------------------------------------------------------------------------------------------------------------------------------------------------------------------------------------------------------------------------------------------------------------------------------------------------------------------------------------------------------------------------------------------------------------------------------------------------------------------------------------------------------------------------------------------------------------------------------------------------------------------------------------------------------------------------------------------------------------------------------------------------------------------------------------------------------------------------------------------------------------------------
>Jepsonia_parryi_AF374808_NA
-------------------G-CTTAATTGAATTGAGCCTTGGTATGGAAACCTACTAAGTGATAACTTTCAAATTCAGAGAAACCCTGGAATTAAAAATGGGCAATCCTGAGCCAAATCCTGTTTT-ACGAAAACAAAA---------------GACAAGGGTTCA-----GAAAGAGATAATCAAAAAAA-------GGATAGGTGCAGAGACTCAATGGAAGCTATTCTAAC----------AAAGGGAGTT------GACTGTGGTGCGTTGGTAAAG------GAATCC---TTCCATC------GAAACTTCG-----GAAAGGCTGAA------GGATAAACC-----TCTATACAT----------------------ATGTATACGTACTGAAA-----------------------------TAATAAT-ATA-----------------------TCAAA-TGA---------------------TTAATGACGACTCGAATCTGTATTTTTT----------ATATG--CAAAATAAAAAGAATTGTTGTAAATCGATTCCAA-----------GTT-----GAAGAAAA-----AATAGAATA------TTCA-------------TTGATAAAA---------CCATTCACTCCA--TAATCTGATAAATCCTTTGAAGAGC-TGA--------TTAATCAGACGA----GAATAAAGATAGAGTCCCATT---------CTACATGTCAATGCAGACAGCAATGAAATTTATAGTAAGAGGAAAATCCGTCGACTTTAGAAATCGTGAGGGTTCAAGTCCCTCTATCCCCAA---------------AAAGG--CCCCTTTG----------ACTCCTTAA------------CTATTT------------------------ATCTTATCCTAT-----ACTTCTCTTTT--------CATTAGCGGTTC----AAAAGTCGTTATGTTTCTCATTCACTCTACGCT--------TTCACAAAAT--------------TTAAATTTTGTTTGTTT---------------ATCA----CAAGTCTT---------GTGGTAATGATACGCGTACAAA----------------------------------------------------TGAACATCTTT------AATCAAGAAATCCCCATTT------------GAATGATTCACAGTCCAT------------------ATCATTACTCATACTG----------------AAACTTAC-----AAAGTCTTTTT------------------------------TCCAAGAAA------TTCCAAGGCCTGGATAAG----ACTTTGTAATTATTTGTAATTGACATAGACCAAAGTCA------------TCTAGTAAAATGAGAATGATGCGTCGGG---GATGGTCGGG----------ATAGCTCAGCTGGTAGAGCAGAGGACTGAAAA----------------------------------------------------------------------------------------------------------------------------------------------------------------------------------------------------------------------------------------------------------------------------------------------------------------------------------------------------------------------------------------------------------------------------------------------------------------------------------------------------------------------------------------------------------------------------------------------------------------------------------------------------------------------------------------------------------------------------------------------------------------------------------------------------------------------------------------------------------------------------------------------------------------------------------------------------------------------------------------------------------------------------------------------------------------------------------------------------------------------------------------------------
>Leptarrhena_pyrolifolia_AF374812_NA
-------------------G-CTTAATTGAATTGAGCCTTGGTATGGAAACCTACTAAGTGATAACTTTCAAATTCAGAGAAACCCTGGAATTAAAAATGGGCAATCCTGAGCCAAATCCTGTTTT-ACGAAAACAAAA---------------GACAAGGGTTCA-----GAAAGAGAAAAAAAAAAAA--------GGATAGGTGCAGAGACTCAACGGAAGCTATTCTAAC----------AAAGAGAGTT------GACTGCGGTGCGTTGGTAAAG------GAATCC---TTCCATC------AAAACTTCA----GTAAAGGCTGAA------GGATAAACC-----TCTATACAT----------------------ATGTATACGTCCTGAAA-----------------------------TAATATA---------------------------TCAAA-TGA---------------------TTAATGACAACTCGAATCTGTTTTTTTT----------ATATG--AAAAATA-AAAGAATTGTTGTAAATCGATTCCAA-----------GTT-----GAAGAAAG-----AATCGAATA------TTCA-------------TTGATAAAA---------CCATTCACTCCA--TAGTCTGATAAATCCTTTGAAGAGC-TGA--------TTAATCAGACGA----GAATAAAGATAGAGTCCCATT---------CTACATGTCAATGCAGACAGCAATGAAATTTATAGTAAGAGGAAAATCCGTCGACTTTAGAAATCGTGAGGGTTCAAATCCCTCTATCCCCAA---------------AAAGG--CCCATTTG----------ACTCCTTAA------------CTATT-------------------------ATCTTATCCTAT-----ACTTCTCTTTT--------CATTAGCGGTTC----AAAAGTCCTTATCTTTCTCATTCACTCTACGCTTTTACAAATTTACAAAAGGATCCGAGC-----TCAAATTTTTTTTGTTT---------------ATCA----CAAT-------------GTGGTAATGATACACGTACAAA----------------------------------------------------TGAACATCTTT------AAGCAAGGAATCCCCATTT------------GAATGATTCACAGTCCAT------------------ATCATTACTCATACTG----------------AAACTTAC-----AAAGTCTTTTTTTT-----------------------AG-ATCCAAGAAA------TTACAAGGCCTGGATAAG----ACTTTGTAATTATTTCTAATTGACATAGACCCAAGTCA------------TCTAGTAAAATGAGAATGATGCGTCGGG---AATGGTCGGG----------ATAGCTCAGCTGGTAGAGCAGA--------------------------------------------------------------------------------------------------------------------------------------------------------------------------------------------------------------------------------------------------------------------------------------------------------------------------------------------------------------------------------------------------------------------------------------------------------------------------------------------------------------------------------------------------------------------------------------------------------------------------------------------------------------------------------------------------------------------------------------------------------------------------------------------------------------------------------------------------------------------------------------------------------------------------------------------------------------------------------------------------------------------------------------------------------------------------------------------------------------------------------------------------------------
>Micranthes_brachypetala_LM654428_LT971017
---------------------------------------------GGAAACCTACTAAGTGATAACTTTCAAATTCAGAGAAACCCTGGAATTTAAAATGGGCAATCCTGAGCCAAATCCTGTTTT-ACAAAAAGAAAA---------------------------------AAAAAATTAAA---------------GGATAGGTGCAGAGACTCAATGGAAGCTATTCTAAC----------AAAGAGAGTT------GACTGCGGTTCGTTGGTAAAG------GAATCC---TTCCATC------GAACCTTCA-----GAAAAGCTGAG------GGATAAACC-----TCT--------------------------------------------------------------------------------------------------------------------------------------------------------------------------------------------------------------AT--------------------AAA-----GAA-AAAG-----AATCAAATA------TTCA-------------TTGATAAAA---------CCATTCACTCCG--TAGTCTACTAAATCCTTTGAAGAGC-TGA--------TTC-TCAGACGA----GAATAAAGATAGAGTCCCGTT---------CTACATGTCAATGCAGACAGAAATGAAATTTATAGTAAGAGGAAAATCCGTCGACTTTAGAAATCGTGAGGGTTCAAGTCCCTCTATCCCCAA---------------AAAGT--ACCATTTG----------ACTCCTTAA------------CCCTTT------------------------ATCTTAT----------ACTTATCTTTTCATTAG--CGTTAGCGGTTC----AAAAGTTGTTATGTTTCTCATTCACTCTACGCT--------TTCACAAAAGGATCCGAG-----------------------------------------------------------------------------------------------------------------------------------------------------------------------------------------------------------------------------------------------------------------------------GTCCTTTTTTTTT---------------------AG-ATCCCCGAAATCGAAATTCTAAGGCCTGGATAAG----ACTTTTTTATT---------------------------------------------------------------------------------------------------------------------------------------------------------------GAGCAGCGTGTCTACCGATTTCACCATAGCGGCTTGTTCGAAATCATAAT------AACTTATTCATACTCAAGCGTCGAGATTGAAGTATTAAATT-------------------CCCATT-TAGGAAAAGATTCAAATTA-------ATG---------AATACAAA------CTCGTTTAAATAGGGT------------TTCATAAA-------AATCTTTATTATGT----TTTAGGATGTCAAGTTCC----ATTTAACTTA----------------------ACAATAAGCTTC-----CACATCG--TAACC--------------------CCC-TAT---------------ATAGTTCTATCCCTCTT----------TTAG---------------------------------------------------------------------------------AGGGATAGAACTAAAAT---AAAAAACGTCTTTTTTCTCTCAT----------TTTTTTTTTACAGAATTAAAG---------TA-------GTAC---TGTATTTTG----------TTTTTA-GAA------TGATTATTAAAATATCAT------------------------------------AAAAGTAAGTAAAT--------------------------------TTTCCTATTGATTAGTTCAAAAC----ATTAGGCTATTAATT-----------------------------------------------------A-TATAGAACAAAAAA-TGAACTCATTTTTTGAG-TCAGTTC-CT------AGTCATATT------------------------------------------ATTCCAACGTT-TTATTA------TTTTTTTGTCGGCACAAAAAAACTTTTTGAATTTCCGGTCGAAAGAGATTTCGATAATGAAAAAGCCTTTAAGGCTGCCCAATATCCCTTCTTTTTCCAAAAATTTTTACGA-----------------------------
>Micranthes_californica_LM654431_LT971018
----------------------------------------------GAAACCTACTAAGTGATAACTTTCAAATTCAGAGAAACCCTGGAATTAAAAATGGGCAATCCTGAGCCAAATCCTGTTTT-ATGAAAAAAAAA-----------------------------------------------------------GGATAGGTGCAGAGACTCAATGGAAGCTATTCTAAC----------AAAGGGAGTT------GACTGCGGTGCGTTGGTAAAG------GAATCC---TTACATC--------------------GAAAGGCGGAA------GGATAAACCTAACCCCT--------------------------------------------------------------------------------------------------------------------------------------------------------------------------------------------------------------AT--------------------GTT-----GAAGAAAG-----AATCAAATA------TTCA-------------TTGAAAAAC---------CCACTCACTCCC--CAGTCTGATAAATCCTGTGAAAAGC-TGA--------TTAATCAGATGA----GAATAAAGATAGAGTCCCATT---------CTACATGTCAATCCAGACAACAATGAAATTTATAGTAAGAGGAAAATCCGTCGACTTTAGAAATCATGAGGGTTCAAGTCCCTCTATCCCCA----------------------------TCG----------ACTCCTTTA------------TTATTT------------------------ATCTTATCCTAT-----ACCTCTCTTTT--------CCTTAGTGGTTC----AAAAGTCCTTATGTTTCTCATTCACTCTACGCTTTT-----TTCCCAAAAGG-------------GAAATTTTTGTTTTTT-----------ATCATATCACAAACAAGTCTT---------------ATGATACACGTACACA----------------------------------------------------TGAACATCTTT-----AAAGCAAGGAATTCCCATTT------------GAATGATTCACAGTCCAT-------------------------ATCATTTTG----------------AAACTTAC-----AAAGTTTTTTTTT------------------------AG-ATCCAAGAAA------TACCAAGGCCTGGATAAG----ACTTTTTAATT----------------------------------------------------------------------------------------------------------------------------------------------------------------AGCAGCGTGTCTACCGATTTCACCATAGCGGCTTGTTCAAAATCATAAT------AACCTATTTATACTCAACCGTCGAGATTAAAGTAGTCAATT-------------------CCTGGT-TAGGAAAAGAGTCAAATTC-------ATG---------ACTACAAA------CTCATTTAAATAGGG-------------TTCACTAAT------AGTCC--TGTCCT-----TATTGA-TGTTATCTATA-----TTTAACTTA----------------------ATGATAAACTTT-----CGTGTAGTTTATCT---TCTGTTGGAA----TAGAAC-TAT------TGTAACTAAATAGTTCTATCCCTAGA-----------TA----------------AAGGG-TAAAC--------------------------------------------------TATCTAGGGATAGAACTAAAAA----TAAAACGTCTTTTCTCACTCATTTTCTAC----TTTTTTTTAAGAGAGCAAA-ACCCGAAAA---------ATAC---TGTTTTTCG----------AATTTCGGAA------TTCTTATTTACATATCCT------------------------------------------------------------------------------AATATTTCCTATTGATTAGTTCAATAG----ATTAAACTGCGGAT------------------------------------TCTAATTATAT---------ATTATAACAAAAAA-TGAACTCATT-TGTTAG-TAAGTTC-CG------ATTCATATT------------------------------------------ATTGCAACGTT-TGCTTA------TTTTTTTGTTGACACAAAAAAACTTTTTGAATTTCCGGTTGAAAGAGATTTCGATAAGGAAAAAGCTTTTAACGCTGCCAAATACCCCTTCTTTTTCCAACCATTTTTACGA-----------------------------
>Micranthes_calycina_LM654433_LT971019
----------------------------------------------GAAACCTACTAAGTGATAACTTTCAAATTCAGAGAAACCCTGGAATTAAAAATGGGCAATCCTGAGCCAAATCCTGTTTT-ACGAAAAAAAATAAA--------------------------------------------------------GGATAGGTGCAGAGACTCAATGGAAGCTATTCTAAC----------AAAGGGAGTTGACTGCGACTGCGGTGCGTTGGTAAAG------GAATCC---TTACATC--------------------GAAAGGCGGAA------GCATAAACCTAACCTAT--------------------------------------------------------------------------------------------------------------------------------------------------------------------------------------------------------------AT--------------------GTT-----GAAGAAAG-----AATCAAATA------TTCA-------------TTGATAAAC---------CCACTCACTCCG--CAGTCTGATAAATCCTTTGAAAAGC-TGA--------TTAATCAGATGA----GAATAAAGATAGAGTCCCATT---------CTACATGTCAATCCAGACAACAATGAAATTTATAGTAAGAGGAAAATCCGTCGACTTTAGAAATCATGAGGGTTCAAGTCCCTCTATCCCCA----------------------------TCG----------ACTCCTTTA------------CTATTT------------------------AGCTTATCCTAT-----ACCTCTCTTTT--------CATTAGTGGTTC----AAAAATCCTTATGTTTCTCATTCACTCTATGCTTCT-----TTCCCAAAAGG-------------GAAATTTTTGTTTTTT-----------ATCATATCACAAACAAGTCTT---------------ATGATATACGTACACA----------------------------------------------------TGAACATCTTT-----AAAGCAA-------------------------------------------------------------------------------------------------------------------------------------------------------------------------------------------------------------------------------------------------------------------------------------------------------------------------------------------------------------------AGCAGCGTGTCTACCGATTTCACCATAGCGGCTTGTTCGAAATCATAAT------AACCTATTTATACTCAATCGTCGAGATTAAAGTAGTCAATT-------------------CCTGTT-TAGGAAAAGAGTCAAATTC-------ATG---------ACTACAAA------CTCATTTAAATAGGG----------------------------TTTCC--TGTCCT-----TATTGG-TGTCATCCATA------------------------------------TTGATAAACTTT-----CGTGTAGTTTATCT---TCTATTGGAA----TATAAC-TAT------TGTAATTATATAGTTCTATCCCTAGA-----------TAG-TTTA-CCCTC-----------------------------------------------------------------TATCTAGGGATAGAACGAAAAA----TAAAACGTCTTTTCTCACTCATTTTCTAC---TTTTTTTTTAAGAGAGCAAAA-CTGGAAAA--------AGTAC---TGTTTTTCT----------AATTTAGGAA------TTCTTATTTACATACCCT------------------------------------------------------------------------------AATATTTCCTATTGATTAGTTCAAAAG----ATTAGACTGTGAAT-----------------------------------------------------TA-TATATAACAAAAAA-TTAACTCATT-TTTTAG-TAAGTTC-CA------ATTCATATT------------------------------------------ATTGCAACGTT-TGATTA------TTTTTTTGTTGACACAAAAAAACTTTTTGAATTTCCGGTCGAAAGAGATTTCGATAAGGAAAAAGCTTTTAAGGCTGCCCAATATCCCTTTTTTTTCCAACAATTTTTACGA-----------------------------
>Micranthes_razshivinii_LM654482_LT971031
-------------------------------------------------ACCTACTAAGTGATAACTTTCAAATTCAGAGAAACCCTGGAATTAAAAATGGGCAATCCTGAGCCAAATCCTGTTTT-ACGAAAAAAAATAAA--------------------------------------------------------GGATAGGTGCAGAGACTCAATGGAAGCTATTCTAAC----------AAAGGGAGTTGACTGCGACTGCGGTGCGTTGGTAAAG------GAATCC---TTACATC--------------------GAAAGGCGGAA------GCATAAACCTAACCTAT--------------------------------------------------------------------------------------------------------------------------------------------------------------------------------------------------------------AT--------------------GTT-----GAAGAAAG-----AATCAAATA------TTCA-------------TTGATAAAC---------CCACTCACTCCG--CAGTCTGATAAATCCTTTGAAAAGC-TGA--------TTAATCAGATGA----GAATAAAGATAGAGTCCCATT---------CTACATGTCAATCCAGACAACAATGAAATTTATAGTAAGAGGAAAATCCGTCGACTTTAGAAATCATGAGGGTTCAAGTCCCTCTATCCCCA----------------------------TCG----------ACTCCTTTA------------CTATTT------------------------AGCTTATCCTAT-----ACCTCTCTTTT--------CATTAGTGGTTC----AAAAATCCTTATGTTTCTCATTCACTCTATGCTTCT-----TTCCCAAAAGG-------------GAAATTTTTGTTTTTT-----------ATCATATCACAAACAAGTCTT---------------ATGATATACGTACACA----------------------------------------------------TGAACATCTTT-----AAAGCAA-------------------------------------------------------------------------------------------------------------------------------------------------------------------------------------------------------------------------------------------------------------------------------------------------------------------------------------------------------------------AGCAGCGTGTCTACCGATTTCACCATAGCGGCTTGTTCGAAATCATAAT------AACCTATTTATACTCAATCGTCGAGATTAAAGTAGTCAATT-------------------CCTGTT-TAGGAAAAGAGTCAAATTC-------ATG---------ACTACAAA------CTCATTTAAATAGGG----------------------------TTTCC--TGTCCT-----TATTGG-TGTCATCCATA------------------------------------TTGATAAACTTT-----CGTGTAGTTTATCT---TCTATTGGAA----TATAAC-TAT------TGTAATTATATAGTTCTATCCCTAGA-----------TAG-TTTA-CCCTC-----------------------------------------------------------------TATCTAGGGATAGAACGAAAAA----TAAAACGTCTTTTCTCACTCATTTTCTAC--TTTTTTTTTTAAGAGAGCAAAA-CTGGAAAA--------AGTAC---TGTTTTTCT----------AATTTAGGAA------TTCTTATTTACATACCCT------------------------------------------------------------------------------AATATTTCCTATTGATTAGTTCAAAAG----ATTAGACTGTGAAT-----------------------------------------------------TA-TATATAACAAAAAA-TTAACTCATT-TTTTAG-TAAGTTC-CA------ATTCATATT------------------------------------------ATTGCAACGTT-TGATTA------TTTTTTTGTTGACACAAAAAAACTTTTTGAATTTCCGGTCGAAAGAGATTTCGATAAGGAAAAAGCTTTTAAGGCTGCCCAATATCCCTTCTTTTTCCAACAATTTTTACG------------------------------
>Micranthes_divaricata_LM654438_LT971020
--------------------------------------------------CCTACTAAGTGATAACTTTCAAATTCAGAGAAACCCTGGAATTAAAAATGGGCAATCCTGAGCCAAATCCTGTTTT-ACGAAAAAAAA------------------------------------------------------------GGATAGGTGCAGAGACTCAATGGAAGCTATTCTAAC----------AAAGGGAGTT------GACTGCGGTGCGTTGGTAAAT------GAATCC---TTACATC--------------------GAAAGGCTGAA------GGCTAAACCTAGCCTCT-----------------------------------------------------------------------------------------------------------------------------------------------------------------------------------------------------ATGTTGAATAT--------------------GTT-----GAAGAAAG-----AATCAAATATTCATATTCA-------------TTCATAAAC---------CCACTCACTCCA--CAGTCTGAGAAATCCTTTGAAAAGC-TGA--------TTAATCAGATGA----GAATAAAGATAGAGTCCCATT---------CTACATGTCAATCCAGACAACAATGAAATTTATAGTAAGAGGAAAATCCGTCGACTTTAGAAATCATGAGGGTTCAAGTCCCTCTATCCCCA----------------------------TTG----------ACTCCTTTA------------CTATTT------------------------ATCTTATGCTAT-----ACCTCTCTTTT--------CATTAGTGGTTCAAAAAAAAGTCCTTATGTTTCTCATTTACTCTACGCT--------TTCCCAAAAGG-------------GAAATTTTTGTTTTTT-----------ATCATATCACAAACAAGTCTT---------------ATGATACACGTACACA----------------------------------------------------TGAGCATCTTT-----AAAGCAAGGAATCCCCATTT------------GAATGATTCACAGTCCAT------------------ATCATTACTCATATTT----------------AAACTTAC-----AAAGTTTTTTTTT------------------------AG-ATCCAAGAAA------TTCCAAGGCCTGGATAAG----ACTTTTTAATTATTTGTAATTGACATAGACCCATGTCA------------TCTAGTAAAATGAAAATGATGCGTCGGG-----------------------ATAGCTCAGC------------------------------------------------------------AGCAGCGTGTCTACCGATTTCACCATAGCGGCTTGTTCGAAATCATAAT------AACCTATTCATATTCAATCGTCGAGATTGAAGTAGTAAATT-------------------CCTGTT-TAGAAAACGAGTCAAATTC-------ATT---------AGTACAAA------CTCGTTTAAATAGGG-------------TTCAATAAT------AGTCCT-TGTCCT-----TATTGG-TGTCAGTTATA-----TTTAACTTA----------------------ATGATAAAATTT-----CGTGTAGTTTATCT---TCCGTTGGAA----TATAAA-TAT------TGTAACTAGATAGTTMTATCCCTAGA-----------TAG-TTTA-CCCTC-----------------------------------------------------------------TATCTAGGGATAGAACAAAAAA----TAAAACGTCTTTTCTCACTCATTTTCTATTTCTATTTTTTTAACAGAGCAAAA-TTAGAAAA--------AGGGT---ACTTTTTCT----------AATTTAGGAA------TTCTTATTTACATACCGT------------------------------------------------------------------------------AATATTTCCTATTGATTAGTTCAAAAG----ATTAGACAAGA--TTA------------------------------------------GACTATGAATTATATATAACAAAAAA-TTAACTCATT-TTTTAA-TAAGTTC-CG------ATTCGTATT------------------------------------------ATTGCAACGTT-TGATTA------TTTTTTTGTGCTAACAAAAAAACTTTTTGAATTTCCGGTCGAAAGAGATTTCGATAACGAAAAAGCTTTTAACGCTGCCCAATATCCCTTCTTTTTCCAACAATTTTTACGA-----------------------------
>Micranthes_ferruginea_LM654441_LT971021
---------------------------------------------GGAAACCTACTAAGTGATAATTTTCAAATTCAGAGAAACCCTGGAATTTAAAATGGGCAATCCTGAGCCAAATCCTACTTT--CTAAAAAAAAA-----------------------------------------------------------GGAGAGGTGCAGAGACTCAATGGAAGATGTTCTAAC----------AAAGGGAGTT------GACTGCGGTGCATTCGTAAAA------GAATCC---TTACATC--------------------GAAAGGCTGAA------GGAGAAACCTAACCTCT--------------------------------------------------------------------------------------------------------------------------------------------------------------------------------------------------------------AT--------------------GTT-----GAAGAAAG-----AATCAAATATTAATATTCA-------------TTGATAAAC---------CCACTCACTCCG--CAGTCTGCTAAATCCCTTGAAAAGC-TGA--------TTAATCAGCCGA----GAATAAAGATAGAGTCCCATT---------CTACATGTCAATCCAGACAACAATGAAATTTATAGTAAGAGGAAAATCCGTCGACTTTAGAAATCATGAGGGTTCAAGTCCCTCTATCCCCA----------------------------TTT----------ACTCCTTTA------------CTATTT------------------------ATCTTATCCTAT-----ACCTCTCTTTT--------CCTTAGTGGTTC----AAAAGTCCTTATGTTTCTCATTCACTCTACTCT--------TTCCCAAAAGG-------------AAAATTTTTGTTTTTCTCATATCTTTTCTCATATCACAAACAAGTCTT----------ATGATATGATACACGTACACA----------------------------------------------------TGAACATCTTT-----AAAGCAAGGAATCCCCATTT------------GAATGATTCATAGTCCAT------------------ATCATTACTCATATTG----------------AAACTTAC-----AAAGTTTTTTTTT------------------------AG-ATCCAAGAAA------TTCCAAGTCCTGGATAAG----ACTTTTTCATT----------------------------------------------------------------------------------------------------------------------------------------------------------------AGCAGCGTGTCTACCGATTTCACCATAGCGGCTTCTTCGAAATCATAAT------AACCTATTCATATTCAATCGTCGAGATTGAAGTAGTAAATT-------------------CCTATT-TAAGAAAACAGTCCAATTT-------ATA---------ACTACAAA------CTCGTTTAACTAGGGTTCAATA-------TCAATAAT------GGTACT-TGTACC-----TATTGG-TGTCTAACTTA------------------------------------ATGATAAACTTT-----CATATAGTTTATCTTTGTTTGTTGGGA----TATAAC-TAT------TTTAACTGGATAATTCTATCCATAGA----------TTAG----------------AGGA-TAAAC--------------------------------------------------TATCTATGGATAGAACTAAAAA----TAAAACGTCTTTTCTCACTCATTTTCTATT--TTTTTTTTTAACAGAGCAAAA-CTAGGAAA--------AATAT---GGTTTTTCT----------AATTTAGGAA------TTCTTATTTACATACCAT------------------------------------------------------------------------------AATATTTCCTATTGATTAGTTCAAAAG----ATTAGACTATGAAT-------------------------------------------TCTAG-----------ATAACAAAAAG-TTAACTCATT-TTTTAG-TACGTTA-CG------ATTCATATT------------------------------------------TTTGCAACGCT-TGATTA------TTTTTTTGTTAGCATAAAAAAACTTTTTGAATTTCCGGTGGAAAGAGATTTGGATAACGAAAAAGCTTTTAACGCTGCCCAATATCCCTTCTTTTTCCAACAATTTTTAC-------------------------------
>Micranthes_integrifolia_LM654449_LT971022
-------------------------------------------------ACCTACTAAGTGATAACTTTCAAATTCAGAGAAACCCTGGAATTAAAAATGGGCAATCCTGAGCCAAATCCTGTTTT-ATGAAAAAAAAAA----------------------------------------------------------GGATAGGTGCAGAGACTCAATGGAAGCTATTCTAAC----------AAAGGGAGTTGACTGCGACTGCGGTGCGTTGGTAAAG------GAATCC---TTACATC--------------------GAAAGGCGGAA------GGATAAACCTAACCCTT--------------------------------------------------------------------------------------------------------------------------------------------------------------------------------------------------------------AT--------------------GTT-----GAAGAAAG-----AATCAAATA------TTCA-------------TTGAAAAAC---------CCACTCACTCCC--CAGTCTGATAAATCCTGTGAAAAGC-TGA--------TTAATCAGATGA----GAATAAAGATAGAGTCCCATT---------CTACATGTCAATCCAGACAACAATGAAATTTATAGTAAGAGGAAAATCCGTCGACTTTAGAAATCATGAGGGTTCAAGTCCCTCTATCCCCA----------------------------TCG----------ACTCCTTTA------------TTATTT------------------------ATCTTATCCTAT-----ACCTCTCTTTT--------CCTTAGTGGTTC----AAAAGTCCTTATGTTTCTCATTCACTCTACGCTTTT-----TTCCCAAAAAAAAGG---------GAATTTTTTGTTTTTT-----------ATCATATCACAAACAAGTCTT---------------ATGATACACGTACACA----------------------------------------------------TGAACATCTTT-----AAAGCAAGGAATTCCCATTT------------GAATGATTCACAGTCCAT-------------------------ATCATTTTG----------------AAACTTAC-----AAAGTTTTTTTTTT-----------------------AG-ATCCAAGAAA------TACCAAGGCCTGGATAAG----ACTTTTTAATT----------------------------------------------------------------------------------------------------------------------------------------------------------------AGCAGCGTGTCTACCGATTTCACCATAGCGGCTTGTTCAAAATCATAAT------AACCTATTTATACTCAACCGTCGAGATTAAAGTAGTAAATT-------------------CCTGGT-TAGGAAAAGAGTCAAATTC-------ATG---------ACTACAAA------CTCATTTAAATAGAG-------------TTCAATAAT------AGTCC--TGTCCT-----TATTGA-TGTTATCTATA-----TTTAACTTA----------------------ATGATAAACTTT-----CGTGTAGTTTATCT---TATGTTGGAA----TAGAAC-TAT------TGTAACTAAATAGTTCTATCCCTAGA-----------TA----------------AAGGG-TAAAC--------------------------------------------------TATCTAGGGATAGAACTAAAAA----TAAAACGTCTTTTCTCACTCATTTTCTAC--TTTTTTTTTTAAGAGAGCAAAA-CCTGAAAA----------A-TAC-TGTTTTTCT----------AATTTAGGAA------TTCTTATTTACATATCCT------------------------------------------------------------------------------AATATTTCCTATTGATTAGTTCAATAG----ATTAAACTGCGGATTAT----------------------------------------AATTATA-----TATTCTAACAAAAAA-TGAACTCATT-TGTTAG-TAAGTTC-CG------ATTCATATT------------------------------------------ATTGCAACGTT-TGCTTA------TTTTTTTGTTGACACAAAAAAACTTTTTGAATTTCCGGTTGAAAGAGATTTCGATAAGGAAAAAGCTTTTAACGCTGCCAAACACCCCTTCTTTTTCCAACCATTTTTACG------------------------------
>Micranthes_lyallii_subsp_lyallii_LM654452_LT971023
---------------------------------------------GGAAACCTACTAAGTGATAACTTTCAAATTCAGAGAAACCCTGGAATTAAAAATGGGCAATCCTGAGCCAAATCCTGTTTT-ACGAAAAAAG-------------------------------------------------------------GGATAGGTGCAGAGACTCAATGGAAGCTATTCTAAC----------AAAGGGAGTTGACTGCGACTGCGGTGCGTTGGTAAAG------GAATCC---TTACATC--------------------GAAAGGCGGAA------GCATAAACCTAACCTAT-----------------------------------------------------------------------------------------------------------------------------------------------------------------------------------------------------ATGTAT---AT--------------------GTT-----GAAGAAAG-----AATCCAATA------TTCA-------------TTGATAAAC---------CCACTCACTCCG--CAGTCTGATAAATCCTTTGAAAAGC-TGA--------TTAATCAGATGA----GAATAAAGATAGAGTCCCATT---------CTACATGTCAATCCAGACAACACTGAAATTTATAGTAAGAGGAAAATCCGTCGACTTTAGAAATCATGAGGGTTCAAGTCCCTCTATCCCCA----------------------------TCG----------ACTCCTTTA------------CTATTT------------------------CTCTTATCCTAT-----ACCTCTCTTTT--------CATTAGTGGTTC----AAAAGTCCTTATGTTTCTCATTCACTCTATGCTTCT-----TTCCCAAAAGG-------------GAAATTTTTGTTTTTT-----------ATCATATCACAAACAAGTCTT---------------ATGATACACGTACACA----------------------------------------------------TGAACATCTTT-----AAAGCAAGGAATCCCCATTT------------GAATGATTCACAGTCCAT-------------------------ATTATTTTG----------------AAACTTAC-----AAAGTTTTTTTTT------------------------AG-ATCCAAGAAA------TTCCAAGGCTTGGATAAG----CCTTTTTAATT----------------------------------------------------------------------------------------------------------------------------------------------------------------AGCAGCGTGTCTACCGATTTCACCATAGCGGCTTGTTCGAAATCATAAT------AACCTATTTATACTCAATCGTCGAGATTAAAGTAGTAAATT-------------------CCTGTT-TAGGAAAAGAGTCAAATTC-------ATG---------ACTACAAA------CTCATTTAAATAGGG-------------TTCAATAAT------AGTCCT-TGTCCT-----TATTGG-TGTCATCTATA------------------------------------TTGATAAACTTT-----CGTGTAGTTTATCT---TCTGTTGGAA----TATAAC-TAT------TGTAACTAGATAGTTCTATCCCTAGA-----------TAG-TTTA-CCCTC-----------------------------------------------------------------TATCTAGGGATAGAACGAAAAA----GAAAACGTCCTTTCTCACTCATTTTCTAC---TTTTTTTTTAAGAGAGCAAAA-CTGGAAAA--------AGTAC---TGTTTTTCT----------AATTTAGGAA------TTATTATTTACATACCCT------------------------------------------------------------------------------AATATTTCCTATTGCTTAGTTCAAAAG----ATTAGACTGTGAAT-----------------------------------------------------TA-TATATAACAAAAAA-TTAACTCATT-TTTTAG-TAAGTTC-CA------ATTCATATT------------------------------------------ATTGCAACGTT-TGATTA------TTTTTTTGTTGACACAAAAAAACTTTTTGAATTTCCGGTCGAAAGAGATTTCGATAAGGAAAAAGCTTTTAACGCTGCCCAATATCCCTTCTTTTTCCAACAATTTTTACGA-----------------------------
>Micranthes_melanocentra_LM654456_LT971024
---------------------------------------------GGAAACCTACTAAGTGATAACTTTCAAATTCAGAGAAACCCTGGAATTAAAAATGGGCAATCCTGAGCCAAATCCTGTTTT-ACGAAAAAAAAA-----------------------------------------------------------GGATAGGTGCAGAGACTCAATGGAAGCTATTCTAAC----------AAAGGGAGTT------GACTGCGGTGCGTTGGTAAAT------GAATCC---TTACATC--------------------GAAAGGCTGAA------GGCTAAACCTAGCCTCT-----------------------------------------------------------------------------------------------------------------------------------------------------------------------------------------------------ATGTTGAA-AT--------------------GTT-----GAAGAAAG-----AATCAAATATTCATATTCA-------------TTCATAAAC---------CCACTCACTCCA--CAATCTGAGAAATCCTTTGAAAAGC-TGA--------TTAATCAGATGA----GAATAAAGATAGAGTCCCATT---------CTACATGTCAATCCAGACAACAATGAAATTTATAGTAAGAGGAAAATCCGTCGACTTTAGAAATCATGAGGGTTCAAGTCCCTCTATCCCCA----------------------------TTG----------ACTCCTTTA------------CTATTT------------------------ATCTTATGCTAT-----ACCTCTCTTTT--------CATTAGT-------------------ATGTTTCTCATTTACTCTCCGCT--------TTCCCAAAAGG-------------GAAATTTTTGTTTTTT-----------ATCATATCACAAACAAGTCTT---------------ATGATACACGTACACA----------------------------------------------------TGAGCATCTTT-----AAAGCAAGGAATCCCCATTT------------GAATGATTCACAGTCCAT------------------ATCATTACTCATATTT----------------AAACTTAC-----AAAGTTTTTTTTT------------------------AG-ATCCAAGAAA------TTCCAAGGCCTGGATAAG----ACTTTTTAATT----------------------------------------------------------------------------------------------------------------------------------------------------------------AGCAGCGTGTCTACCGATTTCACCATAGCGGCTTGTTCGAAATCATAAT------AACCTATTCATATTCAATCGTCGAGATTGAAGTAGTAAATT-------------------CCTGTT-TAGAAAAAGAGTCAAATTC-------ATT---------AGTACAAA------CTCGTTTAAATAGGG-------------TTCAATAAT------AGTCCT-TGTCCT-----TATTGG-TGTCAGTTATA-----TTTAACTTA----------------------ATGATAAAATTT-----CGTATAGTTTATCT---TCCGTTAGAA----TATAAA-TAT------TGTAACTAGATAGTTCTATCCCTAGA-----------TAG----------------AGGG-TAAAC--------------------------------------------------TATCTAGGGATAGAACAAAAAA----TAAAACGTCTTTTCTCACTCATTTTCTATTTCTATTTTTTTAACAGAGCAAAA-CTAGAAAA--------AGTAC---CCTTTTTCT----------AATTTAGGAA------TTCTTATTTACATACCAT------------------------------------------------------------------------------AATATTTCCTATTGATTAGTTCAAAAG----ATTAGACTATGAAT-----------------------------------------------------TA-TATATAACAAAAAA-TTAACTCATT-TTTTAA-TAAGTTC-CG------ATTCATATT------------------------------------------ATTGCAACGTT-TGATTA------TTTTTTTGTTAGCACAAAAAAACTTTTTGAATTTCCGGTCGAAAGAGATTTCGATAACGAAAAAGCTTTTAACGCTGCCCAATATCCCTTCTTTTTCCAACAATTTTTACGA-----------------------------
>Micranthes_merkii_subsp_merkii_LM654457_LT971025
-------------------------------------------------ACCTACTAAGTGATAACTTTCAAATTCAGAGAAACCCTGGAATTTAAAATGGGCAATCCTGAGCCAAATCCTGTTTT-ACAAAAAGAAAA---------------CGCAAGGGTTCA-----GAAAGATAGAAAAAAAAAA--------GGATAGGTGCAGAGACTCGATGGAAGCTATTCTAAC----------AAAGGAAGTT------TACTGCGGTTCGTTCGTAAAG------GAATCC---TTCCATTGCATTGGAAACTTCA-----GAAAGGCTGAA------GGATAAACC-----TCT--------------------------------------------------------------------------------------------------------------------------------------------------------------------------------------------------------------AT--------------------GTT-----GAAGAAAG-----AATCAAATA------TTCA-------------TTCATAAAA---------CCATTCACTCCG--TAGTCTGCTAAATCCTTTGAAGAGC-TGATTTGATGATTCATCAGACGA----GAATAAAGATAGAGTCCCATT---------CTACATGTCAATGCAGACAGCAATGAAATTTATAGTAAGAGGAAAATCCATCGACTTTAGAAATCATGAGGGTTCAAGTCCCTCTATCCCCAA---------------AAGGG---CCGTTTG----------ACTCCTTAA------------CCAT--------------------------------TACTAT-----ACTTCTCTTTT--------CATTAGCGGTTC----AAAAGTCGTTATCTTTCTCATTCACTCTACGCT--------TTTACAAAAGGATCCGAGG-----TAAAATT------------------------TATCC----CAAGTCTTGTAATACTTGTAATAATGATACACGTACGCA----------------------------------------------------TGAACATCTTTAAGTTTAAGCAATAAATTCCTATTA------------GAATGATTCACAGTCCAT-------------CC-ATATCATTACTCATACTG----------------AAACTTAC-----AAAGTCCTTTTTTTTTTTTT--------------------ATCCAAGAAA------TTCCAAGGCCTGGATAAG----ACTTTGTAATT----------------------------------------------------------------------------------------------------------------------------------------------------------------AGCAGCGTGTCTACCGATTTCACCATAGCGGCTTGTTCAAAATCATAAT------AACCTATTCATATTCAAGCGTCTAGATTAAAGTAGTAAATT-------------------CTTGTT-TAGGAAAAGATTCAAATTC-------ATG---------AAT-CAAA--------------AATAGGG-------------TTGAGTAAT------AGTCC--CCATCA------------TGTCA--------------GACTTA----------------------ATAGTAAGCTTT-----CACATAGTTTATCC---TCCGTTGGAA----TGGAAC-TGT------TGAAACTAGATAGTTCT-TCCCCCTA----------------------TCT----AAGGA-AGAAC--------------------------------------------------TATCTAGGGATATAACTAAAAA----TAAAACGTCCTTTTTCTCTAATTTTTTTGAACAAAGTAAAGTACTGTTTTTCGTTTTTATTA-GTTTTTATAATTTT-TATTTAAAT-------ACCATAAAAGCAA------GTTCTATTTCCTATTGAT------------------------------------------------------------------------------TCTATTTCCTATTGATTAGTTCAAAAC----ATTAGGCTATGAATTATAT---------------------------------------------ATCTAACATATAACAAAAAA-TTAACTCATTTTTTGAG-TCAATTC-TG------ATTCAGATT------------------------------------------ATTCCAACGTT-TGATTA------TTTTTTTGTCAGTACAAAAAAACTTTTTGAATTTCCGGTCGAAAGAGATTTCGATAATGAAAAAGCCTTTAACGCTGCCCAATATCCCTTCTTTTTCCAATAATTTTTACG------------------------------
>Micranthes_micranthidifolia_LM654459_LT971026
-------------------------------------------------------------------TTCAAATTCAGAGAAACCCTGGAATTAAAAATGGGCAATCCTGAGCCAAATCCTGTTTTTATGAAAAAAAAAA----------------------------------------------------------GGATAGGTGCAGAGACTCAATGGAAGCTATTCTAAC----------AAAGGGAGTTGACTGCGACTGCGGTGCGTTGGTAAAG------GAATCC---TTACATC--------------------GAAAGGCGGAA------GGATAAACCTAACCCCT--------------------------------------------------------------------------------------------------------------------------------------------------------------------------------------------------------------AT--------------------GTT-----GAAGAAAG-----AATCAAATA------TTCA-------------TTGAAAAAC---------CCACTCACTCCC--CAGTCTGATAAATCCTGTGAAAAGC-TGA--------TTAATCAGATGA----GAATAAAGATAGAGTCCCATT---------CTACATGTCAATCCAGACAACAATGAAATTTATAGTAAGAGGAAAATCCGTCGACTTTAGAAATCATGAGGGTTCAAGTCCCTCTATCCCCA----------------------------TCA----------ACTCCTTTA------------CTATTT------------------------ATCTTATCCTAT-----ACCTCTCTTTT--------CCTTAGTGGTTC----AAAAGTCCTTATGTTTCTCATTCACTCTACGCTTTT-----TTCCCAAAAGG-------------GAAATTTTTGTTTTTT-----------ATCATATCACAAACAAGTCTT---------------ATGATACACGTACACA----------------------------------------------------TGAACATCTTT-----AAAGCAAGGAATTCCCATTT------------GAATGATTCACAGTCCAT-------------------------ATCATTTTG----------------AAACTTAC-----AAAGCTTTTTTTT------------------------AG-ATCCAAGAAA------TACCAAGGCCTGGATAAG----ACTTTTTAATT----------------------------------------------------------------------------------------------------------------------------------------------------------------AGCAGCGTGTCTACCGATTTCACCATAGCGGCTTGTTCAAAATCATAAT------AACCTATTTATACTCAACCGTCGAGATTAAAGTAGTAAATT-------------------CCTGGT-TAGGAAAAGAGTCAAATTC-------ATG---------ACTACAAA------CTCATTTAAATAGGG-------------TTCAATAAT------AGTCC--TGTCCT-----TATTGG-TGTTATCTATA-----TTTAACTTA----------------------ATGATAAACTTT-----CGTGTAGTTTATCT---TCTGTTGGAA----TAGAAC-TAT------TGTAACTAAATAGTTCTATCCCTAGA-----------TA----------------AAGGG-TAAAC--------------------------------------------------TATCTAGGGATAGAACTAAAAA----TAAAACGTCTTTTCTCACTCATTTTCTAC--TTTTTTTTTTAAGAGAGCAAAA-CCCG-AAA----------AGTAC-TGTTTTTCT----------AATTTAGGAA------TTCTTATTTACATATCCT------------------------------------------------------------------------------AATATTTCCTATTGATTAGTTCAATAG----ATTAAACTGCGGATTAT----------------------------------------AATTATATATTATATTATAACAAAAAA-TTAACTCATT-TGTTAG-TAAGTTC-CG------ATTCATATT------------------------------------------ATTGCAACGTT-TGCTTA------TTTTTTTGTTGACACAAAAAAACTTTTTGAATTTCCGGTTGAAAGAGATTTCGATAAGGAAAAAGCTTTTAACGCTGCCAAATACCCCTTCTTTTTCCAACCATTTTTACGA-----------------------------
>Micranthes_nelsoniana_LM654463_LT971027
---------------------------------------------GGAAACCTACTAAGTGATAACTTTCAAATTCAGAGAAACCCTGGAATTAAAAATGGGCAATCCTGAGCCAAATCCTGTTTT-ACGAAAAAAAAAAAAA-------------------------------------------------------GGATAGGTGCAGAGACTCAATGGAAGCTATTCTAAC----------AAAGGGAGTTGACTGCGACTGCGGTGCGTTGGTAAAG------GAATCC---TTACATT--------------------GAAAGGC------------ATAAACCTAACCTAT-----------------------------------------------------------------------------------------------------------------------------------------------------------------------------------------------------ATGTCCTATAT--------------------GTT-----GAAGAAAG-----AATCAAATA------TTCA-------------TTGATAAAC---------CCACTCACTCCG--CAGTCTGATAAATCCTTTGAAAGGC-TGA--------TTAATCAGATGA----GAATAAAGATAGAGTCCCATT---------CTACATGTCAATCCAGACAACAATGAAATTTATAGTAAGAGGAAAATCCGTCGACTTTAGAAATCATGAGGGTTCAAGTCCCTCTATCCCCA----------------------------TCG----------ACTCCTTTA------------CTATTT------------------------ATCTTATCCTAT-----ACCTCTCTTTT--------CATTAGTTGTTC----AAAAGTCCTTATGTTTTTCATTCACTCTATGCTTCT-----TTCCCAAAAGG-------------GAAATTTTTGTTTTTT-----------ATCATATCACAAACAAGTCTT---------------ATGATACACGTACACA----------------------------------------------------TGAACATCTTT-----AAAGCAAGGAATCCCCATTT------------GAATGATTCACAGTC----------------------------------TTG----------------AAACTTAC-----AAAGTTTTTTTT-------------------------AG-ATCCAAAAAA------TTCCAAGGCTTGGATAAG----ACTTTTTAATT----------------------------------------------------------------------------------------------------------------------------------------------------------------AGCAGCGTGTCTACCGATTTCACCATAGCGGCTTGGTCGAAATCATAAT------AACCTATTTATACTCAATCGTCGAGATTAAAGCAGTAAATT-------------------CCTGTT-TAGGAAAAGAGTCAAATTC-------ATG---------ACTATAAA------CTCATTTCAATAGGG-------------TTCAATAAT------AGTCCTCTGTCCT-----TATTGG-TGTCATCTATA------------------------------------TTGATAAACTTT-----CGTGTAGTTTATCT---TCTGTTGGAA----TATCAC-TAT------TGTAACTAGATAGTTCTATCCCTAGA-----------TAG-TTTA-CCCTC-----------------------------------------------------------------TATCTAGGGATAGAACTAAAAA----GAAAACGTCCTTTCTCACTCATTTTTTAC---TTTTTTTTTAAGAGAGCAAAA-CTGGAAAA-------AAGTAC---TGTTTTTCT----------AATTTAGGAA------TTCTTATTTACATACCCT------------------------------------------------------------------------------AATATTTCCTATTGATTAGTTCAAAAG----ATTAGACTCTGAAT-----------------------------------------------------TA-TATATAACAAAAAA-TTAACTCATT-TTTTAG-TAAGTTC-CA------ATTAATATT------------------------------------------ATTGCAACGTT-TGATTA------TTTTTTTGTTGACACAAAAAAACTTTTTGAATTTCCGGTCGAAAGAGATTTCGATAAGGAAAAAGCTTTTAACGCTGCCCAATATCCCTTTTTTTTCCAACAATTTTTACGA-----------------------------
>Micranthes_nivalis_LM654468_LT971028
--------------------------------------------------------------------TCAAATTCAGAGAAACCCTGGAATTAAAAATGGGCAATCCTGAGCCAAATCCTGTTTT-ATGAAAAAAAAA-----------------------------------------------------------GGATAGGTGCAGAGACTCAATGGAAGCTATTCTAAC----------AAAGGGAGTTGACTGCGACTGCGGTGCGTTGGTAAAG------GAATCC---TTACATC--------------------GAAAGGCGGAA------GGATAAACCTAACCCCT--------------------------------------------------------------------------------------------------------------------------------------------------------------------------------------------------------------AT--------------------GTT-----GAAGAAAG-----AATCAAATA------TTCA-------------TTGAAAAAC---------CCACTCACTCCC--CAGTCTGATAAATCCTGTGAAAAGC-TGA--------TTAATCAGATGA----GAATAAAGATAGAGTCCCATT---------CTACATGTCAATCCAGACAACAATGAAATTTATAGTAAGAGGAAAATCCGTCGACTTTAGAAATCATGAGGGTTCAAGTCCCTCTATCCCCA----------------------------TCG----------ACTCCTTTA------------TTATTT------------------------ATCTTATCCTAT-----ACCTCTCTTTT--------CCTTAGTGGTTC----AAAAGTCCTTATGTTTCTCATTCACTCTACGCTTTT-----TTCCCAAAAGG-------------GAAATTTTTGTTTTTT-----------ATCATATCACAAACAAGTCTT---------------ATGATACACGTACACA----------------------------------------------------TGAACATCTTT-----AAAGCAAGGAATTCCCATTT------------GAATGATTCACAGTCCAT-------------------------ATCATTTTG----------------AAACTTAC-----AAAGTTTTTTTTT------------------------AG-ATCCAAGAAA------TACCAAGGCCTGGATAAG----ACTTTTTAATT----------------------------------------------------------------------------------------------------------------------------------------------------------------AGCAGCGTGTCTACCGATTTCACCATAGCGGCTTGTTCAAAATCATAAT------AACCTATTTATACTCAACCGTCGAGATTAAAGTAGTAAATT-------------------CCTGGT-TAGGAAAAGAGTCAAATTC-------ATG---------ACTACAAA------CTCATTTAAATAGGG-------------TTCAATAAT------AGTCC--TGTCCT-----TATTGG-TGTTATCTCTA-----TTTAACTTA----------------------ATGATAAACTTT-----CGTGTAGTTTATCT---TCTGTTGGAA----TAGAAC-TAT------TGTAACTAAATAGTTCTATCCCTAGA-----------TA----------------AAGGG-TAAAC--------------------------------------------------TATCTAGGGATAGAACTAAAAA----TAAAACGTCTTTTCTCACTCATTTTCTAC--TTTTTTTTTTAAGAGAGCAAAA-CCCG-AAA--------AGTAC---TG-TTTTCT----------AATTTAGGAA------TTCTTATTTACATATCCT------------------------------------------------------------------------------AATATTTCCTATTGATTAGTTCAATAG----ATTAAACTGCGGATTAT----------------------------------------AATTATA-----TATTATAACAAAAAA-TTAACTCATT-TGTTAG-TAAGTTC-CG------ATTCATATT------------------------------------------ATTGCAACGTT-TGCTTA------TTTTTTTGTTGACACAAAAAAACTTTTTGAATTTCCGGTTGAAAGAGATTTCGATAAGGAAAAAGCTTTTAACGCTGCCAAATACCCCTTCTTTTTCCAACCATTTTTACG------------------------------
>Micranthes_nudicaulis_LM654469_LT971029
-------------------------------------------------ACCTACTAAGTGATAACTTTCAAATTCAGAGAAACCCTGGAATTTAAAATGGGCAATCCTGAGCCAAATCCTGTTTT-ACAAAAAGAAAA------------------------------------AAAAAAATGAAA-----------GGATAGGTGCAGAGACTCAATGGAAGCTATTCTAAC----------AAAGAGAGTT------GACTGCGGTTCGTTGGTAAAG------GAATCC---TTCCATC------GAAGCTTCA-----GAAAAGCTGAG------GGATAAACC-----TCT--------------------------------------------------------------------------------------------------------------------------------------------------------------------------------------------------------------AT--------------------AAA-----GAA-AAAG-----AATCAAATA------TTCA-------------TTGATAAAA---------CCATTCACTCCG--TAGTCTACTAAATCCTTTGAAGAGC-TGA--------TTCATCAGACGA----GAATAAAGATAGAGTCCCGTT---------CTACATGTCAATGCAGACAGAAATGAAATTTATAGTAAGAGGAAAATCCGTCGACTTTAGAAATCGTGAGGGTTCAAGTCCCTCTATCCCCAA---------------AAAGT--ACCATTTG----------ACTCCTTAA------------CCCTTT------------------------ATCTTA---------------ATCTTTTCATTAG--CGTTAGCGGTTC----AAAAGTTGTTATGTTTCTCATTCAGTCTACGCT--------TTCACAAAAGGATCCGAG-----------------------------------------------------------------------------------------------------------------------------------------------------------------------------------------------------------------------------------------------------------------------------GTCCTTTTTTTTT---------------------AG-ATCCCTGAAATAGAAATTCTAAGGCCTGGATAAG----ACTTTTTCATT--------------------------------------------------------------------------------------------------------------------------------------------------------------AGAGCAGCGTGTCTACCGATTTCACCATAGCGGCTTGTTCGAAATCATAAT------AACTTATTCATACTCAAGCGTCGAGATTGAAGTATTAAATT-------------------CCCATT-TAGGAAAAGATTCAGATTA-------ATG---------AATACAAA------CTCGTTTAAATAGGGT------------TTCATAAT-------AATCTTTATTATGT----TTTAGGATGTTAAATTCC----ATTTAACTTA----------------------ACAATAAGCTTC-----CACATCG--TAACC----CCTTG----------TAAC-TAT---------------ATAGTTCTATCCCTCT-------------------------------------------------------------------------------------------AAAATAGGGATAGAACTAAAAT---GAAAAACGTCTTTTTTCTCTCAT----------TTTTTTTTTACAGAGCTAAAG---------TACTG------------------------------TTTTTA-GAA------TTATTATTTAAATATCAT------------------------------------AAAATTAAGTTAAG----------------------GAAATTTCTATTTCCTATTGATTAGTTCAAAAC----ATTAGGCTATGAATTATAT----------------------------------------------ATAA-TATATAACAAAAAA-TAAACTCATTTTTTGAG-TCAGTTC-CT------ATTCATATT------------------------------------------ATTCCAACGTT-TGATTA------TTTTTTTGTCGGCACAAAAAAACTTTTTGAATTTCCGGTCGAAAGAGATTTCGATAATGAAAAAGCCTTTAAGGCTGCCCAATATCCCTTCTTTTTCCAATAATTTTTAC-------------------------------
>Micranthes_pensylvanica_LM654475_LT971030
---------------------------------------------GGAAACCTACTAAGTGATAACTTTCAAATTCAGAGAAACCCTGGAATTAAAAATGGGCAATCCTGAGCCAAATCCTGTTTT-ATGAAAAAAAAAA----------------------------------------------------------GGATAGGTGCAGAGACTCAATGGAAGCTATTCTAAC----------AAAGGGAGTTGACTGCGACTGCGGTGCGTTGGTAAAG------GAATCC---TTACATC--------------------GAAAGGCGGAA------GGATAAACCTAACCCCT-----------------------------------------------------------------------------------------------------------------------------------------------------------------------------------------------------ATGTTGA--AT--------------------GTT-----GAAGAAAG-----AATCAAATA------TTCA-------------TTGAAAAAC---------CCACTCACTCCC--CAGTCTGATAAATCCTGTGAAAAGC-TGA--------TTAATCAGATGA----GAATAAAGATAGAGTCCCATT---------CTACATGTCAATCCAGACAACAATGAAATTTATAGTAAGAGGAAAATCCGTCGACTTTAGAAATCATGAGGGTTCAAGTCCCTCTATCCCCA----------------------------TCG----------ACTCCTTTA------------TTATTT------------------------ATCTTATCCTAT-----ACCTCTCTTTT--------CCTTAGTGGTTC----AAAAGTCCTTATGTTTCTCATTCACTCTACGCTTTT-----TTCCCAAAAGG-------------GAAATTTTTGTTTTTT-----------ATCATATCACAAACAAGTCTT---------------ATGATACACGTACACA----------------------------------------------------TGAACATCTTT-----AAAGCAAGGAATTCCCATTT------------GAATTATTCACAGTCCAT-------------------------ATCATTTTG----------------AAACTTAC-----AAAGTTTTTTTT-------------------------AG-ATCCAAGAAA------TACCAAGGCCTGGATAAG----ACTTTTTAATT----------------------------------------------------------------------------------------------------------------------------------------------------------------AGCAGCGTGTCTACCGATTTCACCATAGCGGCTTGTTCAAAATCATAAT------AACCTATTTATACTCAACCGTCGAGATTAAAGTAGTAAATT-------------------CCTGGT-TAGGAAAAGAGTCAAATTC-------ATG---------ACTACAAA------CTCATTTAAATAGGG-------------TTCAATAAT------AGTCC--TGTCCTTATTTTATTGA-TGTTATCTATA-----TTTAACTTA----------------------ATGATAAACTTT-----CGTGTAGTTTATCT---TCTGTTGGAA----TAGAAC-TAT------TGTAACTAAATAGTTCTATCCCTAGA-----------TAG-TTTA-CCCTT-----------------------------------------------------------------TATCTAGGGATAGAACTAAAAA----TAAAACGTCTTTTCTCACTCATTTTCTAC---TTTTTTTTTAAGAGAGCAAAA-CCCGAAAA---------ATAC---TGTTTTTCT----------AATTTAGGAA------TTCTTATTTACATATCCT------------------------------------------------------------------------------AATATTTCCTATTGATTAGTTCAATAG----ATTAAACTGCGGATTAT----------------------------------------AATTATA-----TATTATAACAAAAAA-TTAACTCATT-TGTTAG-TAAGTTC-CG------ATTCATATT------------------------------------------ATTGCAACGTT-TGCTTA------TTTTTTTGTTGACACAAAAAAACTTTTTGAATTTCCGGTTGAAAGAGATTTCGATAAGGAAAAAGCTTTTAACGCTGCCAAATACCCCTTCTTTTTCCAACCATTTTTACGA-----------------------------
>Micranthes_redofskyi_LM654483_LT971032
---------------------------------------------GGAAACCTACTAAGTGATAATTTTCAAATTCAGAGAAACCCTGGAATTTAAAATGGGCAATCCTGAGCCAAATCCTGTTTT--CTAAAAAAAAA-----------------------------------------------------------GGAGAGGTGCAGAGACTCAATGGAAGATGTTCTAAC----------AAAGGGAGTT------GACTGCGGTGCATTGGTAAAA------GAATCC---TTACATC--------------------GAAAGGCTGAA------GGAGAAACCTAACCTCT--------------------------------------------------------------------------------------------------------------------------------------------------------------------------------------------------------------AT--------------------GTT-----GAAGAAAG-----AATCAAATATTAATATTCA-------------TTGATAAAC---------CCACTCACTCCG--CAGTCTGCTAAATCCCTTGAAAAGC-TGA--------TTAATCAGCCGA----GAATAAAGATAGAGTCCCATT---------CTACATGTCAATCCAGACAACAATGAAATTTATAGTAAGAGGAAAATCCGTCGACTTTAGAAATCATGAGGGTTCAAGTCCCTCTATCCCCA----------------------------TTT----------ACTCCTTTA------------CTATTT------------------------ATCTTATCCTAT-----ACCTCTCTTTT--------CCTTAGTGGTTC----AAAAGTCCTTATGTTTCTCATTCACTCTACTCT--------TTCCCAAAAGG-------------GACATTTTTGTTTTTCTCATATCTTTTCTCATATCACAAACAAGTCTT----------ATGATATGATACACGTACACA----------------------------------------------------TGAACATCTTT-----AAAGCAAGGAATCCCCATTT------------GAATGATTCATAGTCCAT------------------ATCATTACTCATATTG----------------AAACTTAC-----AAAGTTTTTTTTT------------------------AG-ATCCAAGAAA------TTCCAAGGCCTGGATAAG----ACTTTTTCATT----------------------------------------------------------------------------------------------------------------------------------------------------------------AGCAGCGTGTCTACCGATTTCACCATAGCGGCTTCTTCGAAATCATAAT------AACCTATTCATATTCAATCGTCGAGATTGAAGTAGTAAATT-------------------CCTATT-TAAGAAAACAGTCCAATTT-------ATA---------ACTACAAA------CTCGTTTAACTAGGGTTCAATA-------TCAATAAT------GGTACT-TGTCCC-----TATTGG-TGTCTAACTTA------------------------------------ATGATAAACTTT-----CATATAGTTTATCTTTGTTTGTTGGGA----TATAAC-TAT------TTTAACTGGATAATTCTATCCATAGA----------TTAG----------------AGGA-TAAAC--------------------------------------------------TATCTATGGATAGAACTAAAAA----TAAAACGTCTTTTCTCACTCATTTTCTAT---TTTTTTTTTAACAGAGCAAAA-CTAGGAAA--------AATAG---GGTTTTTCT----------AATTTAGGAA------TTCTTATTTACATACCAT------------------------------------------------------------------------------AATATTTCCTATTGATTAGTTCAAAAG----ATTAGACTATGAAT-------------------------------------------TCTAG-----------ATAACAAAAAG-TTAACTCATT-TTTTAG-TACGTTA-CG------ATTCATATT------------------------------------------TTTGCAACGCT-TGATTA------TTTTTTTGTTAGCACAAAAAAACTTTTTGAATTTCCGGTGGAAAGAGATTTGGATAACGAAAAAGCTTTTAACGCTGCCCAATATCCCTTCTTTTTCCAACAATTTTTA--------------------------------
>Micranthes_reflexa_LM654485_LT971033
---------------------------------------------GGAAACCTACTAAGTGATAACTTTCAAATTCAGAGAAACCCTGGAATTAAAAATGGGCAATCCTGAGCCAAATCCTGTTTT-ATGAAAAAAAAAAA---------------------------------------------------------GGATAGGTGCAGAGACTCAATGGAAGCTATTCTAAC----------AAAGGGAGTTGACTGCGACTGCGGTGCGTTGGTAAAG------GAATCC---TTACATC--------------------GAAAGGCGGAA------GGATAAACCTAACCCCT--------------------------------------------------------------------------------------------------------------------------------------------------------------------------------------------------------------AT--------------------GTT-----GAAGAAAG-----AATCAAATA------TTCA-------------TTGAAAAAC---------CCACTCACTCCC--CAGTCTGATAAATCCTGTGAAAAGC-TGA--------TTAATCAGATGA----GAATAAAGATAGAGTCCCATT---------CTACATGTCAATCCAGACAACAATGAAATTTATAGTAAGAGGAAAATCCGTCGACTTTAGAAATCATGAGGGTTCAAGTCCCTCTATCCCCA----------------------------TCG----------ACTCCTTTA------------TTATTT------------------------ATCTTATCCTAT-----ACCTCTCTTTT--------CCTTAGTGGTTC----AAAAGTCCTTATGTTTCTCATTCACTCTACGCTTTT-----TTCCCAAAAGG-------------GAAATTTTTGTTTTTT-----------ATCATATCACAAACAAGTCTT---------------ATGATACACGTACACA----------------------------------------------------TGAACATCTTT-----AAAGCAAGGAATTCCCATTT------------GAATGATTCACAGTCCAT-------------------------ATCATTTTG----------------AAACTTAC-----AAAGTTTTTTTTT------------------------AG-ATCCAAGAAA------TACCAAGGCCTGGATAAG----ACTTTTTAATT----------------------------------------------------------------------------------------------------------------------------------------------------------------AGCAGCGTGTCTACCGATTTCACCATAGCGGCTTGTTCAAAATCATAAT------AACCTATTTATACTCAACCGTCGAGATTAAAGTAGTAAATT-------------------CCTGGT-TAGGAAAAGAGTCAAATTC-------ATG---------ACTACAAA------CTCATTTAAATAGGG-------------TTCAATAAT------AGTCC--TATCCT-----TATTGG-TGTTATCTCTA-----TTTAACTTA----------------------ATGATAAACTTT-----CGTGTAGTTTATCT---TCTGTTGGAA----TAGAAC-TAT------TGTAACTAAATAGTTCTATCCCTAGA-----------TA----------------AAGGG-TAAAC--------------------------------------------------TATCTAGGGATAGAACTAAAAA----TAAAACGTCTTTTCTCACTCATTTTCGAC-TTTTTTTTTTTAAGAGAGCAAAA-CCCG-AAA--------AGTAC---TG-TTTTCT----------AATTTAGGAA------TTCTTATTTACATATCCT------------------------------------------------------------------------------AATATTTCCTATTGATTAGTTCAATAG----ATTAAACTGCGGATTAT----------------------------------------AATTATA-----GATTATAACAAAAAA-TTAACTCATT-TGTTAG-TAAGTTC-CG------ATTCATATT------------------------------------------ATTGCAACGTT-TGCTTA------TTTTTTTGTTGACACAAAAAAACTTTTTGAATTTCCGGTTGAAAGAGATTTCGATAAGGAAAAAGCTTTTAACGCTGCCAAATACCCCTTCTTTTTCCAACCATTTTTAC-------------------------------
>Micranthes_stellaris_LM654491_LT971034
---------------------------------------------GGAAACCTACTAAGTGATAATTTTCAAATTCAGAGAAACCCTGGAATTTAAAATGGGCAATCCTGAGCCAAATCCTGTTTT--CTAAAAAAAAG-----------------------------------------------------------GGAGAGGTGCAGAGACTCAATGGAAGATGTTCTAAC----------AAAGGGAGTT------GGCTGCGGTGCATTGGTAAAA------GAATCC---TTACATC--------------------GAAAGGCTGAA------GGAGAAACCTAACCTCT--------------------------------------------------------------------------------------------------------------------------------------------------------------------------------------------------------------AT--------------------GTT-----GAAGAAAG-----AATCAAATATTAATATTCA-------------TTGATAAAC---------CCACTCACTCCG--CAGTCTGCTAAATCCCTTGAAAAGC-TGA--------TTAATCAGCCGA----GAATAAAGATAGAGTCCCATT---------CTACATGTCAATCCAGACAAGAATGAAATTTATAGTAAGAGGAAAATCCGTCGACTTTAGAAATCATGAGGGTTCAAGTCCCTCTATCCCCA----------------------------TTT----------ACTCCTTTA------------CTATTT------------------------ATCTTATCCTAT-----ACCTCTCTTTT--------CCTTAGTGGTTC----AAAAGTCCTTATGTTTCTCATTCACTCTACTCT--------TTCCCAAAAGG-------------GAAATTTTTGTTTTTCTCATATCTTTTCTCATATCACAAACAAGTCTT----------ATGATATGATACACGTACACA----------------------------------------------------TGAACATCTTT-----AAAGCAAGGAATCCCCATTT------------GAATTATTCATAGTCCAT------------------ATCATTACTCATATTG----------------AAACTTAC-----AAAGTTTTTTTTT------------------------AG-ATCCAAGAAA------TTCCAAGGCCTGGATAAG----ACTTTTTCATT----------------------------------------------------------------------------------------------------------------------------------------------------------------AGCAGCGTGTCTACCGATTTCACCATAGCGGCTTCTTCGAAATCATAAT------AACCTATTCATATTCAATCGTCGAGATTGAAGTAGTAAATT-------------------CCTATT-TAAGAAAACAGTCCAATTT-------ATA---------ACTACAAA------CTCGTTTAATTAGGGTTCAATA-------TCAATAAT------GGTACT-TGTCCC-----TATTGG-TGTCTAACTTA------------------------------------ATGATAAACTTT-----CATATAGTTTATCTTTGTTTGTTGGGA----TATAAC-TAT------TTTAACTGGATAATTCTATCCATAGA----------TTAG----------------AGGA-TAAAC--------------------------------------------------TATCTATGGATAGAACTAAAAA----TAAAACGTCTTTTCTCACTCATTTTCTATTTTTTTTTTTTTAACAGAGCAAAA-CTAGGAAA--------AATAT---GGTTTTTCT----------AATTTAGGAA------TTCTTATTTACATACCAT------------------------------------------------------------------------------AATATTTCCTATTGATTAGTTCAAAAGAAAGATTAGACTATGAAT-------------------------------------------TCTAG----ATAAC-AATAACAAAAAG-TTAACTCATT-TTTTAG-TACGTTA-CG------ATTCATATT------------------------------------------TTTGCAACGTT-TGATTA------TTTTTTTGTTAGCACAAAAAAACTTTTTGAATTTCCGGTGGAAAGAGATTTGGATAACGAAAAAGCTTTTAACGCTGCCCAATATCCCTTCTTTTTCCAACAATTTTTACGA-----------------------------
>Micranthes_tilingiana_LM654496_LT971035
-----------------------------------------------------ACTGAGTGATAACTTTCAAATTCAGAGAAACCCTGGAATTAAAAATGGGCAATCCTGAGCCAAATCCTGTTTT-ACGAAAAAAAAAA--------------AGCAAGGGTTCA-----GAAAGAGAGAATCAAAAAAAAAA----GGATAGGTGCAGAGACTCAATGGAAGCTATTCTAAC----------AACGGGAGTT------GACTGCGGTGCGTTGGTAAAG------GAATCC---TTACATC--------------------GAAAGGCTGAA------GGATAAACCTAACCTCT-----------------------------------------------------------------------------------------------------------------------------------------------------------------------------------------------------ATGTTGA--AG--------------------GTT-----GAAGAAAG-----AATCAAATATTCATATTCA-------------TTGATAAAC---------CCACTCACTCCG--CAGTCTGATAAATCCTTTGAAAAGC-CGA--------TTAATCAGATGA----GAATAAAGATAGAGTCCCATT---------CTACATGTCAATCCAGACAACAATGAAATTTATAGTAAGAGGAAAATCCGTCGACTTTAGAAATCATGAGGGTTCAAGTCCCTCTATCCCCA----------------------------TTG----------ACTCCTTTA------------CTATTT------------------------ATCTTATCCTAT-----ACCTCTCTTTT--------CATTAGTGGTTC----AAAAGTCCTTATGTTTCTCATTCACTCTACGCC--------TTCCCAAAATG-------------GGAATTTTTGTTTTTT-----------ATCATATCACAAACAAGTCTT---------------ATGATACACGTACACA----------------------------------------------------TGAACATCTTT-----AAAGCAAGGAATCCCCATTT------------GAATGATTCACAGTCCGT------------------ATCATTACTCATATTG----------------AAACTTAC-----AAAGTTTTTTTTTTT----------------------AG-ATCCAAGAAA------TTCCAAGGCCTGGATAAG----ACTTTTTAATTATTTGTAATTGACATATACCCATGTCA------------TCTAGTAAAATGAGAATGATGCGTCGGG---A---------------------------------------------------------------------------------------AGAGCAGCGTGTCTACCGATTTCACCATAGCGGCTTGTTCGAAATCATAAT------AACCTATTCATACTCAATCGTCGAGATTGAAGTAGTAAATT-------------------CCCGTT-TAGGAAAAGAGTAAAATTC-------ATG---------ACTACAAA------CTCGTTTAAATAGGG-------------TTCAATAAT------AGTACT-TGTCCT-----TATTGG-TGTCTAACTTA------------------------------------ATGATAAACT-----------------------------------------------------------CTAGATAGTTCTATCCATAGA-----------TAG----------------AGGG-TAAAC--------------------------------------------------TATCTATGGATAGAACTAAAAA----TAAAACATCTTTTCTCACTCATTTTCCAT---TTTTTTTTTAACAGAGCAAAA-CTAGAAAA-------AAGTAT---CGTTTTTCT----------AATTTAGGAA------TTTTTATTTACATACCAT------------------------------------------------------------------------------AATATTTCCTATTGATTAGTTCAAAAG----ATTAGACTATGAATTATAT------------------------------------------------------ATAACAAAAAA-TTAACTCATT-TTTTAG-TAAGTTC-CG------ATTCATATT------------------------------------------ATTGCAACATT-TGATTA------TTTTTTTGTTAACACAAAAAAACTTTTTGAATTACCGGTCGAAAGAGATTTTGATAACGAAAAAGCTTTTAACGCTGCCCAATATCCCTTCTTTTTCCAACAATTTTTACG------------------------------
>Micranthes_tolmiei_LM654497_LT971036
---------------------------------------------GGAAACCTACTAAGTGATAACTTTCAAATTCAGAGAAACCCTGGAATTTAAAATGGGCAATCCTGAGCCAAATCCTGTTTT-ACAAAAAGAAAA---------------CGCAAGGGTTCA-----GAAAGATAGAAAAAAAAA---------GGATAGGTGCAGAGACTCGATGGAAGCTATTCTAAC----------AAAGGAAGTT------GACTGCGGTTCATTCGTAAAG------GAATCC---TTCCATTGCATTGGAAACTTCA-----GAAAGGCTGAA------GGATAAACC-----TCT--------------------------------------------------------------------------------------------------------------------------------------------------------------------------------------------------------------AT--------------------GTT-----GAAGAAAG-----AATCAAATA------TTCA-------------TTCATAAAA---------CCATTCACTCCG--TAGTCTGCTAAATCCTTTGAAGAGC-TGATTTGATGATTCATCAGACGA----GAATAAAGATAGAGTCCCGTT---------CTACATGTCAATGCAGACAGCAATGAAATTTATAGTAAGAGGAAAATCCGTCGACTTTAGAAATCATGAGGGTTCAAGTCCCTCTATCCCCAA---------------AAGGG---CCGTTTG----------ACTCCTTAA------------CCAT--------------------------------TCCTAT-----ACTTCTCTTTT--------CATTAGCGGTTC----AAAAGTCGTTATCTTTCTCATTCACTCTACGCT--------TTTACAAAAGGATCCGAGG-----TAAAATT------------------------TATCC----CAAGTCTT---------GTAATAATGATACACGTACGCA----------------------------------------------------TGAACATCTTTAAGTTTAAGCAATAAATTCCTATTA------------GAATGATTCACAGTCCAT-------------CC-ATATCATTACTCATACTG----------------AAACTTAC-----AAAGTATTTTTTTTTT------------------------ATCCAAGAAA------TTCCAAGGCCTGGATAAG----ACTTTGTAATT----------------------------------------------------------------------------------------------------------------------------------------------------------------AGCAGCGTGTCTACCGATTTCACCATAGCGGCTTGTTCGAAATCATAAT------AACCTATTCATACTCAAGCGTCTAGATTAAAGTAGTAAATT-------------------CTTGTT-TAGGAAAAGATTAAAATTA-------ATG---------AAT-CAAA--------------AATAGGG-------------TTGAGTAAT------AGTCC--CCATCA------------TGTCA--------------GACTTA----------------------ACAGTAAGCTTT-----CACATAGTTTATCC---TCCGTTGGAA----TGGAAC-TGT------TGAAACTAGATAGTTCT-TCCCCCTA----------------------TCT----AAGGA-AGAAC--------------------------------------------------TATCTAGGGATAGAACTAAAAA----TAAAACGTCCTTTTTCTCTAATTTTTTTGAACAAAG-----TACTGTTTTTCGTTTTTATTA-GTTTTTAGAATTAT-TATTTAAAT-------ACCATAAAAGCAA------GTTCTATTTCCTATTGAT------------------------------------------------------------------------------TCTATTT-------ATTAGTTCAAAAC----ATTAGGCTATGAATTATAT---------------------------------------------ATCTAACATATAACAAAAAA-TTAACTTATTTTTTGAG-TCAGTTC-TG------ATTCAGATT------------------------------------------ATTCCAACGTT-TGATTA------TTTTTTTGTCAGTACAAAAAAACTTTTTGAATTTCCGGTCGAAAGAGATTTCGATAATGAAAAAGCCTTTAACGCTGCCCAATATCCCTTCTTTTTCCAATAATTTTTACG------------------------------
>Mitella_nuda_AB116715_NA
----------------------------------------GGTATGGAAACCTACTAAGTGATAACTTTCAAATTCAGAGAAACCCTGGAATTAAAAATGGGCAATCCTGAGCCAAATCCTGTTTT-ACGAAAACAAAA---------------CACAAGGGTTCA-----GAAAGAGAGAATAAAAAAAA-------GGATAGGTGCAGAGACTCAATGGAAGCTATTCTAAC----------AAAGGGAGTT------GACTGCGGTGCGTTGGTAAAG------GAATCC---TTCCATC------GAAACTTCA-----GAAAGGCTGAA------GGATAAACC-----TCTATAGAT----------------------ATGTATACGTACTGAAA-----------------------------TAATATA---------------------------TCAAA-TGA---------------------TTAATGACGACTCGAATCTGTATATTTT----------ATATG--AAAAATATAAAGAATTGTTGTAAATCGATTCGAA-----------GTT-----GAAGAAAG-----AATCGAATA------TTCA-------------TTGATAAAA---------CCATTCACTCCA--TAGTCTGATAAATTCTTCGAAGAGC-TGA--------TTAATCAGACGA----GAATAAAGATAGAGTCCCATT---------CTACATGTCAATGTAGACAGCAATGAAATTTATAGTAAGAGGAAAATCCGTCGACTTTAGAAATCGTGAGGGTTCAAGTCCCTCTATCCCCAA---------------AAAGG--ACCATTTG----------A------------------------------------------------------------------------------------------------------------------------------------------------------------------------------------------------------------------------------------------------------------------------------------------------------------------------------------------------------------ATGATTCACAGTGCAT------------------ATAATTACTGATACTG----------------AAACTTAC-----AAAGTCTTTTTTTTTTTT-------------------AG-ATCCAAGAAA------TTCCAAGGCCTGGATAAG----ACTTTGTAATTATTTGTAATTGACATAGACCCAAGTCA------------TCTAGTAAAATGAGAATGATGCGTCGGG---AATGGTCGGG----------ATAGCTCAGCTGG-----------------------------------------------------------------------------------------------------------------------------------------------------------------------------------------------------------------------------------------------------------------------------------------------------------------------------------------------------------------------------------------------------------------------------------------------------------------------------------------------------------------------------------------------------------------------------------------------------------------------------------------------------------------------------------------------------------------------------------------------------------------------------------------------------------------------------------------------------------------------------------------------------------------------------------------------------------------------------------------------------------------------------------------------------------------------------------------------------------------------------------------------------------------------
>Mukdenia_rossii_AF374794_NA
----------------------------GAATTGAGCCTTGGTATGGAAACCTACTAAGTGATAACTTTCAAATTCAGAGAAACCCTGGAATTAAAAATGGGCAATCCTGAGCCAAATCCTGTTTT-ACGAAAACAAAA---------------CACAAGGGTTCA-----GAAAGAGAGAATAAAAAAAAA------GGATAGGTGCAGAGACTCAATGGAAGCTATTCTAAC----------AAAGGGAGTT------GACTGTGGWGCGTTGGTAAAG------GAATCC---TTCCATC------GAAACTTCA-----GAAAGGCTGAA------GGATAAACC-----TCTATRCAT----------------------ATGTATACGTACTGAAA-----------------------------TAATATA-TCAAAATAATATA-------------TCAAA-TGA---------------------TTAATGACGACTCGAATCTGTATTTTCTAT--------ATATG--AAAAATATAAAGAATTGTCGTAAATCGATTCCAA-----------GTT-----GAAGAAAG-----AATCGAATA------TTCA-------------TTGATAAAA---------CCATTCACTCCA--TAGTCTGAAAAATCTTTTGAAGAGC-TGA--------TTAATCAGACGA----GAATAAAGATAGAGTCCCATT---------CTACATGTCAATGCAGACAGCAATGAAATTTATAGTAAGAGGAAAATCCGTCGACTTTAGAAATCGTGAGGGTTCAAGTCCCTCTATCCCCAA---------------AAAGA--CCCATTTG----------ACTCCTTAA------------CTATTT------------------------ATCTTATCCTAT-----ACTTCTATTTT--------CGTTAGCGGTTC----AAAAGTCGTTATGTTTCTCATTCACTCTACGCT--------TTCACAAAAGGATCCGAGG-----GAAAATTTTGGTTTTTTTT--------------------------------------------------------------------------------------------------------------------------------------------------------------------------------------------------------------------------------------------------------------------------------------AG-ATC---------------------------TAAG----ACTTTGTAATTATTTGTAATTGACATAGACCCAAGTCA------------TCTAGTAAAATGAGAATGATGCGTCGGG---AATGGTCGGG----------ATAGCTCAGCTGGTAGAGCAGA--------------------------------------------------------------------------------------------------------------------------------------------------------------------------------------------------------------------------------------------------------------------------------------------------------------------------------------------------------------------------------------------------------------------------------------------------------------------------------------------------------------------------------------------------------------------------------------------------------------------------------------------------------------------------------------------------------------------------------------------------------------------------------------------------------------------------------------------------------------------------------------------------------------------------------------------------------------------------------------------------------------------------------------------------------------------------------------------------------------------------------------------------------------
>Oresitrophe_rupifraga_JN102280_NA
---------------------------TGAATTGAGCCTTGGTATGGAAACCTACTAAGTGATAACTTTCAAATTCAGAGAAACCCTGGAATTAAAAATGGGCAATCCTGAGCCAAATCCTGTTTT-ACGAAAACAAAA---------------CACAAGGGTTCA-----GAAAGAGAGAATAAAAAAAAA------GGATAGGTGCAGAGACTCAATGGAAGCTATTCTAAC----------AAAGGGAGTT------GACTGTGGTGCGTTGGTAAAG------GAATCC---TTCCATC------GAAACTTCA-----GAAAGGCTGAA------GGATAAACC-----TCTATACAT----------------------ATGTATACGTACTGAAA-----------------------------TAATATA-TCAAAATAATATA-------------TCAAA-TGA---------------------TTAATGACGACTCGAATCTGTATTTTTAT---------ATATG--AAAAATATAAAGAATTGTCGTAAATCGATTCCAA-----------GTT-----GAAGAAAG-----AATCGAATA------TTCA-------------TTGATAAAA---------CCATTCACTCCA--TAGTCTGATAAATCTTTTGAAGAGC-TGA--------TTAATCAGACGA----GAATAAAGATAGAGTCCCATT---------CTACATGTCAATGCAGACAGCAATGAAATTTATAGTAAGAGGAAAATCCGTCGACTTTAGAAATCGTGAGGGTTCAAGTCCCTCTATCCCCAA---------------AAAGA--CCTATTTG----------ACTCCTTAA------------CTATTT------------------------ATCTTATCCTAT-----ACTTCTATTTT--------CGTTAGCGGTTC----AAAAGTCGTTATGTTTCTCATTCACTCTACGCT--------TTCACAAAAGGATCCGAGG-----GAAAATTTTGGTTTTTTTT--------------------------------------------------------------------------------------------------------------------------------------------------------------------------------------------------------------------------------------------------------------------------------------AG-ATCCAAGAAA------TTCCAAGGCCTGGATAAG----ACTTTGTAATTATTTGTAATTGACATAGACCCAAGTCA------------TCTAGTAAAATGAGAATGATGCGTCGGG---AATGGTCGGG----------------------------------------------------------------------------------------------------------------------------------------------------------------------------------------------------------------------------------------------------------------------------------------------------------------------------------------------------------------------------------------------------------------------------------------------------------------------------------------------------------------------------------------------------------------------------------------------------------------------------------------------------------------------------------------------------------------------------------------------------------------------------------------------------------------------------------------------------------------------------------------------------------------------------------------------------------------------------------------------------------------------------------------------------------------------------------------------------------------------------------------------------------------------------------------------
>Peltoboykinia_tellimoides_AF374789_KT755740
-------------------G-CTTAATTGAATTGAGCCTTGGTATGGAAACCTACTAAGTGATAACTTTCAAATTCAGAGAAACCCTGGAATCAACAATGGGCAATCCTGAGCCAAATCCTGTTTT-ACGAAAACAAAA---------------CACAAGAGTTCA-----CAAAGAGAGAATAAAAAAA--------GGATAGGTGCAGAGACTCAATGGAAGCTATTCTAAC----------AAAGGGAGTT------GACTGCGGTGCGTTGGTAAAG------GAATCC---TTCCATC------GAAACTTCA-----GAAAGGCTGAA------GGATACCCC-----TCTATACAT----------------------ATGTATACGTACTGAAA-----------------------------TAATATA---------------------------TCAAA-TGA---------------------TTAA-----ACTCGAATCCGTATTTTTGT---------ATATG--AAAAATACAAAGAATTGTTGTAAATTGATTCCAA-----------GTT-----GAAGAAAG-----AATCAAATA------TTCA-------------TTGATAAAA---------CCATTCACCCCA--TAGTCTGATAAATCCTTTGAAGA--------------TTAATCAGACGA----GAATAAAGATAGAGTCCCATT---------CTACATGTCAATGCAGRCAGCAATGAAATTTATAGTAAGAGGAAAATCCGTCGACTTTANAAATCGTGAGGGTTCAAGTCCCTCTATCCCCAA---------------AAAGG--CCCATTTG----------ACTCCTTCC------------CTTTTT------------------------ATCTTATCCAAA-----ACTTCTCTTTT--------CATTAGCGGTTC----AAAAGTCGTTATGTTTCTCATTCACTCTACGCT--------TTCACAAAAGGATCCGAGG-----GAAAATTTTGTTTTTTT---------------ATCC----CAAGTCTT---------GTGATAATGATACACGGACACA----------------------------------------------------TGAACATCTTT------AAGCAAGGAATTCTCATTT------------GAATGATTCACAGTCC--------------------ATAA----TCAAACTG----------------AAACTTAC-----AAAGTCTTTTTTTTTTTT-------------------AG-ATCCAAGAAA------TTCCAAGGCCTGGATAAG----ACTTTGTAATT----------GACATAGACCCAAGTCA------------TCTAGTAAAATGAGAATGATGCGTCGGG---AATGGTCGGG----------ATAGCTCAGCTGGTAGAGCAGAGGACTGAAA----------------------------------------------------------------------------------CATAAT------AACCTATTCATACTCAAGCGTCGAGATTTAAGTAGTCAATT-------------------CATGTT-TAGG-AAAGATTCAAATTC-------ATG---------AATACAAA------CTCGTTTAAATAGGTATTTGAACG----TTCAATAAT------AGTCCTTATCATGT----TTTAGGATGTCAGTTCTA-----TTTAACTTA----------------------ACAATAAGCTTT-----CACGTAGTTTATCC---TCTGTTGGAA----TAGAAC-TCT------CGTAACTAGATAGTTCTATCCCTAGA-----------TAG---------------AGGGA-AGAAC--------------------------------------------------TATCTAGGGATAGAACTAAAAA---AAAAAACGTCCTTTCTCG-----------------TTTTTTTAACAGAACAAAG---------TGCCG-----------TTTTTCGT-----TTTTAGACTTTAAGAA------TTCTT------------------------------------ATTTAAATACCATAAAAGCAAA-AAAG---------------------------TTCTATTTCTTATTGATCAGTTCAAAAC----ATTGGGCTGTGAA-----------------------------------------------------TTA-TATATAACAAAAAA-TTAACTCATTTTT-GAG-TCAGTTC-CG------ATTCGGATT------------------------------------------ATTCCAACGTT-TGGTTA------TTTATTTGTCGGCACAAAAAAACTTTTGGAATTTCCGGTCGAAAGAGATTTTGATAATGAAAAAGCTTTTAATGCTGCCCAATATCCCTTCTTTTTCCAATAATTTTTACGAATACGTTTTTTTGACATAGAAGTACGTTT
>Pterostemon_rotundifolius_AF374817_NA
---------------------CTTAATNGGGTTGAGCCTTGGTATGGAAACCTACTAAGTGATAACTTTCAAATTCAGAGAAACCCTGGAATTAAAAATGGGCAATCCTGAGCCAAATCCTGTTTT--CCAAAACAAACAAMA-----------CASAAGAGKTCA-----GARAGAGAGAATAAAAAAAAAR-----GGATAGGTGCAGAGACTCAACGGAAGCTATTCTAAC----------AAAKGGAGTT------GACTGCGGGGKGTTGGTAAAG------GAATCCTTCTTCCATC------GAAACTCCC-----AAAAGGATGAA------GGATAAACC-----TATATACAT----------------------ACGTATATGTMCTGAAA-----------------------------TATTATA---------------------------TCAAA-TGA---------------------TTAATGACGATTCAAATCTGGTTTTTT-----------ATATG----AAAATGAAAGAATTCTTGTAAATSGATTCCAA-----------ATT-----GAAAAAAG-----AATCGAAGTR-----TTCA-------------TTGGTAAAA---------TCATTCACTCCA--TAATCTGATRGATCTTTTGAAGAGC-TGA--------TTAATCAGACGA----GAATTAAGATAGAGTCCCATT---------CTACATGKCAATGCCGACAGCAATGAAATTTATAGTAAGAGGAAAATCCGTCGACTTTAGAAATCGTGAGGGTTCAAGTCCCTCTATCCCCAAA--------------AAAGG--CCCATTTG----------ACTCCCTAA------------CTCCTW---------------------------------------------ATCTTTT--------CGTTAGCGATTA----AAAAGTCGTTATGTTTCTCATTCACTTTWCGCT--------TTGACAAACGGATTCGAGG-----GAAAAWTTTGTTCKTTT---------------ATCC----CAAGTCYT---------GTAAAAATGAAACASGTACAAA----------------------------------------------------TGAACATYTTT------TAGCAAGGAATCCCCCTTT------------GAATGATTCCCAATCCAT------------------ATCATTMCTCANACTG----------------AAACNTAC-----AAAGTCTTTTTTTTTTT--------------------AGGATCCAAGAAA------TTCCAGGGCCTGGATAAG----WCTTTGTAATTCTTTTTAATTGACATAGACCCAAGTCATCKAGT------TCAAKGAAAATGAGAATGATGCGTCGGG---AATGGTCGGG----------ATAGCTCAGTTGGTAGAGCAGAG-------------------------------------------------------------------------------------------------------------------------------------------------------------------------------------------------------------------------------------------------------------------------------------------------------------------------------------------------------------------------------------------------------------------------------------------------------------------------------------------------------------------------------------------------------------------------------------------------------------------------------------------------------------------------------------------------------------------------------------------------------------------------------------------------------------------------------------------------------------------------------------------------------------------------------------------------------------------------------------------------------------------------------------------------------------------------------------------------------------------------------------------------------------
>Ribes_amarum_KU524330_NA
---------------------------------------------------------------------CAAATTCAGAGAAACCCTGGAATTAAAAATGGGCAATCCTGAGCCAAATCCTGCTTT-CCTAAAACAAACAAAA-----------CACAAGGGTTCA-----GAAAGAGAGAATCAAATAAAAAA----GGATAGGTGCAGAGACTCAATGGAAGCTGTTCTAAC----------AAATGGAGTT------GACTGTGATGCATTGGTAACG------GAATCC---TTCC-------------CTCCA-----GAAAGGATGAA------GGATAAAAC-----TCTATACAT----------------------ATGTATACGTACGGAAA-----------------------------TACTATA---------------------------TCAAA-TGA---------------------TTAATGACGACTCGAATCTGTATTTTTT----------ATATG---AAAAATAAACGAATTGTTGTAAATGGATTCCAA-----------GTT-----GAAGAAAG-----AATCGAATA------TTCA-------------TTGATAAAA---------GCATTCACTCCA--TAGTCTGATAAATCCTTTGAAGAGC-TGA--------TTAATCAGACGA----GAATAAAGATAGAGTCCCATT---------CTACATGTCAATGCCGACAGCAATGAAATTTATAGTAAGAGGAAAATCCGTCGACTTTAGAAATCGTGAGGGTTCAAGTCCCTCTATCCCCAAA--------------AAAGG--ATCATTTG----------ACTCCTTAA------------CTATTT------------------------ATCTTATGCTAT-----ACTTCTCTTTTC--------TTTAGCGGTTC----CAAAGTCCTTATGTTTTTCATTCAATCTACGCT--------TTCACAAAAGGATCCGAGC-----TCAAATTTGGTTC---------------------------ACATG------------TGATATATGATACACGTATAAA----------------------------------------------------TTAACATCTTT------AAGCAAGGAATCCCCATTT------------GAATGATCCATCGTGCAT------------------AT-ATGACTCATACTG----------------AAACTTAC-----AAAGTCTTTTG--------------------------AGGATCCAAGAAA------TTCCAAGGCCTGGATAAA-------------AACCCTATAATTGACATAGACCCAAGTCA------------TCTAGTAAAATGAGAATGATGCGTTGGG---A-------------------------------------------------------------------------------------------------------------------------------------------------------------------------------------------------------------------------------------------------------------------------------------------------------------------------------------------------------------------------------------------------------------------------------------------------------------------------------------------------------------------------------------------------------------------------------------------------------------------------------------------------------------------------------------------------------------------------------------------------------------------------------------------------------------------------------------------------------------------------------------------------------------------------------------------------------------------------------------------------------------------------------------------------------------------------------------------------------------------------------------------------------------------------------------------------------
>Ribes_horridum_KU524333_NA
-------------------------------------------------------------------------------------------------------------------------------------------------------------------------------------------------------------------------------------------------------------------------------------------------------------------------------------------------------------------------------------------------------------------------------------------------------------------------------------------------------------------------------------------------------------------------------------------------------------------------------------------------------------------------------------------------------------------------------------------------------------------------------------------------------------------------------------------------------GGTTCAAGTCCCTCTATCCCCAAAA-------------AAAGG--ATCATTTG----------ACTCCTTAA------------CTATTT------------------------ATCTTATGCTAT-----ACTTCTCTTTTC--------TTTAGCGGTTC----CAAAGTCCTTATGTTTCTCATTCAATCTACGCT--------TTCACAAAAGGATCCGAGC-----TCAAATTTGGTTC---------------------------ACATG------------TGATATATGATACACGTATAAA----------------------------------------------------TGAACATCTTT------AAGCAAGGAATCCCCATTT------------GAATGATCCATCGTGCAT------------------AT-ATGACTCATACTG----------------AAACTTAC-----AAAGTCTTTTG--------------------------AGGATCCAAGAAA------TTCCAAGGCCTGGATAA--------------AACCCTATAATTGACATAGACCCAAGTCA------------TCTAGTAAAATGAGAATGGTGCGTTGGG---A-------------------------------------------------------------------------------------------------------------------------------------------------------------------------------------------------------------------------------------------------------------------------------------------------------------------------------------------------------------------------------------------------------------------------------------------------------------------------------------------------------------------------------------------------------------------------------------------------------------------------------------------------------------------------------------------------------------------------------------------------------------------------------------------------------------------------------------------------------------------------------------------------------------------------------------------------------------------------------------------------------------------------------------------------------------------------------------------------------------------------------------------------------------------------------------------------------
>Rodgersia_pinnata_AF374791_KT755741
----------------------------GAATTGAGCCTTGGTATGGAAACCTACTAAGTGATAACTTTCAAATTCAGAGAAACCCTGGAATTAAAAATGGGCAATCCTGAGCCAAATCCTGTTTT-ACGAAAACAAAA---------------CACAAGGGTTCA-----GAAAGAGAGAATAAAAAAAA-------GGATAGGTGCAGAGACTCAATGGAAGCTATTCTAAC----------AAAGGGAGTT------GACTGCGGTGCGTTGGTAAAG------GAATCC---TTCTATC------GAAACTTCA-----GAAAGGCTGAA------GGATAAACC-----TCTATACAT----------------------ATGTATACGTACTGAAA-----------------------------TAATATA---------------------------TCAAA-TGA---------------------TTAATGACGACTCGAATCTATATTTTTT----------ATATG--AAAAATATAAAGAATTGTTGTAAATCGATTCCAA-----------GTT-----GAAGAAAG-----AATCGAATA------TTCA-------------TTGATAAAA---------CCATTCACTCCA--TAGTCTGATAAATCCTTTGAAGAGC-TGA--------TTAATCAGACGA----GAATAAAGATAGAGTCCCATT---------CTACATGTCAATGCAGACAGCAATGAAATTTATAGTAAGAGGAAAATCCGTCGACTTTAGAAATCATGAGGGTTCAAGTCCCTCTATCCCCRA---------------AAAGG--CCCATTTG----------ACTCCTTAA------------CTATTT------------------------ATCTTATCCTAN-----ACTTCNATTTT--------CGTTAGCGGTTC----AAAAGTCGTTATGTTTCTCATTCACTCNACGCT--------TTCNCAAAAGGATCCGAGG-----GAAAATTTTGGTTTTTT---------------AGCM----CAAGTCTT---------GTGATAATGANACNCGGACNAA----------------------------------------------------TGRACATCTTT------AAGCTAGAAATCCCCATTT------------GAATGATTCNCAGKCCAT------------------ATCATTACTCANACTA----------------AAACTTAC-----AAAGTCTTTTTTTTTTTTTT-----------------AG-ATCCAAGAAA------TTCCAAGGCCTGGATAAG----ACTTTGTAATTATTTGTAATTGACATAGACCCAAGTCA------------TCTAGTAAAATGAGAATGATGCGTCGGG---AATGGTCGGG----------ATAGCTCAGCTGGTAGAGCAGAGGAC-------------------------------------------------CGTGTCTACCGATTCCACCATAGCGGCTTGTTCGAAATCATAAT------AACCTATTCATACTCAATCGTCGAGATTGAAGTAGTCAATT-------------------CATGTT-TAGT-AAAGATTCAAATTC-------ATG---------AATACAAA------CTCGTTTAAATAGGTATTTGGACG----TTCAATAAT------AGTCCTTATCATGT----TTTAGGATGTCAGTGATA-----TTTAACTTA----------------------ACAATAAGCTTT-----CGCGTAGTTTATCC---TCTGTTGGAA----TAGAAC-TGT------TGTAACTAGATAGTTCTATCACTAGA-----------TAGTTCTATCCCTAGCTAGAGGGAAGAAC--------------------------------------------------TATCTAGTGATAGAACTAAAAA----TAAAGCGTCCTTT----CTCAT----------TTTTTTTTTAACAGAACAAAGTACCG----------------------TTTTTCG---TTTTTAGAATTTTAGAA------TTCTTAGTTAAATA-----------------------------TTAAATACCATAAAAGCAAAGAAAG---------------------------TTCTATTTCCTATTGATCAGTTCAAAAC----ATTAGGCTGTGAA---------------------------------------------------AATTA-TATATAACAAAAAA-TTAACTCATTTTTCGAG-TCAGTTC-CG------ATTCAGATT------------------------------------------ATTCCAATGTT-TGATTA------TTTATTTGTCGGCACAAAAAAACTTTTTGAATTTCCGGTCGAAAGAGATTTCGATAATGAAAAAGCTTTTAACGCTGCCCAATATCCCTTCTTTTTCCAATAATTTTTACGAATACGCTTTTTTGACATAGAAGTACGTTT
>Saxifraga_adscendens_(1)_LN812575_LT971037
------------------GGACTTAATTAAATTGAGCCTTAGTATGGAAACCTACTAAGTGATAACTTTCAAATTCAGGGAAACCCTGGAATTAAAAATGGGCAATCCTGAGCCAAATCCTGTTTT-AAGAAAGCAAAA---------------CACAAGGGTTCA-----GAAAAAGGAAAAAAAAAAAA-------GGATAGGTGCAGAGACTCAATGGAAGCTATTCTAAC----------AAAGGAAGTT------GACTGCGATGC------GAAA------GAATCC---TTCCATC------GAAACTTCA-----GAAAGGCTGAA------GGCTAAACT-----TTTATATATATTATT----------------ATGTATACGTACTGAAA-----------------------------TATTATA-TAAAAA--------------------TAACC-TGATAAATTAAACATTAATTAATATTAATGACGACTCAAGTCTTTTTTTTTTT---------CAACG----------AAAAAATTGTTGTAAATCGATTATAA-----------GTT-----GAAGAAAG-----AATTGAATA------TTCA-------------TTGAGAAAA---------CCATTCACGCTA--TAGTCTGATAAATCCTTTGAAGAGC-TGA--------TTAATCAGACAA----GAATAAAGATAGAGTCCCATT---------CTACATGTCAATACTGACAGAAATGAAATTTATAGTAAGAGGAAAATCCGTCGACTTTAGAAATCGTGAGGGTTCAAGTCCCTCTATCCCCCTCAAA-----------AAGGG--CCCGTTTG----------ACTCCTTAAA-----------CTATATT-----------AGCTG-------ATCTGATCCTAT-----ACTTCTATAATTTTTTTTT------CGGGTC----TAAAATCGTTATGTTTCTCATTCACTCT-------------TTCATAAAAGGATCCGAGC-----AAAAATTTTGTT----------CTTTT-----AGGA----CAAT-------------------ATAATACATATCCAAA----------------------------------------------------TGAACATCTTTAAATTAAA-TAAGAAAGCCCCTGTTTTTTTTTT----GAAAGAATCCTAGTCCAT---------------------------CATACTG----------------AAACTTAC-----AAAGGTTTTTTT----------CTTT-----------AC-AGAAAAAAAA------TG-CAAGGCCTGAAGAAG----ACTTTGCAATTTTTTGTAATTGACATAGAATCAAGTCTTCTCGTAA----TCTAGTAAAATGATAATGATAAGTCGGG---AATAGTCGGG----------ATAGCTC----------------------------------------------------------------GCAGCGTGTCTACCGATTTCACCATAGCGGCTTGCTCAAAATTATAAT------WATCTATTCATACTCAATCGTCGAGATTGCMGTAGTCAATT--------------CATATCATATT-TAGG-AAAGATGAAAATTT-------TGG---------ATTACAAA------GTTGTTTAAATACATC------------TTCCCTAAT------TGAATATATTTAGCTGGTTTTAAAAT------TATA-----TTTAACTTA-----------------ATAAAATAATAAGCTTT-----CGCATAGTTTATCC---TCTGTTGGAA----TAAGACTTGT------TGTAATTAGAGTGTTCTATCCCTAGA-----------TAGTGCTT-CCTTC---------------TATCTAA-------------------------------------------GATCTAGGGATAGAACAAAAA------------------------------------------------------AAAG----------GCCG------------TTTTTTC-----AAAGTAAAGTTAAGAA------TTCTTATTTAAATACCCT------------------------------------AAAAGCAAAGAAAG----------------------------------TTCTGTTGATCAGTTCAAAAC----ATTAGGCTGTGAAT------------------------------------------TATATAATA-GAAAAAAAAAAAAA------GAATTCCGT-TTCGAT-TAAGTTC-CT------ATTCCGATT------------------------------------------AGTCCAATGTT-TGATTA------TTTATTTATTGGCACAAAAAAACTTTTAGAATTCCCGGTTGAAAGAGATTTCGATAATGAAAAAGCCCTTAACGCTGCCCAATACCCCTTCTTTTTCCAAGAATT------------------------------------
>Saxifraga_adscendens_(2)_LT970892_LT971038
-------------------------------------------------------------------------------------------------------------------------------------------------------------------------------AAAAAAAAAAAAAA---------GGATAGGTGCAGAGACTCAATGGAAGCTATTCTAAC----------AAAGGAAGTT------GACTGCGATGC------GAAA------GAATCC---TTCCATC------GAAACTTCA-----GAAAGGCTGAA------GGCTAAACT-----TTTAGATATATTATT----------------ATGTATACGTACTGAAA-----------------------------TATTATA-TAAAAA--------------------TAACC-TGATAAATTAAACATTAATTAATATTAATGACGACTCAAGTCTTTTTTTTTTT---------CAACG----------AAAAAATTGTTGTAAATCGATTATAA-----------GTT-----GAAGAAAG-----AATTGAATA------TTCA-------------TTGAGAAAA---------CCATTCACGCTA--TAGTCTGATAAATCCTTTGAAGAGC-TGA--------TTAATCAGACAA----GAATAAAGATAGAGTCCCATT---------CTACATGTCAATACTGACAGAAATGAAATTTATAGTAAGAGGAAAATCCGTCGACTTTAGAAATCGTGAGGGTTCAAGTCCCTCTATCCCCCTCAAA-----------AAGGG--CCCGTTTG----------ACTCCTTAAA-----------CTATATT-----------AGCTG-------ATCTGATCCTAT-----ACTTCTATAATTTTTTTTT------CGGGTC----TAAAATCGTTATGTTTCTCATTCACTCT-------------TTCATAAAAGGATCCGAGC-----AAAAATTTTTTT----------CTTTT-----AGGA----CAAT-------------------ATAATACATATCCAAA----------------------------------------------------TGAACATCTTTAAATTAAA-TAAGAAAGCCCCTGTTTTTTTTT-----GAAAGAATCCTAGTCCAT---------------------------CATACTG----------------AAACTTAC-----AAAGGTTTTTTT----------CTTT-----------AC-AGAAAAAAAA------TG-CAAGGCCTGAAGAAG----ACTTTGCAATTTTTTGTAATTGACATAGAACCAAGTCATCTCGTAA----TCTAGTAAAA------TGATAAGTCGGG---AATAGTCGGG----------ATAGCTCA---------------------------------------------------------------GCAGCGTGTCTACCGATTTCACCATAGCGGCTTGCTCAAAATTATAAT------AACCTATTCATACTCAATCGTCGAGATTGCGGTAGTCAATT--------------CATATCATATT-TAGG-AAAGATGAAAATTT-------TGG---------ATTACAAA------GTTGTTTAAATACATC------------TTCACTAAT------TGAATATATTTAGCTGGTTTTAAAATATCAATTATA-----TTTAACTTA-----------------ATAAACTAATAAGCTTT-----CGCATAGTTTAGCC---TCTGTTGGAA----TAAGACTTGT------TGTAATTAGAGTGTTCTATCCCTAAA----TCTTAGATAGTGCTT-CCTTC---------------TATCTAA-------------------------------------------GATCTAGGGATAGAACAAAAA------------------------------------------------------AAAG----------GCCG------------TTTTTTC-----AAAGTAAAGTTAAGAA------TTCTTATTTAAATACCCT------------------------------------AAAAGCAAAGAAAG----------------------------------TTCTGTTGATCAGTTCAAAAC----ATTAGGCTGTGAAT------------------------------------------TATATAATA-GAAAAA---AAAAAAA----GAATTCCGT-TTCGAT-TAAGTTC-CT------ATTCCGATT------------------------------------------AGTCCAATGTT-TGATTA------TTTATTTGTTGGCACAAAAAAACTTTTAGAATTCCCGGTTGAAAGAGATTTCGATAATGAAAAAGCCCTTAACGCTGCCCAATACCCCTTCTTTTTCCAAGAATTTTTACG------------------------------
>Saxifraga_afghanica_LN812576_NA
-----------------------------------------------------------------------------------------------------------------------------------------------------------------------------------------------------------------------------------------------------------------------------------------------------------------------------------------------------------------------------------------------------------------------------------------------------------------------------------------------------------------------------------------------------------------------------------------------------------------------------------------------------------------------------------------------------------------------------------------------------------------------------------------------------------------------------------------------------------------CCTCTATCCCCCTCAAA-----------AAGGG--CCCGTTTG----------ACTCCTTAAA-----------CTATTT------------ATCTG-------ATCTGATCCTAT-----ACTTCGATTTTCGTTTT--AGTTAGCGTTTC----TAAAGTCGTTATGTTTCTCATTCACTCT-------------TTCACAAAAGGATCCGAGC-----AAAAATGTTGTT----------CTTTT-----AGGA----CAAT-------------------ATGATACATATACAAA----------------------------------------------------TGAACATCTTT------AAATAAGGAATCCCTTTTTTTT---------GAAAGAATCATAGTCCAT---------------------------CATACTC----------------AAACTTAC-----AAAGGTTTTTTG----------CTTT-----------AC-ATACAAGAAA------TT-CAAGGCCTGGATAAG----ACTTTGCAATTTTTTGTAATTGACATAGACCCAAGTCATCTCGTAA----TCTAGTAAAATGAGAATGATAAGTCGGG-----------------------ATAGCTCAGTTGGTAGAGCAGAGGACTGAAAATCCTCGTGT-------------------------------------------------------------------------------------------------------------------------------------------------------------------------------------------------------------------------------------------------------------------------------------------------------------------------------------------------------------------------------------------------------------------------------------------------------------------------------------------------------------------------------------------------------------------------------------------------------------------------------------------------------------------------------------------------------------------------------------------------------------------------------------------------------------------------------------------------------------------------------------------------------------------------------------------------------------------------------------------------------------------------------------------------------------------------------------------------------------------------------------------
>Saxifraga_aizoides_LN812577_LT971039
---------------------------------GAGCCTTGGTATGGAAACCTACTAAGTGATAACTTTCAAATTCAGGGAAACCCTGGAATTAAAAATGGGCAATCCTGAGCCAAATCCTGTTTT-AAGAAAGCAAAA---------------CACAAGGGTTCA-----GAAAAAGCGAATAAAAAAAAAAA----GGATAGGTGCAGAGACTCAATGGAAGCTATTCTAAC----------AAAGGGAGTT------GACTGTGATGCGGTGGTAAAA------GAATCC---TTCCATC------GAAACTTCA-----GAAAGGCTGAA------GGCTAAACT-----TTTATACATATTATT----------------ATGTATACGTACTGAAA-----------------------------TTTTATA-TAAAAA--------------------TAAAA-TGA---------------TTAATATTAATGATGACTCAAGTCTTTTTTTTT-----------CAACG----------AAAAAATTGTTGTAAATCGATTACAA-----------GTT-----GAAGAACG-----AATTGAATA------TTCA-------------TTGATAAAA---------CCATTCACGCTA--TAGTCTGATAAATCCTTTGAAGAGC-TGA--------TTAATCAGACAA----GAATAAAGATAGAGTCCCATT---------CTACATGTCAATACCGACAGCAATAAAATTTATAGTAAGAGGAAAATCCGTCGACTTTAGAAATCGTGAGGGTTCAAGTCCCTCTATCCCCCTCAAA-----------AAGGG--CCTATTTG----------ACTCCTTAAA-----------CTATTT------------ATCTG-------ATCTGATCCTAT-----ACTTCTATTTTCGTTTT--AGTTAGCGTTTC----TAAAGTCGTTATGTTTCTCATTCACTCT-------------TTCACAAAAGGATCCGAGC-----AAAAATGTTGTT----------CTTTT-----AGGA----CAAC-------------------ATGATACATATACAAA----------------------------------------------------TGAACATCTTT------AAATAAGGAATCCCT----------------GAAAGAATCATAGTCCAT---------------------------CATACTG----------------AAACTTAC-----AAAGGTTTTTTG----------CTTT-----------AC-ATACAAGAAA------TT-CAAGGCCTGGATAAG----ACTTTGCAATTTTTTGTAATTGACATAGACCCAAGTCATCTCGTAA----TCTAGTAAAATGATAATGATAAGTCGGG---AATAGTCGGG----------ATAGCTC---------------------------------------------------------------AGCAGCGTGTCTACCGATTTCACCATAGCGGCTTGCTCAAAATTATAAT------AACCTATTCATACTCAATCGTCGAGATTGAAGTAGTCAATT--------------CAGATCATATT-TAGG-AAAGATGAAATTTT-------TGG---------ACTACAAA------GTCGTTTAAATACGTG------------TTCACTAAT------AGAATATATTTATCTGATTTTAGAATATCAATTATA-----TTTAACTTA-----------------ATAAAATAATAAGCGTT-----CGCATAGTTTATCC---TCTGGTGAAA----TAAGACTTG--------------------------CCCTAGA----TCCTAGATAG---------------AAGGA-AGCACTATCTAG-------------------------------------------GATCTAGGGATAGAACAAAAAA-----CAAAAGTCCTTTCTCC---------------CTTTTTTTTAACAAAACAAAG----------CCCC--------------TTTTCTTT-------TTAGTTAAGAA------TTCTTATTTAACTACCCT------------------------------------AAAAGCAAAGAAAG----------------------------------TTCTGTTGATCAGTTCAAAAC----ATTAGGCTGTGAAT----------------------TATATATATATATATAAATATATATAATA-GAATAAT--AAAAAAA---GTAATAAAGT-TTCGAT-TCAGTTC-CT------ATTCCGATT------------------------------------------ATTCCAATGTT-TGATTA------TTTATTTGTTGGCACAAAAAAACTTTTAGAATTCCCGGTCGAAAGAGATTTCGATAATGAAAAAGCCCTTAACGCTGCCCAATATCCCTTCTTTTTCCAAGAATTTTTACG------------------------------
>Saxifraga_alberti_LN812578_NA
--------------------------------------------------------------------------------------------------TGGGCAATCCTGAGCCAAATCCTGTTTT-AAGAAAGCAAAA---------------CACAAGGGTTCA-----GAAAAAGCGAATAAAAAAAA-------GGATAGGTGCAGAGACTCAATGGAAGCTATTCTAAC----------AAAGGGAGTT------GACTGCGATGCGGTGGTAAAA------GAATCC---TTCCATC------GAAACTTCA-GTCAGAAAGGCTGAA------GGCTAAACT-----TTTATACATATTATT----------------ATGTATACGTACTGAAA-----------------------------TATTATA-TAAAAA--------------------TCAAA-TGA---------------TTAATATTAATGACGACTCAAGTCTTTTTTTTTT----------CAACG----------AAAAAATTGTTGTAAATCGATTACAA-----------GTT-----GAAGAAAG-----AATTGAATA------TTCA-------------TTGATAAAA---------CCATTCACGCTA--TAGTCTGATAAATCCTTTGAAGAGC-TGA--------TTAATCAGACAA----GAATAAAGATAGAGTCCCATT---------CTACATGTCAATACCGACAGCAATAAAATTTATAGTAAGAGGAAAATCCGTCGACTTTAGAAATCGTGAGGGTTCAAGTCCCTCTATCCCCCTCAAA-----------AAGGG--CCCGTTTG----------ACTCCTTAAA-----------CTATTT------------ATCTG-------ATATGATCCTAT-----ACTTCGATTTTCGTTTT--AGTTAGCGTTTC----TAAAGTCGTTATGTTTCTCATTCACTCT-------------TTCACAAAAGGATCCGAGC-----AAAAATGTTGTT----------CTTTT-----AGGA----CAAT-------------------ATGATACATATACAAA----------------------------------------------------TGAACATCTTT------AAATAAGGAATCCCCTTTTTTTT--------GAAAGAATCATAGTCCAT---------------------------CATACTC----------------AAACTTAC-----AAAAGTTTTTTG----------CTTT-----------AC-ATACAAGAAA------TT-CAAGGCCTGGATAAG----ACTTTGCAATTTTTTGTAATTGACATAGACCCAAGTCATCTCGTAA----TCTAGTAAAATGAGAATGATAAGTCGGG---AATAGTCGGG----------ATAGCTC-----------------------------------------------------------------------------------------------------------------------------------------------------------------------------------------------------------------------------------------------------------------------------------------------------------------------------------------------------------------------------------------------------------------------------------------------------------------------------------------------------------------------------------------------------------------------------------------------------------------------------------------------------------------------------------------------------------------------------------------------------------------------------------------------------------------------------------------------------------------------------------------------------------------------------------------------------------------------------------------------------------------------------------------------------------------------------------------------------------------------------------------------------------------------------
>Saxifraga_aleutica_LN812579_LT971040
----------------------------------------------------TACTAAGTGATAACTTTCAAATTCAGGGAAACCCTGGAATTAAAAATGGGCAATCCTGAGCCAAATCCTGTTTT-AAGAAAACAAAA---------------CACAAGGGTTCA-----GAAAGAGAGAATAAAAAA---------GGATAGGTGCAGAGACTCAATGGAAGCTATTCTAAC----------AAAGGGAGTT------GATTGCGATGCGGTGGTAAAA------GAATCC---TTCCATC------GAAACTTCA-----GAAAGGCTTAA------GGCTAAACT-----TTTATACGTATTATT-------------ATTATGTATACGTACTGAAA-----------------------------TACTATA-TAAAAAA-------------------TCAAA-TTA---------------------TTAATGACGACTCAAGTCTTTTTTTTTTTTTT------CACCT---------AAAAAAATTGTTGTAAATCGATTACAA-----------GTT-----GAAGAAAG-----AATTGAATA------TTCA-------------TTGATAAAA---------CCATTCACGTCA--TAGTC-------CCCTTTGAAGAGC-TGA--------TTAATCAGACAAGAAAGAATAAAGATAGAGTCCCATT---------CTACATGTCAATGCTGACAGCAATGAAATTTATAGTAAGAGGAAAATCCGTCGACTTTATAAATCGTGAGGGTTCAAGTCCCTCTATCCCCCCCAA------------AAGGG--CCCGTTTG----------ACTCCTGAAA-----------CTTTTT------------ATCTG-------ATCTGATCCTAT-----ACTTCAATTAA----------------------------------------------------------------------------------------------------------------------------------------------------------------------------------------------------------------------------------------------------------------------------------------------------------------------------------------------------------------GGTTTTTTT----------CTTT-----------AG-ATACAAGAAA------TT-TAAGGCCTGGATAAG----ACTTTGCAATTTTTTGTAATTGACATAGACCCAAGTCATCTTGTAA----TCTAGTAAAATGATAATGATAAGTCGGG---AATAGTCGGG----------AT------------------------------------------------------------------AGAGCAGCGTGTCTACCAATTTCACCATAGCGGCTTGCTCAAAATTATAAT------AACCTATTCATACTCAATCGTCGAGATTGAAGTAGTCAATT-------------------CGTATT-TAGG-AACGATTAAAATTT-------AGG---------AATACAAC------GTCATTTAAATACGTG------------TTCACTAAT------AGAGTATATTTATCTGGTTTTATAATGTCAGTTATA-----TTTAACTTA-----------------ATAAAATAATAAACTTC-----CGCATAGTTTATCC---TCTGTGGGAA---TTAAGAC----------------TTTTTTGTTCTATCCCTAGA----TCCTAGATAGTTCTT-CCTTC---------------TATCTAG-------------------------------------------GATCTAGGGATAGAACAAAAAA-----------------------------------------------------------------------------------------------------------------------------------------------------------------------------------------------------------------------------------------------------------------------------------------------------------------------------------------GTCATTCAGT-TTCGAT-TCAGTTC-TT------ATTCCGATT------------------------------------------ATTCCAATGTT-TGATTA------TTTATTTGTCGGCACAAAAAAACTTTTTGAATTCCCGGTCGAAAGAGATTTAGATAATGAAAAAGCTTTTAACGCTGCCCAATATCCCTTCTTTTTCCAAGAATTTTTACGAAT---------------------------
>Saxifraga_alpigena_LN812580_LT971041
---------------TACGGACTTAATTAAATTGAGCCTTGGTATGGAAACCTACTAAGTGATAACTTTCAAATTCAGGGAAACCCTGGAATTAAAAATGGGCAATCCTGAGCCAAATCCTGTTTT-AAGAAAGCAAAA---------------CACAAGGGTTCA-----GAAAAAGCGAATAAAAAAAA-------GGATAGGTGCAGAGACTCAATGGAAGCTATTCTAAC----------AAAGGGAGTT------GACTGCGATGCGGTGGTAAAA------GAATCC---TTCCATC------GAAACTTCA-GTCAGAAAGGCTGAA------GGCTAAACT-----TTTATACATATTATT----------------ATGTATACGTACTGAAA-----------------------------TATTATA-TAAAAA--------------------TCAAA-TGA---------------TTAATATTAATGACGACTCAAGTCTTTTTTTTTT----------CAACG----------AAAAAATTGTTGTAAATCGATTACAA-----------GTT-----GAAGAAAG-----AATTGAATA------TTCA-------------TTGATAAAA---------CCATTCACGCTA--TAGTCTGATAAATCCTTTGAAGAGC-TGA--------TTAATCAGACAA----GAATAAAGATAGAGTCCCATT---------CTACATGTCAATACCGACAGCAATAAAATTTATAGTAAGAGGAAAATCCGTCGACTTTAGAAATCGTGAGGGTTCAAGTCCCTCTATCCCCCTCAAA-----------AAGGG--CCCGTTTG----------ACTCCTTAAA-----------CTATTT------------ATCTG-------ATCTGATCCTAT-----ACTTCGATTTTCGTTTT--AGTTAGCGTTTC----TAAAGTCGTTATGTTTCTCATTCACTCT-------------TTCACAAAAGGATCCGAGC-----AAAAATGTTGTT----------CTTTT-----AGGA----CAAT-------------------ATGATACATATACAAA----------------------------------------------------TGAACATCTTT------AAATAAGGAATCCCCTTTTTTTT--------GAAAGAATCATAGTCCAT---------------------------CATACTC----------------AAACTTAC-----AAAGGTTTTTTG----------CTTT-----------AC-ATACAAGAAA------TT-CAAGGCCTGGATAAG----ACCTTGCAATTTTT-GTAATTGACATAGACCCAAGTCATCTCGTAA----TCTAGTAAAATGAGAATGATAAGTCGGG---AATAGTCGGG----------ATAGCTC--------------------------------------------------------------GAGCAGCGTGTCTACCGATTTCACCATAGCGGCTTGCTCAAAATTATAAT------AACCTATTCATACTCAATCGTCGAGATTGAAGTAGTCAATT--------------CATATCATATT-TAGG-AAAGATGAAAATTT-------TGG---------ACTACAAA------GTAGTTTAAATACGTG------------TTCACTAAT------AGAATATATTTATCTGGTTTTAGAATAGAAATTATA-----TTTAACTTA-----------------AT-AAATAATAAGCGTT-----CGCATAGTTTATCC---TCTGTTGG-----------CTTGT------TGTAATTAAAGTGTTCTATCCCTAGA-----------TAGTGCTT-CCTTC---------------TNTCTAG-------------------------------------------GATCTAGGGATAGAACAAAAAAAAAAGAGAAAGGACTT------------------------TTTTTAACAAAACAAAG----------CCCC-----------TTTTTGTC----------AAAGTTAAGAA------TTCTTATTTAACTACCCT------------------------------------AAAAGCAAAGAAAG----------------------------------TTCTGTTGATCAGTTCAAAAC----ATTAGGCTGTGAAT--------------------------------TATATATATATATCTAATA-GAATAATATWAAAAAA---GTAATTCAGT-TTCGAT-TCAGTTC-CT------ATTCCGATT------------------------------------------ATTCCAATGTT-TGATTA------TTTATTTGTTGGTACAAAAAAACTTTTAGAATTCCCGGTCGAAAGAGATTTCGATAATGAAAAAGCCCTTAACGCTGCCCAATATCCCTTCTTTTTCCAAGAATTTTTACGA-----------------------------
>Saxifraga_anadyrensis_(1)_LN812581_NA
---------------------------------------------------CTACTAAGTGATAACTTTCAAATTCAGGGAAACCCTGGAATTAAAAATGGGCAATCCTGAGCCAAATCCTGTTTT-AAGAAAACAAAA---------------CACAAGGGTTCA-----GAAAGAAAAAAAAAA------------GGATAGGTGCAGAGACTCAATGGAAGCTATTCTAACAA-TCTAAC-AAAGGGAATT------GACTGCGATGCGGTGGTAAAA------GAATCC---TTCCATC------GAAACTTCA-----GAAAGGCTGAA------GGATAAACT-----TTTATACATATTATT----------------ATGTATACGTACTGAAA-----------------------------TACTATA-TCAAAA--------------------TCAAA-TGA---------------------TTAATGACGACTCAAGTCTTTATTTTTTTTTTTTT---CAACA--------AAAAAAAATTGTTGTAAATCGATTACAA-----------GTT-----GAAGAAAG-----AATTGAATC------TTCA-------------TTGATAAAA---------CCATTCACGCCA--TAGTCTGATAAATCCTTTAAAGAAC-TGATTAATTGATTAATCAGACAA----GAATAAAGATAGAGTCCCATT---------CTACATGTCAATGCCGACAGCAATGAAATTTATAGTAAGAGGAAAATCCGTCGACTTTAGAAATCGTGAGGGTTCAAGTCCCTCTATCCCCCCAAA------------AAGGG--CCCGTTTG----------ACTCCTTAAACTATTTTTAAACTATTTCTTAAACTATTTATCTG-------ATCTGATTCTAT-----ACTTCGATTTT--------AGTTAGCGTTTC----AAAAGTCGTTATGTTTCTCATTCACTCT-------------TTCACAAAAGGATCCGAGC-----AAAAATTTTGTT----------CTTTT-----AGGA----CAAT-------------------ATGCTACATATACAAA----------------------------------------------------TGAACATCTTT------AAATAAGGAATTCC-TTTT------------GAAAGAATCATAGTCCAT---------------------------CATACTG----------------AAACTTAC-----AAAGGTTTTTTT----------CTTT-----------AG-ATACAAGAAA------TT-CAAAGCCTGGATAAG----ACTTTGCAATTTTTTGTCATTGACATAGACCCAAGTCATCTCGTAA----TCTAGTAAAATGAGAATGATAAGTCGGG---AATAGTCGGG------------------------------------------------------------------------------AGAGCAGCGTGTCTACCGATTTCACCATAGCGGCTTACTCCAAATTATAAT------AACCTATTTATACTCAATCGTCGAGATTGAAGTAGTCAATT-------------------CATGTT-TAGG-AAAGATGAAAATTT-------AGG---------AATACAAA------GTCGTTTAAATACGTG------------TTCACTAATACGAATAGAGTATATTTATCTGTTTTTAGAATTTGAGTTATA-----TTTAGCTTA------------AATAAAATAAATAATAAGCTTT-----CACATAGTTTATCC---TCTGTTGTAA----TAAGACTTGT------TGTAACTAGAGTGTTCTATCCCTAGA----TCCTAGATAG---------------AAGGA-AGAACTATCTAG-------------------------------------------GATCTAGGGATAGAACAAAAAA----GAAAATGTCCTTTCTCC----TT--------TTTTTATTTTAACAGAACAAAG-AGAACAAAGTCCC------------TTTTTTC----------AAAGTTAAGAA------TTCTTATTTAAATACCCT------------------ATCTTATTTAAATACCCTAAAAGCAAAAAAAG-----------------TTCTATTTCTTTCTATTTGCTATTGATCAATTCAAAAC----ATTAGGCTGTGAAT----------------------TATATAAATTATATATAATATATATAATA-TTATAATATACCAAAAAA-GGAATTCAGT-TTCGAT-TCAGTTT-CG------ATTCCGATT------------------------------------------ATTCCAATGTT-TGATTA------TTTATTTGTCGGCACAAAAAAACTTTTAGAATTTCCGGTCGAAAGAGATTTCGATAATGAAAAAGCTTTTAACGCTGCCCAATATCCCTTCTTTT----------------------------------------------
>Saxifraga_anadyrensis_(2)_LN812582_LT971042
---------------------------------------------GGAAACCTACTAAGTGATAACTTTCAAATTCAGGGAAACCCTGGAATTAAAAATGGGCAATCCTGAGCCAAATCCTGTTTT-AAGAAAACAAAA---------------CACAAGGGTTCA-----GAAAGAAAAAAAACAAA----------GGATAGGTGCAGAGACTCAATGGAAGCTATTCTAACAA-TCTAAC-AAAGGGAGTT------GACTGCGATGCGGTGGTAAAA------GAATCC---TTCCATC------GAAACTTCA-----GAAAGGCTGAA------GGATAAACT-----TTTATACATATTATT----------------ATGTATACGTACTGAAA-----------------------------TACTATA-TCAAAA--------------------TCAAA-TGA---------------------TTAATGACGACTCAAGTCTTTATTTTTTTTTTTTTT--CAACG---------AAAAAAATTGTTGTAAATCGATTACAA-----------GTT-----GAAGAAAG-----AATTGAATC------TTCA-------------TTGATAAAA---------CCATTCACGCCA--TAGTCTGATAAATCCTTTGAAGAAC-TGATTAATTGATTAATCAGACAA----GAATAAAGATAGAGTCCCATT---------CTACATGTCAATGCCGACAGCAATGAAATTTATAGTAAGAGGAAAATCCGTCGACTTTAGAAATCGTGAGGGTTCAAGTCCCTCTATCCCCCCAAA------------AAGGG--CCCGTTTG----------ACTCCTTAAA-----------CTATTTCTTAAACTATTTATCTG-------ATCTGATTCTAT-----ACTTCGATTTT--------AGTTAGCGTTTC----AAAAGTCGTTATGTTTCTCATTCACTCT-------------TTCACAAAAGGATCCGAGC-----AAAAATTTTGTT----------CTTTT-----AGGA----CAAT-------------------ATGCTACATATACAAA----------------------------------------------------TGAACATCTTT------AAATAAGGAATTCC-TTTT------------AAAAGAATCATAGTCCAT---------------------------CATACTG----------------AAACTTAC-----AAAGGTTTTTTT----------CTTT-----------AG-ATACAAGAAA------TT-CAAAGCCTGGATAAG----ACTTTGCAATTTTTTGTCATTGACATAGACCCAAGTCATCTCGTAA----TCTAGTAAAATGAGAATGATAAGTCGGG---AATAGTCGGG----------ATAGCT------------------------------------------------------------------------------------------------------------------------------------------------------------------------------------------------------------------------------------------------------------------------------------------------------------------------------------------------------------------------------------------------------------------------------------------------------------------------------------------------------------------------------------------------------------------------------------------------------------------------------------------------------------------------------------------------------------------------------------------------------------------------------------------------------------------------------------------------------------------------------------------------------------------------------------------------------------------------------------------------------------------------------------------------------------------------------------------------------------------------------------------------------------------------------
>Saxifraga_andersonii_LN812583_LT971043
---------------TACGGACTTAATTAAATTGAGCCTTGGTATGGAAACCTACTAAGTGATAACTTTCAAATTCAGGGAAACCCTGGAATTAAAAATGGGCAATCCTGAGCCAAATCCTGTTTT-AAGAAAGCAAAA---------------CACAAGGGTTCA-----GAAAAAGCGAATAAAAAAAA-------GGATAGGTGCAGAGACTCAATGGAAGCTATTCTAAC----------AAAGGGAGTT------GACTGCGATGCGGTGGTAAAA------GAATCC---TTCCATC------GAAACTTCA-GTCAGAAAGGCTGAA------GGCTAAACT-----TTTATACATATTATT----------------ATGTATACGTACTGAAA-----------------------------TATTATA-TAAAAA--------------------TCAAA-TGA---------------TTAATATTAATGACGACTCAAGTCTTTTTTTTTTT---------CAACG----------AAAAAATTGTTGTAAATCGATTACAA-----------GTT-----GAAGAAAG-----AATTGAATA------TTCA-------------TTGATAAAA---------CCATTCACGCTA--TAGTCTGATAAATCCTTTGAAGAGC-TGA--------TTAATCAGACAA----GAATAAAGATAGAGTCCCATT---------CTACATGTCAATACCGACAGCAATAAAATTTATAGTAAGAGGAAAATCCGTCGACTTTAGAAATCGTGAGGGTTCAAGTCCCTCTATCCCCCTCAAA-----------AAGGG--CCCGTTTG----------ACTCCTTAAA-----------CTATTT------------ATCTG-------ATCTGATCCTAT-----ACTTCGATTTTCGTTTT--AGTTAGCGTTTC----TAAAGTCGTTATGTTTCTCATTCACTCT-------------TTCACAAAAGGATCCGAGC-----AAAAATGTTGTT----------CTTTT-----AGGA----CAAT-------------------ATGATACATATACAAA----------------------------------------------------TGAACATCTTT------AAATAAGGAATCCCCTTTTTTTT--------GAAAGAATCATAGTCCAT---------------------------CATACTC----------------AAACTTAC-----AAAGGTTTTTTG----------CTTT-----------AC-ATACAAGAAA------TT-CAAGGCCTGGATAAG----ACCTTGCAATTTTT-GTAATTGACATAGACCCAAGTCATCTCGTAA----TCTAGTAAAATGAGAATGATAAGTCGGG---AATAGTCGGG----------ATAGCTC---------------------------------------------------------------AGCAGCGTGTCTACCGATTTCACCATAGCGGCTTGCTCAAAATTATAAT------AACCTATTCATACTCAATCGTCGAGATTGAAGTAGTCAATT--------------CATATCATATT-TAGG-AAAGATGAAAATTT-------TGG---------ACTACAAA------GTAGTTTAAATACGTG------------TTCACTAAT------AGAATATATTTATCTGGTTTTAGAATAGAAATTATA-----TTTAACTTA-----------------AT-AAATAATAAGCGTT-----CGCATAGTTTATCC---TCTGTTGG-----------CTTGT------TGTAATTAAAGTGTTCTATCCCTAGA-----------TAGTGCTT-CCTTC---------------TATCTAG-------------------------------------------GATCTAGGGATAGAACAAAAAAAAAAGAGAAAGGACTT------------------------TTTTTAACAAAACAAAG----------CCCC-----------TTTTTGTC----------AAAGTTAAGAA------TTCTTATTTAACTACCCT------------------------------------AAAAGCAAAGAAAG----------------------------------TTCTGTTGATCAGTTCAAAAC----ATTAGGCTGTGAAT--------------------------------TATATATATATATCTAATA-GAATAATATAAAAAAA---GTAATTCAGT-TTCGAT-TCAGTTC-CT------ATTCCGATT------------------------------------------ATTCCAATGTT-TGATTA------TTTATTTGTTGGTACAAAAAAACTTTTAGAATTCCCGGTCGAAAGAGATTTCGATAATGAAAAAGCCCTTAACGCTGCCCAATATCCCTTCTTTTTCCAAGAATTTTTAC-------------------------------
>Saxifraga_seguieri_(2)_LN812584_LT971207
---------------TACGGACTTAATTAAATTGAGCCTTGGTATGGAAACCTACTAAGTGATAACTTTCAAATTCAGGGAAACCCTGGAATAAAAAATGGGCAATCCTGAGCCAAATCCTGTTTT-AAGAAAGCAAAA---------------CACAAGGGTTCA-----GAAAAAGAAAAAAAAAA----------GGATAGGTGCAGAGACTCAATGGAAGCTATTCTAAC----------AAAGGGAGTT------GACTGTGATGCGGTGGTAAAA------GAATCC---TTCCATC------GAAACTTCA-----GAAAGGCTGAA------GGCTAAACT-----TTTATACATATTATT------------TATTATGTATACGTACTGAAA-----------------------------TATTATA-TAAAAA--------------------TAAAA-TGATAAATTGAATATTAATTAATATTAATGACGACTCAAGTCTTTTTTTT------------CAACA----------AAAAAATTGTTGTAAATCGATTATAA-----------GTT-----GAAGAAAG-----AATTGAATA------TTCA-------------TTGATAAAA---------CCATTCACACTC--TAGTCTGATAAATCCTTTGAAGAGC-TGA--------TTAATCAGACAA----GAATAAAGATAGAGTCCCATT---------CTACATGTCAATGCTGACAGCAATTAAATTTATAGTAAGAGGAAAATCCGTCGACTTTAGAAATCGTGAGGGTTCAAGTCCCTCTATCCCCCTCAAA-----------AAGGG--CCCGTTTG----------ACTCCTTAAA-----------CTATTT------------AGTTG-------ATCTGATCCTATACT-TACTTCGATTTTTTTTCTTT------------------------------------------------------------------------------------------------------------------------------------------------------------------------------------------------------------------------------------------------------------------------------------------------------------------------------------------------------------------------------------------AC-ATACAAAAAA------TT-CAAGGCCTGAAGAAA----ACTTTGCCATTTTTTCTAATTGACATAGAACCAAGTCATCTCGTAA----TCTAGTAAAATGAGAATGATAAGTCGGG---AATAGTCGGG----------ATAGCTC----------------------------------------------------------------GCAGCGTGTCTACCGATTTCACCATAGCGGCTTGCTCAAAATTATAAT------AACCTATTCATACTCAATCGTCGAGATTGAAGTAGTCAATT--------------CATATCATATT-TAGG-AAAGATGGAAATTT-------TGG---------ACTACAAA------GTCGTTTAAATACATG------------TTCACTAAT------AGAATATATTTATCTGGTTTTAAAATATCAATTATA-----TTTAACTTA-----------------AAAAAATAATAAACTTT-----CGCATAGTTTATCC---TCTGTTGAAA----TAAGACTTGT------TGTAATTAGAGTGTTCTATCCCTAGA----TCCTAGATAGTGCTT-CCTTC-----------------------------------------------------------------TATCTAGGGATAGAACAAAA--------AAAAGTCCTTTCTC---------------TTTTTTTTTTAACAAAACAAAG----------CCCC------------TTTTTTCTTTTCAAAGGAAAGTTAAGAA------TTCTTATTTAAATACCCT------------------------------------AAAAGCAAAGAAAG----------------------------------TTCTGTTGATCAGTTCAAAAC----ATTAGGCTGTGAAT------------------------------------------TATATAATA-GAATAATATAAAAAAA----TAATTCCGT-TTCGAT-TAAGTTC-CT------ATTCCGATT------------------------------------------ATTCCAATGTT-TTATTA------TTTATTTGTTGACACAAAAAAACTTTTAGAATTCCCGGTCGAAAGAGATTTCGATAATGAAAAAGCCCTTAACGCTGCCCAATATCCCTTCTTTTTCCAAGAATTTT----------------------------------
>Saxifraga_androsacea_(1)_NA_LT971044
---------------------------------------------------------------------------------------------------------------------------------------------------------------------------------------------------------------------------------------------------------------------------------------------------------------------------------------------------------------------------------------------------------------------------------------------------------------------------------------------------------------------------------------------------------------------------------------------------------------------------------------------------------------------------------------------------------------------------------------------------------------------------------------------------------------------------------------------------------------------------------------------------------------------------------------------------------------------------------------------------------------------------------------------------------------------------------------------------------------------------------------------------------------------------------------------------------------------------------------------------------------------------------------------------------------------------------------------------------------------------------------------------------------------------------------------------------------------------------------------------------------------------------------------------------------------------------------------------------------------------AGCAGCGTGTCTACCGATTTCACCATAGCGGCTTGCTCAAAATTATAAT------AACCTATTCATACTCAATCGTCGAGATTGAAGTAGTCAATT--------------CATATCATATT-TAGG-AAAGATGGAAATTT-------TGG---------ACTACAAA------GTCGTTTAAATACATG------------TTCACTAAT------AGAATATATTTATCTGGTTTTAAAATATCAATTATA-----TTTAACTTA-----------------AAAAAATAATAAACTTT-----CGCATAGTTTATCC---TCTGTTGGAA----TAAGACTTGT------TGTAATTAGAGTGTTCTATCCCTAGA----TCCTAGAAT--------------------A-AG-ACTTGTTGTAATTAGAGTGTTCTATCCCTAGATCCTAGATAGTGCTTCCTTCTATCTAGGGATAGAACAAAA--------AAAAGTCCTTTCTC---------------------------------------------------------------TTTTTTCTTTTCAAAGGAAAGTTAAGAA------TTCTTATTTAAATACCCT------------------------------------AAAAGCAAAGAAAG----------------------------------TTCTGTTGATCAGTTCAAAAC----ATTAGGCTGTGAAT--------------------------------TATTGTGAATTATATAATA-GAATAATATAAAAAAA----TAATTCCGT-TTCGAT-TAAGTTC-CT------ATTCCGATT------------------------------------------ATTCCAATGTT-TTATTA------TTTATTTGTTGACACAAAAAAACTTTTCGAATTCCCGGTCGAAAGAGATTTCGATAATGAAAAAGCCCTTAACGCTGCCCAATATCCCTTCTTTTTCCAAGAATTTTTACG------------------------------
>Saxifraga_angustata_LN812585_LT971045
-----------------------TAATTAAATTGAGCCTTGGTATGGAAACCTACTAAGTGATAACTTTCAAATTCAGGGAAACCCTGGAATTAAAAATGGGCAATCCTGAGCCAAATCCTATTTT-AAGAAAACAAAA---------------CACAAGGGTTCA-----GAAAGAGAAAATAAAAAA---------GGATAGGTGCAGAGACTCAATGGAAGCTATTCTAAC----------AAAGGGAGTT------GACTGCGATGCGGTGGTAAAA------GAATCC---GTCCATC------GAAACTTCA-----GAAAGGCTGAA------GGCTAAACT-----TTTATACGTATTATT-------------ATTATGTATACGTACTGAAA-----------------------------TACTATA-AAAAAAAA------------------TCAAA-TTA---------------------TTAATGACGACTCAAGTCTTTTTTTTTT----------CAACT---------AAAAAAATTGTTGTAAATCGATTACAA-----------GTT-----GAAGAAAG-----AATTGAATA------TTCA-------------TTGATAAAA---------CCATTC----CA--TAGTCTGATAAATC------------TGA--------TTAATCAAACAA----GAATAAAGATAGAGTCCCATT---------CTACATGTCAATGCTGACAGCAATGAAATTTAGAGTAAGAGGAAAATCCGTCGACTTTATAAATCGTGAGGGTTCAAGTCCCTCTATCCCCCCAAA------------AAGGG--CCCGTTTG----------ACTCCTTAAA-----------CTATTT------------ATCTG-------ATCTGATCCTAT-----ACTTCAATTAA----------------------------------------------------------------------------------------------------------------------------------------------------------------------------------------------------------------------------------------------------------------------------------------------------------------------------------------------------------------GGTTTTTTT----------CTTT-----------AG-ATACAAGAAA------TT-TAAGGCCTGGATAAG----ACTTTGCAATTTTTTGTAATTGACATAGACCCAAGTCATCTCGTAA----TCTAGTAAAATGAGAATGATAAGTCGGG---AATAGTCGGG-----------------------------------------------------------------------------AAGAGCAGCGTGTCTACCGATTTCACCATAGCGGCTTGCTCAAAATTATAAT------AACCTATTCATACTCAATCGTCGAGATTGAAGTAGTCAATT-------------------CATATT-TAGG-AAAGATTAAAATTT-------AGG---------AATACAAC------GTCATTTAAATACGTG------------TTCACTAAT------AGAGTATATTTATCTGGTTTTAGAATGTCAGTTATA-----TTTAACTTT-----------AACTTAATAAAATAATAAGCYTC-----TGCATAGTTTATCC---TCTGTGGGAA----TAAGAC----------------TTTTTTGTTCTATCCCTAGA----TCCTAGATAGTTCTT-CCTTC---------------TATCTAG-------------------------------------------GATCTAGGGATAGAACAAAAAA-----------------------------------------------------------------------------------------------------------------------------------------------------------------------------------------------------------------------------------------------------------------------------------------------------------------------------------------GTCATTCAGT-TTCGAT-TCAGTTC-TT------ATTCCGAGT------------------------------------------ATTCCAATGTT-TGATTA------TTTATTTGTCGGCACAAAAAAACTTTTTGAATTTCCGGTCGAAAGAGATTTCGATAATGAAAAAGCTTTTAACGCTGCCCAATATCCCTTCTTTTTCCAAGAATTTTTACGAAT---------------------------
>Saxifraga_aphylla_(1)_LN812586_LT971046
---------------TACGGACTTAATTAAATTGAGCCTTGGTATGGAAACCTACTAAGTGATAACTTTCAAATTCAGGGAAACCCTGGAATAAAAAATGGGCAATCCTGAGCCAAATCCTGTTTT-AAGCAAGCAAAA---------------CACAAGGGTTCA-----GAAAAAGAAAAAAAA------------GGATAGGTGCAGAGACTCAATGGAAGCTATTCTAAC----------AAAGGGAGTT------GACTGTGATGCGGTGGTAAAA------GAATCC---TTCCATC------GAAACTTCC-----GAAAGGCGGAA------GGCTAAACT-----TTTATACATATTATT------------TATTATGTATACGTACTGAAA-----------------------------TATTATA-TAAAAA--------------------TAAAA-TGATAAATTTAATATTAATTAATATTAATGACGACTCGAGTCTTTTTTTT------------CAACG----------GAAAAATTTTTGTAAATCGATTATAA-----------GTT-----GAAGAAAGAAAAGAATTGAATA------TTCA-------------TTGATAAAA---------CCATTCACACTC--TAGTCTGATAAATCCTTTGAAGAGC-TGA--------TTAATCAGACAA----GAATAAAGATAGAGTCCCATT---------CTACATGTCAATGCTGACAGCAATGAAATTTTTAGTAAGAGGAAAATCCGTCGACTTTAGAAATCGTGAGGGTTCAAGTCCCTCTATCCCCCTCAAA-----------AAGGG--CCCGTTTG----------ACTCCTTAAA-----------CTATTT------------AGTTG-------ATCTGATCCTATACT-TACTTCGATTTTTTTTTTT---------------------------------------------------------------------------------------------------------------------------------------------------------------------------------------------------------------------------------------------------------------------GCAAGAATCCTAGTCCAT---------------------------CATACTG----------------AAACTTAC-----AAAGGTTTTTTT----------CTTT--------------------------------------------------------------------------------------------TCGTAA----TCTAGTAAAATGAGAATGATAAGTCGGG---AATAGTCGGG----------ATAGCTC----------------------------------------------------------------GCAGCGTGTCTACCGATTTCACCATAGCGGCTTGCTCAAAATTATAAT------AACCTATTCATACTCAATCGTCGAGATTGAAGTAGTCAATTCATATCATATAATTCATATCATATT-TAGG-AAAGATAGAAATTT-------TGA---------ACTACAAA------GTCGTTTAAATACATG------------TTCACTAAT------AGAATATATTTAGCTGGTTTTAAAATATCAATTATA-----TTTAACTAA---------------AAAAAAAATAATAAACTTT-----CGCATAGTTTAGCC---TCTGTTGGAA----TAAGACTTGT------TGTAATTAGAGTGTTCTATCCCTAGA----TCCTAGATAG---------------AAGGA-AGCAC--------------------------------------------------TATCTAGGGATAGAACAAAA--------AAAAGTCCTTTCTCT---------------TTTGTTTTTAACAAAACAAAA----------CTTC------------TTTTTTCTTTTCAAAGGAAAGTTAAGAA------TTCCTATTTAAATATCCT------------------------------------AAAAGCAAAGAAAG----------------------------------TTCTGTTGATCAGTTCAAAAG----ATTAGGCTGTGAAT------------------------------------------TATATAATA-GAATAATATAAAAAAA----AAATTCCGT-TTCGAT-TAAGTTC-CT------ATTCCGATT------------------------------------------ATTCCAATGTT-TGATTA------TTTATTTGTTGGCACAAAAAAACTTTTAGAATTACCGGTCGAAAGAGATTTCGATAATGAAAAAGCCCTTAACGCTGCCCAATACCCCTTCTTTTTCCAAGAATTTTTACG------------------------------
>Saxifraga_aphylla_(2)_LT970893_LT971047
------------CGCTACGGACTTAATTAAATTGAGCCTTGGTATGGAAACCTACTAAGTGATAACTTTCAAATTCAGGGAAACCCTGGAATAAAAAATGGGCAATCCTGAGCCAAATCCTGTTTT-AAGCAAGCAAAA---------------CACAAGGGTTCA-----GAAAAAGAAAAAAAA------------GGATAGGTGCAGAGACTCAATGGAAGCTATTCTAAC----------AAAGGGAGTT------GACTGTGATGCGGTGGTAAAA------GAATCC---TTCCATC------GAAACTTCC-----GAAAGGCGGAA------GGCTAAACT-----TTTATACATATTATT------------TATTATGTATACGTACTGAAA-----------------------------TATTATA-TAAAAA--------------------TAAAA-TGATAAATTTAATATTAATTAATATTAATGACGACTCGAGTCTTTTTTTT------------CAACG----------GAAAAATTTTTGTAAATCGATTATAA-----------GTT-----GAAGAAAGAAAAGAATTGAATA------TTCA-------------TTGATAAAA---------CCATTCACACTC--TAGTCTGATAAATCCTTTGAAGAGC-TGA--------TTAATCAGACAA----GAATAAAGATAGAGTCCCATT---------CTACATGTCAATGCTGACAGCAATGAAATTTTTAGTAAGAGGAAAATCCGTCGACTTTAGAAATCGTGAGGGTTCAAGTCCCTCTATCCCCCTCAAA-----------AAGGG--CCCGTTTG----------ACTCCTTAAA-----------CTATTT------------AGTTG-------ATCTGATCCTATACT-TACTTCGATTTTTTTTTTT---------------------------------------------------------------------------------------------------------------------------------------------------------------------------------------------------------------------------------------------------------------------GCAAGAATCCTAGTCCAT---------------------------CATACTG----------------AAACTTAC-----AAAGGTTTTTTT----------CTTT--------------------------------------------------------------------------------------------TCGTAA----TCTAGTAAAATGAGAATGATAAGTCGGG---AATAGTCGGG----------ATAGCTCAGTC-----------------------------------------------------------AGCAGCGTGTCTACCGATTTCACCATAGCGGCTTGCTCAAAATTATAAT------AACCTATTCATACTCAATCGTCGAGATTGAAGTAGTCAATTCATATCATATAATTCATATCATATT-TAGG-AAAGATAGAAATTT-------TGA---------ACTACAAA------GTCGTTTAAATACATG------------TTCACTAAT------AGAATATATTTAGCTGGTTTTAAAATATCAATTATA-----TTTAACTAA---------------AAAAAAAATAATAAACTTT-----CGCATAGTTTAGCC---TCTGTTGGAA----TAAGACTTGT------TGTAATTAGAGTGTTCTATCCCTAGA----TCCTAGATAG---------------AAGGA-AGCAC--------------------------------------------------TATCTAGGGATAGAACAAAA--------AAAAGTCCTTTCTCT---------------TTTGTTTTTAACAAAACAAAA----------CTTC------------TTTTTTCTTTTCAAAGGAAAGTTAAGAA------TTCCTATTTAAATATCCT------------------------------------AAAAGCAAAGAAAG----------------------------------TTCTGTTGATCAGTTCAAAAG----ATTAGGCTGTGAAT------------------------------------------TATATAATA-GAATAATATAAAAAAA----AAATTCCGT-TTCGAT-TAAGTTC-CT------ATTCCGATT------------------------------------------ATTCCAATGTT-TGATTA------TTTATTTGTTGGCACAAAAAAACTTTTAGAATTACCGGTCGAAAGAGATTTCGATAATGAAAAAGCCCTTAACGCTGCCCAATACCCCTTCTTTTTCCAAGAATTTTTACG------------------------------
>Saxifraga_aquatica_KU524334_NA
----------------------------------------------------------------------------------------------------------------------------------------------------------------------------------------------------------------------------------------------------------------------------------------------------------------------------------------------------------------------------------------------------------------------------------------------------------------------------------------------------------------------------------------------------------------------------------------------------------------------------------------------------------------------------------------------------------------------------------------------------------------------------------------------------------------------------------------------------------TCAAGTCCCTCTATCCCCCTCAAA-----------AAGGG--CCCGTTTG----------ACTCCTTAAA-----------CTATTT------------AGTTG-------ATCTGATCCTATACT-TACTTCGATGTTTTTTT----------------------------------------------------------------------------------------------------------------------------------------------------------------------------------------------------------------------------------------------------------------------TGCAAGAATCCTAGTCCAT---------------------------CATACTG----------------AAACTTAC-----AAAGTTTTTTTT----------CTTT-----------AC-ATACAAAAAA------TG-CAAGGCCTAAAGAAA----ACCTTGCCATTTTTTCTAATTGACATAGAACCAAGTCATCTCGTA----ATCTAGTAAAATGAGAATGATAAGTCGGG---A-------------------------------------------------------------------------------------------------------------------------------------------------------------------------------------------------------------------------------------------------------------------------------------------------------------------------------------------------------------------------------------------------------------------------------------------------------------------------------------------------------------------------------------------------------------------------------------------------------------------------------------------------------------------------------------------------------------------------------------------------------------------------------------------------------------------------------------------------------------------------------------------------------------------------------------------------------------------------------------------------------------------------------------------------------------------------------------------------------------------------------------------------------------------------------------------------------
>Saxifraga_arachnoidea_LN812587_LT971048
---------------TACGGACTTAATTAAATTGAGCCTTGGTATGGAAACCTACTAAGTGATAACTTTCAAATTCAGGGAAACCCTGGAATAAAAAATGGGCAATCCTGAGCCAAATCCTGTTTT-AAGCAAGCAAAA---------------CACAAGGGTTCA-----GAAAAAGAAAAAAAA------------GGATAGGTGCAGAGACTCAATGGAAGCTATTCTAAC----------AAAGGGAGTT------GACTGTGATGCGGTGGTAAAA------GAATCC---TTCCATC------GAAACTTCA-----GAAAGGCGGAA------GGCTAAACT-----TTTATACATATTATT------------TATTATGTATACGTACTGAAA-----------------------------TATTATA-TAAAAA--------------------TAAAA-TGATAAATTTAATATTAATTAATATTAATGACGACTCGAGTCTTTTTTTT------------AAACG----------AAAAAATTTTTGTAAATCGATTATAA-----------GTT-----GAAGAAAGAAAAGAATTGAATA------TTCA-------------TTGATAAAA---------CCATTCACACTC--TAGTCTGATAAATCCTTTGAAGAGC-TGA--------TTAATCAGACAA----GAATAAAGATAGAGTCCCATT---------CTACATGTCAATGCTGACAGCAATGAAATTTTTAGTAAGAGGAAAATCCGTCGACTTTAGAAATCGTGAGGGTTCAAGTCCCTCTATCCCCCTCAAA-----------AAGGG--CCCGTTTG----------ACTCCTTAAA-----------CTATTT------------AGTTG-------ATCTGATCCTATACT-TACTTCGATTTTTTTTTTTT--------------------------------------------------------------------------------------------------------------------------------------------------------------------------------------------------------------------------------------------------------------------GCAAGAATCCTAGTCCAT---------------------------CATACTG----------------AAACTTAC-----AAAGGTTTTTTT----------CTTT--------------------------------------------------------------------------------------------TCGTAA----TCTAGTAAAATGAGAATGATAAGTCGGG---AATAGTCGGG----------ATAGCTC----------------------------------------------------------------GCAGCGTGTCTACCGATTTCACCATAGCGGCTTGCTCAAAATTATAAT------AACCTATTCATACTCAATCGTCGAGATTGAAGTAGTCAATT--------------CATATCATATT-TAGG-AAAGATAGAAATTT-------TGA---------ACTACAAA------GTCGTTTAAATACATG------------TTCACTAAT------AGAATATATTTAGCTGGTTTTAAAATATCAATTATA-----TTTAACTAA---------------AAAAAAAATAATAAACTTT-----CGCATAGTTTAGCC---TCTGTTGGAA----TAAGACTTGT------TGTAATTAGAGTGTTCTATCCCTAGA----TCCTAGATAG---------------AAGGA-AGCAC--------------------------------------------------TATCTAGGGATAGAACAAAA--------AAAAGTCCTTTCTCT---------------TTTGTTTTTAACAAAACAAAA----------CTTC------------TTTTTTCTTTTCAAAGGAAAGTTAAGAA------TTCCTATTTAAATATCCT------------------------------------AAAAGCAAAGAAAG----------------------------------TTCTGTTGATCAGTTCAAAAG----ATTAGGCTGTGAAT------------------------------------------TATATAATA-GAATAATAT-AAAAAA----AAATTCCGT-TTCGAT-TAAGTTC-CT------ATTCCGATT------------------------------------------ATTCCAATGTT-TGATTA------TTTATTTGTTGGCACAAAAAAACTTTTAGAATTACCGGTCGAAAGAGATTTCGATAATGAAAAAGCCCTTAACGCTGCCCAATACCCCTTCTTTTTCCAAGAATTTTTACG------------------------------
>Saxifraga_aretioides_LN812588_LT971049
-----------------CGGACTTAATTAAATTGAGCCTTGGTATGGAAACCTACTAAGTGATAACTTTCAAATTCAGGGAAACCCTGGAATTAAAAATGGGCAATCCTGAGCCAAATCCTGTTTT-AAGAAAGCAAAA---------------CACAAGGGTTCA-----GAAAAAGCGAATAAAAAAAA-------GGATAGGTGCAGAGACTCAATGGAAGCTATTCTAAC----------AAAGGGAGTT------GACTGCGATGCGGTGGTAAAA------GAATCC---TTCCATC------GAAACTTCA-GTCAGAAAGGCTGAA------GGCTAAACT-----TTTATACATATTATT----------------ATGTATACGTACTGAAA-----------------------------TATTATA-TAAAAA--------------------TCAAA-TGA---------------TTAATATTAATGACGACTCAAGTCTTTTTTTTT-----------CAACG----------AAAAAATTGTTGTAAATCGATTACAA-----------GTT-----GAAGAAAG-----AATTGAATA------TTCA-------------TTGATAAAA---------CCATTCACGCTA--TAGTCTGATAAATCCTTTGAAGAGC-TGA--------TTAATCAGACAA----GAATAAAGATAGAGTCCCATT---------CTACATGTCAATACCGACAGCAATAAAATTTATAGTAAGAGGAAAATCCGTCGACTTTAGAAATCGTGAGGGTTCAAGTCCCTCTATCCCCCTCAAA-----------AAGGG--CCCGTTTG----------ACTCCTTAAA-----------CTATTT------------ATCTG-------ATCTGATCCTAT-----ACTTCGATTTTCGTTTT--AGTTAGCGTTTC----TAAAGTCGTTATGTTTCTCATTCACTCT-------------TTCACAAAAGGATCCGAGC-----AAAAATGTTGTT----------CTTTT-----AGGA----CAAT-------------------ATGATACATATACAAA----------------------------------------------------TGAACATCTTT------AAATAAGGAATCCCCCTTTTTTTTTT-----GAAAGAATCATAGTCCAT---------------------------CATACTC----------------AAACTTAC-----AAAGGTTTTTTG----------CTTT-----------AC-ATACAAGAAA------TT-CAAGGCCTGGATAAG----ACTTTGCAATTTTTTGTAATTGACATAGACCCAAGTCATCTCGTAA----TCTAGTAAAATGAGAATGATAAGTCGGG---AATAGTCGGG----------ATAGCTC---------------------------------------------------------------AGCAGCGTGTCTACCGATTTCACCATAGCGGCTTGCTCAAAATTATAAT------AACCTATTCATACTCAATCGTCGAGATTGAAGTAGTCAATT--------------CATATCATATT-TAGG-AAAGATGAAAATTT-------TGG---------ACTACAAA------GTAGTTTAAATACGTG------------TTCACTAAT------AGAATATATTTATCTGGTTTTAGAATATAAATTATA-----TTTAACTTA-----------------ATAAAATAATAAGCGTT-----CACATAGTTTATCC---TCTGTTGGAA----TAAGACTTGT------TGTAATTAGAGTGTTCTATCCC-----------TAGATAGTGCTT-CCTTC---------------TATCTAG-------------------------------------------GATCTAGGGATAGAACAAAAA-----ATAAAAGTCCTTTCTCC-----------------TTTTTTTAACAAAACAAAG----------CCCCC----------TTTTTTTC----------AAAGTTAAGAA------TTCTTATTTAACTACCCT------------------------------------AAAAGCAAAGAAAG----------------------------------TTCTGTTGATCAGTTCAAAAC----ATTAGGCTGTGAAT----------------------------------TATATATATATATAATA-GAATAATATAAAAAAA---GTAATTCAGT-TTCGAT-TCAGTTC-CT------ATTCCGATT------------------------------------------ATTCCAATGTT-TGATTA------TTTATTTGTTGGTACAAAAAAACTTTTAGAATTCCCGGTCGAAAGAGATTTCGATAATGAAAAAGCCCTTAACGCTGCCCAATATCCCTTCTTTTTCCAAGAATTTTTACGA-----------------------------
>Saxifraga_aristulata_LN812589_LT971050
-----------ACGCTACGGACTTAATTAAATTGAGCCTTGGTATGGAAACCTACTAAGTGATAACTTTCAAATTCAGGGAAACCCTGGAATTAAAAATGGGCAATCCTGAGCCAAATCCTGTTTT-AAGAAAACAAAA---------------CACAAGGGTTCC-----GAAAGAGAGAATAAAAAA---------GGATAGGTGCAGAGACTCAATGGAAGCTATTCTAAC----------AAAGGGAGTT------GACTGCGATGCGGTGGTAAAA------GAATCC---TTCCATC------GAAACTTCA-----GAAAGGCTAAA------GGCTAAACT-----TTTATACGTATTATT-------------ATTATGTATACGTCCTTAAA-----------------------------TACTATA-TAAAAATAAAAAA-------------GAAAA-TTA---------------------TTAATGCCGACTCAAGTCTTTTTTTT------------CAACT---------AAAAAAATTGTTGTAAATCGATTACAA-----------GTT-----GAAGAAAG-----AATTGAATA------TTCA-------------TTGATAAAA---------CCATTCACGTCA--TAGTCTGATAAATCCTTTGAAGAGC-TGATTAATC-ATTAATCAGACAAGAAAGAATAAAGATAGAGTCCCATT---------CTACATGTCAATGCTGACAGCAATGAAATTTATAGTAAGAGGAAAATCCGTCGACTTTATAAATCGTGAGGGTTCAAGTCCCTCTATCCCCCCCAA------------AAGGG--CCCGTTTGACTCCTTTTGACTCCTTAAA-----------CTATTT------------ATCTG-------ATCTGATCCTAT-----ACTTCAATTAA----------------------------------------------------------------------------------------------------------------------------------------------------------------------------------------------------------------------------------------------------------------------------------------------------------------------------------------------------------------GGTTTTTTT----------CTTT-----------AG-ATACAAGAAA------TT-TAAGGCCTGGATAAG----ACTTTGCAATTTTTTGTAATTGACATAGACCCAAGTCATCTCGTAA----TCTAGTAAAATGAGAATGATAAGTCGGG---AATAGTCGGG----------ATAGCTC-------------------------------------------------------------AGAGCAGCGTGTCTACCGATTTCACCATAGCGGCTTGCTCAAAATTATAAT------AACCTATTCATACTCAATCGTCGAGATTGAAGTAGTCAATT-------------------CATATT-TAGG-AACGATTAAAATTTTAAATTTAGG---------AATACAAC------GTCATTTAAATATGTG------------TTCACTAAT------AGAGTATATTTATCTGATTTTAGAATGTCAGTTATA-----TTTAACTTA-----------------ATAAAATAATAAGCTTA-----CGCATAGTTTATCC---TCTGTGGGAA----TAAGAC----------------TTTTTTGTTCTATCCCTAGA-----ACTATCTAG----------------------------------------------------------------------------GATCTAGGGATAGAACAAAAAA----------------------------------------------------------------------------------------------------------------------------------------------------------------------------------------------------------------------------------------------------------------------------------------------------------------------------------------------------GTC-AT-TCAGTTC-TT------ATTCCGATT------------------------------------------ATTCCAATGTT-TGATTA------TTTATTTGTCGGCACAAAAAAACTTTTTGAATTCCCGGTNNNNAGAGATTTAGATAATGAAAAAGCTTTTAACGCTGCCCAATATCCCTTCTTTTTCCAAGAATTTTTACGA-----------------------------
>Saxifraga_aspera_LN812590_LT971051
---------------TACGGACTTAATTAAATTGAGCCTTGGTATGGAAACCTACTAAGTGATAACTTTCAAATTCAGGGAAACCCTGGAATTAAAAATGGGCAATCCTGAGCCAAATCCTGTTTT-AAGAAAGCAAAA---------------CACAAGGGTTCA-----TAAAAAGCGAAAAAAAAAAAAA-----GGATAGGTGCAGAGACTCAATGGAAGCTATTCTAAC----------AAAGGGAGTT------GACTGCGATGCGGTGGTAAAA------GAATCC---TTCCATC------TAAACTTCA-----GAAAGGCTGAA------GGCTAAACT-----TTTATACATATTATT----------------ATGTATACGTACTGAAA-----------------------------TATTATA-TAAAAA--------------------TCAAA-TGA---------------TTAATATTAATGACGACTCAAGTCTTTTTTTTT-----------CAACG----------AAAAAATTGTTGTAAATCGATTACAA-----------GTT-----GAAGAAAG-----AATTGAATA------TTCA-------------TTGATAAAA---------CCATTCACGCTA--GAGTCTGATAAATCCTTTGAAGAGC-TGA--------TTAATCAGACAA----GAATAAAGATAGAGTCCCATT---------CTACATGTCAATGCCGACAGCAATGAAATTTATAGTAAGAGGAAAATCCGNNNNNNNNNNNNNNNNNNNNNGTTCAAGTCCCTCTATCCCCCTCAAA-----------AAGGG--CCTGTTTG----------ACTCCTTAAA-----------CTATTT------------ATCTG-------ATCTGATCCTAT-----ACTTAGATTTTCGTTTT--AGTTAGCGTTTC----TAAAGTCGTTATGTTTCTCATTCACTCT-------------TTCACAAAAGGATCCGAGC-----AAAAATGTTGTT----------CTTTT-----AGGA----CAAT-------------------ATGATACATATACAAA----------------------------------------------------TGAACATCTTT------AAATAAGGAATCTTTTTTTTTTTTTT-----GAAAGAATCATAGTCCAT---------------------------CATACTG----------------AAACTTAC-----AAAGGTTTTTT-----------CTTT-----------AC-ATACAAGAAA------TT-CAAGGCCTGGATAAG----ACTTTGCAATTTTTTGTAATTGACATAGACCCAAGTCATCTCGTAA----TCTAGTAAAATGAGAATGATAAGTCGCG---AATAGTCGGG----------ATAGCTC--------------------------------------------------------------GAGCAGCGTGTCTACCGATTTCACCATAGCGGCTTGCTCAAAATTATAAT------AACCTATTCATACTCAATCGTCGAGATTGAAGTAGTCAGTT--------------CATATTATATT-TAGG-AAAGATGAAATTTT-------TGG---------ACTACAAA------GTCGTTTAAATACATG------------TTCACTAAT------AGAACATATTTATCTGGTTTTAGAATATCAATTTTA-----TTTAACTTA-----------------ATAAAATAATAAGCTTT-----CGCATAGTTTATCC---TCTGTTGGAA----TAAGACTTGT------TGTAATTAGAGTGTTCTATCCCTAGATAGTCCCTAGATAGTTCTT-CCTTC---------------TATCTAG-------------------------------GGAC--------TATCTAGGGAT-GAACAAAAA----ATAAAAAGTCCTTTCTCCC--------------TTTTTTTTTAACAAAACAAAG----------CCCCC------------TTTTTC----------AAAGTTAATAA------TTCTTATTTAACTACCCT------------------------------------AAAAGCAAAGAAAG----------------------------------TTCTGTTGATCAGTTCAAAAC----ATTAGGCTGTGAAT------------------------------------------TATATAATA-GAATAATA-AAAAAAA---GTAATTCAGT-TTCAAT-TCAGTTC-CT------ATTCCGATT------------------------------------------ATTCCAATGTT-TGATTA------GTTATTTGTTGGCACAAAAAAACTTTTAGAATTTCCGGTCGAAAGAGATTTCGATAATGAAAAAGCTCTTAACGCTGCCCAATATCCCTTCTTTTTCCAAGAATTTTT---------------------------------
>Saxifraga_aurantiaca_LN812591_LT971052
---------------TACGGACTTAATTAAATTGAGCCTTGGTATGGAAACCTACTAAGTGATAACTTTCAAATTCAGGGAAACCCTGGAATTAAAAATGGGCAATCCTGAGCCAAATCCTGTTTT-AAGAAAACAAAA---------------CACAAGGGTTCA-----GAAAGAGAGAATAAAAAA---------GGATAGGTGCAGAGACTCAATGGAAGCTATTCTAAC----------AAAGGGAGTT------GACTGCGATGCGGTGGTAAAA------GAATCC---TTCCATC------GAAACGTCA-----GAAAGGCTGAA------GGCTAAACT-----TTTATACGTATTATT-------------ATTATGTATACGTACTGAAA-----------------------------TACTATA-TAAAAA--------------------TAAAA-TTA---------------------TTAATGACGACTCCATTTT-------------------CAACT---------AAAAAAATTGTTGTAAATTGATTACAA-----------GTT-----GAAGAAAG-----AATTGAATA------TTCA-------------TTGTTAAAA---------CCATTCACGTCA--TAGTCTGATAAATCCTTTGAAGAGC-TGA--------TTAATCAGACAAGAAAGAATAAAGATAGAGTCCCATT---------CTACATGTCAATGCTGACAGCAATGAAATTTATAGTAAGAGGAAAATCCGTCGACTTTATAAATCGTGAGGGTTCAAGTCCCTCTATCCCCCCCAA------------AAGGG--CCCGTTTG----------ACTCCTTAAA-----------CTATTT------------ATCTG-------ATCTTATCCTAT-----ACTTCAATTAA----------------------------------------------------------------------------------------------------------------------------------------------------------------------------------------------------------------------------------------------------------------------------------------------------------------------------------------------------------------GGTTTTTT-----------CTTT-----------AG-ATACAAGAAA------TT-TAAGGCCTGGATAAG----ACTTTGCAATTTTTTGTAATTGACATAGACCCAAGTCATCTTGTAA----TCTAGTAAAATAAGAATGATAAGTCGGG---AATAGTCGGG----------ATAGCT----------------------------------------------------------------AGCAGCGTGTCTACCGATTTCACCATAGCGGCTTGCTCAAAATTATAAT------AACCTATTCATACTCAATCGTCGAGATTGCAGTAGTCAATT-------------------CATATT-TAGG-AACGATTAAAATTT-------AGA---------AATACAAC------GTCATTTAAATACGTG------------TTCACTAAT------AGAGTATATTTATCTGGTTTTAGAATGTCAGTTATA-----TTTAA-TTT-----------AACGTAATCAAATAATAAGCTTC-----TGCATAGTTTATCC---TCTGTGGGAA----TAAGAC--------------TTTTTTTTGTTCTATCCCTAGA----TCCTAGATAGTTCTT-CCTTC---------------TATCTAG-------------------------------------------GATCTAGGGATAGAACAAAAAA-----------------------------------------------------------------------------------------------------------------------------------------------------------------------------------------------------------------------------------------------------------------------------------------------------------------------------------------GTCATTCAGT-TTCGAT-TCAGTTC-TT------ATTCCGATT------------------------------------------ATTCCAATGTT-TGATTA------GTTATTTATCGGCACAAAAAAACTTTTTGAATTCCCGGTCGAAAGAGATTTCGATAACGAAAAAGCTTTTAACGCTGCCCAATATCCCTTCTTTTTCCAAGAATTTTT---------------------------------
>Saxifraga_babiana_LN812592_LT971053
---------------TACGGACTTAATTAAATTGAGCCTTGGTATGGAAACCTACTAAGTGATAACTTTCAAATTCAGGGAAACCCTGGAATAAAAAATGGGCAATCCTGAGCCAAATCCTGTTTT-AAGAAAGCAAAA---------------CACAAGGGTTCA-----GAAAAAGAAAAAAAA------------GGATAGGTGCAGAGACTCAATGGAAGCTATTCTAAC----------AAAGGGAGTT------GACTGTGATGCGGTGGTAAAA------GAATCC---TTCCATC------GAAACTTCA-----GAAAGGCTGAA------GGCTAAACT-----TTTATACATATTATT------------TATTATGTATACGTACTGAAA-----------------------------TATTATA-TAAAAA--------------------TAAAA-TGATAAATTTAATAGTAATTAATATTAATGACGACTCAAGTCTTTTTTTTTT----------CAACG----------AAAAAATTGTTGTAAATCGATTATAA-----------GTT-----GAAGAAAG-----AATTGACTA------TTCA-------------TTGATAAA------------------------------------TCCTTTGAAGAGC-TGA--------TTAATCAGACAA----GAATAAAGATAGAGTCCCATT---------CTACATGTCAATGCTGACAGCAATGAAATTTATAGTAAGAGGAAAATCCGTCGACTTTAGAAATCGTGAGGGTTCAAGTCCCTCTATCCCCCTCAAA-----------AAGGG--CCCGTTTG----------ACTCCTTAAA-----------CTATTT------------AGTTG-------ATCTGATCCTATACT-TACTTCGATGTTTTTTTT----------------------------------------------------------------------------------------------------------------------------------------------------------------------------------------------------------------------------------------------------------------------GCAAGAATCCTAGTCCAT---------------------------CATACTG----------------AAACTTAC-----AAAGTTTTTTTT----------CTTT-----------AC-ATACAAAAAA------CG-CAAGGCCTGAAGAAA----ACCTTGCCATTTTTTCTAATTGACATAGAACCAAGTCATCTCGTAA----TCTAGTAAAATGAGAATGATAAGTCGGG---AATAGTCGGG----------ATAGCTC---------------------------------------------------------------AGCAGCGTGTCTACCGATTTCACCATAGCGGCTTGCTCAAAATTATAAT------AACCTATTCATACTCAATCGTCGAGATTGAAGTAGTCAATT--------------CATATCATATT-TAGG-AAAGATAGAAATTT-------TGG---------ACTACAAA------GTCATTTAAATACATG------------TTCACTAAT------AGAATATATTTATCTGGTTTTAAAAGATCAATTATA-----TTTAACTTA-----------------AAAAAATAATAAACTTT-----CACATAGTTTATCC---TCTGTTGAAA----TAAGACTTGT------TGTAATTAGAGTGTTCTATCCCTAGA-----------TAG---------------AAGGA-AGCAC--------------------------------------------------TATCTAGGGATAGAAC------------------------------------------------------AAAACAAAG----------CCCC------------TTTTTTCTTTTCAAAGGAAAGTTAAGAA------TTCTTATTTAAATACCCT------------------------------------AAAAGCAAAGAAAG----------------------------------TTCTGTTGATCAGTTCAAAAC----ATTAGGCTGTGAAT------------------------------------------TATATAATA-GAATAATATAAAAAAA----GAATTCCGT-TTCGAT-TAAGTTC-CT------ATTCCGATT------------------------------------------ATTCCAATGTT-TGATTA------TTTATTTGTTGGCACAAAAAAACTTTTTGAATTCCCGGTCGAAAGAGATTTCGATAATGAAAAAGCCCTTAACGCTGCCCAATACCCCTTCTTTTTCCAAGAATTTTTACGA-----------------------------
>Saxifraga_bergenioides_LN812593_LT971054
GAAATCGGGTGACGCTACGGACTTAATTAAATTGAGCCTTGGTATGGAAACCTACTAAGTGATAACTTTCAAATTCAGGGAAACCCTGGAATTAAAAATGGGCAATCCTGAGCCAAATCCTGTTTT-AAGAAAACAAAA---------------CACAAGGGTTCC-----GAAAGAGAGAATAAAAAA---------GGATAGGTGCAGAGACTCAATGGAAGCTATTCTAAC----------AAAGGGAGTT------GACTGCGATGCGGTGGTAAAA------GAATCC---TTCCATC------GAAACTTCA-----GAAAGGCTAAA------GGCTAAACT-----TTTATACGTATTATT-------------ATTATGTATAGGTACTTAAA-----------------------------TACTATA-TAAAAAA-------------------TAAAA-TTA---------------------TTAATGACGACTCAAGTCTTTTTTTTTT----------CAACT---------AAAAAAATTGTTGTAAATCGATTACAA-----------GTT-----GAAGAAAG-----AATTAAATA------TTCA-------------TTGATAAAA---------CCATTCACGTCA--TAGTCTGATAAATCCTTTGAAGAGC-TGATTAATC-ATTAATCAGACAAGAAAGAATAAAGATAGAGTCCCATT---------CTACATGTCAATGCTGACAGCAATGAAATTTATAGTAAGAGGAAAATCCGTCGACTTTATAAATCGTGAGGGTTCAAGTCCCTCTATCCCCCCCAA------------AAGGG--CCCGTTTG----------ACTCCTTAAA-----------CTATTT------------------------ATCTGATCCTAT-----ACTTCAATTAA----------------------------------------------------------------------------------------------------------------------------------------------------------------------------------------------------------------------------------------------------------------------------------------------------------------------------------------------------------------GGTTTTTT-----------CTTT-----------AG-ATACAAGAAA------TT-TAAGGCCTGGATAAG----ACTTTGCAATTTTTTGTAATTGACATAGACCCAAGTCATCTCGTAA----TCTAGTAAAATGAGAATGATAAGTCGGG---AA---------------------------------------------------------------------------------------GAGCAGCGTGTCTACCGATTTCACCATAGCGGCTTGCTCAAAATTATAAT------AACCTATTCATACTCAATCGTCGAGATTGAAGTAGTCAATT-------------------CATATT-TAGG-AACGATTAAAATTTTAAATTTAGG---------AATACAAC------GTCATTTAAATATGTG------------TTCACTAAT------AGAGTATATTTATCTGATTTTAGAATGTCAGTTATA-----TTTAACTTA-----------------ATAAAATAATAAGCTTA-----CGCATAGTTTATCC---TCTGTGGGAA----TAAGAC----------------TTTTTTGTTCTATCCCTAGA----TCCTAGATA-----------------------------------------------------------------------------GTTCTAGGGATAGAACAAAAAA-----------------------------------------------------------------------------------------------------------------------------------------------------------------------------------------------------------------------------------------------------------------------------------------------------------------------------------------GTCATTCAGT-TTCGAT-TCAGTTC-TT------ATTCCGATT------------------------------------------ATTCCAATGTT-TGATTA------TTTATTTGTCGGCACAAAAAAACTTTTTGAATTCCCGGTCGAAAGAGATTTCGATAATGAAAAAGCTTTTAACGCTGCCCAATATCCCTTCTTTTTCCAATAATTTTTA--------------------------------
>Saxifraga_berica_LN812594_LT971055
---------------TACGGACTTAATTAAATTGAGCCTTGGTATGGAAACCTACTAAGTGATAACTTTCAAATTCAGGGAAACCCTGGAATAAAAAATGGGCAATCCTGAGCCAAATCCTGTTTT-AAGCAAGCAAAA---------------CACAAGGGTTCA-----GAAAAAGAAAAAAAAA-----------GGATAGGTGCAGAGACTCAATGGAAGCTATTCTAAC----------AAAGGGAGTT------GACTGTGATGCGGTGGTAAAA------GAATCC---TTCCATC------GAAACTTCA-----GAAAGGCGGAA------GGCTAAACT-----TTTATACATATTATT------------TATTATGTATACGTACTGAAA-----------------------------TATTATA-TAAAAA--------------------TAAAA-TGATAAATTTAATATTAATTAATATTAATGACGACTCGAGTCTTTTTTTT------------CAACG----------AAAAAATTGTTGTAAATCGATTATAA-----------GTT-----GAAGAAAGAAAAGAATTGAATA------TTCA-------------TTGATAAAA---------CCATTCACACTC--TAGTCTGATAAATCCTTTGAAGAGC-TGA--------TTAATCAGACAA----GAATAAAGATAGAGTCCCATT---------CTACATGTCAATGCTGACAGCAATGAAATTTTTAGTAAGAGGAAAATCCGTCGACTTTAGAAATCGTGAGGGTTCAAGTCCCTCTATCCCCCTCAAA-----------AAGGG--CCCGTTTG----------ACTCCTTAAA-----------CTATTT------------AGTTG-------ATCTGATCCTATACT-TACTTCGATTTTTTTTTT----------------------------------------------------------------------------------------------------------------------------------------------------------------------------------------------------------------------------------------------------------------------GCAAGAATCCTAGTCCAT---------------------------CATACTG----------------AAACTTAC-----AAAGGTTTTTTT----------CTTT--------------------------------------------------------------------------------------------TCGTAA----TCTAGTAAAATGAGAATGATAAGTCGGG---AATAGTCGGG---------------------------------------------------------------------------------GCAGCGTGTCTACCGATTTCACCATAGCGGCTTGCTCAAAATTATAAT------AACCTATTCATACTCAATCGTCGAGATTGAAGTAGTCAATT--------------CATATCATATT-TAGG-AAAGATAGAAATTT-------TGA---------ACTACAAA------GTCGTTTAAATACATG------------TTTACTAAT------AGAATATATTTAGCTGGTTTTAAAATATCAATTATA-----TTTAACAAA--------------AAAAAAAAATAATAAACTTT-----CGC------TAGCC---TCTGTTGGAA----TAAGACTTGT------TGTAATTAGAGTGTTCTATCCCTAGA----TCCTAGATAT---------------AAGGA-AGCAC--------------------------------------------------TATCTAGGGATAGAACAAAA--------AAAAGTCCTTTCTCT---------------TTTGTTTTTAACAAAACAAAA----------CTTC------------TTGTTTCTTTTCAAAGGAAAGTTAAGAA------TTCCTATTTAAATATCCT------------------------------------AAAAGCAAAGAAAG----------------------------------TTCTGTTGATCAGTTCAAAAC----ATTCGGCTGTGAAT------------------------------------------TATATAATA-GAATAATATAAAAAAA----TAATTCCGT-TTCGAT-TAAGTTC-CT------ATTCCGATT------------------------------------------ATTCCAATGTT-TGATTA------TTTATTTGTTGGCACAAAAAAACTTTTAGAATTACCGGTCGAAAGAGATTTCGATAATGAAAAAGCCCTTAACGCTGCCCAATACCCCTTCTTTTTCCAAGAATTTTTACGA-----------------------------
>Saxifraga_biflora_LN812595_NA
---------------TACGGACTTAATTAAATTGAGCCTTGGTATGGAAACCTACTAAGTGATAACTTTCAAATTCAGGGAAACCCTGGAATTAAAAATGGGCAATCCTGAGCCAAATCCTGTTTT-AAGAAAGCAAAA---------------CACAAGGGTTCA-----GAAAAAGCGAATAAAAAAAAGGAAA--GGATAGGTGCAGAGACTCAATGGAAGCTATTCTAAC----------AAAGGGAGTT------GACTGCGATGCGGTGGTAAAA------GAATCC---TTCCATC------GAAACTTCA-----GAAAGGCTGAA------GGCTAAACT-----TTTATACATATTATT----------------ATGTATACGTACTGAAA-----------------------------TATTATA-TAAAAA--------------------TCAAA-TGA---------------TTAATATTAATGATGACTCAAGTCTTTTTTTTTTTT--------CAACG----------AAAAAATTGTTGTAAATCGATTACAA-----------GTT-----GAAGAACG-----AATTGAATA------TTCA-------------TTGATAAAA---------CCATTCACGCTA--TAGTCTGACAAATCCTTTGAAGAGC-TGA--------TTAATCAGACAA----GAATAAAGATAGAGTCCCATT---------CTACATGTCAATACCGACAGCAATAAAATTTATAGTAAGAGGAAAATCCGTCGACTTTAGAAATCGTGAGGGTTCAAGTCCCTCTATCCCCCTTAAACTTAAAATAAAAAGGG--CCCGTTTG----------ACTCCTAAAA-----------CTATTT------------ATCTG-------ATCTGATCCTATCCTATACTTCGATTTTCGTTTT--AGTTAGCGTTTC----TAAAGTCGTTATGTTTCTCATTCACTCT-------------TTCACAAAAGGATCCGAGC-----AAAAATGTTGTT----------CTTTT-----AGGA----CAAT-------------------ATGATACATATACAAA----------------------------------------------------TGAACATCTTT------AAATAAGGAATCCCCCCCCCTTTTTTTT---GAAAGAATCATAGTCCAT---------------------------CATACTG----------------AAACTTAC-----AAAGGTTTTTTG----------CTTT-----------AC-ATACAAGAAA------TT-CAAGGCCTGGATAAG----ACTTTGCAATTTTTTGTAATTGACATAGACCCAAGTCATCTCGTAA----TCTAGTAAAATGAGAATGATAAGTCGGG---AATAGTCGGG----------ATAGCT------------------------------------------------------------------------------------------------------------------------------------------------------------------------------------------------------------------------------------------------------------------------------------------------------------------------------------------------------------------------------------------------------------------------------------------------------------------------------------------------------------------------------------------------------------------------------------------------------------------------------------------------------------------------------------------------------------------------------------------------------------------------------------------------------------------------------------------------------------------------------------------------------------------------------------------------------------------------------------------------------------------------------------------------------------------------------------------------------------------------------------------------------------------------------
>Saxifraga_biternata_LN812596_LT971056
---------------TACGGACTTAATTAAATTGAGCCTTGGTATGGAAACCTACTAAGTGATAACTTTCAAATTCAGGGAAACCCTGGAATAAAAAATGGGCAATCCTGAGCCAAATCCTGTTTT-AAGAAAGCAAAA---------------CACAAGGGTTCA-----GAAAAAGAAAAAAAAAA----------GGATAGGTGCAGAGACTCAATGGAAGCTATTCTAAC----------AAAGGGAGTT------GACTGTGATGCGGTGGTAAAA------GAATCC---TTCCATC------GAAACTTCA-----GAAAGGCTGAA------GGCTAAACT-----TTTATACATATTATT------------TATTATGTATACGTACTGAAA-----------------------------TATTATA-TAAAAA--------------------TAAAA-TGATAA---------TAATTAATATTAATGACGACTCAAGTCTTTTTTTT------------CAACG----------AAAAAATTGTTGTAAATCGATTATAA-----------GTT-----GAAGAAAG-----AATTGCCTA------TTCA-------------TTGATAAA------------------------------------TCCTTTGAAGAGC-TGA--------TTAATCAGACAA----GAATAAAGATAGAGTCCCATT---------CTACATGTCAATGCTGACAGCAATGAAATTTATAGTAAGAGGAAAATCCGTCGACTTTAGAAATCGTGAGGGTTCAAGTCCCTCTATCCCCCTCAAA-----------AAGGG--CCCGTTTG----------ACTCCTTAAA-----------CTATTT------------AGTTG-------ATCTGATCCTATACT-TACTTCGATGTTTTTTTT----------------------------------------------------------------------------------------------------------------------------------------------------------------------------------------------------------------------------------------------------------------------GCAAGAATCCTAGTCCAT---------------------------CATACTG----------------AAACTTAC-----AAAGTTTTTTTT----------CTTT-----------AC-ATACAAAAAA------CG-CAAGGCCTGAAGAAA----ACCTTGCCATTTTTTCTAATTGACATAGAACCAAGTCATCTCGTAA----TCTAGTAAAATGAGAATGATAAGTCGGG---AATAGTCGGG----------ATAGCTC----------------------------------------------------------------GCAGCGTGTCTACCGATTTCACCATAGCGGCTTGCTCAAAATTATAAT------AACCTATTCATACCCAATCGTCGAGATTGAAGTAGTCAATT--------------CATATCATATT-TAGG-AAAGATAGAAATTT-------TGG---------ACTACAAA------GTCATTTAAATACATG------------TTCACTAAT------AGAATATATTTATCTGGTTTTAAAAGATCAATTATA-----TTTAACTTA-----------------AAAAAATAATAAACTTT-----CACATAGTTTATCC---TCTGGTGAAA----TAAGACTTGT------TGTAATTAGAGTGTTCTATCCCTAGA-----------TAG---------------AAGGA-AGCAC--------------------------------------------------TATCTAGGGATAGAAC------------------------------------------------------AAAACAAAG----------CCCC------------TTTTTTCTTTTCAAAGGAAAGTTAAGAA------TTCTTATTTAAATACCCT------------------------------------AAAAGCAAAGAAAG----------------------------------TTCTGTTGATCAGTTCAAAAC----ATTAGGCTGTTAAT------------------------------------TATATTTATATAATA-GAATAATATAAAAAAA----GAATTCCGT-TTCGAT-TAAGTTC-CT------ATTCCGATT------------------------------------------ATTCCAATGTT-TGATTA------TTTATTTGTTGGCACAAAAAAACTTTTTGAATTCCCGGTCGAAAGAGATTTCGATAATGAAAAAGCCCTTAACGCTGCCCAATACCCCTTCTTTTTCCAAGAATTTTTACGA-----------------------------
>Saxifraga_marginata_(2)_LN812597_LT971161
---------------TACGGACTTAATTAAATTGAGCCTTGGTATGGAAACCTACTAAGTGATAACTTTCAAATTCAGGGAAACCCTGGAATTAAAAATGGGCAATCCTGAGCCAAATCCTGTTTT-AAGAAAGCAAAA---------------CACAAGGGTTCA-----GAAAAAGCGAATAAAAAAA--------GGATAGGTGCAGAGACTCAATGGAAGCTATTCTAAC----------AAAGGGAGTT------GACTGCGATGCGGTGGTAAAA------GAATCC---TTCCATC------GAAACTTCA-----GAAAGGCTGAA------GGCTAAACT-----TTTATACATATTATT----------------ATGTATACGTACTGAAA-----------------------------TATTATA-TAAAAA--------------------TCAAA-TGA---------------TTAATATTAATGACGACTCAAGTCTTTTTTTTTTT---------CAACG----------AAAAAATTGTTGTAAATCGATTACAA-----------GTT-----GAAGAAAG-----AATTGAATA------TTCA-------------TTGATAAAA---------CCATTCACGCTA--TAGTCTGATAAATCCTTTGAAGAGC-TGA--------TTAATCAGACAA----GAATAAAGATAGAGTCCCATT---------CTACATGTCAATACCGACAGCAATAAAATTTATAGTAAGAGGAAAATCCGTCGACTTTAGAAATCGTGAGGGTTCAAGTCCCTCTATCCCCCTCAA------------AAGGG--CCCGTTTG----------ACTCCTTAAA-----------CTATTT------------ATCTG-------ATCTGATCCTAT-----ACTTCGATTTTCGTTTT--AGTTAGCGTTTC----TAAAGTCGTTATGTTTCTCATTCACTCT-------------TTCACAAAAGGATCCGAGC-----AAAAATGTTGTT----------CTTTTCTTTTAGGA----CAAT-------------------ATGATACATATACAAA----------------------------------------------------TGAACATCTTT------AAATAAGGAATCCCCTTTTTTTTTT------GAAAGAATCATAGTCCAT---------------------------CATACTG----------------AAACTTAC-----AAAGGTTTTTTG----------TTTT-----------AC-ATACAATAAA------TT-CAAGGCCTGGATAAG----ACTTTGCAATTTTTTGTAATTGACATAGACCCAAGTCATCTCGTAA----TCTAGTAAAATGAGAATGATAAGTCGGG---AATAGTCGGG----------ATAGCTC---------------------------------------------------------------AGCAGCGTGTCTACCGATTTCACCATAGCGGCTTGCTCAAAATTATAAT------AACCTATTCATACTCAATCGTCGAGATTGAAGTAGTCAATT--------------CATATCATATT-TAGG-AAAGATGAAAATTT-------TGG---------ACTACAAA------GTCGTTTAAATACATG------------TTCACTAAT------AGAATATATTTATCTGGTTTTAGAATATCAATTATA-----TTTAACTTA-----------------ATAAAATAATAAGCGTT-----CGCATAGTTTATCC---TCTGTTGGAA----TAAGACTTGT------TGTAATTAGAGTGTTCTATCCC-----------TAGATAGTGCTT-CCTTC-----------------------------------------------------------------TATCTAGGGATAGAACAAAAA-----ATAAAAGTCCTTTCTCT---------------TTTTTTTTTAACAAAACAAAG----------CCC------------TTTTTTTC----------AAAGTTAAGAA------TTCTTATTTAACTACCCT------------------------------------AAAAGCAAAGAAAG----------------------------------TTCTGTTGATCAGTTCAAAAC----ATTAGGTTGTGAAT--------------------------------TATATATATATATATAATA-GAATAATATAAAAAAA---GTAATTCAGT-TTCGAT-TCAGTTC-CT------ATTCCGATT------------------------------------------ATTCCAATGTT-TGATTA------TTTATTTGTTGGTACAAAAAAACTTTTAGAATTCCCGGTCGAAAGAGATTTCGATAATGAAAAAGCCCTTAACGCTGCCCAATATCCCTTCTTTTTCCAAGAATTTTTACGAA----------------------------
>Saxifraga_bourgaeana_LN812598_LT971057
------------CGCTACGGACTTAATTAAATTGAGCCTTGGTATGGAAACCTACTAAGTGATAACTTTCAAATTCAGGGAAACCCTGGAATAAAAAATGGGCAATCCTGAGCCAAATCCTGTTTT-AAGAAAGCAAAA---------------CACAAGGGTTCA-----GAAAAAGAAAAAAAA------------GGATAGGTGCAGAGACTCAATGGAAGCTATTCTAAC----------AAAGGGAGTT------GACTGTGATGCGGTGGTAAAA------GAATCC---TTCCATC------GAAACTTCA-----GAAAGGCTGAA------GGCTAAACT-----TTTATATATATTATT------------TATTATGTATACGTACTGAAA-----------------------------TATTATA-TAAAAA--------------------TAAAA-TGATAAATTTAATATTAATTAATATTAATGACGACTCAAGTCTTTTTTTT------------CAACA----------AAAAAATGGTTGTAAATCGATTATAA-----------GTT-----GAAGAAAG-----AATTGAATA------TTCA-------------TTGATAAA------------------------------------TCCTTTGAAGAGC-TGA--------TTAATCAGACAA----GAATAAAGATAGAGTCCCATT---------CTACATGTCAATGCTGACAGCAATGAAATTTATAGTAAGAGGAAAATCCGTCGACTTTAGAAATCGTGAGGGTTCAAGTCCCTCTATCCCCCTCAAA-----------AAGGG--CCCGTTTG----------ACTCCTTAAA-----------CTATTT------------AGTTG-------ATCTGATCCTATACT-TACTTCGATGTTTTTTTT----------------------------------------------------------------------------------------------------------------------------------------------------------------------------------------------------------------------------------------------------------------------GCAAGAATCCTAGTCCAT---------------------------CATACTG----------------AAACTTAC-----AAAGTTTTTTTT----------CTTT-----------AC-ATAAAAAAAA------TG-CAAGGCCTGAAGAAA----ACCTTGCCATTTTTTCTAATTGACATAGAACCAAGTCAT-------------TAGTAAAATGAGAATGATAAGTCGGG---AATAGTCGGG----------ATAGCTC----------------------------------------------------------------GCAGCGTGTCTACCGATTTCACCATAGCGGCTTGCTCAAAATTATAAT------AACCTATTCATACTCAATCGTCGAGATTGAAGTAGTCAATT--------------CATATCATATT-TAGG-AAAGATAGAAATTT-------TGG---------ACTACAAA------GTCATTTAAATACATG------------TTCACTAAT------AGAATATATTTATCTGGTTTTAAAATATCAATTATA-----TTTAACTTA-----------------AAAAAATAATAAACTTT-----CACATAGTTTATCC---TCTGTTGAAA----TAAGACTTGT------TGTAATTAGAGTGTTCTATCCCTAGA----TCCTAGATAG---------------AAGGA-AGCAC--------------------------------------------------TAGCTAGGGATAGAAC------------------------------------------------------AAAACAAAG----------CCCC------------TTTTTTCTTTTCAAAGGAAAGTTAAGAA------TTCTTATTTAAATACCCT------------------------------------AAAAGCAAAGAAAG----------------------------------TTCTGTTGATCAGTTCAAAAC----ATTAGGTTGTGAAT------------------------------------TATATTTATATAATA-GAATAATATAAAAAAA----TAATTCCGT-TTCGAT-TAAGTTC-CT------ATTCCGATT------------------------------------------AGTCCAATGTT-TTATTA------TTTTTTTGTTGGCACAAAAAAACTTTTAGAATTCCCGGTCGAAAGAGATTTCGATAATGAAAAAGCCCTTAACGCTGCCCAATACCCCTTTTTTTTCCAAGAATTTT----------------------------------
>Saxifraga_brachypoda_LN812599_LT971058
---------------TACGGACTTAATTAAATTGAGCCTTGGTATGGAAACCTACTAAGTGATAACTTTCAAATTCAGGGAAACCCTGGAATTAAAAATGGGCAATCCTGAGCCAAATCCTGTTTT-AAGAAAACAAAA---------------CACAAGGGTTCA-----GAAAGAGAGAATAAAAAAGGATAAA--GGATAGGTGCAGAGACTCAATGGAAGCTATTCTAAC----------AAAGGGAGTT------GACTGCGATGCGGTGGTAAAA------GAATCC---TTCCATC------TAAACTTCA-----GAAAGGCTGAA------GGCTAAACT-----TTTATACGTATTATT-------------ATTATGTATACGTACTGAAA-----------------------------TACTATA-AAAAAAAA------------------TCAAA-TTA---------------------TTAATGACGACTCAAGTCTTTTTTTTTTT---------CAACT---------CAAAAAATTGTTGTAAATCGATTACAA-----------GTT-----GAAGAAAG-----AATTGAATA------TTCA-------------TTGATAAAA---------CCATTCACGTTA--TAGTCTGATAAATCCTTTGAAGAGC-TGA--------TTAATCAAACAA----GAATAAAGATAGAGTCCCATT---------CTACATGTCAATGCTGACAGCAATGAAATTTATAGTAAGAGGAAAATCCGTCGACTTTAGAAATCGTGAGGGTTCAAGTCCCTCTATCCCCCCAAA------------AAGGG--CCCATTTG----------ACTCCTTAAA-----------CTATTT------------ATCTG-------ATCTGATCCTAT-----ACTTCAATTAA----------------------------------------------------------------------------------------------------------------------------------------------------------------------------------------------------------------------------------------------------------------------------------------------------------------------------------------------------------------GGTTTTTTT----------CTTT-----------AG-ATACAAGAAA------TT-TAAGGCCTGGATAAG----ACTTTGCAATTTTTTGTAATTGACATAGACCCAAGTCATCTCGTAA----TCTAGTAAAATGAGAATGATAAGTCGGG---AATAGTCGGG----------ATAGCTC---------------------------------------------------------------AGCAGCGTGTCTACCGATTTCACCATAGCGGCTTGCTCAAAATTATAAT------ACCCTATTCATACTCAATCGTCGAGATTGAAGTAGTCAATT-------------------CATATT-TAGA-AAAGATTAAAATTT-------AGG---------AATACAAC------GTCATTTAAATACGTG------------TTCACTAAT------AGAGTAT--------GGTTTTAGAATGTCAGTTATA-----TTTAACTTA-----------------ATAAAATAATAAGCTTC-----CGCATAGTTTATCC---TCTGTGGGAA----TAAGACTTTT----------------TTGTTCTATCCCT-----------AGATAGTTCTT-CCTTC-----------------------------------------------------------------TATCTAGGGATAGAACAAAAA----------AGTC-------------------------------------------------------------------------------------------------------------------------------------------------------------------------------------------------------------------------------------------------------------------------------------------------------------------------------ATTCAGT-TTCGAT-TCAGTTC-TT-----AATTCCGATT-----------------------------------------ATTCCTAATGTT-TGATTA------TTTATTGGTCGGCACAAAAAAACTTTTTGAATTCCCGGTCGAAAGAGATTTCGATAATGAAAAAGCTTTTAACGCTGCCCAATATCCCTTCTTTTTCCAATAATTTTTAC-------------------------------
>Saxifraga_bracteata_(2)_LN812601_LT971059
---------------TACGGACTTAATTAAATTGAGCCTTAGTATGGAAACCTACTAAGTGATAACTTTCAAATTCAGGGAAACCCTGGAATTAAAAATGGGCAATCCTGAGCCAAATCCTGTTTT-AAGAAAGCAACA---------------CACAAGGGTTCA-----GAAAAAGCGAAAAAAGAATA-------GGATAGGTGCAGAGACTCAATGGAAGCTATTCTAAC----------AAAGGGAGTT------GACTGCGATGCGGTGGTAAAA------GAATCC---TTCCATC------GAAACTTCA-----GAAAGGCTGAA------GGCTAAACT-----TTTATACATATTATTATTATATTATATTATTATGTATACGTACTGAAA-----------------------------TATTATA-TAAAAA--------------------TCAAA-TGA---------------TTAATATTAATGACGACTCTAGTCTTTTTTTTT-----------CGTTG----------AAAAAATTGTTCTAAATAGATTACAA-----------GTT-----GAGGAAAG-----AATTGCATA------TTCA-------------TTGATAAAA---------CCATTCACGCTA--YAGTCTGATAAATCCTTTGAAGAGC-TGA--------TTAATCAGACAA----GAATAAAGATAGAGTCCCATT---------CTACATGTCAATGCCGACAGCAATGAAATTTATAGTAAGAGNNNNNNNNNNNNNNNNNNNNNNNNNNNNNGGTTCAAGTCCCTCTATCCCCCTCAAA-----------AAGGG--CCTGTTTG----------ACTCCTTAAA-----------CTATTT-------AATTTATCTG-------ATCTGATCCTAT-----ACTTCAATTTTAGTTTT--AGTTAGCGTTTC----AAAAGTAGGTATGTTTCTCATTCACTCT-------------TTCACAAAAGGATCTGAGC-----AAAAATGTTGTT----------CTTTG----TAGGA----CAAT-------------------ATGATACATATACAAA----------------------------------------------------TGAACATCTTT------AAATAAGGAATCCTTTTTTTT----------GAAAGAATCATAGTCCAG----------------------TCCAGCATATTG----------------AAACTTAC-----AAAGGTTTTTTT----------CTTT-----------CC-ATACAAAAAA------TG-CAGGGCCTGGAGAAGGAAGACTTTTCAATTTTTTGTAATTGACATAGACCCAAGTCATCTCGTAA----TCTAGTAAAATGAGAATGATAAGTGGGG---AATAGTCGGG----------ATAGCT---------------------------------------------------------------GAGCAGCGTGTCTACCAATTTCACCATAGCGGCTTACTCAAAATGATAAT------AACCTATTCATACTCAATCGTCGAGATTGAAGTAGTCTAT--------------------CATATT-TAGG-AAGGATTAAAATTT-------TGG---------ACTAAAAA------GTAGTTTAAATACGTG------------TTCACTAAT------AGAGTATATTTATCTGGTTTTAGAATGTCAATTATA-----TTTCACTTA------ATAAATATAAATAATATTAATAAGCTTT-----CGCATAGTTTATCC---TCTATTGGAA----TAAGACTTGT------TGTAATTAGAGTGTTCTATCCCTATA----TCCTAGATAG---------------AAGGA-AGAACTATCTAG-------------------------------------------GATATAGGGATAGAACAAAAAAT----AAAAAGTCCTTTCTCC----------------TTTTTTTTAACAAAACAAAG----------CCCC------------TTTTTTC----------AAAG----------------TTATTTAATTACCCT-----------------------------------------AAAAGAAAG----------------------------------TTATGTTGATCAGTTCAAAAT----ATTAGGCTGTGAAT------------------------------------------TATATAATA-GAATAATATATAAAAA---GTTCTTCAGT-TTCGAT-TCTGTCC-CT------ATTCCGATT------------------------------------------ATTCCAATGTT-TTATTA------TTTATTTGTTGGCACAAAAAAACTTTTAGAATTCCCGGTCGAAAGAGATTTCGATAATGAAAAAGCTCTTAACGCTGCCCAATATCCCTTCTTTTTCCAAGAATTTTT---------------------------------
>Saxifraga_bronchialis_subsp_austromontana_LN812602_LT971060
---------------TACGGACTTAATTCAATTGAGCCTTGGTATGGAAACCTACTAAGTGATAACTTTCAAATTCAGGGAAACCCTGGAATTAAAAATGGGCAATCCTGAGCCAAATCCTATTTT-AAGAAAACAAAA---------------CACAAGGGTTCA-----GAAAGAAAAAAAAA-------------GGATAGGTGCAGAGACTCAATGGAAGCTATTCTAAC----------AAAGGGAGTT------GACTGCGATGCGGTGGTAAAA------GAATCC---TTCCATC------GAAACTTCA-----GAAAGGCTGAA------GGATAAACT-----TTTATACATATTATT----------------ATGTATACGTACTGAAA-----------------------------TACTATA-TCAAAA--------------------TCAAA-TGA---------------------TTAATGACGACTCAAGTCTTTATTTTTTTTTT------CAACG---------AAAAAAATTGTTGTAAATCGATTACAA-----------GTT-----GAAGAAAG-----AATTGAATC------TTCA-------------TTGATAAAATTGATAAAACCATTCACGCCA--TAGTCTGATAAATCCTTTGAAGAAC-TGATTAACTGATTAATCAGACAA----GAATAAAGATAGAGTCCCATT---------CTACATGTCAATGCCGACAGCAATGAAATTTATAGTAAGAGGAAAATCCGTCGACTTTAGAAATCGTGAGGGTTCAAGTCCCTCTATCCCCCCAAA------------AAGGG--CCCGTTTG----------GCTCCTTAAA-----------CTATTTCTTAAACTATTTATCTG-------ATCTGATTCTAT-----ACTTCGATTTT--------AGTTAGCGTTTC----AAAAGTCGTTATGTTTCTCATTCACTCT-------------TTCACAAAAGGATCCGAGC-----AAAAATTTTGTT----------CTTTT-----AGGA----CAAT-------------------ATGCTACATATACAAA----------------------------------------------------TGAACATCTTT------AAATAAGGAATTCC-TTTT------------GAAAGAATCATAGTCCAT---------------------------CATACTG----------------AAACTTAC-----AAAGGTTTTTTT----------CTTT-----------AG-ATACAAGAAA------TT-CAAAGCCTGGATAAG----ACTTTGCAATTTTTTGTCATTGACATAGACCCAAGTCATCTCGTAA----TCTAGTAAAATGAGAATGATAAGTCGGG---AATAGTCGGG----------ATAGCTC---------------------------------------------------------------AGCAGCGTGTCTACCGATTTCACCATAGCGGCTTGCTCCAAATTATAAT------AACCTATTTATACTCAATCGTCGAGATTGAAGTAGTCAATT-------------------CATGTT-TAGG-AAAGATGAAAATTT-------AGG---------AATACAAA------GTCGTTTAAATACGTG------------TTCACTAATACTAATAGAGTATATTTATCTGTTTTTAGAATTTCAGTTATA-----TTTAGCTTAAATAAAATAAATAAT-AAATAAATAATAAGCTTT-----CGCATAGTTTATCC---TCTGTTGTAA----TAAGACTTGT------TGTAACTAGAGTGTTCTATCCCTAGA----TCCTAGATAGTTCTT-CCTTC---------------TATCTAG-------------------------------------------GATCTAGGGATAGAACAAAAAA----GAAAATGTCCTTTCTCC----TT--------TTTTTATTTTAACAGAACAAAG-AGAACAAAGTCCC------------TTTTTTC----------AAAGTTAAGAA------TTCTTATTTAAATACCCT------------------ATCTTATTTAAATACCCTAAAAGCAAAAAAAG-----------------TGCTATTTCTTTCTATTTGCTATTGATCAATTCAAAAC----ATTAGGCTGTGAATTATATAAATTATATAT--------------TTATATATAATATATATAATA-TTATAATATACCAAAAAA-GTAATTCAGT-TTCGAT-TCAGTTT-CG------ATTCCGATT------------------------------------------ATTCCAATGTT-TGATTA------TTTATTTGTCGGCACAAAAAAACTTTTAGAATTTCCGGTCGAAAGAGATTTCGATAATGAAAAAGCTTTTAACGCTGCCCAATATCCCTTCTTTTTCCAAGAATTTTTACG------------------------------
>Saxifraga_bronchialis_subsp_bronchialis_LN812603_NA
---------------TACGGACTTAATTAAATTGAGCCTTGGTATGGAAACCTACTAAGTGATAACTTTCAAATTCAGGGAAACCCTGGAATTAAAAATGGGCAATCCTGAGCCAAATCCTGTTTT-AAGAAAACAAAA---------------CACAAGGGTTCA-----GAAAGAAAAAAAAA-------------GGATAGGTGCAGAGACTCAATGGAAGCTATTCTAAC----------AAAGGGAGTT------GACTGCGATGTGGTGGTAAAA------GAATCC---TTCCATC------GAAACTTCA-----GAAAGGCTGAA------GGATAAACT-----TTTATACATATTATT----------------ATGTATACGTACTGAAA-----------------------------TACTATA-TCAAAA--------------------TCAAA-TGA---------------------TTAATGACGACTCAAGTCTTTATTTTTTTTTTT-----CAACG---------AAAAAAATTGTTGTAAATCGATTCCAA-----------GTT-----GAAGAAAG-----AATTGAATC------TTCA-------------TTGATAAAA---------CCATTCACGCCA--TAGTCTGATAAATCCTTTGAAGAAC-TGA--------TTAATCAGACAA----GAATAAAGATAGAGTCCCATT---------CTACATGTCAATGCCGACAGCAATGAAATTTATAGTAAGAGGAAAATCCGTCGACTTTAGAAATCGTGAGGGTTCAAGTCCCTCTATCCCCCCCAA------------AAGGG--CCCGTTTG----------ACTCCTTAAA-----------CTATTT------------ATCTG-------ATCTGATTCTAT-----ACTTCGATTTT--------AGTTAGCGTTTC----AAAAGTCGTTATGTTTATCATTCACTCT-------------TTCACAAAAGGATCCGAGC-----AAAAATTTTGTT----------CTTTT-----AGGA----CAAT-------------------ATGCTACATATACAAA----------------------------------------------------TGAACATCTTT------AAATAAGGAATTCC-TTTT------------GAAAGAATCATAGTCCAT---------------------------CATACTG----------------AAACTTAC-----GAAGGTTTTTTT----------CTTT-----------AG-ATACAAGAAA------TT-CAAAGCCTGGATAAG----ACTTTGCAATTTTTTGTCATTGACATAGACCCAAGTCATCTCGTAA----TCTAGTAAAATGAGAATGATAAGTCGGG---AATAGTCGGG----------------------------------------------------------------------------------------------------------------------------------------------------------------------------------------------------------------------------------------------------------------------------------------------------------------------------------------------------------------------------------------------------------------------------------------------------------------------------------------------------------------------------------------------------------------------------------------------------------------------------------------------------------------------------------------------------------------------------------------------------------------------------------------------------------------------------------------------------------------------------------------------------------------------------------------------------------------------------------------------------------------------------------------------------------------------------------------------------------------------------------------------------------------------------------------------
>Saxifraga_brunonis_(2)_LN812604_LT971061
---------------TACGGACTTAATTAAATTGAGCCTTGGTATGGAAACCTACTAAGTGATAACTTTCAAATTCAGGGAAACCCTGGAATTAAAAATGGGCAATCCTGAGCCAAATCCTGTTTT-AAGAAAACAAAA---------------CACAAGGGTTCA-----GAAAGAGAGAATAAAAAA---------GGATAGGTGCAGAGACTCAATGGAAGCTATTCTAAC----------AAAGGGAGTT------GACTGCGATGCGGTGGTAAAA------GAATCC---TTCCATC------TAAACTTCA-----GAAAGGCTGAA------GGCTAAACT-----TTTATACGTATTATT-------------ATTATGTATACGTACTGAAA-----------------------------TACTATA--TAAAAAATAAAAA------------TCAAA-TTA---------------------TTAATGACGACTCAAGTCTTTTTTTTT-----------CAACT---------CAAAAAATTGTTGTAAATCGATTACAA-----------GTT-----GAAGAAAG-----AATTGAATA------TTCA-------------TTGATAAAA---------CCATTCACGTCA--TAGTCTGATAAATCCTTTGAAGAGC-TGA--------TTAATCAAACAA----GAATAAAGATAGAGTCCCATT---------CTACATGTCAATGCTGACAGCAATGAAATTTATAGTAAGAGGAAAATCCGTCGACTTTATAAATCGTGAGGGTTCAAGTCCCTCTATCCCCCCAAA------------ACGGG--CCCGTTTG----------ACTCCTTAAA-----------CTATTT------------ATCTG-------ATCTGATCCTAT-----ACTTCAATTAA----------------------------------------------------------------------------------------------------------------------------------------------------------------------------------------------------------------------------------------------------------------------------------------------------------------------------------------------------------------GGTTTTTTT----------CTTT-----------AG-ATACAAGAAA------TT-TAAGGCCTGGATAAG----ACTTTGCAATTTTTTGTAATTGACATAGACCCAAGTCATCTCGTAA----TCTAGTAAAATGAGAATGATAAGTCGGG---AATAGTCGGG----------ATAGCTC-------------------------------------------------------------AGAGCAGCGTGTCTACCGATTTCACCATAGCGGCTTGCTCAAAATTATAAT------ACCCTATTCATACTCAATCGTCGAGATTGAAGTAGTTAATT-------------------CATATT-TAGG-AAAGATTTAAATTT-------AGGAAT----ACAATACAAC------GTCATTTAAATACGTG------------TTCAC----------------TATTTATCTGGTTTTAGAATGTCAGTTATA-----TTTAACTTA-----------------ATAAAATAATAAGCTTC-----CGCATAGTTTATCC---TCTGTGGGAA----TAAGAC----------------TTTTTTGTTCTATCCCTAGA----TCCTAGATAG---------------AAGGA-AGAACTATCTAG-------------------------------------------GATCTAGGGATAGAACAAAAAA-----------------------------------------------------------------------------------------------------------------------------------------------------------------------------------------------------------------------------------------------------------------------------------------------------------------------------------------GTCATTCAGT-TTCGAT-TCAGTTC-TT-----AATTCCGATT------------------------------------------ATTCCAATGTT-TGATTA------TTTATTGGTCGGCACAAAAAAACTTTTGGAATTCCCGGTCGAAAGAGATTTCGATAATGAAAAAGCTTTTAACGCTGCCCAATATCCCTTCTTTTTCCAATAATTTTTA--------------------------------
>Saxifraga_bryoides_LN812605_LT971062
--------------------------------------------------------------------------------------------------------------------------------------------------------------------------------------------------------------------------------------------------------------------------------------------------------------------------------------------------------------------------------------------------------------------------------------------------------------------------------------------------------------------------------------------------------------------------------------------------------------------------------------------------------------------------------------------------------------------------------------------------------------------------------------------------------------------------------------------------------GTTCAAGTCCCTCTATCCCCCTCAAA-----------AAGGG--CCTGTTTG----------ACTCCTTAAA-----------CTATTT------------ATCTG-------ATCTGATCCTAT-----ACTTAGATTTTCGTTTT--AGTTAGCGTTTC----TAAAGTCGTTATGTTTCTCATTCACTCT-------------TTCACAAAAGGATCCGAGC-----AAAAATGTTGTT----------CTTTT-----AGGA----CAAT-------------------ATGATACATATACAAA----------------------------------------------------TGAACATCTTT------AAATAAGGAATCCTTTTTTTTTTTTT-----GAAAGAATCATAGTCCAT---------------------------CATACTG----------------AAACTTAC-----AAAGGTTTTTT-----------CTTT-----------AC-ATACAAGAAA------TT-CAAGGCCTGGATAAG----ACTTTGCAATTTTTTGTAATTGACATAGACCCAAGTCATCTCGTAA----TCTAGTAAAATGAGAATGATAAGTCGCG---AATAGTCGGG----------ATAG------------------------------------------------------------------AGCAGCGTGTCTACCGATTTCACCATAGCGGCTTGCTCAAAATTATAAT------AACCTATTCATACTCAATCGTCGAGATTGAAGTAGTCAATT--------------CATATCATATT-TAGG-AAAGATGAAAATTT-------TGG---------ACTACAAA------GTCGTTTAAATACGTGTTT-AC----TATTTACTAAT------AGAATATATTTATCTGGTTTTAGAATATCAATTATA---CAATTATATTT-----------AACTTAAAAAAATAATAAGCTTT-----CGCATAGTTTATCC---TCTGTTGGAA----TAAGACTTGT------TGTAATTAGAGTGTTCTATCCCTAGA----TCCTGGCTAG---------------AAGGA-AGAAC--------------------------------------------------TATCTAGGGATAGAACAAAAAA--TAAAAA--GTCCTTATCTC-CT--------------TTTTTTTAACAAAACAAAG----------CCCC------------TTTTTTC----------AAAGTTAAGAA------TTCTTATTTAACTACCCT------------------------------------AAAAGCAAAGAAAG----------------------------------TTCTGTTGATCAGTTCAAAAC----ATTAGGCTGTGAAT------------------------------------------TATATAATA-GAATAATATAAAAAAA---GTAATTAAGT-TTCGAT-TCAGTTC-CT------ATTCCTATT------------------------------------------ATTCCAATGTT-TGATTA------TTTATTTGTTGGCACAAAAAAACTTTTTGAATTCCCGGTCGAAAGAGATTTCGATAATGAAAAAGCTCTTAACGCTGCCCAATATCCCTTCTTTTTCCAAGAATTTTTACGA-----------------------------
>Saxifraga_bulbifera_LN812606_LT971063
---------------TACGGACTTAATTAAATTGAGCCTTGGTATGGAAACCTACTAAGTGATAACTTTCAAATTCAGGGAAACCCTGGAATAAAAAATGGGCAATCCTGAGCCAAATCCTGTTTT-AAGAAAGCAAAA---------------CACAAGGGTTCA-----GAAAAAGAAAAAAAAA-----------GGATAGGTGCAGAGACTCAATGGAAGCTATTCTAAC----------AAAGGGAGTT------GACTGTGATGCGGTGGTAAAA------GAATCC---TTCCATC------GAAACTTCA-----GAAA-------------GGCTAAACT-----TTTATACATATTATT------------TATTATGTATACGTACTGAAA-----------------------------TAGTATA-TAAAAA--------------------TAAAA-TGAGAAATTTACTATTAATTAATATTAATGACGACTCAAGTCTTTTTTTT------------CAACG----------AAAAAATTGTTGTAAATCGATTATAA-----------GTT-----GAAGAAAG-----AATTGAATA------TTCA-------------TTGATAAA------------------------------------TCCTTTGCAGAGC-TGA--------TTAATCAGACAA----GAATAAAGATAGAGTCCCATT---------CTACATGTCAATGCTGACAGCAATGAAATTTATNNNNNNNNNNNNNNNNNNNNNNNNNNNNNNNNNNGAGGGTTCAAGTCCCTCTATCCCCCTCAAA-----------AAGGG--CCCGTTTG----------ACTGCTTAAA-----------CTATTT------------AGTTG-------ATCTGATCCTATACT-TACTTCGATGTTTTTTTT----------------------------------------------------------------------------------------------------------------------------------------------------------------------------------------------------------------------------------------------------------------------GCAAGAATCCTAGTCCAT---------------------------CATACTG----------------AAACTTAC-----AAAGTTTTTTTT----------CTTT-----------AC-ATACAAAAAA------TG-CAAGGCCTGAAGAAA----ACCTTGCCAGTTTTTCTAATTGACATAGAACCAAGTCATCTCGTAA----TCTAGTAAAATGAGAATGATAAGTCGGG---AATAGTCGGG----------ATAGCTC---------------------------------------------------------------AGCAGCGTGTCTACCGATTTCACCATAGCGGCTTGCTCAAAATTATAAT------AACCTATTCATACTCAATCGTCGAGATTGAAGTAGTCAATT--------------CATATCATATT-TAGG-AAAGATAGAAATTT-------TGG---------ACTACAAA------GTCATTTAAATACATG------------TTCACTAAT------AGAATATATTTATCTGGTTTTTAAATATCAATTATA-----TTTAACTTA-----------------AAAAAATAATAAACTTT-----CACATAGTTTATCC---TCTGTTGAAA----TAAGACTTGT------TGTAATTAGAGTGTTCTATCCCTAGA----TCCTAAATAG---------------ACGGA-AGCAC--------------------------------------------------TATCTAGGGATAGAAC------------------------------------------------------AAAACAAAG----------CCCC------------TTTTTTCTTTTCAAAGGAAAGTTAAGAA------TTCTTATTTAAATACCCT------------------------------------AAAAGCAAAGAAAG----------------------------------TTCTGTTGATCAGTTCAAAAC----ATTAGGCTATGAAT------------------------------------TATATTTATATAATA-GAATAATATAAAAAAA----TAATTCCGT-TTCGAT-TAAGTTC-CT------ATTCCGATT------------------------------------------ATTCCAATGTT-TGATTA------TTTATTTGTTGGCACAAAAAAACTTTTAGAATTCCCGGTCGAAAGAGATTTCGATAATGAAAAAGCCCTTAACGCTGCCCAATACCCCTTTTTTTTCCAAGAATTTTT---------------------------------
>Saxifraga_caesia_LN812607_LT971064
------------------GGACTTAATTAATTTGAGCCTTGGTATGGAAACCTACTAAGTGATAACTTTCAAATTCAGGGAAACCCTGGAATTAAAAATGGGCAATCCTGAGCCAAATCCTGTTTT-AAGAAAGCAAAA---------------CACAAGGGTTCA-----GAAAAAGCGAATAAAAAAAA-------GGATAGGTGCAGAGACTCAATGGAAGCTATTCTAAC----------AAAGGGAGTT------GACTGCGATGCGGTGGTAAAA------GAATCC---TTCCATC------GAAACTTCA-----GAAAGGCTGAA------GGCTAAACT-----TTTATACATATTATT----------------ATGTATACGTACTGAAA-----------------------------TATTATA-TAAAAA--------------------TCAAA-TGA---------------TTAATATTAATGATGACTCAAGTCTTTTTTTTTTTTTTT-----CAACG----------AAAAAATTGTTGTAAATCGATTACAA-----------GTT-----GAAGAACG-----AATTGAATA------TTCA-------------TTGATAAAA---------CCATTCACGCTA--TAGTCTGATAAATCCTTTGAAGAGC-TGA--------TTAATCAGACAA----GAATAAAGATAGAGTCCCATT---------CTACATGTCAATACCGACAGCAATAAAATTTATAGTAAGAGGAAAATCCGTCGACTTTAGAAATCGTGAGGGTTCAAGTCCCTCTATCCCCCTCAAA-----------AAGGG--CCTGTTTG----------ACTCCTTAAA-----------CTATTT------------ATCTG-------ATCTGATCCTAT-----ACTTC----TTCGTTTT--AGTTAGCGTTTC----TAAAGTCGTTATGTTTCTCATTCACTCT-------------TTCACAAAAGGATCCGAGC-----AAAAAAGTTGTT----------CTTTT-----AGGA----CAAC-------------------ATGATACATATACAAA----------------------------------------------------TGAACATCTTT------AAATAAGGAATCCCTTTTTTTTTT-------GAAAGAATCATAGTCCAT---------------------------CATACTG----------------AAACTTAC-----AAAGGTTTTTTG----------CTTT-----------AC-ATACAAGAAA------TT-CAAGGCCTGGATAAG----ACTTTGCAATTTTTTGTAATTGACATAGACCCAAGTCATCTCGTAA----TCTAGTAAAATGAGAATGATAAGTCGGG---AATAGTCGGG----------ATAGC----------------------------------------------------------------GAGCAGCGTGTCTACCGATTTCACCATAGCGGCTTGCTCAAAATTATAAT------AACCTATTCATACTCAATCGTCGAGATTGAAGTAGTCAATT--------------CATATCATATT-TAGG-AAAGATGAAAATTT-------TGG---------ACTACAAA------GTCGTTTAAATACGTG------------TTCACTAAT------AGAATATATTTATCTGGTTTTAGAATATCAATTATA-----TTTAACTTA-----------------ATAAAATAATAAGCGTT-----CGCATAGTTTATCC---TCTGTTGGAA----TAAGACTTGT------TGTAATTAGAGTGTTCTATCCCTAGA----TCCTAGATAG---------------AAGGA-AGCAC--------------------------------------------------TATCTAGGGATAGAACAAAAAAT-----AAAAGTCCTTTCTCC---------------TTTTTTTTTAACAAAACAAAG---------CCCTC---------TTTTTTTTT--------------GTTAAGAA------TTCTTATTTAACTACCCT------------------------------------AAAAGCAAAGAAAG----------------------------------TTCTGTTGATCAGTTCAAAAC----ATTAGGCTGTGAATTATATATAT-------------ATATATATATAAATTATATATATATAATA-GAATAAT---CAAAAAAAAGTAATAAAGT-TTCGAT-TCGGTTC-CT------ATTCCGATT------------------------------------------ATTCCAATGTT-TGATTA------TTTATTTGTTGGCACAAAAAAACTTTTAGAATTCCCGGTCGAAAGAGATTTCGATAAAGAAAAAGCCCTTAACGCTGCCCAATATCCCTTCTTTTTCCAAGAATTTTTACG------------------------------
>Saxifraga_callosa_LN812608_NA
----------------------------------------------GAAACCTACTAAGTGATAACTTTCAAATTCAGGGAAACCCTGGAATTAAAAATGGGCAATCCTGAGCCAAATCCTGTTTT-AAGAAAGCAAAA---------------CACAAGGGTTCA-----GAAAAAGTCAAAAAAAAAAAA------GGATAGGTGCAGAGACTCAATGGAAGCTATTCTAAC----------AAGGGGGGTT------GACTGCGATGCGGTGGTAAAA------GAATCC---TTCCATC------GAAACTTCA-----GAAAGGCTGAA------GGCTAAACT-----TTTATACATATTATT----------------ATGTATACGTACTGAAA-----------------------------TATTATA-TAAAAA--------------------TCAAA-TGA---------------TTAATATTAATGACGACTCAAGTCTTTTTTTTT-----------CAACG----------AAAAAATTGTTGTAAATCGATTACAA-----------GTT-----GAAGAAAG-----AATTGAATA------TTCA-------------TTGATAAAA---------CCATGCACGCTA--TAGTCTGATAAATCCTTTGAAGAGC-TGA--------TTAATCAGACAA----GAATAAAGATAGAGTCCCATT---------CTACATGTCAATGCCGACAGCAATGAAATTTATAGTAAGAGGAAAATCCGTCGACTTTAGAAATCGTGAGGGTTCAAGTCCCTCTATCCCCCTCAAA-----------AAGGG--CCCGTTTG----------ACTCCTTAAA-----------CTATTT------------ATCTG-------ATCTGATCCTAT-----ACTTCGATTTTCGTTTT--AGTTAGCGTTTC----TAAAGTCGTTATGTTTCTCATTCACTCT-------------TTCACAAAAGGATCCGAGC-----AAAAATTTTGTT----------CTTTT-----AGGA----CAAT-------------------ATGATACATATACAAA----------------------------------------------------TGAACATCTTT------AAATAAGGAATCCCTTTTTTTTTTTTT----GAAAGAATCATAGTCCAT---------------------------CATACTG----------------AAACTTAC-----AAAGGTTTTTTT----------CTTT-----------AC-ATACAAGAAA------TT-CAAGGCCGGGATAAG----ACTTTGCAATTTTTTGTAATTGACATAGACCCAAGTCATCTCGTAA----TCTAGTAAAATGAGAATGATAAGTCGAG---AATAGTCGGG----------ATAGCTC-----------------------------------------------------------------------------------------------------------------------------------------------------------------------------------------------------------------------------------------------------------------------------------------------------------------------------------------------------------------------------------------------------------------------------------------------------------------------------------------------------------------------------------------------------------------------------------------------------------------------------------------------------------------------------------------------------------------------------------------------------------------------------------------------------------------------------------------------------------------------------------------------------------------------------------------------------------------------------------------------------------------------------------------------------------------------------------------------------------------------------------------------------------------------------
>Saxifraga_camposii_LN812609_LT971065
---------------TACGGACTTAATTAAATTGAGCCTTGGTATGGAAACCTACTAAGTGATAACTTTCAAATTCAGGGAAACCCTGGAATAAAAAATGGGCAATCCTGAGCCAAATCCTGTTTT-AAGAAAGCAAAA---------------CACAAGGGTTCA-----GAAAAAGAAAAAAAA------------GGATAGGTGCAGAGACTCAATGGAAGCTATTCTAAC----------AAAGGGAGTT------GACTGTGATGCGGTGGTAAAA------GAATCC---TTCCATC------GAAACTTCA-----GAAAGGCTGAA------GGCTAAACT-----TTTATACATATTATT------------TATTATGTATACGTACTGAAA-----------------------------TATTATA-TAAAAA--------------------TAAAA-TGATAAATTTAATAGTAATTAATATTAATGACGACTCAAGTCTTTTTTTTTT----------CAACG----------AAAAAATTGTTGTAAATCGATTATAA-----------GTT-----GAAGAAAG-----AATTGACTA------TTCA-------------TTGATAAA------------------------------------TCCTTTGAAGAGC-TGA--------TTAATCAGACAA----GAATAAAGATAGAGTCCCATT---------CTACATGTCAATGCTGACAGCAATGAAATTTATAGTAAGAGGAAAATCCGTCGACTTTAGAAATCGTGAGGGTTCAAGTCCCTCTATCCCCCTCAAA-----------AAGGG--CCCGTTTG----------ACTCCTTAAA-----------CTATTT------------AGTTG-------ATCTGATCCTATACT-TACTTCGATGTTTTTTTT----------------------------------------------------------------------------------------------------------------------------------------------------------------------------------------------------------------------------------------------------------------------GCAAGAATCCTAGTCCAT---------------------------CATACTG----------------AAACTTAC-----AAAGTTTTTTTT----------CTTT-----------AC-ATACAAAAAA------CG-CAAGGCCTGAAGAAA----ACCTTGCCATTTTTTCTAATTGACATAGAACCAAGTCATCTCGTAA----TCTAGTAAAATGAGAATGATAAGTCGGG---AATAGTCGGG----------ATAG-----------------------------------------------------------------GAGCAGCGTGTCTACCGATTTCACCATAGCGGCTTGCTCAAAATTATAAT------AACCTATTCATACTCAATCGTCGAGATTGAAGTAGTCAATT--------------CATATCATATT-TAGG-AAAGATAGAAATTT-------TGG---------ACTACAAA------GTCATTTAAATACATG------------TTCACTAAT------AGAATATATTTATCTTTTTTTAAAAGATCAATTATA-----TTTAACTTA-----------------AAAAAATAATAAACTTT-----CACATAGTTTATCC---TCTGTTGAAA----TAAGACTTGT------TGTAATTAGAGTGTTCTATCCCTAGA-----------TAG---------------AAGGA-AGCAC--------------------------------------------------TATCTAGGGATAGAAC------------------------------------------------------AAAACAAAG----------CCCC------------TTTTTTCTTTTCAAAGGAAAGTTAAGAA------TTCTTATTTAAATACCCT------------------------------------AAAAGCAAAGAAAG----------------------------------TTCTGTTGATCAGTTCAAAAC----ATTAGGCTGTGAAT------------------------------------------TATATAATA-GAATAATATAAAAAAA----GAATTCCGT-TTCGAT-TAAGTTC-CT------ATTCCGATT------------------------------------------ATTCCAATGTT-TGATTA------TTTATTTGTTGGCACAAAAAAACTTTTTGAATTCCCGGTCGAAAGAGATTTCGATAATGAAAAAGCCCTTAACGCTGCCCAATACCCCTTCTTTGTCCAAGAATTTTT---------------------------------
>Saxifraga_canaliculata_LN812610_LT971066
---------------TACGGACTTAATTAAATTGAGCCTTGGTATGGAAACCTACTAAGTGATAACTTTCAAATTCAGGGAAACCCTGGAATAAAAAATGGGCAATCCTGAGCCAAATCCTGTTTT-AAGAAAGCAAAA---------------CACAAGGGTTCA-----GAAAAAGAAAAAAAA------------GGATAGGTGCAGAGACTCAATGGAAGCTATTCTAAC----------AAAGGGAGTT------GACTGTGATGCGGTGGTAAAA------GAATCC---TTCCATC------GAAACTTCA-----GAAAGGCTGAA------GGCTAAACT-----TTTATACATATTATT------------TCTTATGTATACGTACTGAAA-----------------------------TATTATA-TAAAAA--------------------TAAAA-TGATAAATTTAATAGTAATTAATATTAATGACGACTCAAGTCTTTTTTTTTT----------CAACG----------AAAAAATTGTTGTAAATCGATTATAA-----------GTT-----GAAGAAAA-----AATTGACTA------TTCA-------------TTGATAAA------------------------------------TCCTTTGAAGAGC-TGA--------TTAATCAGACAA----GAATAAAGATAGAGTCCCATT---------CTACATGTCAATGCTGACAGCAATGAAATTTATAGTAAGAGGAAAATCCGTCGACTTTAGAAATCGTGAGGGTTCAAGTCCCTCTATCCCCCTCAAA-----------AAGGG--CCCGTTTG----------ACTCCTTAAA-----------CTATTT------------AGTTG-------ATCTGATCCTATACT-TACTTCGATGTTTTTTTT----------------------------------------------------------------------------------------------------------------------------------------------------------------------------------------------------------------------------------------------------------------------GCAAGAATCCTAGTCCAT---------------------------CATACTG----------------AAACTTAC-----AAAGTTTTTTTT----------CTTT-----------AC-ATACAAAAAA------CG-CAAGGCCTGAAGAAA----ACCTTGCCATTTTTTCTAATTGACATAGAACCATGTCATCTCGTAA----TCTAGTAAAATGAGAATGATAAGTCGGG---AATAGTCGGG----------ATAGCT----------------------------------------------------------------AGCAGCGTGTCTACCGATTTCACCATAGCGGCTTGCTCAAAATTATAAT------AACCTATTCATACTCAATCGTCGAGATTGAAGTAGTCAATT--------------CATATCATATT-TAGG-AAAGATAGAAATTT-------TGG---------ACTACAAA------GTCATTTAAATACATG------------TTCACTAAT------AGAATATATTTATCTGGTTTTAAAAGATCAATTATA-----TTTAACTTA-----------------AAAAAATAATAAACTTT-----CACATAGTTTATCC---TCTGTTGAAA----TAAGACTTGT------TGTAATTAGAGTGTTCTATCCCTAGA-----------TAG---------------AAGGA-AGCAC--------------------------------------------------TATCTAGGGATAGAAC------------------------------------------------------AAAACAAAG----------CCCC------------TTTTTTCTTTTCAAAGGAAAGTTAAGAA------TTCTTATTTAAATACCCT------------------------------------AAAAGCAAAGAAAG----------------------------------TTCTGTTGATCAGTTCAAAAC----ATTAGGCTGTGAAT------------------------------------------TATATAATA-GAATAATATAAAAAAA----GAATTCCGT-TTCGAT-TAAGTTC-CT------ATTCCGATT------------------------------------------ATTCCAATGTT-TGATTA------TTTATTTGTTGGCACAAAAAAACTTTTTGAATTCCCGGTCGAAAGAGATTTCGATAATGAAAAAGCCCTTAACGCTGCCCAATACCCCTTCTTTTTCCAAGAATTTTTACGA-----------------------------
>Saxifraga_carpatica_LN812611_LT971067
-------------------------------------------------------------------------------------------------------------------------------------------------------------------------------------------------------------------------------------------------------------------------------------------------------------------------------------------------------------------------------------------------------------------------------------------------------------------------------------------------------------------------------------------------------------------------------------------------------------------------------------------------------------------------------------------------------------------------------------------------------------------------------------------------------------------------------------------------------GGTTCAAGTCCCTCTATCCCCCTCAAA-----------AAGGG--CCTGTTTG----------ACTCCTTAAA-----------CTATTT-------AATTTATCTG-------ATCTGATCCTAT-----ACTTCAATTTTAGTTTT--AGTTAGCGTTTC----AAAAGTCGTTATGTTTCTCATTCACTCT-------------TTCACAAAAGGATCTGAGC-----AAAAATGTTGTT----------CTTTG----TAGGA----CAAT-------------------ATGATACATATACAAA----------------------------------------------------TGAACATCTTT------AAATAAGGAATCTTTTTTTTTT---------GAAAGAATCATAGTCCAG---------------------------CATATTG----------------AAACTTAC-----AAAGGTTTTTTT----------CTTT-----------AC-ATACAAAAAA------TG-CAAGGCCTGGAGAAGGAAGACTTTTCAATTTTTTGTAATTGACATAGACCCAAGTCATCTCGTAA----TCTAGTAAAATGAGAATGATAAGTGGGG---AATAGTCGGG----------ATAGC-----------------------------------------------------------------AGCAGCGTGTCTACCGATTTCACCATAGCGGCTTGCTCAAAATTATAAT------AACCTATTCATACTCAATCGTCGAGATTGAAGTAGTCAATT--------------CATATCATATT-TAGG-AAAGATGAAAATTT-------TGG---------ACTACAAA------GTAGTTTAAATACGTG------------TTCACTAAT------AGAATATATTTATCTGGTTTTAGAATATAAATTATA-----TTTAACTTA-----------------ATAAAATAATAAGCGTT-----CGCATAGTTTAGCC---TCTGTTGGAA----TAAGACTTGT------TGTAATTAGAGTGTTCTATCCCTAGA----TCCTAGATAG---------------AAGCA-AGCAC--------------------------------------------------TATCTAGGGATAGAACAAAAAA-------AAAGTCCTTTCTCC----------------TTTTTTTTAACAAAACAAAG----------CCCC----------TTTTTTTTC----------AAAGTTAAGAA------TTCTTATTTAACTACCCT------------------------------------AAAAGCAAAGAAAG----------------------------------TTCTGTTGATCAGTTCAAAAC----ATTAGGCTGTGAAT----------------------------TATATATATATATATATATAATA-GAATAATATAAAAAAA---GTAATTCAGT-TTCGAT-TCAGTTC-CT------ATTCCGATT------------------------------------------ATTCCAATGTT-TGATTA------TTTATTTGTTGGTACAAAAAAACTTTTAGAATTCCCGGTCGAAAGAGATTTCGATAATGAAAAAGCCCTTAACGCTGCCCAATATCCCTTCTTTTTCCAAGAATTTTTACG------------------------------
>Saxifraga_cartilaginea_LN812612_NA
---------------------------------------------------------------AACTTTCAAATTCAGGGAAACCCTGGAATTAAAAATGGGCAATCCTGAGCCAAATCCTGTTTT-AAGAAAGCAAAA---------------CACAAGGGTTCA-----GAAAAAGAAAACAAAAAAAA-------GGATAGGTGCAGAGACTCAATGGAAGCTATTCTAAC----------AAGGGGAGTT------GACTGCGATGCGGTGGTAAAA------GAATCC---TTCCATC------GAAACTTCA-----GAAAGGCTGAA------GGCTAAACT-----TTTATACATATTATT----------------ATGTATACGTACTGAAA-----------------------------TATTATA-TAAAAA--------------------TCAAA-TGA---------------TTAATATTAATGACGACTCAAGTCTTTTTTTTTTTT--------CAACG----------AAAAAATTGTTTTAAATCGATTACAA-----------GTT-----GAAGAAAG-----AATTAAATA------TTCA-------------TTGATAAAA---------CCATGCACGCTA--TAGTCTGATAAATCCTTTGAAGAGC-TGA--------TTAATCAGACAA----GAATAAAGATAGAGTCCCATT---------CTACATGTCAATGCCGACAGCAATGAAATTTATAGTAAGAGGAAAATCCGTCGACTTTAGAAATCGTGAGGGTTCAAGTCCCTCTATCCCCCTCAAA----------AAAGGG--CCCGTTTG----------ACTCCTTAAA-----------CTATTT------------ATCTG-------ATCTGATCCTAT-----ACTTCGATTTTCGTTTT--AGTTAGCGTTTC----TAAAGTCGTTATGTTTCTCATTCACTCT-------------TTCACAAAAGGATCCGAGC-----AAAAATTTTGTT----------CTTTT-----AGGA----CAAT-------------------ATGATACATATACAAA----------------------------------------------------TGAACATCTTT------AAATAAGGAATCCCTTTTTTTTTT-------GAAAGAATCATAGTCCAT---------------------------CATACTG----------------AAACTTAC-----AAAGGTTTTTTT----------CTTT-----------AC-ATACAAGAAA------TT-CAAGGCCGGGATAAG----ACTTTGCAATTTTTTGTAATTGACATAGACCCAAGTAATCTCGTAA----TCTAGTAAAATGAGAATGATAAATCGAG---AATAGTCGGG----------ATAG--------------------------------------------------------------------------------------------------------------------------------------------------------------------------------------------------------------------------------------------------------------------------------------------------------------------------------------------------------------------------------------------------------------------------------------------------------------------------------------------------------------------------------------------------------------------------------------------------------------------------------------------------------------------------------------------------------------------------------------------------------------------------------------------------------------------------------------------------------------------------------------------------------------------------------------------------------------------------------------------------------------------------------------------------------------------------------------------------------------------------------------------------------------------------------
>Saxifraga_caspica_LN812613_LT971068
--------------------------------------------------CCTACTAAGTGATAACTTTCAAATTCAGGGAAACCCTGGAATTAAAAATGGGCAATCCTGAGCCAAATCCTGTTTT-AAGAAAGCAAAA---------------CACAAGGGTTCA-----GAAAAAGCGAATAAAAAAA--------GGATAGGTGCAGAGACTCAATGGAAGCTATTCTAAC----------AAAGGGAGTT------GACTGCGATGCGGTGGTAAAA------GAATCC---TTCCATC------GAAACTTCA-----GAAAGGCTGAA------GGCTAAACT-----TTTATACATATTATT----------------ATGTATACGTAATGAAA-----------------------------TATTATA-TAAAAA--------------------TAAAA-TGA---------------TTAATATTAATGACGACTCAAGTCTTTTTTTTTTTTTT------CAACG----------AAAAAATTGTTGTAAATCGATTACAA-----------GTT-----GAAGAAAG-----AATTGAATA------TTCA-------------TTGATAAAA---------CCATTCACGCTA--TAGTCTGATAAATCCTTTGAAGAGC-TGA--------TTAATCAGACAA----GAATAAAGATAGAGTCCCATT---------CTACATGTCAATACCGACAGCAATAAAATTTATAGTAAGAGGAAAATCCGTCGACTTTAGAAATCGTGAGGGTTCAAGTCCCTCTATCCCCCTCAA------------AAGGG--CCCGTTTG----------ACTCCTTAAA-----------CTATTT------------ATCTG-------ATCTGATCCTAT-----ACTTCTATTTTCGTTTT--AGTTAGCGTTTC----TAAAGTCGTTATGTTTCTCATTCACTCT-------------TTCACAAAAGGATCCGAGC-----AAAAATGTTGTT----------CTTTTCTTTTAGGA----CAAT-------------------ATGATACATATACAAA----------------------------------------------------TGAACATCTTT------AAATAAGGAATCCCCCCTTTTTTTTTT----GAAAGAATAATAGTCCAT---------------------------CATACTG----------------AAACTTAC-----AAAGGTTTTTTG----------CTTT-----------AC-ATACAAGAAA------TT-CAAGGCCTGGATAAG----ACTTTGCAATTTTTTGTAATTGACATAGACCCAAGTCATCTCGTAA----TCTAGTAAAATGAGAATGATAAGTCGGG---AATAGTCGGG-------------------------------------------------------------------------------GAGCAGCGTGTCTACCGATTTCACCATAGCGGCTTGCTCAAAATTATAAT------AACCTATTCATACTCAATCGTCGAGATTGAAGTAGT---TT--------------------ATATT-TAGG-AAAGATGAAAATTT-------TGG---------ACTACAAA------GTCGTTTAAATACGTG------------TTCACTAAT------AGAATATATTTATCTGGTTTTAGAATATCAATTATA-----TTTAACTTA-----------------ATAAAATAATAAGCGTT-----CGCATAGTTTATCC---TCTGTTGGAA----TAAGACTTGT------TGTAATTAGAGTGTTCTATCCCTAGA-----------TAG---------------AAGGA-AGCAC--------------------------------------------------TATCTAGGGATAGAACAAAAAA--------GAGTCCTTTCTCC--------------TTTTTTTTTTAACAAAACAAAG----------CCCC------------TTTTTTC----------AAAGTTAAGAA------TTCTTATTTAACTACCCT------------------------------------AAAAGCAAAGAAAG----------------------------------TTCTGTTGATCAGTTCAAAAC----GTTAGGTTGTGAAT------------------------------------TATATATATATAATA-GAATAATTTTAAAAAA---GTAGTTCAGT-TTCGAT-TCAGTTC-CT------TTTCCGATT------------------------------------------ATTCCAATGTT-TGATTA------TTTATTTGTTGGTACAAAAAAACTTTTAGAATTCCCGGTCGAAAGAGATTTCGATAATGAAAAAGCCCTTAACGCTGCCCAATATCCCTTCTTTTTCCAAGAATTTTTACGA-----------------------------
>Saxifraga_cf_cotyledon_LN812614_LT971074
------------------GGACTTAATTAAATTGAGCCTTGGTATGGAAACCTACTAAGTGATAACTTTCAAATTCAGGGAAACCCTGGAATTAAAAATGGGCAATCCTGAGCCAAATCCTGTTTT-AAGAAAGCCAAA---------------CACAAGGGTTCA-----GAAAACGTAAAAAAAAAAAAA------GGATAGGTGCAGAGACTCAATGGAAGCTATTCTAAC----------AAGGGGGGTT------GACTGCGATGCGGTGGTAAAA------GAATCC---TTCCATC------GAAACTTCA-----GAAAGGCTGAA------GGCTAAACT-----TTTATACATATTATT----------------ATGTATACGTACTGAAA-----------------------------TATTATA-TAAAAA--------------------TCAAA-TGA---------------TTAATATTAATGACGACTCAAGTCTTTTTTTTT-----------CAACG----------AAAAAATTGTTGTAAATCGATTACAA-----------GTT-----GAAGAAAG-----AATTGAATA------TTCA-------------TTGATAAAA---------CCATGCACGCTA--CAGTCTGATAAATCCTTTGAAGAGC-TGA--------TTAATCAGACAA----GAATAAAGATAGAGTCCCATT---------CTACATGTCAATGCCGACAGCAATGAAATTTATAGTAAGAGGAAAATCCGTCGACTTTAGAAATCGTGAGGGTTCAAGTCCCTCTATCCCCCTCAAA-----------AAGGG--CCCGTTTG----------ACTCCTTAAA-----------CTATTT------------ATCTG-------ATCTGATCCTAT-----ACTTCGATTTTCGTTTT--AGTTAGCGTTTC----TAAAGTCGTTATGTTTCTCATTCACTCT-------------TTCACAAAAGGATCCGAGC-----AAAAATTTTGTT----------CTTTT-----AGGA----CAAT-------------------ATGATACATATACAAA----------------------------------------------------TGAACATCTTT------AAATAAGGAATCCCTTTTTTTTT--------GAAAGAATCATAGTCCAT---------------------------CATACTG----------------AAACTTAC-----AAAGGTTTTTTT----------CTTT-----------AC-ATACAAGAAA------TT-CAAGGCCGGGATAAG----ACTTTGCAATTTTTTGTAATTGACATAGACCCAAGTCATCTCGTAA----TCTAGTAAAATGAGAATGATAAGTCGAG---AATAGTCGGG----------ATAGCTC---------------------------------------------------------------AGCAGCGTGTCTACCGATTTCACCATAGCGGCTTGCTCAAAATTATAAT------AACCTATTCATACTCAATCGTCGAGATTGAAGTAGTCAATT--------------CATATCATATT-TAGG-AAAGATTAAATTTG-------TGG---------ACTACAAA------GTAGTTTAAATACGTG------------TTCACTAATA-GAA-AGAATACGTTTATCTGGTTTTAGAATATCAATTATA-----TTTAACTTA-----------------ATAAAATAATAAGCTTT-----CGCATAGTTTATCC---TCTGTTGGAA----TAAGACTTGT------TGTAATTAGAGTGTTCTATCCCTAGA----TCCTAGATAG---------------AAGGA-AGAACTATCTAG-------------------------------------------GATCTAGGGATAGAACAAAAAAG----AAAAAGTCCTTTCTCC----------------TTTTTTGTAACAAAACAAAG----------TCCC-----------TTTTTTTC----------AAAGTTAAGAA------TTCTTATTTAACTACCCT------------------------------------AAAAGCAAAGAAAG----------------------------------TTCTGTTGATCAGTTCAAAGC----ATTAGGCTGTGAAT------------------------------------TATATAATAGAATAA-GAATAATATAAAAAAA---GTAATTCAGT-TTCGAT-TCAGTTC-CT------ATTCCGATT------------------------------------------ATTCTAATATT-TTATTA------TTTATTTGTTGGCACAAAAAAACTTTTAGAATTCCCGGTCGAAAGAGATTTCGATAATGACAAAGCTCTTAACGCTGCCCAATATCCCTTCTTTTTCCAAGAATTTTTACG------------------------------
>Saxifraga_caucasica_LN812615_LT971069
-----------------------------------------------AAACCTACTAAGTGATAACTTTCAAATTCAGGGAAACCCTGGAATTAAAAATGGGCAATCCTGAGCCAAATCCTGTTTT-AAGAAAGCAAAA---------------CACAAGGGTTCA-----GAAAAAGCGAATAAAAAAA--------GGATAGGTGCAGAGACTCAATGGAAGCTATTCTAAC----------AAAGGGAGTT------GACTGCGATGCGGTGGTAAAA------GAATCC---TTCCATC------GAAACTTCA-----GAAAGGCTGAA------GGCTAAACT-----TTTATACATATTATT----------------ATGTATACGTACTGAAA-----------------------------TATTATA-TAAAAA--------------------TCAAA-TGA---------------TTAATATTAATGACGACTCAAGTCTTTTTTTTTTT---------CAACG----------AAAAAATTGTTGTAAATCGATTACAA-----------GTT-----GAAGAAAG-----AATTGAATA------TTCA-------------TTGATAAAA---------CCATTCACGCTA--TAGTCTGATAAATCCTTTGAAGAGC-TGA--------TTAATCAGACAA----GAATAAAGATAGAGTCCCATT---------CTACATGTCAATACCGACAGCAATAAAATTTATAGTAAGAGGAAAATCCGTCGACTTTAGAAATCGTGAGGGTTCAAGTCCCTCTATCCCCCTCAA------------AAGGG--CCCGTTTG----------ACTCCTTAAA-----------CTATTT------------ATCTG-------ATCTGATCCTAT-----ACTTCGATTTTCGTTTT--AGTTAGCGTTTC----TAAAGTCGTTATGTTTCTCATTCACTCT-------------TTCACAAAAGGATCCGAGC-----AAAAATGTTGTT----------CTTTTCTTTTAGGA----CAAT-------------------ATGATACATATACAAA----------------------------------------------------TGAACATCTTT------AAATAAGGAATCCCCCCTTTTTTTTTT----GAAAGAATCATAGTCCAT---------------------------CATACTG----------------AAACTTAC-----AAAGGTTTTTTG----------CTTT-----------AC-ATACAAGAAA------TT-CAAGGCCTGGATAAG----ACTTTGCAATTTTTTGTAATTGACATAGACCCAAGTCATCTCGTAA----TCTAGTAAAATGAGAATGATAAGTCGGG---AATAGTCGGG----------ATAGC----------------------------------------------------TCTGCTTCCTAAGAGCAGCGTGTCTACCGATTTCACCATAGCGGCTTGCTCAAAATTATAAT------AACCTATTCATACTCAATCGTCGAGATTGAAGTAGTCAATT--------------CATATCATATT-TAGG-AAAGATGAAAATTT-------TGG---------ACTACAAA------GTCGTTTAAATACGTG------------TTCACTAAT------AGAATATATTTCTCTGGTTTTAGAATATCAATTATA-----TTTAACTTA-----------------ATAAAATAAAAAGCGTT-----CGCATAGTTTATCC---TCTGTTGGAA----TAAGACTTGT------TGTAATTAGAGTGTTCTATCCC-----------TAGATAGTGCTT-CCTTC-----------------------------------------------------------------TATCTAGGGATAGAACAAAAAA-----TAAAAGTCCTTTCTCC----------------TTTTTTTTAACAAAACAAAG----------CCCC-------------TTTTTC----------AAAGTTAAGAA------TTATTATTTAACTACCCT----------------------------------------------------------------------------------------------------------------AGGTTGTGAAT------------------------------------TATATATATATAATA-GAATAATATAAAAAAA---GTAATTCAGT-TTCGAT-TCAGTTC-CT------ATTCCGATT------------------------------------------ATTCCAATGTT-TGATTA------TTTATTTGTTGGTACAAAAAAACTTTTAGAATTCCCGGTCGAAAGAGATTTCGATAATGAAAAAGCCCTTAACGCTGCCCAATATCCCTTCTTTTTCCAAGAATTT-----------------------------------
>Saxifraga_caulescens_KF196375_NA
--------------------------------------------------------------------------------------------------------------------------------------------------------------------------------------------------------------------------------------------------------------------------------------------------------------------------------------------------------------------------------------------------------------------------------------------------------------------------------------------------------------------------------------------------------------------------------------------------------------------------------------------------------------------------------------------------------------------------------------------------------------------------------------------------------------------------------------------------------------------------------------------------------------------------CTTAA------------CTATTT------------ATCTG-------ATCTGATTCTAT-----ACTTCGATTTT--------AGTTAGCGTTTC----AAAAGTCGTTATGTTTCTCATTCACTCT-------------TTCACAAAAGGATCCGAGC-----AAAAATTTTGTT----------CTTTT-----AGGA----CAAT-------------------ATGCTACATATACAAA----------------------------------------------------TGAACATCTTT------AAATAAGGAATTCC-TTTT------------AAAAGAATCATAGTCCAT---------------------------CATACTG----------------AAACTTAC-----AAAGGTTTTTTT----------CTTT-----------AG-ATACAAGAAA------TT-CAAAGCCTGGATAAG----ACTTTGCAATTTTTTGTCATTGACATAGACCCAAGTCATCTCGTAA----TCTAGTAAAATGAGAATGATAAGTCGGG---AATAGTCGGG----------ATAGCTCAGTTGGTAGAGCAGAGGACTGAAAATCCTCGTGTC------------------------------------------------------------------------------------------------------------------------------------------------------------------------------------------------------------------------------------------------------------------------------------------------------------------------------------------------------------------------------------------------------------------------------------------------------------------------------------------------------------------------------------------------------------------------------------------------------------------------------------------------------------------------------------------------------------------------------------------------------------------------------------------------------------------------------------------------------------------------------------------------------------------------------------------------------------------------------------------------------------------------------------------------------------------------------------------------------------------------------------------
>Saxifraga_caveana_LN812616_LT971070
---------------TACGGACTTAATTAAATTGAGCCTTGGTATGGAAACCTACTAAGTGATAACTTTCAAATTCAGGGAAACCCTGGAATTAAAAATGGGCAATCCTGAGCCAAATCCTGTTTT-AAGAAAACAAAA---------------CACAAGGGTTCC-----GAAAGAGAGAATAAAAAA---------GGATAGGTGCAGAGACTCAATGGAAGCTATTCTAAC----------AAGGGGAGTT------GACTGCGATGCGGTGGTAAAA------GAATCC---TTCCATC------GAAACTTCA-----GAAAGGCTAAA------GGCTAAACT-----TTTATACGTATTATT-------------ATTATGTATACGTACTTAAA-----------------------------TACTATA-TAAAAA--------------------TAAAA-TTA---------------------TTAATGACGACTCAAGTCTTTTTTTTTT----------CAACT---------AAAAAAATTGTTGTAAATCGATTACAA-----------GTT-----GAAGAAAG-----AATTGAATA------TTCA-------------TTGATAAAA---------CCATTCGCGTCA--TAGTCTGATAAATCCTTTGAAGAGC-TGATTAATC-ATTAATCAGACAAGAAAGAATAAAGATAGAGTCCCATT---------CTACATGTCAATGCTGACAGCAATGAAATTTATAGTAAGAGGAAAATCCGTCGACTTTATAAATCGTGAGGGTTCAAGTCCCTCTATCCCCCCTAA------------AAGGG--CCCGTTTG----------ACTCCTTAAA-----------CTATTT------------ATCTG-------ATCTGATCCTAT-----ACTTCAATTAA----------------------------------------------------------------------------------------------------------------------------------------------------------------------------------------------------------------------------------------------------------------------------------------------------------------------------------------------------------------GGTTTTTTT----------CTTT-----------AG-ATACAAGAAA------TT-TAAGGCCTGGATAAG----ACTTTGAAATTTTTTGTAATTGACATAGACCCAAGTCATCTCGTAA----TCTAGTAAAATGAGAATGATAAGTCGGG---AATAGTCGGG----------ATAGCTC--------------------------------------------------------------GAGCAGCGTGTCTACCGATTTCACCATAGCGGCTTGCTCAAAATTATAAT------AACCTATTCATACTCAATCGTCGAGATTGAAGTAGTCAATT-------------------CATATT-TAGC-AACGATTAAAATTTTAAATTTAGG---------AATACAAC------GTCATTTAAATATGTG------------TTCACTAAT------AGAGTATATTTATCTGATTTTAGAATGTCAGTTATA-----TTTAACTTA-----------------ATAAAATAATAAGCTTA-----CGCATAGTTTATCC---TCTGTGGGAA----TAAGAC----------------TTTTTTGTTCTATCCCTAGA----TCCTAGATAG-----------------------------------------------------------------------------TTCTAGGGATAGAACAAAAAA----------------------------------------------------------------------------------------------------------------------------------------------------------------------------------------------------------------------------------------------------------------------------------------------------------------------------------------------------GTC-AT-TCAGTTC-TT------ATTCCGATT------------------------------------------ATTCCAATGTT-TGATTA------TTTATTTGTCGGCACAAAAAAACTTTTGGAATTCCCGGTCGAAAGAGATTTCGATAATGAAAAAGCTTTTAACGCTGCCCAATATCCCTTCTTTTTCCAAGAATTTTTAC-------------------------------
>Saxifraga_cebennensis_LN812617_LT971071
---------------TACGGACTTAATTAAATTGAGCCTTGGTATGGAAACCTACTAAGTGATAACTTTCAAATTCAGGGAAACCCTGGAATAAAAAATGGGCAATCCTGAGCCAAATCCTGTTTT-AAGAAAGCAAAA---------------CACAAGGGTTCA-----GAAAAAGAAAAAAAAAAA---------GGATAGGTGCAGAGACTCAATGGAAGCTATTCTAAC----------AAAGGGAATT------GACTGTGATGCGGTGGTAAAA------GAATCC---TTCCATC------GAAACTTCA-----GAAAGGCTGAA------GGCTAAACT-----TTTATACATATTATT------------TATTATGTATACGTACTGAAA-----------------------------TATTATA-TAAAAA--------------------TAAAA-TGATAAATTTAATATTAATTAATATTAATGACGACTCAAGTCTTTTTTTT------------CAACG----------AAAAAATTGTTGTAAATCGATTATAA-----------GTT-----GAAGAAAG-----AATTGAATA------TTCA-------------TTGATAAA------------------------------------TCCTTTGAAGAGC-TGA--------TTAATCAGACAA----GAATAAAGATAGAGTCCCATT---------CTACATGTCAATGCTGACAGCAATGAAATTTATAGTAAGAGGAAAATCCGTCGACTTTAGAAATCGTGAGGGTTCAAGTCCCTCTATCCCCCTCAAA-----------AAGGG--CCAGTTTG----------ACTCCTTAAA-----------CTATTT------------AGTTG-------ATCTGATCCTATACT-TACTTCGATGTTTTTTTT----------------------------------------------------------------------------------------------------------------------------------------------------------------------------------------------------------------------------------------------------------------------GCAAGAATCCTAGTCCAT---------------------------CATACTA----------------AAACTTAC-----AAAGTTTTTTTT----------CTTT-----------AC-ATACAAAAAA------TG-CAAGGCCTAAAGAAA----ACCTTGCCATTTTTTCTAATTGACATAGAACCAAGTCATCTCGTAA----TCTAGTAAAATGAGAATGATAAGTCGGG---AATAGTCGGG----------ATAGCTC---------------------------------------------------------------AGCAGCGTGTCTACCGATTTCACCATAGCGGCTTGCTCAAAATTATAAT------AACCTATTCATACTCAATCGTCGAGATTGAAGTAGTCAATT--------------CATATCATATT-TAGG-AAAGATAGAAATTT-------TGG---------ACTACAAA------GTCATTTAAATACATG------------TTCACTAAT------AGAATATATTTATCTGGTTTTAAAATATCAATTATA-----TTTAACTTA-----------------AAAAAATAATAAACTTT-----CACATAGTTTATCC---TCTGTTGAAA----TAAGACTTGT------TGTAATTAGAGTGTTCTATCCCTAGA----TCCTAGATAG---------------AAGGA-AGCAC--------------------------------------------------TATCTAGGGATAGAAC------------------------------------------------------AAAACAAAG----------CCCC------------TTTTTTCTTTTCAAAGGAAAGTTAAGAA------TTCTTATTTAAATACCCT------------------------------------AAAAGCAAAGAAAG----------------------------------TTCTGTTGATCAGTTCAAAAC----ATTAGGCTGTGAAT------------------------------------TATATTTATATAATA-GAATAATATAAAAAAA----TAATTCCGT-TTCGAT-TAAGTTC-CT------ATTCCGATT------------------------------------------ATTCCAATGTT-TGATTA------TTTATTTGTTGGCACAAAAAAACTTTTAGAATTCCCGGTCGAAAGAGATTTCGATAATGAAAAAGCCCTTAACGCTGCCCAATACCCCTTCTTTTTCCAAGAATTTTTACGA-----------------------------
>Saxifraga_cernua_(1)_AF374779_NA
------------------------------------CCTTGGTATGGAAACCTACTAAGTGATAACTTTCAAATTCAGGGAAACCCTGGAATTAAAAATGGGCAATCCTGAGCCAAATCCTGTTTT-AAGAAAGCAACA---------------CACAAGGGTTCA-----GAAAAAGCGAAAAAAGAATA-------GGATAGGTGCAGAGACTCAATGGAAGCTATTCTAAC----------AAAGGGAGTT------GACTGCGATGCGGTGGTAAAA------GAATCC---TTCCATC------GAAACTTCA-----GAAAGGCTGAA------GGCTAAACT-----TTTATACATATTATT-----ATTAT------ATGTATACGTACTGAAA-----------------------------TATTATA-TAAAAA--------------------TCAAA-TGA---------------TTAATATTAATGACCACTCAAGTCTTTTTTTTT-----------CGTTG---------AAAAAAATTGTTCTAAATAGATTACAA-----------GTT-----GAAGAAAG-----AATTGCATA------TTCA-------------TTGATTAAA---------CCATTCACGCTA--TAGTCTGATAAATCCTTTGAAGAGC-TGA--------TTAATCAGACAA----GAATAAAGATAGAGTCCCATT---------CTACATGTCAATGCCGACAGCAATGAAATTTATAGTAAGAGGAAAATCCGTCGACTTTAGAAATCGTGAGGGTTCAAGTCCCTCTATCCCCCTCAAA-----------AAGGG--CCTGTTTG----------ACTCCTTAAA-----------CTATTT-------AATTTATCTG-------ATCTGATCCTAT-----ACTTCAATTTTAGTTTT--AGTTAGCGTTTC----AAAAGTCGTTATGTTTCTCATTCACTCT-------------TTCACAAAAGGATCTGAGC-----AAAAATGTTGTT----------CTTT-----TAGGA----CAAT-------------------ATGATACATATACAAA----------------------------------------------------TGAACATCTTT------AAATAAGGAATCTTTTTTTTTT---------GAAAGAATCATAGTCCAG---------------------------CATATTG----------------AAACTTAC-----AAAGGTTTTTTT----------CTTT-----------AC-ATAACAAAAAA-----TG-CAAGGCCTGGAGAAGGAAGACTTTTCAATTTTTTGTAATTGACATAGACCCAAGTCATCTCGTAA----TCTAGTAAAATGAGAATGATAAGTGGGG---AATAGTCGGG----------ATAGCTCAGTTGGTAGAGCAGAGGACTGAAAAC---------------------------------------------------------------------------------------------------------------------------------------------------------------------------------------------------------------------------------------------------------------------------------------------------------------------------------------------------------------------------------------------------------------------------------------------------------------------------------------------------------------------------------------------------------------------------------------------------------------------------------------------------------------------------------------------------------------------------------------------------------------------------------------------------------------------------------------------------------------------------------------------------------------------------------------------------------------------------------------------------------------------------------------------------------------------------------------------------------------------------------------------------
>Saxifraga_cernua_(2)_LN812618_NA
---------------------------------------------------------------------------------------------------------------------------------------------------------------------------------------------------------------------------------------------------------------------------------------------------------------------------------------------------------------------------------------------------------------------------------------------------------------------------------------------------------------------------------------------------------------------------------------------------------------------------------------------------------------------------------------------------------------------------------------------------------------------------------------------------------------------------------------------------------TTCAAGTCCCTCTATCCCCCTCAAA-----------AAGGG--CCTGTTTG----------ACTCCTTAAA-----------CTATTT-------AATTTATCTG-------ATCTGATCCTAT-----ACTTCAATTTTAGTTTT--AGTTAGCGTTTC----AAAAGTCGTTATGTTTCTCATTCACTCT-------------TTCACAAAAGGATCTGAGC-----AAAAATGTTGTT----------CTTTG----TAGGA----CAAT-------------------ATGATACATATACAAA----------------------------------------------------TGAACATCTTT------AAATAAGGAATCCTTTTTTTTT---------GAAAGAATCATAGTCCAG---------------------------CATATTG----------------AAACTTAC-----AAAGGTTTTTTT----------CTTT-----------AC-ATACAAAAAA------TG-CAAGGCCTGGAGAAGGAAGACTTTTCAATTTTTTGTAATTGACATAGACCCAAGTCATCTCGTAA----TCTAGTAAAATGAGAATGATAAGTGGGG---AATAGTCGGG----------------------------------------------------------------------------------------------------------------------------------------------------------------------------------------------------------------------------------------------------------------------------------------------------------------------------------------------------------------------------------------------------------------------------------------------------------------------------------------------------------------------------------------------------------------------------------------------------------------------------------------------------------------------------------------------------------------------------------------------------------------------------------------------------------------------------------------------------------------------------------------------------------------------------------------------------------------------------------------------------------------------------------------------------------------------------------------------------------------------------------------------------------------------------------------------
>Saxifraga_cespitosa_subsp_cespitosa_LN812619_LT971072
---------------TACGGACTTAATTAAATTGAGCCTTGGTATGGAAACCTACTAAGTGATAACTTTCAAATTCAGGGAAACCCTGGAATAAAAAATGGGCAATCCTGAGCCAAATCCTGTTTT-AAGAAAGCAAAA---------------CACAAGGGTTCA-----GAAAAAGAAAAAAAAAAA---------GGATAGGTGCAGAGACTCAATGGAAGCTATTCTAAC----------AAAGGGAATT------GACTGTGATGCGGTGGTAAAA------GAATCC---TTCCATC------GAAACTTCA-----GAAAGGCTGAA------GGCTAAACT-----TTTATACATATTATT------------TATTATGTATACGTACTGAAA-----------------------------TATTATA-TAAAAA--------------------TAAAA-TGATAAATTTAATATTAATTAATATTAATGACGACTCAAGTCTTTTTTTT------------CAACG----------AAAAAATTGTTGTAAATCGATTATAA-----------GTT-----GAAGAAAG-----AATTGAATA------TTCA-------------TTGATAAA------------------------------------TCCTTTGAAGAGC-TGA--------TTAATCAGACAA----GAATAAAGATAGAGTCCCATT---------CTACATGTCAATGCTGACAGCAATGAAATTTATAGTAAGAGGAAAATCCGTCGACTTTAGAAATCGTGAGGGTTCAAGTCCCTCTATCCCCCTCAAA-----------AAGGG--CCAGTTTG----------ACTCCTTAAA-----------CTATTT------------AGTTG-------ATCTGATCCTATACT-TACTTCGATGTTTTTTTT----------------------------------------------------------------------------------------------------------------------------------------------------------------------------------------------------------------------------------------------------------------------GCAAGAATCCTAGTCCAT---------------------------CATACTA----------------AAACTTAC-----AAAGTTTTTTTT----------CTTT-----------AC-ATACAAAAAA------TG-CAAGGCCTAAAGAAA----ACCTTGCCATTTTTTCTAATTGACATAGAACCAAGTCATCTCGTAA----TCTAGTAAAATGAGAATGATAAGTCGGG---AATAGTCGGG----------ATAGC-----------------------------------------------------------------GGCAGCGTGTCTACCGATTTCACCATAGCGGCTTGCTCAAAATTATAAT------AACCTATTCATACTCAATCGTCGAGATTGAAGTAGTCAATT--------------CATATCATATT-TAGG-AAAGATAGAAATTT-------TGG---------ACTACAAA------GTCATTTAAATACATG------------TTCACTAAT------AGAATATATTTATCTGGTTTTAAAATATCAATTATA-----TTTAACTTA-----------------AAAAAATAATAAACTTT-----CACATAGTTTATCC---TCTGTTGAAA----TAAGACTTGT------TGTAATTAGAGTGTTCTATCCCTAGA----TCCTAGATAG---------------AAGGA-AGCAC--------------------------------------------------TATCTAGGGATAGAAC------------------------------------------------------AAAACAAAG----------CCCC------------TTTTTTCTTTTCAAAGGAAAGTTAAGAA------TTCTTATTTAAATACCCT------------------------------------AAAAGCAAAGAAAG----------------------------------TTCTGTTGATCAGTTCAAAAC----ATTAGGCTGTGAAT------------------------------------TATATTTATATAATA-GAATAATATAAAAAAA----TAATTCCGT-TTCGAT-TAAGTTC-CT------ATTCCGATT------------------------------------------ATTCCAATGTT-TGATTA------TTTATTTGTTGGCACAAAAAAACTTTTAGAATTCCCGGTCGAAAGAGATTTCGATAATGAAAAAGCCCTTAACGCTGCCCAATACCCCTTCTTTTTCCAAGAATTTTTA--------------------------------
>Saxifraga_cespitosa_subsp_monticola_LN812620_LT971073
------------------------AATTAAATTGAGCCTTGGTATGGAAACCTACTAAGTGATAACTTTCAAATTCAGGGAAACCCTGGAATAAAAAATGGGCAATCCTGAGCCAAATCCTGTTTT-AAGAAAGCAAAA---------------CACAAGGGTTCA-----GAAAAAGAAAAAAAAAA----------GGATAGGTGCAGAGACTCAATGGAAGCTATTCTAAC----------AAAGGGAGTT------GACTGTGATGCGGTGGTAAAA------GAATCC---TTCCATC------GAAACTTCA-----GAAAGGCTGAA------GGCTAAACT-----TTTATACATATTATT------------TATTATGTATACGTACTGAAA-----------------------------TATTATA-TAAAAA--------------------TAAAA-TGATAAATTTAATATTAATTAATATTAATGACGACTCAAGTCTTTTTTTT------------CAACG----------AAAAAATTGTTGTAAATCGATTATAA-----------GTT-----GAAGAAAG-----AATTGAATA------TTCA-------------TTGATAAA------------------------------------TCCTTTGAAGAGC-TGA--------TTAATCAGACAA----GAATAAAGATAGAGTCCCATT---------CTACATGTCAATGCTGACAGCAATGAAATTTATAGTAAGAGGAAAATCCGTCGACTTTAGAAATCGTGAGGGTTCAAGTCCCTCTATCCCCCTCAAA-----------AAGGG--CCAGTTTG----------ACTCCTTAAA-----------CTATTT------------AGTTG-------ATCTGATCCTATACT-TACTTCGATGTTTTTTTT----------------------------------------------------------------------------------------------------------------------------------------------------------------------------------------------------------------------------------------------------------------------GCAAGAATCCTAGTCCAT---------------------------CATACTA----------------AAACTTAC-----AAAGTTTTTTTT----------CTTT-----------AC-ATACAAAAAA------TG-CAAGGCCTAAAGAAA----ACCTTGCCATTTTTTCTAATTGACATAGAACCAAGTCATCTCGTAA----TCTAGTAAAATGAGAATGATAAGTCGGG---AATAGTCGGG----------ATAGCTC---------------------------------------------------------------AGCAGCGTGTCTACCGATTTCACCATAGCGGCTTGCTCAAAATTATAAT------AACCTATTCATACTCAATCGTCGAGATTGAAGTAGTCAATT--------------CATATCATATT-TAGG-AAAGATAGAAATTT-------TGG---------ACTACAAA------GTCATTTAAATACATG------------TTCACTAAT------AGAATATATTTATCTGGTTTTAAAATATCAATTATA-----TTTAACTTA-----------------AAAAAATAATAAACTTT-----CACATAGTTTATCC---TCTGTTGAAA----TAAGACTTGT------TGTAATTAGAGTGTTCTATCCCTAGA----TCCTAGATAG---------------AAGGA-AGCAC--------------------------------------------------TATCTAGGGATAGAAC------------------------------------------------------AAAACAAAG----------CCCC------------TTTTTTCTTTTCAAAGGAAAGTTAAGAA------TTCTTATTTAAATACCCT------------------------------------AAAAGCAAAGAAAG----------------------------------TTCTGTTGATCAGTTCAAAAC----ATTAGGCTGTGAAT------------------------------------TATATTTATATAATA-TAATAATATAAAAAAA----TAATTCCGT-TTCGAT-TAAGTTC-CT------ATTCCGATT------------------------------------------ATTCCAATGTT-TTATTA------TTTATTTGTTGGCACAAAAAAACTTTTAGAATTCCCGGTCGAAAGAGATTTCGATAATGAAAAAGCCCTTAACGCTGCCCAATACCCCTTCTTTTTCCAAGAATTTTT---------------------------------
>Saxifraga_cf_hirculoides_LN812725_LT971075
---------------TACGGACTTAATTAAATTGAGCCTTGGTATGGAAACCTACTAAGTGATAACTTTCAAATTCAGGGAAACCCTGGAATTAAAAATGGGCAATCCTGAGCCAAATCCTGTTTT-AAGAAAACAAAA---------------CACAAGGGTTCC-----GAAAGAGAGAATAAAAAA---------GGATAGGTGCAGAGACTCAATGGAAGCTATTCTAAC----------AAAGGGAGTT------GACTGCGATGCGGTGGTAAAA------GAATCC---TTCCATC------GAAACTTCA-----GAAAGGCTAAA------GGCTAAACT-----TTTATACGTATTATT-------------ATTATGTATACGTACTTAAA-----------------------------TACTAAA-AAAAAAAAAAAAA-------------GAAAA-TTA---------------------TTAATGACGACTCAAGTCTTTTTTTT------------CAACT---------AAAAAAATTGTTGTAAATCGATTACAA-----------GTT-----GAAGAAAG-----AATTGAATA------TTCA-------------TTGATAAAA---------CCATTCACGTCA--TAGTCTGATAAATCCTTTGAAGAGC-TGATTAATC-ATTAATCAGACAAGAAAGAATAAAGATAGAGTCCCATT---------CTACATGTCAATGCTGACAGCAATGAAATTTATAGTAAGAGGAAAATCCGTCGACTTTATAAATCGTGAGGGTTCAAGTCCCTCTATCCCCCCCAAA-----------AAGGG--CCCGTTTG----------ACTCCTTAAA-----------CTATTT------------ATCTG-------ATCTGATCCTAT-----ACTTCAATTAA----------------------------------------------------------------------------------------------------------------------------------------------------------------------------------------------------------------------------------------------------------------------------------------------------------------------------------------------------------------GGTTTTTTT----------CTTT-----------AG-ATACAAGAAA------TT-TAAGGCCTGGATAAG----ACTTTGCAATTTTTTGTAATTGACATAGACCCAAGTCATCTCGTAA----TCTAGTAAAATGAGAATGATAAGTCGGG---AATAGTCGGG----------ATAGCTC---------------------------------------------------------------AGCAGCGTGTCTACCGATTTCACCATAGCGGCTTGCTCAAAATTATAAT------AACCTATTCATACTCAATCGTCGAGATTGAAGTAGTCAATT-------------------CATATT-TAGG-AATGATTAAAATTTTAAATTTAGG---------AATACAAC------GTCATTTAAATATGTG------------TTCACTAAT------AGAGTATATTTATCTTATTTTAGAATGTCAGTTATA-----TTTAACTTA-----------------ATAAAATAATAAGCTTA-----CGCACAGTTTATCC---TCTGTGGGAA----TAAGAC----------------TTTTTTGTTCTATCCCTAGA-----ACTATCTAG----------------------------------------------------------------------------GATCTAGGGATAGAACAAAAAA----------------------------------------------------------------------------------------------------------------------------------------------------------------------------------------------------------------------------------------------------------------------------------------------------------------------------------------------------GTC-AT-TCAGTTC-TT------ATTCCGATT------------------------------------------ATTCCAATGTT-TGATTA------TTTATTTGTCGGCACAAAAAAACTTTTTGAATTCCCGGTCAAAAGAGATTTCGATAATGAAAAAGCTTTTGACGCTGCCCAATATCCCTTCTTTTTCCAAGAATTTTTACGA-----------------------------
>Saxifraga_charadzeae_LN812621_LT971076
----------------------------------------------------TACTAAGTGATAACTTTCAAATTCAGGGAAACCCTGGAATTAAAAATGGGCAATCCTGAGCCAAATCCTGTTTT-AAGAAAGCAAAA---------------CACAAGGGTTCA-----GAAAAAGCGAATAAAAAAA--------GGATAGGTGCAGAGACTCAATGGAAGCTATTCTAACAAATCTAACTAAAGGGAGTT------GACTGCGATGCGGTGGTAAAA------GAATCC---TTCCATC------GAAACTTCA-----GAAAGGCTGAA------GGCTAAACT-----TTTATACATATTATT----------------ATGTATACGTAATGAAA-----------------------------TATTATA-TAAAAA--------------------TAAAA-TGA---------------TTAATATTAATGACGACTCAAGTCTTTTTTTTTTT---------CAACG----------AAAAAATTGTTGTAAATCGATTACAA-----------GTT-----GAAGAAAG-----AATTGAATA------TTCA-------------TTGATAAAA---------CCATTCACGCTA--TAGTCTGATAAATCCTTTGAAGAGC-TGA--------TTAATCAGACAA----GAATAAAGATAGAGTCCCATT---------CTACATGTCAATACCGACAGCAATAAAATTTATAGTAAGAGGAAAATCCGTCGACTTTAGAAATCGTGAGGGTTCAAGTCCCTCTATCCCCCTCAA------------AAGGG--CCCGTTTG----------ACTCCTTAAA-----------CTATTT------------ATCTG-------ATCTGATCCTAT-----ACTTCGATTTTCGTTTT--AGTTAGCGTTTC----TAAAGTCGTTATGTTTCTCATTCACTCT-------------TTCACAAAAGGATCCGAGC-----AAAAATGTTGTT----------CTTTTCTTTTAGGA----CAAT-------------------ATGATACATATACAAA----------------------------------------------------TGAACATCTTT------AAATAAGGAATCCCCCCTTTTTTTTTTT---TTAAGAATCATAGTCCAT---------------------------CATACTG----------------AAACTTAC-----AAAGGTTTTTTG----------CTTT-----------AC-ATACAAGAAA------TT-CAAGGCCTGGATAAG----ACTTTGCAATTTTTTGTAATTGACATAGACCCAAGTCATCTCGTAA----TCTAGTAAAATGAGAATGATAAGTCGGG---AATAGTCGGG-------------------------------------------------------------------TCTGCTTCCCTAGAGCAGCGTGTCTACCGATTTCACCATAGCGGCTTGCTCAAAATTATAAT------AACCTATTCATACTCAATCGTCGAGATTGAAGTAGTCAATTCATAT---------CATATCATATT-TAGG-AAAGATGAAAATTT-------TGG---------ACTACAAA------GTCGTTTAAATACGTG------------TTCACTAAT------AGAATATATTTATCTGGTTTTAGAATATCAATTATA-----TTTAACTTA-----------------ATAAAATAATAAGCGTT-----CGCATAGTTTATCC---TCTGTTGGAA----TAAGACTTGT------TGTAATTAGAGTGTTCTATCCCTAGA-----------TAG---------------AAGGA-AGCAC--------------------------------------------------TATCTAGGGATAGAACAAAAA---------AAGTCCTTTCTCC---------------TTTTTTTTTAACAAAACAAAG----------CCCC------------TTTTTTC----------AAAGTTAAGAA------TTCTTATTTAACTACCCT------------------------------------AAAAGCAAAGAAAG----------------------------------TTCTGTTGATCAGTTCAAAAC----ATTAGCTTGTGAAT------------------------------------TATATATATATAATA-GAATAATATAAAAAAA---GTAATTCAGT-TTCGAT-TCAGTTC-CT------TTTCCGATT------------------------------------------ATTCCAATGTT-TGATTA------TTTATTTGTTGGTACAAAAAAACTTTTAGAATTCCCGGTCGAAAGAGATTTCGATAATGAAAAAGCCCTTAACGCTGCCCAATATCCCTTCTTTTTCCAAGAATTTTTACGA-----------------------------
>Saxifraga_cherlerioides_var_cherlerioides_LN812623_NA
---------------TACGGACTTAATTAAATTGAGCCTTGGTATGGAAACCTACTAAGTGATAACTTTCAAATTCAGGGAAACCCTGGAATTAAAAATGGGCAATCCTGAGCCAAATCCTGTTTT-AAGAAACCAAAC---------------CACAAGGGTTCA-----GAAAGAAAAAAAAA-------------GGATAGGTGCAGAGACTCAATGGAAGCTATTCTAACAA-TCTAAC-AAAGGGAGTT------GACTGCGATGCGGTGGTAAAA------GAATCC---TTCCATC------GAAACTTCA-----GAAAGGCTGAA------GGATAAACT-----TTTATACATATTATT----------------ATGTATACGTACTGAAA-----------------------------TACTATA-TCAAAA--------------------TCAAA-TGA---------------------TTAATGACGACTCAAGTCTTTATTTTTTTTTTTTTTTTCAACG---------AAAAAAATTGTTGTAAATCGATTACAA-----------GTT-----GAAGAAAG-----AATTGAATC------TTCA-------------TTGATAAAA---------CCATTCACGCCA--TAGTCTGATAAATCCTTTGAAGAAC-TGATTAATTGATTAATCAGACAA----GAATAAAGATAGAGTCCCATT---------CTACATGTCAATGCCGACAGCAATGAAATTTATAGTAAGAGGAAAATCCGTCGACTTTAGAAATCGTGAGGGTTCAAGTCCCTCTATCCCCCCAAA------------AAGGG--CCCGTTTG----------ACTCCTTAAA-----------CTATTTCTTAAACTATTTATCTG-------ATCTGATTCTAT-----ACTTCGATTTT--------AGTTAGCGTTTC----AAAAGTCGTTATGTTTCTCATTCACTCT-------------TTCACAAAAGGATCCGAGC-----AAAAATTTTGTT----------CTTTT-----AGGA----CAAT-------------------ATGCTACATATACAAA----------------------------------------------------TGAACATCTTT------AAATAAGGAATTCC-TTTT------------AAAAGAATCATAGTCCAT---------------------------CATACTG----------------AAACTTAC-----AAAGGTTTTTTT----------CTTT-----------AG-ATACAAGAAA------TT-CAAAGCCTGGATAAG----ACTTTGCAATTTTTTGTCATTGACATAGACCCAAGTCATCTCGTAA----TCTAGTAAAATGAGAATGATAAGTCGGG---AATAGTCGGG----------ATAGCTC--------------------------------------------------------------GAGCAGCGTGTCTACCGATTTCACCATAGCGGCTTACTCCAAATTATAAT------AACCTATTTATACTCAATCGTCGAGATTGAAGTAGTCAATT-------------------CATGTT-TAGG-AAAGATGAAAATTT-------AGG---------AATACAAA------GTCGTTTAAATATGTG------------TTCACTAATACAAATAGAGTATATTTATCTGTTTTTAGAATTTCAGTTATA-----TTTAGCTTA------------AATAAAATAAATAATAAGCTTT-----CGCATAGTTTATCC---TCTGTTGTAA----TAAGACTTGT------TGTAACTAGAGTGTTCTATCCCTAGA----TCCTAGATAGTTCTT-CCTTC---------------TATCTAG-------------------------------------------GATCTAGGGATAGAACAAAAAA----TAAAATGTCCTTTCTCC----TT--------TTTTTATTTTAACAGAACAAAG-AGAACAAAGTCCC------------TTTTTTC----------AAAGTTAAGAA------TTCTTATTTAAATACCCT------------------ATCTTATTTAAATACCCTAAAAGCAAAAAAAG-----------------TTCTATTTCTTTCTATTTGCTATTGATCAATTCAAAAC----ATTAGGCTGTGAATTATATAAATTATATATAAT------ATATATAATATTATAAATATATAATA-TTATAATATACCAAAAAA-GGAATTAAGT-TTCGAT-TCAGTTT-CG------ATTCCGATT------------------------------------------ATTCCAATGTT-TGATTA------TTTATTTGTCGGCACAAAAAAACTTTTAGAATTTCCGGTCGAAAGAGATTTCGATAATGAAAAAGCTTTTAACGCTGCCCAATATCCCTTCTTTTTCCAAGAATTTTTACGA-----------------------------
>Saxifraga_cherlerioides_var_rebunshirensis_LN812622_LT971077
---------------------------------------------------CTACTAAGTGATAACTTTCAAATTCAGGGAAACCCTGGAATTAAAAATGGGCAATCCTGAGCCAAATCCTGTTTT-AAGAAAACAAAA---------------CACAAGGGTTCA-----GAAAGAAAAAAAAA-------------GGATAGGTGCAGAGACTCAATGGAAGCTATTCTAAC----------AAAGGGAGTT------GACTGCTATGCGGTGGTAAAA------GAATCC---TTCCATC------GAAACTTCA-----GAAAGGCTGAA------GGATAAACT-----TTTATACATATTATT----------------ATGTATACGTACTGAAA-----------------------------TACTATA-TCAAAA--------------------TCAAA-TGA---------------------TTAATGACGACTCAAGTCTTTATTTTTTTTTTTT----CAACG---------AAAAAAATTGTTGTAAATCGATTACAA-----------GTT-----GAAGAAAG-----AATTGAATC------TTCA-------------TTGATAAAATTAATAAAGCCATTCACGCCA--TAGTATGATAAATCCTTTGAAGAAC-TGATTAACTGATTAATCAGACAA----GAATAAAGATAGAGTCCCATT---------CTACATGTCAATGCCGACAGCAATGAAATTTATAGTAAGAGGAAAATCCGTCGACTTTAGAAATCGTGAGGGTTCAAGTCCCTCTATCCCCCCAAA------------AAGGG--CCCGTTTG----------ACTCCTTAAA-----------CTATTTCTTAAACTATTTATCTG-------ATCTGATTCTAT-----ACTTCGATTTT--------AGTTAGCGTTTC----AAAAGTCGTTATGTTTCTCATTCACTCT-------------TTCACAAAAGGATCCGAGC-----AAAAATTTTGTT----------CTTTT-----AGGA----CAAT-------------------ATGCTACATATACAAA----------------------------------------------------TGAACATCTTT------AAATAAGGAATTCC-TTTT------------GAAAGAATCATAGTCCAT---------------------------CATACTG----------------AAACTTAC-----AAAGGTTTTTTT----------CTTT-----------AG-ATACAAGAAA------TT-CAAAGCCTGGATAAG----ACTTTGCAATTTTTTGTCATTGACATAGACCCAAGTCATCTCGTAA----TCTAGTAAAATGAGAATGATAAGTCGGG---AATAGTCGGG----------------------------------------------------------------------------------------------------------------------------------------------------------------------------------------------------------------------------------------------------------------------------------------------------------------------------------------------------------------------------------------------------------------------------------------------------------------------------------------------------------------------------------------------------------------------------------------------------------------------------------------------------------------------------------------------------------------------------------------------------------------------------------------------------------------------------------------------------------------------------------------------------------------------------------------------------------------------------------------------------------------------------------------------------------------------------------------------------------------------------------------------------------------------------------------------
>Saxifraga_chrysantha_LN812624_LT971078
------------------------------------------------AACCTACTAAGTGATAACTTTCAAATTCAGGGAAACCCTGGAATTAAAAATGGGCAATCCTGAGCCAAATCCTGTTTT-AAGAAAACAAAA---------------CACAAGGGTTCA-----GAAAGAGAGAATAAAAAA---------GGATAGGTGCAGAGACTCAATGGAAGCTATTCTAAC----------AAAGGGAGTT------GAATGCGATGCGGTGGTAAAA------GAATCC---TTCCATC------GAAACTTCA-----GAAAGGCTGAA------GGCTAAACT-----TTTATACGTATTATT-------------ATTATGTATACGTACTGAAA-----------------------------TACTATA-TAAAAAA-------------------TCAAA-TTA---------------------TTAATGACGACTCAAGTCTTTTTTTTTTTT--------CACCT---------AAAAAAATTGTTGTAAATCGATTACAA-----------GTT-----GAAGAAAG-----AATTGAATA------TTCA-------------TTGATAAAA---------CCATTCACGTCA--TAGTC-------CCCTTTGAAGAGC-TGA--------TTAATCAGACAAGAAAGAATAAAGATAGAGTCCCATT---------CTACATGTCAATGCTGACAGCAATGAAATTTATAGTAAGAGGAAAATCCGTCGACTTTATAAATCGTGAGGGTTCAAGTCCCTCTATCCCCCCCAA------------AAGGG--CCCGTTTG----------ACTCCTGAAA-----------CTATTT------------ATCTG-------ATCTGATCCTAT-----ACTTCAATTAA----------------------------------------------------------------------------------------------------------------------------------------------------------------------------------------------------------------------------------------------------------------------------------------------------------------------------------------------------------------GGTTTTTTT----------CTTT-----------AG-ATACAAGAAA------TT-TAAGGCCTGGATAAG----ACTTTGCAATTTTTTGTAATTGACATAGACCCAAGTCATCTTGTAA----TCTAGTAAAATTAGAATGATAAGTCGGG---AATAGTCGGG----------ATAG------------------------------------------------------CTGCTTCCTAAGAGCAGCGTGTCTACCAATTTCACCATAGCGGCTTGCTCAAAATTATAAT------AACCTATTCATACTCAATCGTCGAGATTGAAGTAGTCAATT-------------------CGTATT-TAGG-AACGATTAAAATTT-------AGG---------AATACAAC------GTCATTTAAATACGT----------------------------AGAGTATATTTATCTGGTTTTAGAATGTCAGTTATA-----TTTAACTTA-----------------ATAAAATAATAAACTTC-----CGCATAGTTTATCC---TCTGTGGGAA----TAATAC----------------TTTTTTGTTCTATCCCTAGA----TCCTAGATAGTTATT-CCTTC---------------TATCTAG-------------------------------------------GATCTAGGGATAGAACAAAAAA-----------------------------------------------------------------------------------------------------------------------------------------------------------------------------------------------------------------------------------------------------------------------------------------------------------------------------------------GTCATTCAGT-TTCGAT-TCAGTTC-TT------ATTCCGATT------------------------------------------ATTCCAATGTT-TGATTA------TTTATTTGTCGGCACAAAAAAACTTTTGGAATTACCGGTCGAAAGAGATTTCGATAATGAAAAAGCTTTTAACGCTGCCCAATATCCCTTCTTTTTC--------------------------------------------
>Saxifraga_cochlearis_LN812625_LT971079
--------------------------------------------TGGAAACCTACTAAGTGATAACTTTCAAATTCAGGGAAACCCTGGAATTAAAAATGGGCAATCCTGAGCCAAATCCTGTTTT-AAGAAAGCAAAA---------------CACAAGGGTTCA-----GAAAAAGTAAAAAAAAAAAAA------GGATAGGTGCAGAGACTCAATGGAAGCTATTCTAAC----------AAGGGGGGTT------GACTGCGATGCGGTGGTAAAA------GAATCC---TTCCATC------GAAACTTCA-----GAAAGGCTGAA------GGCTAAACT-----TTTATACATATTATT----------------ATGTATACGTACTGAAA-----------------------------TATTATA-TAAAAA--------------------TCAAA-TGA---------------TTAATATTAATGACGACTCAAGTCTTTTTTTTT-----------CAACG----------AAAAAATTGTTGTAAATCGATTACAA-----------GTT-----GAAGAAAG-----AATTGAATA------TTCA-------------TTGATAAAA---------CCATGCACGCTA--TAGTCTGATAAATCCTTTGAAGAGC-TGA--------TTAATCAGACAA----GAATAAAGATAGAGTCCCATT---------CTACATGTCAATGCCGACAGCAATGAAATTTATAGTAAGAGGAAAATCCGTCGACTTTAGAAATCGTGAGGGTTCAAGTCCCTCTATCCCCCTCAAA-----------AAGGG--CCCGTTTG----------ACTCCTTAAA-----------CTATTT------------ATCTG-------ATCTGATCCTAT-----ACTTCGATTTTCGTTTT--AGTTAGCGTTTC----TAAAGTCGTTATGTTTCTCATTCACTCT-------------TTCACAAAAGGATCCGAGC-----AAAAATTTTGTT----------CTTTT-----AGGA----CAAT-------------------ATGATACATATACAAA----------------------------------------------------TGAACATCTTT------AAATAAGGAATCCCTTTTTTTTTTTTT----GAAAGAATCATAGTCCAT---------------------------CATACTG----------------AAACTTAC-----AAAGGTTTTTTT----------CTTT-----------AC-ATACAAGAAA------TT-CAAGGCCGGGATAAG----ACTTTGCAATTTTTTGTAATTGACATAGACCCAAGTCATCTCGTAA----TCTAGTAAAATGAGAATGATAAGTCGAG---AATAGTCGGG----------ATAGCTC-------------------------------------------------------------AGAGCAGCGTGTCTACCGATTTCACCATAGCGGCTTGCTCAAAATTATAAT------AACCTATTCATACTCAATCGTCGAGATTGAAGTAGTCAATT--------------CATATCATATT-TAGG-AAAGATTAAATTTG-------TGG---------ATTACAAA------GTAGTTTAAATACGTG------------TTCACTAATA-GAA-AGAATACGTTTATCTGGTTTTAGAATATCAATTATA-----TTTAACTTA-----------------ATAAAATAATAAGCTTT-----CGCATAGTTTATCC---TCTGTTGGAA----TAAGACTTGT------TGTAATTAGAGTGTTCTATCCCTAGA----TCCTAGATAGTTCTT-CCTTC---------------TATCTAG-------------------------------------------GATCTAGGGATAGAACAAAAAA----GAAAAAGTCCTTTCTCC----------------TTTTTTGTAACAAAACAAAG----------TCCC------------TTTTTTC----------AAAGTTAAGAA------TTCTTATTTAACTACCCT-------------------------------ACCCTAAAAGCAAAGAAAG----------------------------------TTCTGTTGATCAGTTCAAAAC----ATTAGGCTGTGAAT-------------------------------------TATATAATAGAATAAGAATAATATAAAAAAA---GTAATTCAGT-TTCGAT-TCAGTTC-CT------ATTCCGATT------------------------------------------ATTCTAATATTCCTATTA------TTTATTTGTTGGCACAAAAAAACTTTTAGAATTCCCGGTCGAAAGAGATTTCGATAATGACAAAGCTCTTAACGCTGCCCAATATCCCTTCTTTTTCCAAGAATTTTTAC-------------------------------
>Saxifraga_colchica_LN812626_NA
----------------------------------------------------------GTGATAACTTTCAAATTCAGGGAAACCCTGGAATTAAAAATGGGCAATCCTGAGCCAAATCCTGTTTT-AAGAAAGCAAAA---------------CACAAGGGTTCA-----GAAAAAGCGAATAAAAAAA--------GGATAGGTGCAGAGACTCAATGGAAGCTATTCTAACAAATCTAACTAAAGGGAGTT------GACTGCGATGCGGTGGTAAAA------GAATCC---TTCCATC------GAAACTTCA-----GAAAGGCTGAA------GGCTAAACT-----TTTATACATATTATT----------------ATGTATACGTAATGAAA-----------------------------TATTATA-TAAAAA--------------------TAAAA-TGA---------------TTAATATTAATGACGACTCAAGTCTTTTTTTTTTTT--------CAACG----------AAAAAATTGTTGTAAATCGATTACAA-----------GTT-----GAAGAAAG-----AATTGAATA------TTCA-------------TT--------------------------------------TAAATCCTTTGAAGAGC-TGA--------TTAATCAGACAA----GAATAAAGATAGAGTCCCATT---------CTACATGTCAATACCGACAGCAATAAAATTTATAGTAAGAGGAAAATCCGTCGACTTTAGAAATCGTGAGGGTTCAAGTCCCTCTATCCCCCTCAA------------AAGGG--CCCGTTTG----------ATTCCTTAAA-----------CTATTT------------ATCTG-------ATCTGATCCTAT-----ATTTCGATTTTCGTTTT--AGTTAGCGTTTC----TAAAGTCGTTATGTTTCTCATTCACTCT-------------TTCACAAAAGGATCCGAGC-----AAAAATGTTGTT----------CTTTTCTTTTAGGA----CAAT-------------------ATGATACATATACAAA----------------------------------------------------TGAACATCTTT------AAATAAGGAATCCCCCTTTTTTTTTTTT---GAAAGAATCATAGTCCAT---------------------------CATACTG----------------AAACTTAC-----AAAGGTTTTTTG----------CTTT-----------AC-ATACAAGAAA------TT-CAAGGCCTGGATAAG----ACTTTGCAATTTTTTGTAATTGACATAGACCCAAGTCATCTCGTAA----TCTAGTAAAATGAGAATGATAAGTCGGG---AATAGTCGGG----------A-----------------------------------------------------------------------------------------------------------------------------------------------------------------------------------------------------------------------------------------------------------------------------------------------------------------------------------------------------------------------------------------------------------------------------------------------------------------------------------------------------------------------------------------------------------------------------------------------------------------------------------------------------------------------------------------------------------------------------------------------------------------------------------------------------------------------------------------------------------------------------------------------------------------------------------------------------------------------------------------------------------------------------------------------------------------------------------------------------------------------------------------------------------------------------------
>Saxifraga_columnaris_LN812627_LT971080
-------------------------------------------------ACCTACTAAGTGATAACTTTCAAATTCAGGGAAACCCTGGAATTAAAAATGGGCAATCCTGAGCCAAATCCTGTTTT-AAGAAAGCAAAA---------------CACAAGGGTTCA-----GAAAAAGCGAATAAAAAAA--------GGATAGGTGCAGAGACTCAATGGAAGCTATTCTAAC----------AAAGGGAGTT------GACTGCGATGCGGTGGTAAAA------GAATCC---TTCCATC------GAAACTTCA-----GAAAGGCTGAA------GGCTAAACT-----TTTATACATATTATT----------------ATGTATACGTACTGAAA-----------------------------TATTATA-TAAAAA--------------------TCAAA-TGA---------------TTAATATTAATGACGACTCAAGTCTTTTTTTTT-----------CAACG----------AAAAAATTGTTGTAAATCGATTACAA-----------GTT-----GAAGAAAG-----AATTGAATA------TTCA-------------TTGATAAAA---------CCATTCACGCTA--TAGTCTGATAAATCCTTTGAAGAGC-TGA--------TTAATCAGACAA----GAATAAAGATAGAGTCCCATT---------CTACATGTCAATACCGACAGCAATAAAATTTATAGTAAGAGGAAAATCCGTCGACTTTAGAAATCGTGAGGGTTCAAGTCCCTCTATCCCCCTCAA------------AAGGG--CCCGTTTG----------ACTCCTTAAA-----------CTATTT------------ATCTG-------ATCTGATCCTAT-----ACTTCGATTTTCGTTTT--AGTTAGCGTTTC----TAAAGTCGTTATGTTTCTCATTCACTCT-------------TTCACAAAAGGATCCGAGC-----AAAAATGTTGTT----------CTTTTCTTTTAGGA----CAAT-------------------ATGATACATATACAAA----------------------------------------------------TGAACATCTTT------AAATAAGGAATCCCCCCTTTTTTTTTT----GAAAGAATCATAGTCCAT---------------------------CATACTG----------------AAACTTAC-----AAAGGTTTTTTG----------CTTT-----------AC-ATACAAGAAA------TT-CAAGGCCTGGATAAG----ACTTTGCAATTTTTTGTAATTGACATAGACCCAAGTCATCTCGTAA----TCTAGTAAAATGAGAATGATAAGTCGGG---AATAGTCGGG----------ATAGCT---------------------------------------------------TCTGCTTCCCTAGAGCAGCGTGTCTACCGATTTCACCATAGCGGCTTGCTCAAAATTATAAT------AACCTATTCATACTCAATCGTCGAGATTGAAGTAGTCAATT--------------CATATCATATT-TAGG-AAAGATGAAAATTT-------TGG---------ACTACAAA------GTCGTTTAAATACGTG------------TTCACTAAT------AGAATATATTTATCTGGTTTTAGAATATCAATTATA-----TTTAACTTA-----------------ATAAAATAATAAGCTTT-----CGCATAGTTTATCC---TCTGTTGGAA----TAAGACTTGT------TGTAATTAGAGTGTTCTATCCCTAGA-----------TAG---------------AAGGA-AGCAC--------------------------------------------------TATCTAGGGATAAAACAAAAAA-----TAAAAGTCCTTTCTCC----------------TTTTTTTTAACAAAACAAAG----------CCCC-------------TTTTTC----------AAAGTTAAGAA------TTCTTATTTAACTACCCT------------------------------------AAAAGCAAAGAAAG---------------------------------TTTCTGTTGATCAGTTCAAAAC----ATTAGGTTGTGAAT------------------------------------TATATATATATAATA-GAATAATATAAAAAAA---GTAATTCAGT-TTCGAT-TCAGTTC-CT------ATTCCGATT------------------------------------------ATTCCAATGTT-TGATTA------TTTATTTGTTGGTACAAAAAAACTTTTAGAATTCCCGGTCGAAAGAGATTTCGATAATGAAAAAGCCCTTAACGCTGCCCAATATCCCTTCTTTTTCCAAGAATTTTTA--------------------------------
>Saxifraga_conifera_(2)_LN812628_NA
----------------------------------------------------------------------------------------------------------------------------------------------------------------------------------------------------------------------------------------------------------------------------------------------------------------------------------------------------------------------------------------------------------------------------------------------------------------------------------------------------------------------------------------------------------------------------------------------------------------------------------------------------------------------------------------------------------------------------------------------------------------------------------------------------------------------------------------------------------TCAAGTCCCTCTATCCCCCTCAAA-----------AAGGG--CCCGTTTG----------ACTCCTTAAA-----------CTATTT------------AGTTG-------ATCTGA-----------------------------------------------------------------------------------------------------------------------------------------------------------------------------------------------------------------------------------------------------------------------------------------------------------------------------------------------CATACTG----------------AAACTTAC-----AAAGTTTTTTTT----------CTTT-----------AC-ATACAAAAAA------TG-CAAGGCCTGAAGAAA----ACCTTGCCATTTTTTCTAATTGACATAGAACCAAGTCATCTCGTAA----TCTAGTAAAATGAGAATGATAAGTCGGG---AATAGTCGGG----------ATAGCTCAGTTGGTAGAGCAGAGGACTGAAAATCCTCGTGTCACMA-GTTCAAA------------------------------------------------------------------------------------------------------------------------------------------------------------------------------------------------------------------------------------------------------------------------------------------------------------------------------------------------------------------------------------------------------------------------------------------------------------------------------------------------------------------------------------------------------------------------------------------------------------------------------------------------------------------------------------------------------------------------------------------------------------------------------------------------------------------------------------------------------------------------------------------------------------------------------------------------------------------------------------------------------------------------------------------------------------------------------------------------------------------------------
>Saxifraga_consanguinea_LN812629_LT971081
---------------TACGGACTTAATTAAATTGAGCCTTGGTATGGAAACCTACTAAGTGATAACTTTCAAATTCAGGGAAACCCTGGAATTAAAAATGGGCAATCCTGAGCCAAATCCTATTTT-AAGAAAACAAAA---------------CACAAGGGTTCA-----GAAAGAGAGAATAAAAAA---------GGATAGGTGCAGAGACTCAATGGAAGCTATTCTAAC----------AAAGGGAGTT------GACTGCGATGCGGTGGTAAAA------GAATCC---GTCCATC------GAAACTTCA-----GAAAGGCTGAA------GGCTAAACT-----TTTATACGTATTATT-------------ATTATGTATACGTACTGAAA-----------------------------TACTATA-AAAAAAAAA-----------------TCAAA-TTA---------------------TTAATGACGACTCAAGTCTTTTTTTTTT----------CAACT---------AAAAAAATTGTTGTAAATCGATTACAA-----------GTT-----GAAGAAAG-----AATTGAATA------TTCA-------------TTGATAAAA---------CCATTCACGTCA--TAGTCTGATAAATCCTTTGAAGAGC-TGA--------TTAATCAAACAA----GAATAAAGATAGAGTCCCATT---------CTACATGTCAATGCTGACAGCAATGAAATTTATAGTAAGAGGAAAATCCGTCGACTTTATAAATCGTGAGGGTTCAAGTCCCTCTATCCCCCCAAA------------AAGGG--CCCGTTTG----------ACTCCTTAAA-----------CTATTT------------ATCTG-------ATCTGATCCTAT-----ACTTCAATTAA----------------------------------------------------------------------------------------------------------------------------------------------------------------------------------------------------------------------------------------------------------------------------------------------------------------------------------------------------------------GGTTTTTTT----------CTTT-----------AG-ATACAAGAAA------TT-TAAGGCCTGGATAAG----ACTTTGCAATTTTTTGTAATTGACATAGACCCAAGTCATCTCGTAA----TCTAGTAAAATGAGAATGATAAGTCGGG---AATAGTCGGG-----------------------------------------------------------------------------AAGAGCAGCGTGTCTACCGATTTCACCATAGCGGCTTGCTCAAAATTATAAT------AACCTATTCATACTCAATCGTCGAGATTGAAGTAGTCAATT-------------------CATATT-TAGG-AAAGATTAAAATTT-------AGG---------AATACAAC------GTCATTTAAATACGTG------------TTCACTAAT------AGAGTATATTTATCTGGTTTTAGAATGTCAGTTATA-----TTTAACTTT-----------AACTTAATAAAATAATAAGCTTC-----TGCATAGTTTATCC---TCTGTGGGAA----TAAGAC----------------TTTTTTGTTCTATCCCTAGA----TCCTAGATAGTTCTT-CCTTC---------------TATCTAG-------------------------------------------GATCTAGGGATAGAACAAAAAA-----------------------------------------------------------------------------------------------------------------------------------------------------------------------------------------------------------------------------------------------------------------------------------------------------------------------------------------GTCATTCAGT-TTCGAT-TCAGTTC-TT------ATTCCGAGT------------------------------------------ATTCCAATGTT-TGATTA------TTTATTTGTCGGCACAAAAAAACTTTTTGAATTTCCGGTCGAAAGAGATTTCGATAATGAAAAAGCTTTTAACGCTGCCCAATATCCCTTCTTTTTCCAAGAATTTTTACG------------------------------
>Saxifraga_continentalis_LN812630_LT971082
---------------TACGGACTTAATTAAATTGAGCCTTGGTATGGAAACCTACTAAGTGATAACTTTCAAATTCAGGGAAACCCTGGAATAAAAAATGGGCAATCCTGAGCCAAATCCTGTTTT-AAGAAAGCAAAA---------------CACAAGGGTTCA-----GAAAAAGAAAAAAAA------------GGATAGGTGCAGAGACTCAATGGAAGCTATTCTAAC----------AAAGGGAGTT------GACTGTGATGCGGTGGTAAAA------GAATCC---TTCCATC------GAAACTTCA-----GAAAGGCTGAA------GGCTAAACT-----TTTATACATATTATT------------TCTTATGTATACGTACTGAAA-----------------------------TATTATA-TAAAAA--------------------TAAAA-TGATAAATTTAATAGTAATTAATATTAATGACGACTCAAGTCTTTTTTTTTT----------CAACG----------AAAAAATTGTTGTAAATCGATTATAA-----------GTT-----GAAGAAAA-----AATTGACTA------TTCA-------------TTGATAAA------------------------------------TCCTTTGAAGAGC-TGA--------TTAATCAGACAA----GAATAAAGATAGAGTCCCATT---------CTACATGTCAATGCTGACAGCAATGAAATTTATAGTAAGAGGAAAATCCGTCGACTTTAGAAATCGTGAGGGTTCAAGTCCCTCTATCCCCCTCAAA-----------AAGGG--CCCGTTTG----------ACTCCTTAAA-----------CTATTT------------AGTTG-------ATCTGATCCTATACT-TACTTCGATGTTTTTTTT----------------------------------------------------------------------------------------------------------------------------------------------------------------------------------------------------------------------------------------------------------------------GCAAGAATCCTAGTCCAT---------------------------CATACTG----------------AAACTTAC-----AAAGTTTTTTTT----------CTTT-----------AC-ATACAAAAAA------CG-CAAGGCCTGAAGAAA----ACCTTGCCATTTTTTCTAATTGACATAGAACCAAGTCATCTCGTAA----TCTAGTAAAATGAGAATGATAAGTCGGG---AATAGTCGGG----------ATAG------------------------------------------------------------------AGCAGCGTGTCTACCGATTTCACCATAGCGGCTTGCTCAAAATTATAAT------AACCTATTCATACTCAATCGTCGAGATTGAAGTAGTCAATT--------------CATATCATATT-TAGG-AAAGATAGAAATTT-------TGG---------ACTACAAA------GTCATTTAAATACATG------------TTCACTAAT------AGAATATATTTATCTGGTTTTAAAAGATCAATTATA-----TTTAACTTA-----------------AAAAAATAATAAACTTT-----CATATAGTTTATCC---TCTGTTGAAA----TAAGACTTGT------TGTAATTAGAGTGTTCTATCCCTAGA-----------TAG---------------AAGGA-AGCAC--------------------------------------------------TATCTAGGGATAGAAC------------------------------------------------------AAAACAAAG----------CCCC------------TTTTTTCTTTTCAAAGGAAAGTTAAGAA------TTCTTATTTAAATACCCT------------------------------------AAAAGCAAAGAAAG----------------------------------TTCTGTTGATCAGTTCAAAAC----ATTAGGCTGTGAAT------------------------------------------TATATAATA-GAATAATATAAAAAAA----GAATTCCGT-TTCGAT-TAAGTTC-CT------ATTCCGATT------------------------------------------ATTCCAATGTT-TGATTA------TTTATTTGTTGGCACAAAAAAACTTTTTGAATTCCCGGTCGAAAGAGATTTCGATAATGAAAAAGCCCTTAACGCTGCCCAATACCCCTTCTTTTTCCAAGAATTTT----------------------------------
>Saxifraga_contraria_f_rubella_LN812631_LT971083
---------------TACGGACTTAATTAAATTGAGCCTTGGTATGGAAACCTACTAAGTGATAACTTTCAAATTCAGGGAAACCCTGGAATTAAAAATGGGCAATCCTGAGCCAAATCCTGTTTT-AAGAAAACAAAA---------------CACAAGGGTTCA-----GAAAGAGAGAATAAAAAA---------GGATAGGTGCAGAGACTCAATGGAAGCTATTCTAAC----------AAAGGGAGTT------GACTGCGATGCGGTGGTAAAA------GAATCC---TTCCATC------GAAACTTCA-----GAAAGGCTGAA------GGCTAAACT-----TTTATACGTATTATT-------------ATTATGTATACGTACTGAAA-----------------------------TACTATA-TAAAAA--------------------TAAAA-TTA---------------------TTAATGACGACTCAATTTT-------------------CAACT---------AAAAAAATTGTTGTAAATCGATTACAA-----------GTT-----GAAGAAAG-----AATTGAATA------TTCA-------------TTGATAAAA---------CCATTCACGTCA--TAGTCTGATAAATCCTTTGAAGAGC-TGA--------TTAATCAGACAAGAAAGAATAAAGATAGAGTCCCATT---------CTACATGTCAATGCTGACAGCAATGAAATTTATAGTAAGAGGAAAATCCGTCGACTTTATAAATCGTGAGGGTTCAAGTCCCTCTATCCCCCCCAA------------AAGGG--CCCGTTTG----------ACTCCTTAAA-----------CTATTT------------ATCTG-------ATCTTATCCTAT-----ACTTCAATTAA----------------------------------------------------------------------------------------------------------------------------------------------------------------------------------------------------------------------------------------------------------------------------------------------------------------------------------------------------------------GGTTTTTTT----------CTTT-----------AG-ATACAAGAAA------TT-TAAGGCCTGGATAAG----ACTTTGCAATTTTTTGTAATTGACATAGACCCAAGTCATCTTGTAA----TCTAGTAAAATGAGAATGATAAGTCGGG---AATAGTCGGG----------ATAGCTC---------------------------------------------------------------AGCAGCGTGTCTACCGATTTCACCATAGCGGCTTGTTCAAAATTATAAT------AACCTATTCATACTCAATCGTCGAGATTGCAGTAGTCAATT-------------------CATATT-TAGG-AACGATTAAAAT-----------------------TATAAC------GTTATGTAAATATGTG------------TTCACTAAT------AGAGTATATTTATCTGGTTTTAGAATGTCAGTTATA-----TTTAACGTA-----------------ATAAAATAATAAGCTTC-----CGCATAGTTTATCC---TCTGTGGGAA----GAAGAC--------------TTTTTTTTGTTCTATCCCTAGA----TCCTAGATAG---------------AAGGA-AGAACTATCTAG-------------------------------------------GATCTAGGGATAGAACAAAAAA-----------------------------------------------------------------------------------------------------------------------------------------------------------------------------------------------------------------------------------------------------------------------------------------------------------------------------------------GTCATTCAGT-TTCGAT-TCAGTTC-TT------ATTCCGATT------------------------------------------ATTCCAATGTT-TGATTA------GTTATTTGTCGGCACAAAAAAACTTTTGGAATTCCCGGTCGAAAGAGATTTCGATAATGAAAAAGCTTTTAACGCTGCCCAATATCCCTTCTTTTTCCAAGAATTTTTAC-------------------------------
>Saxifraga_coriifolia_LN812632_LT971084
---------------------------------------------GGAAACCTACTAAGTGATAACTTTCAAATTCAGGGAAACCCTGGAATTAAAAATGGGCAATCCTGAGCCAAATCCTGTTTT-AAGAAAGCAAAA---------------CACAAGAGTTCA-----GAAAAAGCGAATAAAAAAAAAAGAA--GGATAGGTGCAGAGACTCAATGGAAGCTATTCTAAC----------AAAGGGA-----------------TGCGGTGGTAAAA------GAATCC---TTCCATC------GAAACTTCA-----GAAAGGCTGAA------GGCTAAACT-----TTTATACATATTATT----------------ATGTATACGTACTGAAA-----------------------------TATTATA-TAAAAA--------------------GCAAA-TGA---------------TTAATATTAATGACGACTCAAGTCTTTTTTTTTTT---------CAACG----------AAAAAATTGTTGTAAATCGATTACAA-----------GTT-----GAAGAAAG-----AATTGCATA------TTCA-------------TTGATCAAA---------CCATTCACGCTA--TAGTCTGATAAATCCTTTGAAGAGC-TGA--------TTAATCAGACAA----GAATAAAGATAGAGTCCCATT---------CTACATGTCAATGCCGACAGCAATGAAATTTATAGTAAGAGGAAAATCCGTCGACTTTAGAAATCGTGAGGGTTCAAGTCCCTCTATCCCCCTCAAA-----------AAGGG--CCCGTTTG----------ACTCCTTAAA-----------GTATTT------------AGCTG-------ATCTGATCCTAT-----ACTTCGATTTTAGTTTT--AGTTAGCGTTTC----TAAAGTCGTTATGTTTCTCATTCACTCT-------------TTCACAAAAGGATCCAAGC-----AAAAATGGTGTT----------CTTTT-----AGGA----CAAT-------------------ATGATACATATACAAA----------------------------------------------------TGAACATCTTT------AAATAAGGAATCCCCCTTTTTTTT-------GAAAGAATCATAGTCCAT---------------------------CATACTG----------------AAACTTAC-----AAAGGTTTTTTT----------CTTT-----------AC-ATACAAGAAA------TT-CAAGGCCTGGAGAAG----ACTTTGCAATTTTTTGTAATTGACATAGACCCAAGTCATCTCGTAA----TCTAGTAAAATGAGAATGATAAGTCGGG---AATAGTCGGG----------ATAGCT----------------------------------------------------------------AGCAGCGTGTCTACCGATTTCACCATAGCGGCTTGCTCAAAATTATAAT------AACCTATTCATACTCAATCGTCGAGATTGAAGTAGTCAATT--------------CAGATCATATT-TAGG-AAAGATGCAAATTT-------TGG---------ACTACAAAGTCGTTGTCGTTTCAATACGTG------------TTCACTAAT------AGAATATATTTATCTGGTTTTAGAATATCAATTATA-----TTTAACTTA-----------------ATAAAATAATAAGCTTT-----CGCATAGTTTATCC---TCTGTTGGAA----TAAGACTTGT------TGTAATTAGAGTGTTCTATCCCTAGA----TCCTAGATAG---------------AAGGA-AGAACTATCTAG-------------------------------------------GATCTAGGGATAGAACAAAAAAG----AAAAAGTCCTTTCTCT--------------TTTTTTTTTTAACAAAACAAAG----------CCCC------------TTTTTTC----------AAAGTTAAGAA------TTCTTATTTAACTACCCT------------------------------------AAAAGCAAAGAAAG----------------------------------TTCTGTTGATCAGTTCAAAAC----ATTAGGCTGTGAAT------------------------------------------TATATAATA-GAATAATATTAAAAAA---GTCATTCAGT-TTCTAT-TCAGTTC-CT------ATTCCGATT------------------------------------------ATTCCAATGTT-TGATTA------TTTATTTGTTGGCACAAAAAAACTTTTAGAATTCCCGGTCGAAAGAGATTTCGATAATGAAAAAGCTCTTAACGCTGCCCAATATCCCTTCTTTTTCCAAGAATTTTTACGA-----------------------------
>Saxifraga_corsica_LN812633_LT971085
---------------TACGGACTTAATTAAATTGAGCCTTGGTATGGAAACCTACTAAGTGATAACTTTCAAATTCAGGGAAACCCTGGAATAAAAAATGGGCAATCCTGAGCCAAATCCTGTTTT-AAGAAAGCAAAA---------------CACAAGGGTTCA-----GAAAAAGAAAAAAAA------------GGATAGGTGCAGAGACTCAATGGAAGCTATTCTAAC----------AAAGGGAGTT------GACTGTGATGCGGTGGTAAAA------GAATCC---TTCCATC------GAAACTTCA-----GAAAGGCTGAA------GGCTAAACT-----TTTATACATATTATT------------TATTATGTATACGTACTGAAA-----------------------------TATTATA-TAAAAA--------------------TAAAA-TGATAAATTTAATAGTAATTAATATTAATGACGACTCAAGTCTTTTTTTTT-----------CAACG----------AAAAAATTGTTGTAAATCGATTAGAA-----------GTT-----GAAGAAAG-----AATTGACTA------TTCA-------------TTGATAAA------------------------------------TCCTTTGAAGAGC-TGA--------TTAATCAGACAA----GAATAAAGATAGAGTCCCATT---------CTACATGTCAATGCTGACAGCAATGAAATTTATAGTAAGAGGAAAATCCGTCGACTTTAGAAATCGTGAGGGTTCAAGTCCCTCTATCCCCCTCAAA-----------AAGGG--CCCGTTTG----------ACTCCTTAAA-----------CTATTT------------AGTTG-------ATCTGATCCTATACT-TACTTCGATGTTTTTTTT----------------------------------------------------------------------------------------------------------------------------------------------------------------------------------------------------------------------------------------------------------------------GCAAGAATCCTAGTCCAT---------------------------CATACTG----------------AAACTTAC-----AAAGTTTTTTTT----------CTTT-----------AC-ATACAAAAAA------CG-CAAGGCCTGAAGAAA----ACCTTGCCATTTTTTCTAATTGACATAGAACCAAGTCATCTCGTAA----TCTAGTAAAATGAGAATGATAAGTCGGG---AATAGTCGGG----------A---------------------------------------------------------------------AGCAGCGTGTCTACCGATTTCACCATAGCGGCTTGCTCAAAATTATAAT------AACCTATTCATACTCAATCGTCGAGATTGAAGTAGTCAATT--------------CATATCATATT-TAGG-AAAGATAGAAATTT-------TGG---------ACTACAAA------GTCATTTAAATACATG------------TTCACTAAT------AGAATATATTTATCTGGTTTTAAAAGATCAATTATA-----TTTAACTTA-----------------AAAAAATAATAAACTTT-----CACATAGTTTATCC---TCTGTTGAAA----TAAGACTTGT------TGTAATTAGAGTGTTCTATCCCTAGA-----------TAG---------------AAGGA-AGCAC--------------------------------------------------TATCTAGGGATAGAAC------------------------------------------------------AAAACAAAG----------CCCC------------TTTTTTCTTTTCAAAGGAGAGTTAAGAA------TTCTTATTTAAATACCCT------------------------------------AAAAGCAAAGAAAG----------------------------------TTCTGTTGATCAGTTCAAAAC----ATTAGGCTGTGAAT------------------------------------------TATATAATA-GAATAATATAAAAAAA----TAATTCCGT-TTCGAT-TAAGTTC-CT------ATTCCGATT------------------------------------------ATTCCAATGTT-TGATTA------TTTATTTGTTGGCACAAAAAAACTTTTTGAATTCCCGGTCGAAAGAGATTTCGATAATGAAAAAGCCCTTAACGCTGCCCAATACCCCTTCTTTTTCCAAGAATTTTT---------------------------------
>Saxifraga_cortusifolia_LN812634_LT971086
---------------------------------------------------------AGTGATAACTTTCAAATTCAGGGAAACCCTGGAATTAAAAATGGGCAATCCTGAGCCAAATCCTGTTTT-ACGAAAATAAAA--------------------GGGTTCA-----GAAAGAAAAGAGAGAAAAAAAA-----GGATAGGTGCAGAGACTCAATGGAAGCTATTCTAAC----------AAAGGGAATT------GACTACGATGCGTTGGTAAAGGAA---GAATCC---TTCCTTT------GAAACTCCA-----GAAAGGCTGAA------GGATAAACT-----TTTATACAT----------------------ATGTATACGTACTGAAA-----------------------------TACTATA-TCCAA---------------------TAAAA-TGA---------------------TTAATGACGACTCAAATCTGTATTTTATTTTTTT----CTAAG--AAAAAAATAAAG-ATTGTTGTAAATCGATTACAA-----------GTT-----GAAGAAAT-----AATGGAATA------TTCA--------ATTATTTGATAAAA---------CCATTCACCCCGCATAGTCTGATAAATCCTTTGATGAGC-TGA--------TTGATCAGACGA----GAATAAAGATAGAGTCCCATT---------CTACATGTCAATGTCGATAGCAATGAAATTTATAGTAAGAGGAAAATCCGTCGACTTTAGAAATCGTGAGGGTTCAAGTCCCTCTATCCCCCTCAA------------AAAGG--ACCATTTG----------ACCCCAC-----------------------------------------------------------------------------------------------------------------------------------------------------------------CAAAATTTGATT----------CTTTT-----ATC-----------------------------------------------------------------------------------------------------------------ACAAAAGGAACTCC-ATTT------------GAAAGATTCACAGTCCAT-ATAATTACATTACT------------CATACTG----------------AAACTTAC-----AAAGTTTTTTT-----------CTTT-----------AG-ATCCAAGAAA------TT-CAAGGCCTGGAGAAA----ACTTTGTACTTATTTGTAATTGACATAGACCCAAGTCATCTAGTAAAACATCTAGTAAAATGAGAATGAGACGTCGGGAATAATGGTCGGG----------A-------------------------------------------------------------------AGAGCAGCGTGTCTACCGATTTCACCATAGCGGCTTGCTCAAAATAATAAT------AACCTATTCATACTCAATCGTCCAGATTGAAGTAGTAAATT-------------------CTTGTT-TAGG-AAAGATGAAAATTC-------ATG---------AATCTAAA------ATTGTTTAAA----TGTTTAAATGGGTATTCACTAAT------AGAGTT--TTTATCTAGTTTTAGAATGTCAGTT-----------AACTAA----------------------ATAATAAGCTTTCGCATCGCATAGTTTAGCC---TCTGTTGGAA----TAAGACTTGT------TGTAACTAGAGTGTTCTATCCCTAGA-----------TAG------------------GA-AGAAC--TC----------------------------------------------TATCTAGGGATAGAACTAAAAA--TAAAAAACGTCCTTTCTCA-TC-------------TTTTTTTTAACAAAAAAAAG----------TACC------------ATTTTAA----------AAATTTAGGAA------TTCTTATTTAAATACCCT------------------------------------AAAAGCAAAGAAAG-----------------CTCTATTTC---CTAT-TCCTATTGATCAATTCAAAAT----ATTAGGCTGTGACT-----------------------------------------TATTGAATTA--TATAATATAACAAAATAATTAATTTATT-TTCGAC-TCCGTTC-CGATTCATATTCATATT------------------------------------------ATTCCAACGTT-TGATTA------TTTATTTGGCAGCACAAAAAAACTTTTTGAATTCCCGGTCGAAAGAGATTTCGATAATGAAAAAGCTTTTAACGCTGCCCAATACCCCTTCTTTTTCCAATAATTTTTAC-------------------------------
>Saxifraga_corymbosa_LN812635_LT971087
---------------TACGGACTTAATTAAATTGAGCCTTGGTATGGAAACCTACTAAGTGATAACTTTCAAATTCAGGGAAACCCTGGAATTAAAAATGGGCAATCCTGAGCCAAATCCTGTTTT-AAGAAAGCAAAA---------------CACAAGGGTTCA-----GAAAAAGCGAATAAAAAAA--------GGATAGGTGCAGAGACTCAATGGAAGCTATTCTAAC----------AAAGGGAGTT------GACTGCGATGCGGTGGTAAAA------GAATCC---TTCCATC------GAAACTTCA-----GAAAGGCTGAA------GGCTAAACT-----TTTATACATATTATT----------------ATGTATACGTACTGAAA-----------------------------TATTATA-TAAAAA--------------------TCAAA-TGA---------------TTAATATTAATGACGACTCAATTCTTTTTTTTTTTT--------CAACG----------AAAAAATTGTTGTAAATCGATTACAA-----------GTT-----GAAGAAAG-----AATTGAATA------TTCA-------------TTGATAAAA---------CCATTCACGCTA--TAGTCTGATAAATCCTTTGAAGAGC-TGA--------TTAATCAGACAA----GAATAAAGATAGAGTCCCATT---------CTACATGTCAATACCGACAGCAATAAAATTTATAGTAAGAGGAAAATCCGTCGACTTTAGAAATCGTGAGGGTTCAAGTCCCTCTATCCCCCTCAA------------AAGGG--CCCGTTTG----------ACTCCTTAAA-----------CTATTT------------ATCTG-------ATCTGATCCTAT-----ACTTCGATTTTCGTTTT--AGTTAGCGTTTC----TAAAGTCGTTATGTTTCTCATTCACTCT-------------TTCACAAAAGGATCCGAGC-----AAAAATGTTGTT----------CTTTTCTTTTAGGA----CAAT-------------------ATGATACATATACAAA----------------------------------------------------TGAACATCTTT------AAATAAGGAATCTTTTTTTTTT---------GAAAGAATCATAGTCCAT---------------------------CATACTG----------------AAACTTAC-----AAAGGTTTTTTG----------CTTT-----------AC-ATACAAGAAA------TT-CAAGGCCTGGATAAG----ACTTTGCAGTTTTTTGTAATTGACATAGACCCAAGTCATCTCGTAA----TCTAGTAAAATGAGAATGATAAGTCGGG---AATAGTCGGG--------------------------------------------------------------------------------AGCAGCGTGTCTACCGATTTCACCATAGCGGCTTGCTCAAAATTATAAT------AACCTATTCATACTCAATCGTCGAGATTGTAGTAGTCAATT--------------CATATCATATT-TAGG-AAAGATGAAATTTT-------TGG---------ACTACAAA------GTCGTTTAAATACGTG------------TTCACTAAT------AGAATATATTTATCTGGTTTTAGAATATCAATTATA-----TTTAACTTA-----------------ATAAAATAAAAAGCGTT-----CGCATAGTTTATCC---TCTGTTGGAA----TAAGACTTGT------TGTAATTAGAGTGTTCTATCCCTAGA-----------TAG---------------AAGGA-AGCAC--------------------------------------------------TATCTAGGGAAAGAACAAAAAAT-----AAAAGCCCTTTCTCCT--------------TTTTTTTTTAACAAAACAAAG-----------CCC-----------TTTTTTTC-----AAAGTAAAGTTAAGAA------TTCTTATTTAACTACCCT------------------------------------AAAAGCAAAGAAAG----------------------------------TTCTGTTGATCAGTTCAAAAC----ATTAGGTTGTGAAT--------------------------------------TATATATATAATA-GAATAATATAAAAAAA---GTTATTCAGT-TTCGAT-TCAGTTC-CT------ATTCCGATT------------------------------------------ATTCCAATGTT-TGGTTA------TTTATTTGTTGGTACAAAAAAACTTTTAGAATTCCCGGTCGAAAGAGATTTCGATAATGAAAAAGCCCTTAACGCTGCCCAATATCCCTTCTTTTTCCAAGAATTTTTACG------------------------------
>Saxifraga_cotyledon_LN812636_LT971088
------------------GGACTTAATTAAATTGAGCCTTGGTATGGAAACCTACTAAGTGATAACTTTCAAATTCAGGGAAACCCTGGAATTAAAAATGGGCAATCCTGAGCCAAATCCTGTTTT-AAGAAAGCAAAA---------------CACAAGGGTTCA-----GAAAAAGTAAAAAAAAAAAAA------GGATAGGTGCAGAGACTCAATGGAAGCTATTCTAAC----------AAGGGGGGTT------GACTGCGATGCGGTGGTAAAA------GAATCC---TTCCATC------GAAACTTCA-----GAAAGGCTGAA------GGCTAAACT-----TTTATACATATTATT----------------ATGTATACGTACTGAAA-----------------------------TATTATA-TAAAAA--------------------TCAAA-TGA---------------TTAATATTAATGACGACTCAAGTCTTTTTTTTT-----------CAACG----------AAAAAATTGTTGTAAATCGATTACAA-----------GTT-----GAAGAAAG-----AATTGAATA------TTCA-------------TTGATAAAA---------CCATGCACGCTA--TAGTCTGATAAATCCTTTGAAGAGC-TGA--------TTAATCAGACAA----GAATAAAGATAGAGTCCCATT---------CTACATGTCAATGCCGACAGCAATGAAATTTATAGTAAGAGGAAAATCCGTCGACTTTAGAAATCGTGAGGGTTCAAGTCCCTCTATCCCCCTCAAA-----------AAGGG--CCCGTTTG----------ACTCCTTAAA-----------CTATTT------------ATCTG-------ATCTGATCCTAT-----ACTTCGATTTTCGTTTT--AGTTAGCGTTTC----TAAAGTCGTTATGTTTCTCATTCACTCT-------------TTCACAAAAGGATCCGAGC-----AAAAATTTTGTT----------CTTTT-----AGGA----CAAT-------------------ATGATACATATACAAA----------------------------------------------------TGAACATCTTT------AAATAAGGAATCCCTTTTTTTTTTTTT----GAAAGAATCATAGTCCAT---------------------------CATACTG----------------AAACTTAC-----AAAGGTTTTTTT----------CTTT-----------AC-ATACAAGAAA------TT-CAAGGCCGGGATAAG----ACTTTGCAATTTTTTGTAATTGACATAGACCCAAGTCATCTCGTAA----TCTAGTAAAATGAGAATGATAAGTCGAG---AATAGTCG----------------------------------------------------------------------------------AGCAGCGTGTCTACCGATTTCACCATAGCGGCTTGCTCAAAATTATAAT------AACCTATTCATACTCAATCGTCGAGATTGAAGTAGTCAATT--------------CATATCATATT-TAGG-AAAGATTAAATTTG-------TGG---------ATTACAAA------GTAGTTTAAATACGTG------------TTCACTAATA-GAA-AGAATACGTTTATCTGGTTTTAGAATATCAATTATA-----TTTAACTTA-----------------ATAAAATAATAAGCTTT-----CGCATAGTTTATCC---TCTGTTGGAA----TAAGACTTGT------TGTAATTAGAGTGTTCTATCCCTAGA----TCCTAGATAGTTCTT-CCTTC---------------TATCTAG-------------------------------------------GATCTAGGGATAGAACAAAAAA----GAAAAAGTCCTTTCTCC----------------TTTTTTGTAACAAAACAAAG----------TCCC------------TTTTTTC----------AAAGTTAAGAA------TTCTTATTTAACTACCCT-------------------------------ACCCTAAAAGCAAAGAAAG----------------------------------TTCTGTTGATCAGTTCAAAAC----ATTAGGCTGTGAAT-------------------------------------TATATAATAGAATAAGAATAATATAAAAAAA---GTAATTCAGT-TTCGAT-TCAGTTC-CT------ATTCCGATT------------------------------------------ATTCTAATATT-TTATTA------TTTATTTGTTGGCACAAAAAAACTTTTAGAATTCCCGGTCGAAAGAGATTTCGATAATGACAAAGCTCTTAACGCTGCCCAATATCCCTTCTTTTTCCAAGAATTTTTAC-------------------------------
>Saxifraga_crustata_LN812637_LT971089
------------------------------------------TATGGAAACCTACTAAGTGATAACTTTCAAATTCAGGGAAACCCTGGAATTAAAAATGGGCAATCCTGAGCCAAATCCTGTTTT-AAGAAAGCAAAA---------------CACAAGGGTTCA-----GAAAAAGTAAAAAAAAAAAAA------GGATAGGTGCAGAGACTCAATGGAAGCTATTCTAAC----------AAGGGGGGTT------GACTGCGATGCGGTGGTAAAA------GAATCC---TTCCATC------GAAACTTCA-----GAAAGGCTGAA------GGCTAAACT-----TTTATACATATTATT----------------ATGTATACGTACTGAAA-----------------------------TATTATA-TAAAAA--------------------TCAAA-TGA---------------TTAATATTAATGACGACTCAAGTCTTTTTTTTT-----------CAACG----------AAAAAATTGTTGTAAATCGATTACAA-----------GTT-----GAAGAAAG-----AATTGAATA------TTCA-------------TTGATAAAA---------CCATGCACGCTA--TAGTCTGATAAATCCTTTGAAGAGC-TGA--------TTAATCAGACAA----GAATAAAGATAGAGTCCCATT---------CTACATGTCAATGCCGACAGCAATGAAATTTATAGTAAGAGGAAAATCCGTCGACTTTAGAAATCGTGAGGGTTCAAGTCCCTCTATCCCCCTCAAA-----------AAGGG--CCCGTTTG----------ACTCCTTAAA-----------CTATTT------------ATCTG-------ATCTGATCCTAT-----ACTTCGATTTTCGTTTT--AGTTAGCGTTTC----TAAAGTCGTTATGTTTCTCATTCACTCT-------------TTCACAAAAGGATCCGAGC-----AAAAATTTTGTT----------CTTTT-----AGGA----CAAT-------------------ATGATACATATACAAA----------------------------------------------------TGAACATCTTT------AAATAAGGAATCCCTTTTTTTTTT-------GAAAGAATCATAGTCCAT---------------------------CATACTG----------------AAACTTAC-----AAAGGTTTTTTT----------CTTT-----------AC-ATACAAGAAA------TT-CAGGGCCGGGATAAG----ACTTTGCAATTTTTTGTAATTGACATAGACCCAAGTCATCTCGTAA----TCTAGTAAAATGAGAATGATAAGTCGAG---AATAGTCGGG----------ATAGCTC--------------------------------------------------------------GAGCAGCGTGTCTACCGATTTCACCATAGCGGCTTGCTCAAAATTATAAT------AACCTATTCATACTCAATCGTCGAGATTGAAGTAGTCAATT--------------CATATCATATT-TAGG-AAAGATTAAATTTG-------TGG---------ACTACAAA------GTAGTTTAAATACGTG------------TTCACTAATA-GAA-AGAATACGTTTATCTGGTTTTAGAATATCAATTATA-----TTTAACTTA-----------------ATAAAATAATAAGCTTT-----CGCATAGTTTATCC---TCTGTTGGAA----TAAGACTTGT------TGTAATTAGAGTGTTCTATCCCTAGA----TCCTAGATAGTTCTT-CCTTC---------------TATCTAG-------------------------------------------GATCTAGGGATAGAACAAAAA----AGAAAAAGTCCTTTCTCCT----------------TTTTTGTAACAAAACAAAG----------TCCC------------TTTTTTC----------AAAGTTAAGAA------TTCTTATTTAACTACCCT------------------------------------AAAAGCAAAGAAAG----------------------------------TTCTGTTGATCAGTTCAAAGC----ATTAGGCTGTGAAT-------------------------------------TATATAATAGAATAAGAATAATATAAAAAAA---GTAATTCAGT-TTCGAT-TCAGTTC-CT------ATTCCGATT------------------------------------------ATTCTAATATT-TTATTA------TTTATTTGTTGGCACAAAAAAACTTTTAGAATTCCCGGTCGAAAGAGATTTCGATAATGACAAAGCTCTTAACGCTGCCCAATATCCCTTCTTTTTCCAAGAATTTTTACG------------------------------
>Saxifraga_cuneata_LN812638_LT971090
---------------TACGGACTTAATTAAATTGAGCCTTGGTATGGAAACCTACTAAGTGATAACTTTCAAATTCAGGGAAACCCTGGAATAAAAAATGGGCAATCCTGAGCCAAATCCTGTTTT-AAGAAAGCAAAA---------------CACAAGGGTTCA-----GAAAAAGAAAAAAAA------------GGATAGGTGCAGAGACTCAATGGAAGCTATTCTAAC----------AAAGGGAGTT------GACTGTGATGCGGTGGTAAAA------GAATCC---TTCCATC------GAAACTTCA-----GAAAGGCTGAA------GGCTAAACT-----TTTATACATATTATT------------TCTTATGTATACGTACTGAAA-----------------------------TATTATA-TAAAAA--------------------TAAAA-TGATAAATTTAATAGTAATTAATATTAATGACGACTCAAGTCTTTTTTTTTT----------CAACG----------AAAAAATTGTTGTAAATCGATTATAA-----------GTT-----GAAGAAAA-----AATTGACTA------TTCA-------------TTGATAAA------------------------------------TCCTTTGAAGAGC-TGA--------TTAATCAGACAA----GAATAAAGATAGAGTCCCATT---------CTACATGTCAATGCTGACAGCAATGAAATTTATAGTAAGAGGAAAATCCGTCGACTTTAGAAATCGTGAGGGTTCAAGTCCCTCTATCCCCCTCAAA-----------AAGGG--CCCGTTTG----------ACTCCTTAAA-----------CTATTT------------AGTTG-------ATCTGATCCTATACT-TACTTCGATGTTTTTTTT----------------------------------------------------------------------------------------------------------------------------------------------------------------------------------------------------------------------------------------------------------------------GCAAGAATCCTAGTCCAT---------------------------CATACTG----------------AAACTTAC-----AAAGTTTTTTTT----------CTTT-----------AC-ATACAAAAAA------CG-CAAGGCCTGAAGAAA----ACCTTGCCATTTTTTCTAATTGACATAGAACCAAGTCATCTCGTAA----TCTAGTAAAATGAGAATGATAAGTCGGG---AATAGTCGGG----------ATAGCTC-------------------------------------------------------------AGAGCAGCGTGTCTACCGATTTCACCATAGCGGCTTGCTCAAAATTATAAT------AACCTATTCATACTCAATCGTCGAGATTGAAGTAGTCAATT--------------CATATCATATT-TAGG-AAAGATAGAAATTT-------TGG---------ACTACAAA------GTCATTTAAATACATG------------TTCACTAAT------AGAATATATTTATCTGGTTTTAAAAGATCAATTATA-----TTTAACTTA-----------------AAAAAATAATAAACTTT-----CACATAGTTTATCC---TCTGTTGAAA----TAAGACTTGT------TGTAATTAGAGTGTTCTATCCCTAGA-----------TAG---------------AAGGA-AGCAC--------------------------------------------------TATCTAGGGATAGAAC------------------------------------------------------AAAACAAAG----------CCCC------------TTTTTTCTTTTCAAAGGAAAGTTAAGAA------TTCTTATTTAAATACCCT------------------------------------AAAAGCAAAGAAAG----------------------------------TTCTGTTGATCAGTTCAAAAC----ATTAGGCTGTGAAT------------------------------------------TATATAATA-GAATAATATAAAAAAA----GAATTCCGT-TTCGAT-TAAGTTC-CT------ATTCCGATT------------------------------------------ATTCCAATGTT-TGATTA------TTTATTTGTTGGCACAAAAAAACTTTTTGAATTCCCGGTCGAAAGAGATTTCGATAATGAAAAAGCCCTTAACGCTGCCCAATACCCCTTCTTTTTCCAAGAATTTTTACGA-----------------------------
>Saxifraga_cuneifolia_LN812639_LT971091
----------------------------------AGCCTTGGTATGGAAACCTACTAAGTGATAACTTTCAAATTCAGGGAAACCCTGGAATTAAAAATGGGCAATCCTGAGCCAAATCCTGTTTT-AAGAAAGCAAAA---------------CACAAGGGTTCA-----GAAAAAGCGAA-AAAAAAA--------GGATAGGTGCAGAGACTCAATGGAAGCTATTCTAAC----------AAAGGGAGTT------GACTGCGATGCGGTGGTAAAA------GAATCC---TTCCATC------GAAACTTCA-----GAAAGGCTGAA-----------AACT-----TTTATACATATTATT----------------ATGTATACGTACTGAAA-----------------------------TATTATA-TAAAAA--------------------TCAAA-TGA---------------TTAATATTAATGACGACTCAAGTCTTTTTTTTTTTT--------CAACG----------AAAAAATGGTTGTAAATCGATTACAA-----------GTT-----GAAGAAAG-----AATTGAATA------TTCA-------------TTGATAAAA---------CCATGCACGCTA--TAGTCTGATAAATCCTTTGAAGAGC-TGA--------TTAATCAGACAA----GAATAAAGATAGAGTCCCATT---------CTACATGTCAATGCCGACAGCAATGAAATTTATAGTAAGAGGAAAATCCGTCGACTTTAGAAATCGTGAGGGTTCAAGTCCCTCTATCCCCCTCAAA-----------AAGGG--CCCGTTTA----------ACTCCTTAAA-----------CTAGTT------------ATCTG-------ATCTGATCCTAT-----ACTTCGATTTTCGTTTT--AGTTAGCGTTTC----TAAAGTCGTTATGTTTCTCATTCACTCT-------------TTCACAAAAGGATCCGAGC-----AAAAATTTTGTT----------CTTTT-----AGGA----CAAT-------------------ATGATACATATACAAA----------------------------------------------------TGAACATCTTT------AAATAAGGAATCCCTTTTTTTTTT-------GAAAGAATCATAGTCCAT---------------------------CATACTG----------------AAACTTAC-----AAAGGTTTTTTT----------CTTT-----------AC-ATACAAGAAA------TT-CAAGGCCTGGATAAG----ACTTTGCAATTTTTTGTAATTGACATAGACCCAAGTCATCTCGTAA----TCTAGTAAAATGAAAATGATAAGTCGGG---AATAGTCGGG----------ATAGCTC--------------------------------------------------------------GAGCAGCGTGTCTACCGATTTCACCATAGCGGCTTGCTCAAAATTATAAT------AACCTATTCATACTCAATCGTCGAGATTGAAGTAGTCAATT--------------CATATCATATT-TAGG-AAAGATGCAATTTT-------TGG---------ACTACAAA------GTCGTTTAAATACGTG------------TTCACTAAT------AGAATATATTTATCTGGTTTTAGAATATCAATTATA-----TTTAACTTA-----------------ATAAAATAATAAGCTTT-----CGCATAGTTTAGCC---TCTGTTGGAA----TAAGACTTGT------TGTAATTAGAGTGTTCTATCCCTAGA----TCCTAGATAG---------------AAGGA-AGAACTATCTAG-------------------------------------------GATCTGGGGATAGAACAAAAAAT----AAAAAGTCCTTTCTCC----------------TTTTTTTTAACAAAACAAAG----------CCCC------------TTTTTTC----------AAAGTTAAGAA------TTCTTATTTAACTACCCT------------------------------------AAAAGCAAAGAAAG----------------------------------TTCTGTTGATCAGTTCAAAAC----ATTAGGCTGTGAAT----------------------------------TATATATATATATAATA-GAATAATATWAAAAAA---GTAATTCCGT-TTCGAT-TCAGTTC-CT------ATTCTGATT------------------------------------------ATTCCAATATT-TGATTA------TTTATTTGTTGGCACAAAAAAACTTTTAGAATTCCCGGTCGAAAGAGATTTCGATAATGACAAAGCTCTTAACGCTGCCCAATATCCCTTCTTTTTCCAAGAATTTTTACG------------------------------
>Saxifraga_cymbalaria_(1)_LN812640_LT971092
---------------TACGGACTTAATTAAATTGAGCCTTAGTATGGAAACCTACTAAGTGATAACTTTCAAATTCAGGGAAACCCTGGAATTAAAAATGGGCAATCCTGAGCCAAATCCTGTTTT-AAGAAAACAAAA---------------CACAAGGGTTCA-----GAAAGAGAGAAAAAAA-----------GGATAGGTGCAGAGACTCAATGGAAGCTATTCTAAC----------AAAGGTAGTT------GACTGCAATGCGGTGGTAAAA------GAATCC---TTCCATC------GAAACTTCA-----GAAAGGCTGAA------GGCTAAACT-----TTTATACATATTATT----------------ATGTATACGTACTGAAA-----------------------------TACTATA-TAAAAA--------------------TAAAA-TGA---------------TTAATATTAATGACGACTCAAGTCTTTATTTGTTTT--------CAACG---------ACAAAAATTGTTGTAAATCGATTACAA-----------GTT----------------------GAATA------TTCA-------------TTGATAAAA---------CCATTCACGCCA--TAGTCTGATAAATCCTTTGAAAAGC-TGA--------TTAATCAGACAA----GAATAAAGATAGAGTCCCATT---------CTACATGTCAATGCCGACAGCAATGAAATTTATAGTAAGAGGAAAATCCGTCGACTTTTTAAATCGTGAGGGTTCAAGTCCCTCTATCCCCCCCCAAA----------AAGGG--TCCGTTTG----------ACTCCTTAAA-----------CTATTT------------------------ATCTAATCCTAT-----ACTTCGATTTT--------ATTTAGCGTTTC----GAAAGTCGTTATGTTTCTCATTCACTCT-------------TTCACAAAAGGATCCGAGCAAAGCAAAAATTTTGTT----------CTTTT-----AGGA----CAAT-------------------ATGATACATATACAAA----------------------------------------------------TGAACATCTTT------AAATAAGGAATCCCTTTTTGTT---------GAAAGAATCATAGTCCAT---------------------------CATAATG----------------AAACTTAC-----AAATGTTTTT------------CTTT-----------AG-ATACAAGAAA------TT-CAAGGCCTGGATAAC----ACTTTGTAATTTTTTGTAATTGACATAGACCCAAGTCATCTCGTAA----TCTAGTAAAATGAGAATGATAAGTCGGG---AA--------------------------------------------------------------------------------------AGAGCAGCGTGTCTACCGATTTCACCATAGCGGCTTGCTCAAAATTATAAT------AACCTATTCATACTCAATCGTCGAGATTGAAGTAGTCAATT-------------------CATATT-TAGG-AAAGATGATAATTT-------AGG---------AATACAAA------GTCGTTTAAATACGTG------------TTCACTAAT------AGAGTATATTTATCTGGTTTTAGAATGTCAGTTATA-----TTTAACTTA-----------------ATAAAATAATAAACTTT-----CGCATAGTTTATCC---TCTGTTGGAA----TAAGACTTGT------TGTAACTAGAGTGTTCTATCCCT-----------AGATAGTTCTT-CCTTA---------------TATCTAG-----------------------------------GATC-TA-GGACTAGGGATAGAACAAAAAA----GAAAACGTCCTTTCTCC----TT--------TTTTTATTTTAACAGAACAAAG----------CCC-------------TTTTTTC----------AAAGTTAATAATTCTTAATTTAAATAAAATATCCT------------------------------------AAAAGCAAACAAAG----------------------------------TTATATTGATCAGTTGAAAAC----ATTAGGCTGTGAAT----------------------------------------TATATATAATA-TAATAATATAAAAAA----GTA------------AT-TCAGTTC-CT------ATTCCGATTATTCCAATGTTTG-----------------------------------ATGTT-TGATTA------TTTATTTGTTGGCACAAAAAAACTTTTTGAATTTCCGGTGGAAAGAGATTTTGATAATGAAAAAGCTTTTAACGCTGCCCAATATCCCTTCTTTTTCCAAGAATTTTTACGA-----------------------------
>Saxifraga_derbekii_LN812641_LT971093
---------------------------------------------GGAAACCTACTAAGTGATAACTTTCAAATTCAGGGAAACCCTGGAATTAAAAATGGGCAATCCTGAGCCAAATCCTGTTTT-AAGAAAACAAAA---------------CACAAGGGTTCA-----GAAAGAAAAAAAACAAA----------GGATAGGTGCAGAGACTCAATGGAAGCTATTCTAACAA-TCTAAC-AAAGGGAGTT------GACTGCGATGCGGTGGTAAAA------GAATCC---TTCCATC------GAAACTTCA-----GAAAGGCTGAA------GGATAAACT-----TTTATACATATTATT----------------ATGTATACGTACTGAAA-----------------------------TACTATA-TCAAAA--------------------TCAAA-TGA---------------------TTAATGACGACTCAAGTCTTTATTTTTTTTTTTTTT--CAACG---------AAAAAAATTGTTGTAAATCGATTACAA-----------GTT-----GAAGAAAG-----AATTGAATC------TTCA-------------TTGATAAAA---------CCATTCACGCCA--TAGTCTGATAAATCCTTTGAAGAAC-TGATTAATTGATTAATCAGACAA----GAATAAAGATAGAGTCCCATT---------CTACATGTCAATGCCGACAGCAATGAAATTTATAGTAAGAGGAAAATCCGTCGACTTTAGAAATCGTGAGGGTTCAAGTCCCTCTATCCCCCCAAA------------AAGGG--CCCGTTTG----------ACTCCTTAAA-----------CTATTTCTTAAACTATTTATCTG-------ATCTGATTCTAT-----ACTTCGATTTT--------AGTTAGCGTTTC----AAAAGTCGTTATGTTTCTCATTCACTCT-------------TTCACAAAAGGATCCGAGC-----AAAAATTTTGTT----------CTTTT-----AGGA----CAAT-------------------ATGCTACATATACAAA----------------------------------------------------TGAACATCTTT------AAATAAGGAATTCC-TTTT------------AAAAGAATCATAGTCCAT---------------------------CATACTG----------------AAACTTAC-----AAAGGTTTTTTT----------CTTT-----------AG-ATACAAGAAA------TT-CAAAGCCTGGATAAG----ACTTTGCAATTTTTTGTCATTGACATAGACCCAAGTCATCTCGTAA----TCTAGTAAAATGAGAATGATAAGTCGGG---AATAGTCGGG----------ATAGCT-------------------------------------------------------------------------------------------------------AAATTATAAT------AACCTATTTATACTCAATCGTCGAGATTGAAGTAGTCAATT-------------------CATGTT-TAGG-AAAGATGAAAATTT-------AGG---------AATACAAA------GTCGTTTAAATATGTG------------TTCACTAATACAAATAGAGTATATTTATCTGTTTTTAGAATTTCAGTTATA-----TTTAGCTTA------------AATAAAATAAATAATAAGCTTT-----CGCATAGTTTATCC---TCTGTTGTAA----TAAGACTTGT------TGTAACTAGAGTGTTCTATCCCTAGA----TCCTAGATAG---------------AAGGA-AGAACTATCTAG-------------------------------------------GATCTAGGGATAGAACAAAAAA----TAAAATGTCCTTTCTCC----TT--------TTTTTATTTTAACAGAACAAAG-AGAACAAAGTCCC------------TTTTTTC----------AAAGTTAAGAA------TTCTTATTTAAATACCCT------------------ATCTTATTTAAATACCCTAAAAGCAAAAAAAG-----------------TTCTATTTCTTTCTATTTGCTATTGATCAATTCAAAAC----ATTAGGCTGTGAATTATATAAATTATATATAAT------ATATATAATATTATAAATATATAATA-TTATAATATACCAAAAAA-GGAATTCAGT-TTCGAT-TCAGTTT-CG------ATTCCGATT------------------------------------------ATTCCAATGTT-TGATTA------TTTATTTGTCGGCACAAAAAAACTTTTAGAATTTCCGGTCGAAAGAGATTTCGATAATGAAAAAGCTTTTAACGCTGCCCAATATCCCTTCTTTTTCCAAGAATTTT----------------------------------
>Saxifraga_desoulavyi_LN812642_LT971094
---------------TACGGACTTAATTAAATTGAGCCTTGGTATGGAAACCTACTAAGTGATAACTTTCAAATTCAGGGAAACCCTGGAATTAAAAATGGGCAATCCTGAGCCAAATCCTGTTTT-AAGAAAGCAAAA---------------CACAAGGGTTCA-----GAAAAAGCGAATAAAAAAA--------GGATAGGTGCAGAGACTCAATGGAAGCTATTCTAACAAATCTAACTAAAGGGAGTT------GACTGCGATGCGGTGGTAAAA------GAATCC---TTCCATC------GAAACTTCA-----GAAAGGCTGAA------GGCTAAACT-----TTTATACATATTATT----------------ATGTATACGTAATGAAA-----------------------------TATTATA-TAAAAAA-------------------AAAAA-TGA---------------TTAATATTAATGACGACTCAAGTCTTTTTTTTTTT---------CAACG----------AAAAAATTGTTGTAAATCGATTACAA-----------GTT-----GAAGAAAG-----AATTGAATA------TTCA-------------TTGATAAAA---------CCATTCACGCTA--TAGTCTGATAAATCCTTTGAAGAGC-TGA--------TTAATCAGACAA----GAATAAAGATAGAGTCCCATT---------CTACATGTCAATACCGACAGCAATAAAATTTATAGTAAGAGGAAAATCCGTCGACTTTAGAAATCGTGAGGGTTCAAGTCCCTCTATCCCCCTCAA------------AAGGG--CCCGTTTG----------ACTCCTTAAA-----------CTATTT------------ATCTG-------ATCTGATCCTAT-----ACTTCGATTTTCGTTTT--AGTTAGCGTTTC----TAAAGTCGTTATGTTTCTCATTCACTCT-------------TTCACAAAAGGATCCGAGC-----AAAAATGTTGTT----------CTTTTCTTTTAGGA----CAAT-------------------ATGATACATATACAAA----------------------------------------------------TGAACATCTTT------AAATAAGGAATCCCCCTTTTTTTTTTT----GAAAGAATCATAGTCCAT---------------------------CATACTG----------------AAACTTAC-----AAAGGTTTTTTG----------CTTT-----------AC-ATACAAGAAA------TT-CAAGGCCTGGATAAG----ACTTTGCAATTTTTTGTAATTGACATAGACCCAAGTCATCTCGTAA----TCTAGTAAAATGAGAATGATAAGTCGGG---AATAGTCGGG----------ATAGCTC--------------------------------------------------------------GAGCAGCGTGTCTACCGATTTCACCATAGCGGCTTGCTCAAAATTATAAT------AACCTATTCATACTCAATCGTCGAGATTGAAGTAGTCAATT--------------CATATCATATT-TAGG-AAAGATGAAAATTT-------TGG---------ACTACAAA------GTCGTTTAAATACGTG------------TTCACTAAT------AGAATATATTTATCTGGTTTTAGAATATCAATTTTA-----TTAAACTTA-----------------AAAAAATAATAAGCGTT-----CGCATAGTTTATCC---TCTGTTGGAA----TAAGACTTGT------TGTAATTAGAGTGTTCTATCCCTAGA-----------TAG---------------AAGGA-AGCAC--------------------------------------------------TATCTAGGGATAGAACAAAAAA---------AGTCCTTTCTCC---------------TTTTTTTTTAACAAAACAAAG----------CCCC------------TTTTTTC----------AAAGTTAAGAA------TTCTTATTTAACTACCCT------------------------------------AAAAGCAAAGAAAG----------------------------------TTCTGTTGATCAGTTCAAAAC----ATTAGGTTGTGAAT------------------------------------TATATATATATAATA-GAATAATATAAAAAAA---GTAATTCAGT-TTCGAT-TCAGTTC-CT------TTTCCGATT------------------------------------------ATTCCAATGTT-TGATTA------TTTATTTGTTGGTACAAAAAAACTTTTAGAATTCCCGGTCGAAAGAGATTTCGATAATGAAAAAGCCCTTAACGCTGCCCAATATCCCTTCTTTTTCCAAGAATTTTTACGA-----------------------------
>Saxifraga_diapensioides_LN812643_LT971095
---------------TACGGACTTAATTAAATTGAGCCTTGGTATGGAAACCTACTAAGTGATAACTTTCAAATTCAGGGAAACCCTGGAATTAAAAATGGGCAATCCTGAGCCAAATCCTGTTTT-AAGAAAGCAAAA---------------CACAAGGGTTCA-----GAAAAAGCGAATAAAAAAAA-------GGATAGGTGCAGAGACTCAATGGAAGCTATTCTAAC----------AAAGGGAGTT------GACTGCGATGCGGTGGTAAAA------GAATCC---TTCCATC------GAAACTTCA-GTCAGAAAGGCTGAA------GGCTAAACT-----TTTATACATATTATT----------------ATGTATACGTACTGAAA-----------------------------TATTATA-TAAAAA--------------------TCAAA-TGA---------------TTAATATTAATGACGACTCAAGTCTTTTTTTTT-----------CAACG----------AAAAAATTGTTGTAAATCGATTACAA-----------GTT-----GAAGAAAG-----AATTGAATA------TTCA-------------TTGATAAAA---------CCATTCACGCTA--TAGTCTGATAAATCCTTTGAAGAGC-TGA--------TTAATCAGACAA----GAATAAAGATAGAGTCCCATT---------CTACATGTCAATACCGACAGCAATAAAATTTATAGTAAGAGGAAAATCCGTCGACTTTAGAAATCGTGAGGGTTCAAGTCCCTCTATCCCCCTCAAA-----------AAGGG--CCCGTTTG----------ACTCCTTAAA-----------CTATTT------------ATCTG-------ATCTGATCCTAT-----ACTTCGATTTTCGTTTT--AGTTAGCGTTTC----TAAAGTCGTTATGTTTCTCATTCACTCT-------------TTCACAAAAGGATCCGAGC-----AAAAATGTTGTT----------CTTTT-----AGGA----CAAT-------------------ATGATACATATACAAA----------------------------------------------------TGAACATCTTT------AAATAAGGAATCCCCCTTTTTTTTTT-----GAAAGAATCATAGTCCAT---------------------------CATACTC----------------AAACTTAC-----AAAGGTTTTTTG----------CTTT-----------AC-ATACAAGAAA------TT-CAAGGCCTGGATAAG----ACTTTGCAATTTTTTGTAATTGACATAGACCCAAGTCATCTCGTAA----TCTAGTAAAATGAGAATGATAAGTCGGG---AATAGTCGGG----------ATAGCTC---------------------------------------------------------------AGCAGCGTGTCTACCGATTTCACCATAGCGGCTTGCTCAAAATTATAAT------AACCTATTCATACTCAATCGTCGAGATTGAAGTAGTCAATT--------------CATATCATATT-TAGG-AAAGATGAAAATTT-------TGG---------ACTACAAA------GTAGTTTAAATACGTG------------TTCACTAAT------AGAATATATTTATCTGGTTTTAGAATATAAATTATA-----TTTAACTTA-----------------ATAAAATNATAAGCGTT-----CACATAGTTTATCC---TCTGTTGGAA----TAAGACTTGT------TGTAATTAGAGTGTTCTATCCC-----------TAGATAGTGCTT-CCTTC---------------TATCTAG-------------------------------------------GATCTAGGGATAGAACAAAAA-----ATAAAAGTCCTTTCTCC-----------------TTTTTTTAACAAAACAAAG----------CCCCC----------TTTTTTTC----------AAAGTTAAGAA------TTCTTATTTAACTACCCT------------------------------------AAAAGCAAAGAAAG----------------------------------TTCTGTTGATCAGTTCAAAAC----ATTAGGCTGTGAAT----------------------------------TATATATATATATAATA-GAATAATATAAAAAAA---GTAATTCAGT-TTCGAT-TCAGTTC-CT------ATTCCGATT------------------------------------------ATTCCAATGTT-TGATTA------TTTATTTGTTGGTACAAAAAAACTTTTAGAATTCCCGGTCGAAAGAGATTTCGATAATGAAAAAGCCCTTAACGCTGCCCAATATCCCTTCTTTTTCCAAGAATTTTTACGA-----------------------------
>Saxifraga_dichotoma_LN812644_LT971096
--------------------------------------------------------------------TCAAATTCAGGGAAACCCTGGAATAAAAAATGGGCAATCCTGAGCCAAATCCTGTTTT-AAGAAAGCAAAA---------------CACAAGGGTTCA-----GAAAAAGAAAAAAAAAA----------GGATAGGTGCAGAGACTCAATGGAAGCTATTCTAAC----------AAAGGGAGTT------GACTGTGATGCGGTGGTAAAA------GAATCC---TTCCATC------GAAACTTCA-----GAAA-------------GGCTAAACT-----TTTATACATATTATT------------TATTATGTATACGTACTGAAA-----------------------------TAGTATA-TAAAAA--------------------TAAAA-TGCGAAATTTACTATTAATTAATATTAATGACGACTCAAGTCTTTTTTTT------------CAACG----------AAAAAATTGTTGTAAATCGATTATAA-----------GTT-----GAAGAAAG-----AATTGAATA------TTCA-------------TTGATAAA------------------------------------TCCTTTGCAGAGC-TGA--------TTAATCAGACAA----GAATAAAGATAGAGTCCCATT---------CTACATGTCAATGCTGACAGCAATGAAATTTATAGTAAGAGGAAAATCCGTCGACTTTAGAAATCGTGAGGGTTCAAGTCCCTCTATCCCCCTCAAA-----------AAGGG--CCCGTTTG----------ACTGCTTAAA-----------CTATTT------------AGTTG-------ATCTGATCCTATACT-TACTTCGATGTTTTTTTT----------------------------------------------------------------------------------------------------------------------------------------------------------------------------------------------------------------------------------------------------------------------GCAAGAATCCTAGTCCAT---------------------------CATACTG----------------AAACTTAC-----AAA-----TTTT----------CTTT-----------AC-ATACAAAAAA------TC-CAAGGCCTGAAGAAA----ACCTTGCCAGTTTTTCTAATTGACATAGAACCAAGTCATCTCGTAA----TCTAGTAAAATGAGAATGATAAGTCGGG---AATAGTCGGG----------ATAGCTC----------------------------------------------------------------GCAGCGTGTCTACCGATTTCACCATAGCGGCTTGTTCAAAATTATAAT------AACCTATTCATACTCAATCGTCGAGATTGAAGTAGTCAATT--------------CATATCATATT-TAGG-AAAGATAGAAATTT-------TGG---------ACTACAAA------GTCATTTAAATACATG------------TTCACTAAT------AGAATATATTTATCTGGTTTTTAAATATCAATTATA-----TTTAACTTA-----------------AAAAAATAATAAACTTT-----CACATAGTTTATCC---TCTGTTGAAA----TAAGACTTGT------TGTAATTAGAGTGTTCTATCCCTAGA----TCCTAAATAG---------------AAGGA-AGCAC--------------------------------------------------TATCTAGGGATAGAAC------------------------------------------------------AAAACAAAG----------CCCC------------TTTTTTCTTTTCAAAGGAAAGTTAAGAA------TTCTTATTTAAATACCCT------------------------------------AAAAGCAAAGAAAG----------------------------------TTCTGTTGATCAGTTCAAAAC----ATTAGGCTATGAAT------------------------------------TATATTTATATAATA-GAATAATATAAAAAAA----TAATTCCGT-TTCGAT-TAAGTTC-CT------ATTCCGATT------------------------------------------ATTCCAATGTT-TGATTA------TTTATTTGTTGGCACAAAAAAACTTTTCGAATTCCCGGTCGAAAGAGATTTCGATAATGAAAAAGCCCTTAACGCTGCCCAATACCCCTTTTTTTTCCAAGAATTTTTACGA-----------------------------
>Saxifraga_dinnikii_LN812645_NA
------------------------------------------------------------------------ATTCAGGGAAACCCTGGAATTAAAAATGGGCAATCCTGAGCCAAATCCTGTTTT-AAGAAAGCAAAA---------------CACAAGGGTTCA-----GAAAAAGCGAATAAAAAAA--------GGATAGGTGCAGAGACTCAATGGAAGCTATTCTAACAAATCTAACTAAAGGGAGTT------GACTGCGATGCGGTGGTAAAA------GAATCC---TTCCATC------GAAACTTCA-----GAAAGGCTGAA------GGCTAAACT-----TTTATACATATTATT----------------ATGTATACGTAATGAAA-----------------------------TATTATA-TAAAAA--------------------TAAAA-TGA---------------TTAATATTAATGACGACTCAAGTCTTTTTTTTTT----------CAACG----------AAAAAATTGTTGTAAATCGATTACAA-----------GTT-----GAAGAAAG-----AATTGAATA------TTCA-------------TTGATAAAA---------CCATTCACGCTA--TAGTCTGATAAATCCTTTGAAGAGC-TGA--------TTAATTAGACAA----GAATAAAGATAGAGTCCCATT---------CTACATGTCAATACCGACAGCAATAAAATTTATAGTAAGAGGAAAATCCGTCGACTTTAGAAATCGTGAGGGTTCAAGTCCCTCTATCCCCCTCAA------------AAGGG--CCCGTTTG----------ACTCCTTAAA-----------CTATTT------------ATCTG-------ATCTGATCCTAT-----ACTTCGATTTTCGTTTT--AGTTAGCGTTTC----TAAAGTCGTTATGTTTCTCATTCACTCT-------------TTCACAAAAGGATCCGAGC-----AAAAATGTTGTT----------CTTTTCTTTTAGGA----CAAT-------------------ATGATACATATACAAA----------------------------------------------------TGAACATCTTT------AAATAAGGAATCCCCCCCCCTTTTTTTTTTTTTAAGAATCATAGTCCAT---------------------------CATACTG----------------AAACTTAC-----AAAGGTTTTTTG----------CTTT-----------AC-ATACAAGAAA------TT-CAAGGCCTGGATAAG----ACTTTGCAATTTTTTGTAATTGACATAGACCCAAGTCATCTCGTAA----TCTAGTAAAATGAGAATGATAAGTCGGG---AATAGTCGGG----------ATAGCTC-----------------------------------------------------------------------------------------------------------------------------------------------------------------------------------------------------------------------------------------------------------------------------------------------------------------------------------------------------------------------------------------------------------------------------------------------------------------------------------------------------------------------------------------------------------------------------------------------------------------------------------------------------------------------------------------------------------------------------------------------------------------------------------------------------------------------------------------------------------------------------------------------------------------------------------------------------------------------------------------------------------------------------------------------------------------------------------------------------------------------------------------------------------------------------
>Saxifraga_discolor_NA_LT971097
----------------------------------------------------------------------------------------------------------------------------------------------------------------------------------------------------------------------------------------------------------------------------------------------------------------------------------------------------------------------------------------------------------------------------------------------------------------------------------------------------------------------------------------------------------------------------------------------------------------------------------------------------------------------------------------------------------------------------------------------------------------------------------------------------------------------------------------------------------------------------------------------------------------------------------------------------------------------------------------------------------------------------------------------------------------------------------------------------------------------------------------------------------------------------------------------------------------------------------------------------------------------------------------------------------------------------------------------------------------------------------------------------------------------------------------------------------------------------------------------------------------------------------------------------------------------------------------------------------------------------GCAGCGTGTCTACCGATTTCACCATAGCGGCTTGCTCAAAATTATAAT------AACCTATTCATACTCAATCGTCGAGATTGCGGTAGTCAATT--------------CATATCATATT-TAGG-AAAGATGAAAATTT-------TGG---------ATTACAAA------GTTGTTTAAATACATC------------TTCACTAAT------TGAATATATTTAGCTGGTTTTAAAATATCAATTATA-----TTTAACTTA-----------------ATAAAATAATAAGCTTT-----CGCATAGTTTAGCC---TCTGTTGGAA----TAAGACTTGT------TGTAATTAGAGTGTTCTATCCCTAAA----TCTTAGATAGTGCTT-CCTTC---------------TATCTAA-------------------------------------------GATCTAGGGATAGAACAAAAA------------------------------------------------------AAAG----------GCCG------------TTTTTTC-----AAAGTAAAGTTAAGAA------TTCTTATTTAAATACCCT------------------------------------AAAAGCAAAGAAAG----------------------------------TTCTGTTGATCAGTTCAAAAC----ATTAGGCTGTGAAT------------------------------------------TATATAATA-GAAAAA---AAAAAAA----GAATTCCGT-TTCGAT-TAAGTTC-CT------ATTCCGATT------------------------------------------AGTCCAATGTT-TGATTA------TTTATTTGTTGGCACAAAAAAACTTTTAGAATTCCCGGTTGAAAGAGATTTCGATAATGAAAAAGCCCTTAACGCTGCCCAATACCCCTTCTTTTTCCAAGAATTTTTACG------------------------------
>Saxifraga_diversifolia_var_diversifolia_LN812646_LT971098
---------------TACGGACTTAATTAAATTGAGCCTTGGTATGGAAACCTACTAAGTGATAACTTTCAAATTCAGGGAAACCCTGGAATTAAAAATGGGCAATCCTGAGCCAAATCCTGTTTT-AAGAAAACAAAA---------------CACAAGGGTTCC-----GAAAGAGAGAATAAAAAA---------GGATAGGTGCAGAGACTCAATGGAAGCTATTCTAAC----------AAAGGGAGTT------GACTGCGATGCGGTGGTAAAA------GAATCC---TTCCATC------GAAACTTCA-----GAAAGGCTAAA------GGCTAAACT-----TTTATACGTATTATT-------------ATTATGTATACGTACTTAAT----------------------------------------------------------------------TA---------------------TTAATGACGACTCAAGTCTTTTTTTT------------CAACT---------AAAAAAATTGTTGTAAATCGATTACAA-----------GTT-----GAAGAAAG-----AATTGAATA------TTCA-------------TTGATAAAA---------CCATTCACGTCA--TAGTCTGATAAATCCTTTGAAGAGC-TGATTAATC-ATTAATCAGACAAGAAAGAATAAAGATAGAGTCCCATT---------CTACATGTCAATGCTGACAGCAATGAAATTTATAGTAAGAGGAAAATCCGTCGACTTTATAAATCGTGAGGGTTCAAGTCCCTCTATCCCCCCCAA------------AAGGG--CCCGTTTG----------ACTCCTTAAA-----------CTATTT------------ATCTG-------ATCTGATCCTAT-----ACTTCAATTAA----------------------------------------------------------------------------------------------------------------------------------------------------------------------------------------------------------------------------------------------------------------------------------------------------------------------------------------------------------------GGTTTTTTT----------CTTT-----------AG-ATACAAGAAA------TT-TAAGGCCTGGATAAG----ACTTTGCAATTTTTTGTAATTGACATAGACCCAAGTCATCTCGTAA----TCTAGTAAAATGAGAATGATAAGTCGGG---AATAGTCGGG----------ATAGCTC-------------------------------------------------------------AGAGCAGCGTGTCTACCGATTTCACCATAGCGGCTTGCTCAAAATTATAAT------AACCTATTCATACTCAATCGTCGAGATTGAAGTAGTCAATT-------------------CATATT-TAGG-AACGATTAAAATTTAAAATTTAGG---------AATACAAC------GTCATTTAAATATGTG------------TTCACTAAT------AGAGTATATTTATCTGATTTTAGAATGTCAGTTATA-----TTTAACTTA-----------------ATAAAATAATAAGCTTA-----CGCATAGTTTATCC---TCTGTGGGAA----TAAGAC----------------TTTTTTGTTCTATCCCTAGA-----ACTATCTAG----------------------------------------------------------------------------GATCTAGGGATAGAACAAAAAA----------------------------------------------------------------------------------------------------------------------------------------------------------------------------------------------------------------------------------------------------------------------------------------------------------------------------------------------------GTC-AT-TCAGTTC-TT------ATTCCGATT------------------------------------------ATTCCAATGTT-TGATTA------TTTATTTGTCGGCACAAAAAAACTTTTTGAATTCCCGGTCGAAAGAGATTTCGATAATGAAAAAGCTTTTAACGCTGCCCAATATCCCTTCTTTTTCCAAGAATTTTTAC-------------------------------
>Saxifraga_duthiei_LN812647_LT971099
---------------TACGGACTTAATTAAATTGAGCCTTGGTATGGAAACCTACTAAGTGATAACTTTCAAATTCAGGGAAACCCTGGAATTAAAAATGGGCAATCCTGAGCCAAATCCTGTTTT-AAGAAAGCAAAA---------------CACAAGGGTTCA-----GAAAAAGCGAATAAAAAAAAA------GGATAGGTGCAGAGACTCAATGGAAGCTATTCTAAC----------AAAGGGAGTT------GACTGCGATGCGGTGGTAAAA------GAATCC---TTCCATC------GAAACTTCA-GTCAGAAAGGCTGAA------GGCTAAACT-----TTTATACATATTATT----------------ATGTATACGTACTGAAA-----------------------------TATTATA-TAAAAA--------------------TCAAA-TGA---------------TTAATATTAATGACGACTCAAGTCTTTTTTTTTT----------CAACG----------AAAAAATTGTTGTAAATCGATTACAA-----------GTT-----GAAGAAAG-----AATTGAATA------TTCA-------------TTGATAAAA---------CCATTCACGCTA--TAGTCTGATAAATCCTTTGAAGAGC-TGA--------TTAATCAGACAA----GAATAAAGATAGAGTCCCATT---------CTACATGTCAATACCGACAGCAATAAAATTTATAGTAAGAGGAAAATCCGTCGACTTTAGAAATCGTGAGGGTTCAAGTCCCTCTATCCCCCTCAAA-----------AAGGG--CCCGTTTG----------ACTCCTTAAA-----------CTATTT------------ATCTG-------ATCTGATCCTAT-----ACTTCGATTTTCGTTTT--AGTTAGCGTTTC----TAAAGTCGTTATGTTTCTCATTCACTCT-------------TTCACAAAAGGATCCGAGA-----AAAAATGTTGTT----------CTTTT-----AGGA----CAAT-------------------ATGATACATATACAAA----------------------------------------------------TGAACATCTTT------AAATAAGGAATCCCTTTTTTTTT--------GAAAGAATCATAGTCCAT---------------------------CATACTC----------------AAACTTAC-----AAAGGTTTTTTG----------CTTG-----------AC-ATACAAGAAA------TT-CAAGGCCTGGATAAG----ACCTTGCAATTTTT-GTAATTGACATAGACCCAAGTCATCTCGTAA----TCTAGTAAAATGAGAATGATAAGTGGGG---AATAGTCGGG----------ATAGCTC--------------------------------------------------------------GAGCAGCGTGTCTACCGATTTCACCATAGCGGCTTGCTCAAAATTATAAT------AACCTATTCATACTCAATCGTCGAGATTGAAGTAGTCAATT--------------CATATCATATT-TAGG-AAAGATGAAAATTT-------TGG---------ACTACAAA------GTAGTTTAAATACGTG------------TTCACTAAT------AGAATATATTTATCTGGTTTTAGAATATAAATTATA-----TTTAACTTA-----------------AT-AAATAATAAGCGTT-----CGCATAGTTTATCC---TCTGTTGGAA----TAAGACTTGT------TGTAATTAAAGTGTTCTATCCCTAGA----TCCTAGATAGTGCTT-CCTTC---------------TATCTAG-------------------------------------------GATCTAGGGATAGAACAAAAA--------AAAGTCCTTTCTCC----------------TTTTTTTTAACAAAACAAAG----------CCCC-----------TTTTTGTC----------AAAGTTAAGAA------TTCTTATTTAACTACCCT------------------------------------AAAAACAAAGAAAG----------------------------------TTCTGTTGATCAGTTCAAAAC----ATTAGGCTGTGAAT--------------------------------TATATATATATATATAATA-GAATAATATWAAAAAA---GTAATTCAGT-TTCGAT-TCAGTTC-CT------ATTCCGATT------------------------------------------ATTCCAATGTT-TGATTA------TTTATTTGTTGGTACAAAAAAACTTTTAGAATTCCCGGTCGAAAGAGATTTCGATAATGAAAAAGCCCTTAACGCTGCCCAATATCCCTTCTTTTTCCAAGAATTTTTACG------------------------------
>Saxifraga_engleriana_LN812648_LT971100
---------------TACGGACTTAATTAAATTGAGCCTTGGTATGGAAACCTACTAAGTGATAACTTTCAAATTCAGGGAAACCCTGGAATTAAAAATGGGCAATCCTGAGCCAAATCCTGTTTT-AAGAAAACAAAA---------------CACAAGGGTTCA-----GAAAGAGAGAATAAAAAA---------GGATAGGTGCAGAGACTCAATGGAAGCTATTCTAAC----------AAAGGGAGTT------GACTGCGATGCGGTGGTAAAA------GAATCC---TTCCATC------GAAACTTCA-----GAAAGGCTGAA------GGCTAAACT-----TTTATACGTATTATT-------------ATTATGTATACGTACTGAAA-----------------------------TACTATA-TAAAAA--------------------TAAAA-TTA---------------------TTAATGACGACTCAATTTT-------------------CAACT---------AAAAAAATTGTTGTAAATCGATTACAA-----------GTT-----GAAGAAAG-----AATTGAATA------TTCA-------------TTGATAAAA---------CCATTCACGTCA--TAGTCTGATAAATCCTTTGAAGAGC-TGA--------TTAATCAGACAAGAAAGAATAAAGATAGAGTCCCATT---------CTACATGTCAATGCTGACAGCAATGAAATTTATAGTAAGAGGAAAATCCGTCGACTTTATAAATCGTGAGGGTTCAAGTCCCTCTATCCCCCCCAA------------AAGGG--CCCGTTTG----------ACTCCTTAAA-----------CTATTT------------ATCTG-------ATCTTATCCTAT-----ACTTCAATTAA----------------------------------------------------------------------------------------------------------------------------------------------------------------------------------------------------------------------------------------------------------------------------------------------------------------------------------------------------------------GGTTTTTTT----------CTTT-----------AG-ATACAAGAAA------TT-TAAGGCCTGGATAAG----ACTTTGCAATTTTTTGTAATTGACATAGACCCAAGTCATCTTGTAA----TCTAGTAAAATGAGAATGATAAGTCGGG---AATAGTCGGG----------ATAGC---------------------------------------------------------------AGAGCAGCGTGTCTACCGATTTCACCATAGCGGCTTGTTCAAAATTATAAT------AACCTATTCATACTCAATCGTCGAGATTGCAGTAGTCAATT-------------------CATATT-TAGG-AACGATTAAAAT-----------------------TATAAC------GTTATGTAAATATGTG------------TTCACTAAT------AGAGTATATTTATCTGGTTTTAGAATGTCAGTTATA-----TTTAACGTA-----------------ATAAAATAATAAGCTTC-----CGCATAGTTTATCC---TCTGTGGGAA----GAAGAC--------------TTTTTTTTGTTCTATCCCTAGA----TCCTAGATAG---------------AAGGA-AGAACTATCTAG-------------------------------------------GATCTAGGGATAGAACAAAAAA-----------------------------------------------------------------------------------------------------------------------------------------------------------------------------------------------------------------------------------------------------------------------------------------------------------------------------------------GTCATTCAGT-TTCGAT-TCAGTTC-TT------ATTCCGATT------------------------------------------ATTCCAATGTT-TGATTA------GTTATTTGTCGGCACAAAAAAACTTTTGGAATTCCCGGTCGAAAGAGATTTCGATAATGAAAAAGCTTTTAACGCTGCCCAATATCCCTTCTTTTTCCAAGAATTTTTAC-------------------------------
>Saxifraga_erioblasta_LN812649_LT971101
---------------TACGGACTTAATTAAATTGAGCCTTGGTATGGAAACCTACTAAGTGATAACTTTCAAATTCAGGGAAACCCTGGAATAAAAAATGGGCAATCCTGAGCCAAATCCTGTTTT-AAGAAAGCAAAA---------------CACAAGGGTTCA-----GAAAAAGAAAAAAAA------------GGATAGGTGCAGAGACTCAATGGAAGCTATTCTAAC----------AAAGGGAGTT------GACTGTGATGCGGTGGTAAAA------GAATCC---TTCCATC------GAAACTTCA-----GAAAGGCTGAA------GGCTAAACT-----TTTATACATATTATT------------TATTATGTATACGTACTGAAA-----------------------------TATTATA-TAAAAA--------------------TAAAA-TGATAAATTTAATAGTAATTAATATTAATGACGACTCAAGTCTTTTTTTTTT----------CAACG----------AAAAAATTGTTGTAAATCGATTATAA-----------GTT-----GAAGAAAG-----AATTGACTA------TTCA-------------TTGATAAA------------------------------------TCCTTTGAAGAGC-TGA--------TTAATCAGACAA----GAATAAAGATAGAGTCCCATT---------CTACATGTCAATGCTGACAGCAATGAAATTTATAGTAAGAGGAAAATCCGTCGACTTTAGAAATCGTGAGGGTTCAAGTCCCTCTATCCCCCTCAAA-----------AAGGG--CCCGTTTG----------ACTCCTTAAA-----------CTATTT------------AGTTG-------ATCTGATCCTATACT-TACTTCGATGTTTTTTTT----------------------------------------------------------------------------------------------------------------------------------------------------------------------------------------------------------------------------------------------------------------------GCAAGAATCCTAGTCCAT---------------------------CATACTG----------------AAACTTAC-----AAAGTTTTTTTT----------CTTT-----------AC-ATACAAAAAA------CG-CAAGGCCTGAAGAAA----ACCTTGCCATTTTTTCTAATTGACATAGAACCAAGTCATCTCGTAA----TCTAGTAAAATGAGACTGATAAGTCGGG---AATAGTCGGG----------ATAGCT----------------------------------------------------------------AGCAGCGTGTCTACCGATTTCACCATAGCGGCTTGCTCAAAATTATAAT------AACCTATTCATACTCAATCGTCGAGATTGAAGTAGTCAATT--------------CATATCATATT-TAGG-AAAGATAGAAATTT-------TGG---------ACTACAAA------GTCATTTAAATACATG------------TTCACTAAT------AGAATATATTTATCTGGTTTTAAAAGATCAATTATA-----TTTAACTTA-----------------AAAAAATAATAAACTTT-----CACATAGTTTATCC---TCTGTTGAAA----TAAGACTTGT------TGTAATTAGAGTGTTCTATCCCTAGA-----------TAG---------------AAGGA-AGCAC--------------------------------------------------TATCTAGGGATAGAAC------------------------------------------------------AAAACAAAG----------CCCC------------TTTTTTCTTTTCAAAGGAAAGTTAAGAA------TTCTTATTTAAATACCCT------------------------------------AAAAGCAAAGAAAG----------------------------------TTCTGTTGATCAGTTCAAAAC----ATTAGGCTGTGAAT------------------------------------------TATATAATA-GAATAATATAAAAAAA----GAATTCCGT-TTCGAT-TAAGTTC-CT------ATTCCGATT------------------------------------------ATTCCAATGTT-TGATTA------TTTATTTGTTGGCACAAAAAAACTTTTTGAATTCCCGGTCGAAAGAGATTTCGATAATGAAAAAGCCCTTAACGCTGCCCAATACCCCTTCTTTTTCCAAGAATTTTT---------------------------------
>Saxifraga_eschscholtzii_(1)_LN812650_LT971102
-------------------------------------------------ACCTACTAAGTGATAACTTTCAAATTCAGGGAAACCCTGGAATTAAAAATGGGCAATCCTGAGCCAAATCCTGTTTT-AAGAAAACAAAA---------------CACAAGGGTTCA-----GAAAGAGAGAATAAAAAA---------GGATAGGTGCAGAGACTCAATGGAAGCTATTCTAAC----------AAAGGGAGTT------GACTGCGATGCGGTGGTAAAAGTAAAAGAATCC---TTCCGTC------GAAACTTCA-----GAAAGGCTGAA------GGCTAAACT-----TTTATACGTATTATT-------------ATTATGTATACGTACTGAAA-----------------------------TACTATA-TAAAAAATAAAAACTCAAAA------TCAAA-TTA---------------------TTAATGACGACTCAAGTCTTTTTTTTTTT---------CAACT---------CAAAAAATTGTTGTAAATCGATTACAA-----------GTTTTTATGAAGAAAG-----AATTGAATA------TTCA-------------TTGATAAAA---------CCATTCACGTCA--TAGTCTGATAAATCCTTTGAAGAGC-TGA--------TTAATCAGACAA----GAATAAAGATAGAGTCCCATT---------CTACATGTCAATGCTGACAGCAATGAAATTTATAGTAAGAGGAAAATCCGTCGACTTTATAAATCGTGAGGGTTCAAGTCCCTCTATCCCCCCAAA------------AAGGG--CCCGTTTG----------ACTCCTTAAA-----------CTATTT------------ATCTG-------ATCTGATCCTAT-----ACTTCAATTAA----------------------------------------------------------------------------------------------------------------------------------------------------------------------------------------------------------------------------------------------------------------------------------------------------------------------------------------------------------------GGTTTTTTT----------CTTT-----------AG-ATACAAGAAA------TT-TAAGGCCTGGATAAG----ACTTTGCAATTTTTTGTAATTGACATAGACCCAAGTCATCTCGTAA----TCTAGTAAAATGAGAATGATAAGTCGGG---AATAGTCGGG----------ATAGCTC----------------------------------------------------------------GCAGCGTGTCTACCGATTTCACCATAGCGGCTTACTCAAAATTATAAT------AACCTATTCATACTCAATCGTCGAGATTGAAGTAGTCAATT--------------CATATCATATT-TAGG-AAAGATTAAAATTT-------AGG---------AATACAAC------GTCATTTAAATACGTG------------TTCACTAAT------AAAGTATATTTATCTGGTTTTATAATGTCAGTTATA-----TTTAACTTA-----------------ATAAAATAATAAGCTTC-----CGCATAGTTTATCC---TCTGTGGGAA----TAAGAC----------------TTTTTTGTTCTATCCCTAGA------------------T-CCTTC-----------------------------------------------------------------TATCTAGGGATAGAACAAAAAA-----------------------------------------------------------------------------------------------------------------------------------------------------------------------------------------------------------------------------------------------------------------------------------------------------------------------------------------GTCATTCAGT-TTCGAT-TCAGGTC-TT------ATTCCGATT------------------------------------------ATTCCAATGTT-TGATTA------TTTATTTGTCGGCACAAAAAAACTTTTTGAATTCCCGGTCGAAAGAGATTTCGATAATGAAAAAGCTTTTAACGCTGCCCAATATCCCTTCTTTTTCCAAGAATTTT----------------------------------
>Saxifraga_eschscholtzii_(2)_LN812651_LT971103
--------------------------------------------TGGAAACCTACTAAGTGATAACTTTCAAATTCAGGGAAACCCTGGAATTAAAAATGGGCAATCCTGAGCCAAATCCTGTTTT-AAGAAAACAAAA---------------CACAAGGGTTCA-----GAAAGAGAGAATAAAAAA---------GGATAGGTGCAGAGACTCAATGGAAGCTATTCTAAC----------AAAGGGAGTT------GACTGCGATGCGGTGGTAAAAGTAAAAGAATCC---TTCCGTC------GAAACTTCA-----GAAAGGCTGAA------GGCTAAACT-----TTTATACGTATTATT-------------ATTATGTATACGTACTGAAA-----------------------------TACTATA-TAAAAAATAAAAACTCAAAA------TCAAA-TTA---------------------TTAATGACGACTCAAGTCTTTTTTTTTTT---------CAACT---------CAAAAAATTGTTGTAAATCGATTACAA-----------GTTTTTATGAAGAAAG-----AATTGAATA------TTCA-------------TTGATAAAA---------CCATTCACGTCA--TAGTCTGATAAATCCTTTGAAGAGC-TGA--------TTAATCAGACAA----GAATAAAGATAGAGTCCCATT---------CTACATGTCAATGCTGACAGCAATGAAATTTATAGTAAGAGGAAAATCCGTCGACTTTATAAATCGTGAGGGTTCAAGTCCCTCTATCCCCCCAAA------------AAGGG--CCCGTTTG----------ACTCCTTAAA-----------CTATTT------------ATCTG-------ATCTGATCCTAT-----ACTTCAATTAA----------------------------------------------------------------------------------------------------------------------------------------------------------------------------------------------------------------------------------------------------------------------------------------------------------------------------------------------------------------GGTTTTTTT----------CTTT-----------AG-ATACAAGAAA------TT-TAAGGCCTGGATAAG----ACTTTGCAATTTTTTGTAATTGACATAGACCCAAGTCATCTCGTAA----TCTAGTAAAATGAGAATGATAAGTCGGG---AATAGTCGGG----------ATAGCTC-------------------------------------------------------------AGAGCAGCGTGTCTACCGATTTCACCATAGCGGCTTACTCAAAATTATAAT------AACCTATTCATACTCAATCGTCGAGATTGAAGTAGTCAATT--------------CATATCATATT-TAGG-AAAGATTAAAATTT-------AGG---------AATACAAC------GTCATTTAAATACGTG------------TTCACTAAT------AAAGTATATTTATCTGGTTTTATAATGTCAGTTATA-----TTTAACTTA-----------------ATAAAATAATAAGCTTC-----CGCATAGTTTATCC---TCTGTGGGAA----TAAGAC----------------TTTTTTGTTCTATCCCTAGA------------------T-CCTTC-----------------------------------------------------------------TATCTAGGGATAGAACAAAAAA-----------------------------------------------------------------------------------------------------------------------------------------------------------------------------------------------------------------------------------------------------------------------------------------------------------------------------------------GTCATTCAGT-TTCGAT-TCAGGTC-TT------ATTCCGATT------------------------------------------ATTCCAATGTT-TGATTA------TTTATTTGTCGGCACAAAAAAACTTTTTGAATTCCCGGTCGAAAGAGATTTCGATAATGAAAAAGCTTTTAACGCTGCCCAATATCCCTTCTTTTTCCAAGAATTT-----------------------------------
>Saxifraga_exarata_LN812652_LT971104
---------------TACGGACTTAATTAAATTGAGCCTTGGTATGGAAACCTACTAAGTGATAACTTTCAAATTCAGGGAAACCCTGGAATAAAAAATGGGCAATCCTGAGCCAAATCCTGTTTT-AAGAAAGCAAAA---------------CACAAGGGTTCA-----GAAAAAGGAAAAAAAAAAA--------GGATAGGTGCAGAGACTCAATGGAAGCTATTCTAAC----------AAAGGGAGTT------GACTGTGATGCGGTGGTAAAA------GAATCC---TTCCATC------GAAACTTCA-----GAAAGGCTGAA------GGCTAAACT-----TTTATACATATTATT------------TATTATGTATACGTACTGAAA-----------------------------TATTATA-TAAAAA--------------------TAAAA-TGATAAATTTAATATTAATTAATATTAATGACGACTCAAGTCTTTTTTTT------------CAACG----------AAAAAATTGTTGTAAATCGATTATAA-----------GTT-----GAAGAAAG-----AATTGAATA------TTCA-------------TTGATAAA------------------------------------TCCTTTGAAGAGC-TGA--------TTAATCAGACAA----GAATAAAGATAGAGTCCCATT---------CTACATGTCAATGCTGACAGCAATGAAATTTATAGTAAGAGGAAAATCCGTCGACTTTAGAAATCGTGAGGGTTCAAGTCCCTCTATCCCCCTCAAA-----------AAGGG--CCAGTTTG----------ACTCCTTAAA-----------CTATTT------------AGTTG-------ATCTGATCCTATACT-TACTTCGATGTTTTTTTT----------------------------------------------------------------------------------------------------------------------------------------------------------------------------------------------------------------------------------------------------------------------GCAAGAATCCTAGTCCAT---------------------------CATACTA----------------AAACTTAC-----AAAGTTTTTTTT----------CTTT-----------AC-ATACAAAAAA------TG-CAAGGCCTAAAGAAA----ACCTTGCCATTTTTTCTAATTGACATAGAACCAAGTCATCTCGTAA----TCTAGTAAAATGAGAATGATAAGTCGGG---AATAGTCGGG----------ATAG-------------------------------------------------------------------GCAGCGTGTCTACCGATTTCACCATAGCGGCTTGCTCAAAATTATAAT------AACCTATTCATACTCAATCGTCGAGATTGAAGTAGTCAATT--------------CATATCATATT-TAGG-AAAGATAGAAATTT-------TGG---------ACTACAAA------GTCATTTAAATACATG------------TTCACTAAT------AGAATATATTTATCTGGTTTTAAAATATCAATTATA-----TTTAACTTA-----------------AAAAAATAATAAACTTT-----CACATAGTTTATCC---TCTGTTGAAA----TAAGACTTGT------TGTAATTAGAGTGTTCTATCCCTAGA----TCCTAGATAG---------------AAGGA-AGCAC--------------------------------------------------TATCTAGGGATAGAAC------------------------------------------------------AAAACAAAG----------CCCC------------TTTTTTCTTTTCAAAGGAAAGTTAAGAA------TTCTTATTTAAATACCCT------------------------------------AAAAGCAAAGAAAG----------------------------------TTCTGTTGATCAGTTCAAAAC----ATTAGGCTGTGAAT------------------------------------TATATTTATATAATA-GAATAATATAAAAAAA----TAATTCCGT-TTCGAT-TAAGTTC-CT------ATTCCGATT------------------------------------------ATTCCAATGTT-TGATTA------TTTATTTGTTGGCACAAAAAAACTTTTAGAATTCCCGGTCGAAAGAGATTTCGATAATGAAAAAGCCCTTAACGCTGCCCAATACCCCTTCTTTTTCCAAGAATT------------------------------------
>Saxifraga_facchinii_LT970894_LT971105
------------CGCTACGGACTTAATTAAATTGAGCCTTGGTATGGAAACCTACTAAGTGATAACTTTCAAATTCAGGGAAACCCTGGAATAAAAAATGGGCAATCCTGAGCCAAATCCTGTTTT-AAGCAAGCAAAA---------------CACAAGGGTTCA-----GAAAAAGAAAAAAAA------------GGATAGGTGCAGAGACTCAATGGAAGCTATTCTAAC----------AAAGGGAGTT------GACTGTGATGCGGTGGTAAAA------GAATCC---TTCCATC------GAAACTTCA-----GAAAGGCGGAA------GGCTAAACT-----TTTATACATATTATT------------TATTATGTATACGTACTGAAA-----------------------------TATTATA-TAAAAA--------------------TAAAA-TGATAAATTTAATATTAATTAATATTAATGACGACTCGAGTCTTTTTTTT------------CAACG----------AAAAAATTGTTGTAAATCGATTATAA-----------GTT-----GAAGAAAGAAAAGAATTGAATA------TTCA-------------TTGATAAAA---------CCATTCACACTC--TAGTCTGATAAATCCTTTGAAGAGC-TGA--------TTAATCAGACAA----GAATAAAGATAGAGTCCCATT---------CTACATGTCAATGCTGACAGCAATGAAATTTTTAGTAAGAGGAAAATCCGTCGACTTTAGAAATCGTGAGGGTTCAAGTCCCTCTATCCCCCTCAAA-----------AAGGG--CCCGTTTG----------ACTCCTTAAA-----------CTATTT------------AGTTG-------ATCTGATCCTATACT-TACTTCGATTTTTTTTT------------------------------------------------------------------------------------------------------------------------------------------------------------------------------------------------------------------------------------------------------------------------------------------------------------------------------------------------------------------------------------------------------------------------------------------------------------------------------TCGTA----ATCTAGTAAAATGAGAATGATAAGTCGGG---AATAGTCGGG----------ATAGC------------------------------------------------------------------------------------------------CTTGCTCAAAATTATAAT------AACCTATTCATACTCAATCGTCGAGATTGAAGTAGTCAATT--------------CATATCATATT-TAGG-AAAGATAGAAATTT-------TGA---------ACTACAAA------GTCGTTTAAATACATG------------TTCACTAAT------AGAATATATTTAGCTGGTTTTAAAATATCAATTATA-----TTTAACTAA--------------AAAAAAAAATAATAAACTTT-----CGCATAGTTTAGCC---TCTGTTGGAA----TAAGACTTGT------TGTAATTAGAGTGTTCTATCCCTAGA-----------TAGTGCTT-CCTTC---------------TATCTAG-------------------------------------------GATCTAGGGATAGAACAAAA--------AAAAGTCCTTTCTCT---------------TTTGTTTTTAACAAAACAAAA----------CTTC------------TTTTTTCTTTTCAAAGGAAAGTTAAGAA------TTCCTATTTAAATATCCT------------------------------------AAAAGCAAAGAAAG----------------------------------TTCTGTTGATCAGTTCAAAAC----ATTAGGCTGTGAAT------------------------------------------TATAGAATA-GAATAATATAAAAAAA----TAATTCCGT-TTCGAT-TAAGTTC-CT------ATTCCGATT------------------------------------------ATTCCAATGTT-TGATTA------TTTATTTGTTGGCACAAAAAAACTTTTAGAATTACCGGTCGAAAGAGATTTCGATAATGAAAAAGCCCTTAACGCTGCCCAATACCCCTTCTTTTTCCAAGAATTTTTACGAATCCGCTTTTTTGATATAGAAGTACGTT-
>Saxifraga_felineri_LN812654_LT971107
---------------TACGGACTTAATTAAATTGAGCCTTGGTATGGAAACCTACTAAGTGATAACTTTCAAATTCAGGGAAACCCTGGAATTAAAAATGGGCAATCCTGAGCCAAATCCTGTTTT-AAGAAAGCAAAA---------------CACAAGGGTTCA-----GAAAAAGCGAATAAAAAAAA-------GGATAGGTGCAGAGACTCAATGGAAGCTATTCTAAC----------AAAGGGAGTT------GACTGCGATGCGGTGGTAAAA------GAATCC---TTCCATC------GAAACTTCA-GTCAGAAAGGCTGAA------GGCTAAACT-----TTTATACATATTATT----------------ATGTATACGTACTGAAA-----------------------------TATTATA-TAAAAA--------------------TCAAA-TGA---------------TTAATATTAATGACGACTCAAGTCTTTTTTTTT-----------CAACG----------AAAAAATTGTTGTAAATCGATTACAA-----------GTT-----GAAGAAAG-----AATTGAATA------TTCA-------------TTGATAAAA---------CCATTCACGCTA--TAGTCTGATAAATCCTTTGAAGAGC-TGA--------TTAATCAGACAA----GAATAAAGATAGAGTCCCATT---------CTACATGTCAATACCGACAGCAATAAAATTTATAGTAAAAGGAAAATCCGTCGACTTTAGAAATCGTGAGGGTTCAAGTCCCTCTATCCCCCTCAAA-----------AAGGG--TCCGTTTG----------ACTCCTTAAA-----------CTATTT------------ATCTG-------ATCTGATCCTAT-----ACTTCGATTTTCGTTTT--AGTTAGCGTTTC----TAAAGTCGTTATGTTTCTCATTCACTCT-------------TTCACAAAAGGATCCGAGC-----AAAAATGTTGTT----------CTTTT-----AGGA----CAAT-------------------ATGATACATATACAAA----------------------------------------------------TGAACATCTTT------AAATAAGGAATCCCCTTTTTTTTT-------GAAAGAATCATAGTCCAT---------------------------CATACTC----------------AAACTTAC-----AAAGGTTTTTTG----------CTTT-----------AC-ATACAAGAAA------TT-CAAAGCCTGGATAAG----ACTTTGCAATTTTTTGTAATTGACATAGACCCAAATCATCTCGTAA----TCTAGTAAAATGAGAATGATAAGTCGGG---AATAGTCGGG----------ATAGCTC---------------------------------------------------------------AGCAGCGTGTCTACCGATTTCACCATAGCGGCTTGCTCAAAATTATAAT------AACCTATTCATACTCAATCGTCGAGATTGAAGTAGTCAATT--------------CATATCATATT-TAGG-AAAGATGAAAATTT-------TGG---------ACTACAAA------GTAGTTTAAATACGTG------------TTCACTAAT------AGAATATATTTATCTGGTTTTAGAATATAAATTAGA-----TTTAACTTA-----------------ATAAAATAATAAGCGTT-----CGCATAGTTTATCC---TCTGTTGGAA----TAAGACTTGT------TGTAATTAGAGTGTTCTATCCCTAGA----TCCTAGATAGAGCTT-CCTTC---------------TATCTAG-------------------------------------------GATCTAGGGATAGAACAAAAA-----ATAAAAGTCCTTTCTCC----------------TTTTTTTTAACAAAACAAAG----------CCCC-----------TTTTTTTC----------AAAGTTAAGAA------TTCTTATTTAACTACCCT------------------------------------AAAAGCAAAGAAAG----------------------------------TTCTGTTGATCAGTTCAAAAC----ATTAGGCTGTGAAT--------------------------------TATATATATATATATAATA-GAATAATATAAAAAAA---GTAATTCAGT-TTCGAT-TCAGTTC-CT------ATTCCGATT------------------------------------------ATTCCAATGTT-TGATTA------TTTATTTGTTGGTACAAAAAAACTTTTAGAATTCCCGGTCGAAAGAGATTTCGATAATGAAAAAGCCCTTAACGCTGCCCAATATCCCTTCTTTTTCCAAGAATTTTTACG------------------------------
>Saxifraga_ferdinandi-coburgi_LN812655_LT971108
---------------TACGGACTTAATTAAATTGAGCCTTGGTATGGAAACCTACTAAGTGATAACTTTCAAATTCAGGGAAACCCTGGAATTAAAAATGGGCAATCCTGAGCCAAATCCTGTTTT-AAGAAAGCAAAA---------------CACAAGGGTTCA-----GAAAAAGCGAATAAAAAAAA-------GGATAGGTGCAGAGACTCAATGGAAGCTATTCTAAC----------AAAGGGAGTT------GACTGCGATGCGGTGGTAAAA------GAATCC---TTCCATC------GAAACTTCA-GTCAGAAAGGCTGAA------GGCTAAACT-----TTTATACATATTATT----------------ATGTATACGTACTGAAA-----------------------------TATTATA-TAAAAA--------------------TCAAC-TGA---------------TTAATATTAATGACGACTCAAGTCTTTTTTTTTT----------CAACG----------AAAAAATTGTTGTAAATCGATTACAA-----------GTT-----GAAGAAAG-----AATTGAATA------TTCA-------------TTGATAAAA---------CCATTCACGCTA--TAGTCTGATAAATC---------GC-TGA--------TTAATCAGACAA----GAATAAAGATAGAGTCCCATT---------CTACATGTCAATACCGACAGCAATAAAATTTATAGTAAGAGGAAAATCCGTCGACTTTAGAAATCGTGAGGGTTCAAGTCCCTCTATCCCCCTCAAA-----------AAGGG--CCCGTTTG----------ACTCCTTAAA-----------CTATTT------------ATCTG-------ATCTGATCCTAT-----ACTTCGATTTTCGTTTT--AGTTAGCGTTTC----TAAAGTCGTTATGTTTCTCATTCACTCT-------------TTCACAAAAGGATCCGAGC-----AAAAATGTTGTT----------CTTTT-----AGGA----CAAT-------------------ATGATACATATACAAA----------------------------------------------------TGAACATCTTT------AAATAAGGAATCCCCTTTTTTTT--------GAAAGAATCATAGTCCAT---------------------------CATACTC----------------AAACTTAC-----AAAGGTTTTTTG----------CTTT-----------AC-ATACAAGAAA------TT-CAAGGCCTGGATAAG----ACTTTGCAATTTTTTATAATTGACATAGACCCAAGTCATCTCGTAA----TCTAGTAAAATGAGAATGATAAGTCGGG---AATAGTCGGG----------ATAGCTC-------------------------------------------------------------AGAGCAGCGTGTCTACCGATTTCACCATAGCGGCTTGCTCAAAATTATAAT------AACCTATTCATACTCAATCGTCGAGATTGAAGTAGTCAATT--------------CATATCATATT-TAGG-AAAGGTTAAAATTT-------TGG---------ACTACAAA------GTAGTTTAAATACGTG------------TTCACTAAT------AGAATATATTTATCTGGTTTTAGAATATAAATTATA-----TTTAACTTA-----------------ATAAAATAATAAGCGTT-----CGCATAGTTTATCC---TCTGTTGGAA----TAAGACTTGT------TGTAATTAGAGTGTTCTATCCCTAGA----TCCTAGATAGA---------------------------------------------------------------------------------AGGA---------------------AGCACTATCTAGG-----------------------------------------------------------------------------------------------ATC-TA------------------------------------------------------------------------------------------------------------------------------------------------------------------------------------GGGATA-G------AACAAAAAA-----TA--------------AAAG-TC-CT---------------------------------------------------------------TTGTT-TGATTA------TTTATTTGTTGGTACAAAAAAACTTTTAGAATTCCCGGTCGAAAGAGATTTCGATAATGAAAAAGCCCTTAACGCTGCCCAATATCCCTTCTTTTTCCAAGAATTTTTACGA-----------------------------
>Saxifraga_filicaulis_LN812656_LT971109
---------------TACGGACTTAATTAAATTGAGCCTTGGTATGGAAACCTACTAAGTGATAACTTTCAAATTCAGGGAAACCCTGGAATTAAAAATGGGCAATCCTGAGCCAAATCCTGTTTT-AAGAAAACAAAA---------------CACAAGGGTTCA-----GAAAGAGAGAATAAAAAA---------GGATAGGTGCAGAGACTCAATGGAAGCTATTCTAAC----------AAAGGGAGTT------GACTGCGATGCGGTGGTAAAA------GAATCC---TTCCATC------GAAACTTCA-----GAAAGGCTGAA------GGCTAAACT-----TTTATACGTATTATT-------------ATTATGTATACGTACTGAAA-----------------------------TACTATA-TAAAAAATAAAAA-------------TCAAA-TTA---------------------TTAATGACGACTCAAGTCTTTTTTTTTTTTTTT-----CAACT---------CAAAAAATTGGTGTAAATCGATTACAA-----------GTT-----GAAGAAAG-----AATTGAATA------TTCA-------------TTGATAAAA---------CCATTCACGTCA--TAGTCTGATAAATCCTTTGAAGAGC-TGA--------TTAATCAAACAA----GAATAAAGATAGAGTCCCATT---------CTACATGTCAATGCTGACAGCAATGAAATTTATAGTAAGAGGAAAATCCGTCGACTTTATAAATCGTGAGGGTTCAAGTCCCTCTATCCCCCCAAA------------AAGGG--YCCGTTTG----------ACTCCTTAAA-----------CTATTT------------------------ATCTGATCCTAT-----ACTTCAATTAA----------------------------------------------------------------------------------------------------------------------------------------------------------------------------------------------------------------------------------------------------------------------------------------------------------------------------------------------------------------GGTTTTTTT----------CTTT-----------AG-ATACAAGAAA------TT-TAAGGCCTGGATAAG----ACTTTGCAATTTTTTGTAATTGACATAGACCCAAGTCATCTCGTAA----TCTAGTAAAATGAGAATGATACGTCGGG---AATAGTCGGG----------ATAGCTC--------------------------------------------------------------GAGCAGCGTGTCTACCAATTTCACCATAGCGGCTTGCTCAAAATTATAAT------ACCCTATTCATACTCMATCGTCGAGATTGAAGTAGTCAATT-------------------CATATT-TCGG-AAAGATTAAATTTT-------AGG---------AATACAAC------GTCATTTAAATACGTG------------TTCACTAAT------AGAGTATATTTATCTGGTTTTAGAATGTCAGTTATA-----TTTAACTTA-----------------ATAAAATAATAAGCTTC-----CGCATAGTTTATCC---TCTGTGGGAA----TAAGAC----------------TTTTTTGTTCTATCCCTAGA----TCCTA-----------------------------------------------------------------------------------------GATAGAACAAAAAA-----------------------------------------------------------------------------------------------------------------------------------------------------------------------------------------------------------------------------------------------------------------------------------------------------------------------------------------GTCATTCAGT-TTCGAT-TCAGTTC-TT-----AATTCCTATT------------------------------------------ATTCCAATGTT-TTATTA------TTTATTGGTCGGCACAAAAAAACTTTTTGAATTCCCGGTCGAAAGAGATTTCGATAATGAAAAAGCTTTTAACGCTGCCCAATATCCCTTCTTTTTCCAAGAATTTTTAC-------------------------------
>Saxifraga_finitima_LN812657_LT971110
-----------------------------------------------------------------------------------------AATTAAAAATGGGCAATCCTGAGCCAAATCCTGTTTT-AAGAAAACAAAA---------------CACAAGGGTTCA-----GAAAGAGAGAATAAAAAA---------GGATAGGTGCAGAGACTCAATGGAAGCTATTCTAAC----------AAAGGGAGTT------GACTGCGATGCGGTGGTAAAA------GACTCC---TTCCATC------GAAACG-CT-----GAA-GGCTAA-------GGCTAAACT-----TTTATACGTATTATT-------------ATTATGTATACGTACTGAAA-----------------------------TACTATA-TAAAAA--------------------TAAAA-TTA---------------------TTAATGACGACTCCATTTT-------------------CAACT----------CAAAAATTGTTGTAAATCGATTACAA-----------GTT-----GAAGAAAG-----AATTGAATA------TTCA-------------TTGATAAAA---------CCATTCACGTCA--TAGTCTGAGAAATCCTTTGAAGAGC-TGA--------TTAATCAGACAAGAAAGAATAAAGATAGAGTCCCATT---------CTACATGTCAATGCTGACAGCAATGAAATTTATAGTAAGAGGAAAATCCGTCGACTTTATAAATCGTGAGGGTTCAAGTCCCTCTATCCCCCCAAA------------AAGGG--CCCGTTTG----------ACTCCTTAAA-----------CTATTT------------ATCTG-------ATCTTATCCTAT-----ACTTCAATTAA----------------------------------------------------------------------------------------------------------------------------------------------------------------------------------------------------------------------------------------------------------------------------------------------------------------------------------------------------------------GGTTTTTTTCTTTAGATATCTTT-----------AG-ATACAAGAAA------TT-TAAGGCCTGGATAAG----ACTTTGCAATTTTTTGTAATTGACATAGACCCAAGTCATCTTGTAA----TCTAGTAAAATGAGAATGATAAGTCGGG---AATAGTCGGG----------ATAGCT---------------------------------------------------------------GAGCAGCGTGTCTACCGATTTCACCATAGCGGCTTGCTCAAAATTATAAT------AACCTATTCATACTCAATCGTCGAGATTGCAGTAGTCAATT-------------------CATATT-TAGG-AACGATTAAAATTT-------AGG---------AATACAAC------GTCATTTAAATACGTG------------TTCACTAAT------AGAGTATATTTATCTGGTTTTAGAATGTCAGTTATA-----TTTAACGTA------------------------------------------ATAGTTTATCC---TCTGTGGGAC----TAAGAC--------------TTTTTTTTGTTCTATCCCTAGA----TGCTAGATAG---------------AAGGA-AGAACTATCTAG-------------------------------------------CATCTAGGGATAGAACAAAAAA-----------------------------------------------------------------------------------------------------------------------------------------------------------------------------------------------------------------------------------------------------------------------------------------------------------------------------------------GTCATTCAGT-TTCGAT-TCAGTTC-GT------ATTCCGATT------------------------------------------ATTCCAATGTT-TGATTA------GTTATTTGTCGGCACAAAAAAACTTTTTGAATTCCCGGTCGAAAGAGATTTCGATAATGAAAAAGCTTTTAACGCTGCCCAATATCCCTTCTTTTTCCAAGAATTTTTACG------------------------------
>Saxifraga_firma_(2)_LN812659_LT971111
---------------TACGGACTTAATTAAATTGAGCCTTGGTATGGAAACCTACTAAGTGATAACTTTCAAATTCAGGGAAACCCTGGAATTAAAAATGGGCAATCCTGAGCCAAATCCTGTTTT-AAGAAAACAAAA---------------CACAAGGGTTCA-----GAAAGAAAAAAAAA-------------GGATAGGTGCAGAGACTCAATGGAAGCTATTCTAACAA-TCTAAC-AAAGGGAGTT------GACTGCGATGCGGTGGTAAAA------GAATCC---TTCCATC------GAAACTTCA-----GAAAGGCTGAA------GGATAAACT-----TTTATACATATTATT----------------ATGTATACGTACTGAAA-----------------------------TACTATA-TCAAAA--------------------TCAAA-TGA---------------------TTAATGACGACTCAAGTCTTTATTTTTTTTTTTTT---CAACG--------AAAAAAAATTGTTGTAAATCGATTACAA-----------GTT-----GAAGAAAG-----AATTGAATC------TTCA-------------TTGATAAAA---------CCATTCACGCCA--TAGTCTGATAAATCCTTTAAAGAAC-TGATTAATTGATTAATCAGACAA----GAATAAAGATAGAGTCCCATT---------CTACATGTCAATGCCGACAGCAATGAAATTTATAGTAAGAGGAAAATCCGTCGACTTTAGAAATCGTGAGGGTTCAAGTCCCTCTATCCCCCCAAA------------AAGGG--CCCGTTTG----------ACTCCTTAAACTATTTTTAAACTATTTCTTAAACTATTTATCTG-------ATCTGATTCTAT-----ACTTCGATTTT--------AGTTAGCGTTTC----AAAAGTCGTTATGTTTCTCATTCACTCT-------------TTCACAAAAGGATCCGAGC-----AAAAATTTTGTT----------CTTTT-----AGGA----CAAT-------------------ATGCTACATATACAAA----------------------------------------------------TGAACATCTTT------AAATAAGGAATTCC-TTTT------------GAAAGAATCATAGTCCAT---------------------------CATACTG----------------AAACTTAC-----AAAGGTTTTTTT----------CTTT-----------AG-ATACAAGAAA------TT-CAAAGCCTGGATAAG----ACTTTGCAATTTTTTGTCATTGACATAGACCCAAGTCATCTCGTAA----TCTAGTAAAATGAGAATGATAAGTCGGG---AATAGTCGGG----------ATAGCT---------------------------------------------------------------GAGCAGCGTGTCTACCGATTTCACCATAGCGGCTTACTCCAAATTATAAT------AACCTATTTATACTCAATCGTCGAGATTGAAGTAGTCAATT-------------------CATGTT-TAGG-AAAGATGAAAATTT-------AGG---------AATACAAA------GTCGTTTAAATACGTG------------TTCACTAATACGAATAGAGTATATTTATCTGTTTTTAGAATTTGAGTTATA-----TTTAGCTTA------------AATAAAATAAATAATAAGCTTT-----CACATAGTTTATCC---TCTGTTGTAA----TAAGACTTGT------TGTAACTAGAGTATTCTATCCCTAGA----TCCTAGATAGTTCTT-CCTTC---------------TATCTAG-------------------------------------------GATCTAGGGATAGAACAAAAAA----GAAAATGTCCTTTCTC--------------------ATTTTAACAGAACAAAG-AGAACAAAGTCCC------------TTTTTTC----------AAAGTTAAGAA------TTCTTATTTAAATACCCT------------------ATCTTATTTAAATACCCTAAAAGCAAAAAAAG-----------------TTCTATTTCTTTCTATTTGCTATTGATCAATTCAAAAC----ATTAGGCTGTGAATTATATAAATTATATATAAT----------------------ATATATAATA-TTATAATATACCAAAAAA-GGAATTCAGT-TTCGAT-TCAGTTT-CG------ATTCCGATT------------------------------------------ATTCCAATGTT-TGATTA------TTTATTTGTCGGCACAAAAAAACTTTTAGAATTTCCGGTCGAAAGAGATTTCGATAATGAAAAAGCTTTTAACGCTGCCCAATATCCCTTCTTTTTCCAAGAATTTTTACG------------------------------
>Saxifraga_flagellaris_subsp_crandallii_LN812660_LT971112
-------------------------------------------------ACCTACTAAGTGATAACTTTCAAATTCAGGGAAACCCTGGAATTAAAAATGGGCAATCCTGAGCCAAATCCTATTTT-AAGAAAACAAAA---------------CACAAGGGTTCA-----GAAAGAGAGAATAAAAAA---------GGATAGGTGCAGAGACTCAATGGAAGCTATTCTAAC----------AAAGGGAGTT------GACTGCGATGCGGTGGTAAAA------GAATCC---GTCCATC------GAAACTTCA-----GAAAGGCTGAA------GGCTAAACT-----TTTATACGTATTATT-------------ATTATGTATACGTACTGAAA-----------------------------TACTAAA-AAAAAAAA------------------TCAAA-TTA---------------------TTAATGACGACTCAAGTCTTTTTTTTT-----------CAACT---------AAAAAAATTGTTGTAAATCGATTACAA-----------GTT-----GAAGAAAG-----AATTGAATA------TTCA-------------TTGATAAAA---------CCATTCACGTCA--TAGTCTGATAAATCCTTTGAAGAGC-TGA--------TTAATCAAACAA----GAATAAAGATAGAGTCCCATT---------CTACATGTCAATGCTGACAGCAATGAAATTTATAGTAAGAGGAAAATCCGTCGACTTTATAAATCGTGAGGGTTCAAGTCCCTCTATCCCCCCAAA------------AAGGG--CCCGTTTG----------ACTCCTTAAA-----------CTATTT------------ATCTG-------ATCTGATCCTAT-----ACTTCAATTAA----------------------------------------------------------------------------------------------------------------------------------------------------------------------------------------------------------------------------------------------------------------------------------------------------------------------------------------------------------------GGTTTTTT-----------CTTT-----------AG-ATACAA----------TT-TAAGGCCTGGATAAG----ACTTTGCAATTTTTTGTAATTGACATAGACCCAAGTCATCTCGTAA----TCTAGTAAAATGAGAATGATAAGTCGGG---AATAGTCGGG----------ATAGCTC-------------------------------------------------------------AGAGCAGCGTGTCTACCGATTTCACCATAGCGGCTTGCTCAAAATTATAAT------AACCTATTCATACTCAATCGTCGAGATTGAAGTAGTCAATT-------------------CATATT-TAGG-AAAGATTAAAATTT-------AGG---------AATACAAC------GTCATTTAAATACGTG------------TTCACTAAT------AGAGTATATTTATCTGGTTTTAGAATGTCAGTTATA-----TTTAACTTA-----------------ATAAAATAATAAGCTTC-----CGCATAGTTTATCC---TCTGTGGGAA----TAAGAC----------------TTTTTTGTTCTATCCCTAGA----TCCTAGATAC---------------AAGTA-AGAACTATCTAG-------------------------------------------GATCTAGGGATAGAACAAAAAA-----------------------------------------------------------------------------------------------------------------------------------------------------------------------------------------------------------------------------------------------------------------------------------------------------------------------------------------GTCATTCAGT-TTCGAT-TCAGTTC-TT------ATTCCGATT------------------------------------------ATTCCAATGTT-TGATTA------TTTATTTGTCGGCACAAAAAAACTTTTTGAATTCCCGGTCGAAAGAGATTTCGATAATGAAAAAGCTTTTAACGCTGCCCAATATCCCTTCTTTTTCCAAGAATTTTTACGAAT---------------------------
>Saxifraga_flagellaris_subsp_crassiflagellata_LN812661_LT971113
---------------TACGGACTTAATTAAATTGAGCCTTGGTATGGAAACCTACTAAGTGATAACTTTCAAATTCAGGGAAACCCTGGAATTAAAAATGGGCAATCCTGAGCCAAATCCTATTTT-AAGAAAACAAAA---------------CACAAGGGTTCA-----GAAAGAGAGAATAAAAAA---------GGATAGGTGCAGAGACTCAATGGAAGCTATTCTAAC----------AAAGGGAGTT------GACTGCGATGCGGTGGTAAAA------GAATCC---GTCCATC------GAAACTTCA-----GAAAGGCTGAA------GGCTAAACT-----TTTATACGTATTATT-------------ATTATGTATACGTACTGAAA-----------------------------TACTATA-AAAAAAAAAAA---------------TCAAA-TTA---------------------TTAATGACGACTCAAGTCTTTTTTTTTTTT--------CAACT---------AAAAAAATTGTTGTAAATCGATTACAA-----------GTT-----GAAGAAAG-----AATTGAATA------TTCA-------------TTGATAAAA---------CCATTCACGTCA--TAGTCTGATAAATCCTTTGAAGAGC-TGA--------TTAATCAAACAA----GAATAAAGATAGAGTCCCATT---------CTACATGTCAATGCTGACAGCAATGAAATTTATAGTAAGAGGAAAATCCGTCGACTTTATAAATCGTGAGGGTTCAAGTCCCTCTATCCCCCCAAA------------AAGGG--CCCGTTTG----------ACTCCTTAAA-----------CTATTT------------ATCTG-------ATCTGATCCTAT-----ACTTCAATTAA----------------------------------------------------------------------------------------------------------------------------------------------------------------------------------------------------------------------------------------------------------------------------------------------------------------------------------------------------------------GGTTTTTTT----------CTTT-----------AG-ATACAAGAAA------TT-TAAGGCCTGGATAAG----ACTTTGCAATTTTTTGTAATTGACATAGACCCAAGTCATCTCGTAA----TCTAGTAAAATGAGAATGATAAGTCGGG---AATAGTCGGG----------ATAGCTC--------------------------------------------------CTGCTTCCCTAAGAGCAGCGTGTCTACCGATTTCACCATAGCGGCTTGCTCAAAATTATAAT------AACCTATTCATACTCAATCGTCGAGATTGAAGTAGTCAATT-------------------CATATT-TAGG-AAAGATTAAATTTT-------AGG---------AATACAAC------GTCATTTAAATACGTG------------TTCACTAAT------AGAGTATATTTATCTGGTTTTAGAATGTCAGTTATA-----TTTAACTTT-----------AACTTAATAAAATAATAAGCTTC-----CGCATAGTTTATCC---TCTGTGGGAA----TAAGAC----------------TTTTTTGTTCTATCCCTAGA----TCCTAGATAG---------------AAGGA-AGAACTATCTAG-------------------------------------------GATCTAGGGATAGAACAAAAAA-----------------------------------------------------------------------------------------------------------------------------------------------------------------------------------------------------------------------------------------------------------------------------------------------------------------------------------------GTCATTCAGT-TTCGAT-TCAGTTC-TT------ATTCCGAGT------------------------------------------ATTCCAATGTT-TGATTA------TTTATTTGTCGGCACAAAAAAACTTTTTGAATTCCCGGTCGAAAGAGATTTCGATAATGAAAAAGCTTTTAACGCTGCCCAATATCCCTTCTTTTTCCAAGAATTTTTACG------------------------------
>Saxifraga_flagellaris_subsp_stenophylla_NA_LT971114
-------------------------------------------------------------------------------------------------------------------------------------------------------------------------------------------------------------------------------------------------------------------------------------------------------------------------------------------------------------------------------------------------------------------------------------------------------------------------------------------------------------------------------------------------------------------------------------------------------------------------------------------------------------------------------------------------------------------------------------------------------------------------------------------------------------------------------------------------------------------------------------------------------------------------------------------------------------------------------------------------------------------------------------------------------------------------------------------------------------------------------------------------------------------------------------------------------------------------------------------------------------------------------------------------------------------------------------------------------------------------------------------------------------------------------------------------------------------------------------------------------------------------------------------------------------------------------------------------------------------------AGAGCAGCGTGTCTACCGATTTCACCATAGCGGCTTGCTCAAAATTATAAT------AACCTATTCATACTCAATCGTCGAGATTGAAGTAGTCAATT-------------------CATATT-TAGG-AAAGATTAAAATTT-------AGG---------AATACAAC------GTCATTTAAATACGTG------------TTCACTAAT------AGAGTATATTTATCTGGTTTTAGAATGTCAGTTATA-----TTTAACTTT-----------AACTTAATAAAATAATAAGCTTC-----CGCATAGTTTATCC---TCTGTGGGAA----TAAGAC----------------TTTTTTGTTCTAT--------------------------------------------------------------------------------------------------------GGATAGAACAAAAAA-----------------------------------------------------------------------------------------------------------------------------------------------------------------------------------------------------------------------------------------------------------------------------------------------------------------------------------------GTCATTCAGT-TTCGAT-TCAGTTC-TT------ATTCCGAGT------------------------------------------ATTCCAATGTT-TGATTA------TTTATTTGTCGGCACAAAAAAACTTTTTGAATTCCCGGTCGAAAGAGATTTCGATAATGAAAAAGCTTTTAACGCTGCCCAATATCCCTTCTTTTTCCAAGAATTTTTAC-------------------------------
>Saxifraga_fortunei_var_fortunei_LN812663_LT971116
---------------TACGGACTTAATTAAATTGAGCCTTGGTATGGAAACCTACTAAGTGATAACTTTCAAATTCAGGGAAACCCTGGAATTAAAAATGGGCAATCCTGAGCCAAATCCTGTTTT-ACGAAAATAAAA--------------------GGGTTCA-----GAAAGAAAAAAGAGCAAAAAAAAAA--GGATAGGTGCAGAGACTCAATGGAAGCTATTCTAAC----------AAAGGGAATT------GACTACGATGCGTTGGGAAAGGAA---GAATCC---TTCCTTT------GAAACTCCA-----GAAAGGCTGAA------GGATAAACT-----TTTATACAT----------------------ATGTATACGTACTGAAA-----------------------------TACTATA-TCAAA---------------------TAAAA-TGA---------------------TTAATGACGACTAAAATCTTTATTTTTTTTTT------TTAAG--AAAAAAATAAAGAATTGTTGTAAATCGATTACAA-----------GTT-----GAAGAAAT-----AATTGAATA------TTCA--------ATTATTTGATAAAA---------CCATTCACTCCGCATAGTCTGATAAATCCTTTGATGAGC-TGA--------TTGATCAGACGA----GAATAAAGATAGAGTCCCATT---------CTACATGTCAATGTCGACAGCAATGAAATTTATAGTAAGAGGAAAATCCGTCGACTTTAGAAATCGTGAGGGTTCAAGTCCCTCTATCCCCCTCAA------------AAAGG--ACCATTTG----------ACCCCAC-----------------------------------------------------------------------------------------------------------------------------------------------------------------CAAAATTTGATT----------CTTTT-----ATC-----------------------------------------------------------------------------------------------------------------ACAAAAGGAACTCC-ATTT------------GAAAGATTCACAGTCCAT-ATAATTACATTACT------------CATACTG----------------AAACTTAC-----AAAGTTTTTTT-----------CTTT-----------AG-ATCCAAGAAA------TT-CAAGGCCTGGAGAAA----ACTTTGTACTTATTTGTAATTGACATAGACCCAAGTCATCTAGTAAAACATCTAGTAAAATGAGAATGAGACGTCGGGAATAATGGTCGGG----------ATAGCTC---------------------------------------------------------------AGCAGCGTGTCTACCGATTTCACCATAGCGGCTTGCTCAAAATAATAAT------AACCTATTCATACTCAATCGTCCAGATTGAAGTAGTAAATT-------------------CTTGTT-TAGG-AAAGATGAAAATTC-------ATG---------AATCTAAA------ATTGTTTAAA----TGTTTAAATGGGTATTCACTAAT------AGAGTT--TTTATCTAGTTTTAGAATGTCAGTT-----------AACTAA----------------------ATAATAAGCTTTCGCATCGCATAGTTTAGCT---TCTGTTGGAA----TAAGACTTGT------TGTAACTAGAGTGTTCTATCCCTAGA-----------TAGTTCTT-CC--------------------------------------------------------------------TATCTAGGGATAGAACAAAAAA--TAAAAAACGTCTTTTCTCA-TC-------------TTTTTTTTAACAAAACAAAG----------TACC------------ATTTTTC----------AAATTTAGGAA------TTCTTATTTAAATACCCT------------------------------------AAAAGCAAAGAAAG-----------------CTCTATTTC---CTAT-TCCTATTGATCAATTCAAAAT----ATTAGGCTGTGAAT------------------------------------------TATTGAATT-ATATAATATAACAAAATAATGAATTTATT-TTCGAC-TCCGTTC-CG------ATTCATATT------------------------------------------ATTCCAACGTT-TGATTA------TTTATTTGGAAGCACAAAAAAACTTTTTGAATTTCCAGTCGACAGAGATTTCGATAATGAAAAAGCTTTTAACGCTGCCCAATATCCCTTCTTTTTCCAATAATTTTTACG------------------------------
>Saxifraga_fortunei_var_Incisolobata_LN812662_LT971117
----------------------------------------------GAAACCTACTAAGTGATAACTTTCAAATTCAGGGAAACCCTGGAATTAAAAATGGGCAATCCTGAGCCAAATCCTGTTTT-ACGAAAATAAAA--------------------GGGTTCA-----GAAAGAAAAGAGAGCAAAAAAAAA---GGATAGGTGCAGAGACTCAATGGAAGCTATTCTAAC----------AAAGGGAATT------GACTACGATGCGTTGGGAAAGGAA---GAATCC---TTCCTTT-------------------------------------------------------------------------------------------------------------------------------------------------------------------------------------------------------------------------------------------------------------------------------------------------------------------------------------------------------------------------------------------------GATGAGC-TGA--------TTGATCAGACGA----GAATAAAGATAGAGTCCCATT---------CTACATGTCAATGTCGACAGCAATGAAATTTATAGTAAGAGGAAAATCCGTCGACTTTAGAAATCGTGAGGGTTCAAGTCCCTCTATCCCCCTCAA------------AAAGGACACCATTTG----------ACCCCAC-----------------------------------------------------------------------------------------------------------------------------------------------------------------CAAAATTTGATT----------CTTTT-----ATC-----------------------------------------------------------------------------------------------------------------ACA----GAACTCC-ATTT------------GAAAGATTCACAGTCCAT-ATAATTACATTACT------------CATACTG----------------AAACTTAC-----AAAGTTTTTTTT----------CTTT-----------AG-ATCCAAGAAA------TT-CAAGGCCTGGAGAAA----ACTTTGTACTTATTTGTAATTGCCATAGACCCAAGTCATCTAGTAAAACATCTAGTAACATGAGAATGAGACGTCGGGAATAATGGTCGGG----------A-------------------------------------------------------------------AGAGCAGCGTGTCTACCGATTTCACCATAGCGGCTTGCTCAAAATAATAAT------AACCTATTCATACTCAATCGTCCAGATTGAACTAGTAAATT-------------------CTTGTTGTAGG-AAAGATGAAAATTC-------ATG---------AATCTAAA------ATTGTTTAAA----TGTTTAAATGGGTATTCACTAAT------AGAGTT--TTTATCTAGTTTTAGAATGTCAGTT-----------AACTAA----------------------ATAATAAGCTTTCGCATCGCATAGTTTAGCT---TCTGTTGGAA----TAAGACTTGT------TGTAACTAGAGTGTTCTATCCCTAGA-----------TAG------------------GA-AGAAC--------------------------------------------------TATCTAGGGATAGAACTAAAAA--TAAAAAACGTCGTTTCTCA-TC------------TTTTTTTTTAACAAAACAAAG----------TATC------------ATTTTAA----------AAATTTAGGAA------TTCTTATTTAAATACCCT------------------------------------AAAAGCAAAGAAAGCTCTATTTCCTAT---------------------TCCTATTGATCAATTCAAAAT----ATTAGGCTGTGAAT-----------------------------------------TATTGAATT--ATATAATATAACAAAATAATGAATTTATT-TTCGAC-TCCGTTC-CG------ATTCATATT------------------------------------------ATTCCAACGTT-TGATTA------TTTATTTGGCAGCACAAAAAAACTTTTTGAATTCCCGGTCGAAAGAGATTTCGATAATGAAAAAGCTTTTAACGCTGCCCAATATCCCTTCTTTTTC--------------------------------------------
>Saxifraga_fragilis_(1)_LN812664_NA
---------------------------------------------------------------------------------------------------------------------------------------------------------------------------------------------------------------------------------------------------------------------------------------------------------------------------------------------------------------------------------------------------------------------------------------------------------------------------------------------------------------------------------------------------------------------------------------------------------------------------------------------------------------------------------------------------------------------------------------------------------------------------------------------------------------------------------------------------------TTCAAGTCCCTCTATCCCCCTCAAA-----------AAGGG--CCAGTTTG----------ACTCCTTAAA-----------CTATTT------------AGTTG-------ATCTGATCCTATACT-TACTTCGATGTTTTTTTT----------------------------------------------------------------------------------------------------------------------------------------------------------------------------------------------------------------------------------------------------------------------GCAAGAATCCTAGTCCAT---------------------------CATACTA----------------AAACTTAC-----AAAGTTTTTTTT----------CTTT-----------AC-ATACAAAAAA------TG-CAAGGCCTAAAGAAA----ACCTTGCCATTTTTTCTAATTGACATAGAACCAAGTCATCTCGTAA----TCTAGTAAAATGAGAATGATAAGTCGGG---AATAGTCGGG----------ATAGCTCAGTTGGTAGAGCAGAGGACTGAAAATCCTCGTGTCACCA-GTTCAAA------------------------------------------------------------------------------------------------------------------------------------------------------------------------------------------------------------------------------------------------------------------------------------------------------------------------------------------------------------------------------------------------------------------------------------------------------------------------------------------------------------------------------------------------------------------------------------------------------------------------------------------------------------------------------------------------------------------------------------------------------------------------------------------------------------------------------------------------------------------------------------------------------------------------------------------------------------------------------------------------------------------------------------------------------------------------------------------------------------------------------
>Saxifraga_fragosoi_LN812665_LT971118
---------------TACGGACTTAATTAAATTGAGCCTTGGTATGGAAACCTACTAAGTGATAACTTTCAAATTCAGGGAAACCCTGGAATAAAAAATGGGCAATCCTGAGCCAAATCCTGTTTT-AAGAAAGCAAAA---------------CACAAGGGTTCA-----GAAAAAGAAAAAAAA------------GGATAGGTGCAGAGACTCAATGGAAGCTATTCTAAC----------AAAGGGAGTT------GACTGTGATGCGGTGGTAAAA------GAATCC---TTCCATC------GAAACTTCA-----GAAAGGCTGAA------GGCTAAACT-----TTTATACATATTATT------------TATTATGTATACGTACTGAAA-----------------------------TATTATA-TAAAAA--------------------TAAAA-TGATAAATTTAATAGTAATTAATATTAATGACGACTCAAGTCTTTTTTTTTT----------CAACG----------AAAAAATTGTTGTAAATCGATTATAA-----------GTT-----GAAGAAAG-----AATTGACTA------TTCA-------------TTGATAAA------------------------------------TCCTTTGAAGAGC-TGA--------TTAATCAGACAA----GAATAAAGATAGAGTCCCATT---------CTACATGTCAATGCTGACAGCAATGAAATTTATAGTAAGAGGAAAATCCGTCGACTTTAGAAATCGTGAGGGTTCAAGTCCCTCTATCCCCCTCAAA-----------AAGGG--CCCGTTTG----------ACTCCTTAAA-----------CTATTT------------AGTTG-------ATCTGATCCTATACT-TACTTCGATGTTTTTTT-----------------------------------------------------------------------------------------------------------------------------------------------------------------------------------------------------------------------------------------------------------------------GCAAGAATCCTAGTCCAT---------------------------CATACTG----------------AAACTTAC-----AAAGTTTTTTTT----------CTTT-----------AC-ATACAAAAAA------CG-CAAGGCCTGAAGAAA----ACCTTGCCATTTTTTCTAATTGACATAGAACCAAGTCATCTCGTAA----TCTAGTAAAATGAGACTGATAAGTCGGG---AATAGTCGGG----------ATAGCTC---------------------------------------------------------------AGCAGCGTGTCTACCGATTTCACCATAGCGGCTTGCTCAAAATTATAAT------AACCTATTCATACTCAATCGTCGAGATTGAAGTAGTCAATT--------------CATATCATATT-TAGG-AAAGATAGAAATTT-------TGG---------ACTACAAA------GTCATTTAAATACATG------------TTCACTAAT------AGAATATATTTATCTGGTTTTAAAAGATCAATTATA-----TTTAACTTA-----------------AAAAAATAATAAACTTT-----CACATAGTTTATCC---TCTGTTGAAA----TAAGACTTGT------TGTAATTAGAGTGTTCTATCCCTAGA-----------TAG---------------AAGGA-AGCAC--------------------------------------------------TATCTAGGGATAGAAC------------------------------------------------------AAAACAAAG----------CCCC------------TTTTTTCTTTTCAAAGGAAAGTTAAGAA------TTCTTATTTAAATACCCT------------------------------------AAAAGCAAAGAAAG----------------------------------TTCTGTTGATCAGTTCAAAAC----ATTAGGCTGTGAAT------------------------------------------TATATAATA-GAATAATATAAAAAAA----GAATTCCGT-TTCGAT-TAAGTTC-CT------ATTCCGATT------------------------------------------ATTCCAATGTT-TGATTA------TTTATTTGTTGGCACAAAAAAACTTTTTGAATTCCCGGTCGAAAGAGATTTCGATAATGAAAAAGCCCTTAACGCTGCCCAATACCCCTTCTTTTTCCAAGAATTTTTACGA-----------------------------
>Saxifraga_funstonii_(2)_LN812667_LT971120
--------------------------------------------------------------------------------AAACCCTGGAATTAAAAATGGGCAATCCTGAGCCAAATCCTGTTTT-AAGAAAACAAAA---------------CACAAGGGTTCA-----GAAAGAAAAAAAAA-------------GGATAGGTGCAGAGACTCAATGGAAGCTATTCTAACAA-TCTAAC-AAAGGGAGTT------GACTGCGATGCGGTGGTAAAA------GAATCC---TTCCATC------GAAACTTCA-----GAAAGGCTGAA------GGATAAACT-----TTTATACATATTATT----------------ATGTATACGTACTGAAA-----------------------------TACTATA-TCAAAA--------------------TCAAA-TGA---------------------TTAATGACGACTCAAGTCTTTATTTTTTTTTTTTTTTTCAACG---------AAAAAAATTGTTGTAAATCGATTACAA-----------GTT-----GAAGAAAG-----AATTGAATC------TTCA-------------TTGATAAAA---------CCATTCACGCCA--TAGTCTGATAAATCCTTTGAAGAAC-TGATTAATTGATTAATCAGACAA----GAATAAAGATAGAGTCCCATT---------CTACATGTCAATGCCGACAGCAATGAAATTTATAGTAAGAGGAAAATCCGTCGACTTTAGAAATCGTGAGGGTTCAAGTCCCTCTATCCCCCCAAA------------AAGGG--CCCGTTTG----------ACTCCTTAAA-----------CTATTTCTTAAACTATTTATCTG-------ATCTGATTCTAT-----ACTTCGATTTT--------AGTTAGCGTTTC----AAAAGTCGTTATGTTTCTCATTCACTCT-------------TTCACAAAAGGATCCGAGC-----AAAAATTTTGTT----------CTTTT-----AGGA----CAAT-------------------ATGCTACATATACAAA----------------------------------------------------TGAACATCTTT------AAATAAGGAATTCC-TTTT------------AAAAGAATCATAGTCCAT---------------------------CATACTG----------------AAACTTAC-----AAAGGTTTTTTT----------CTTT-----------AG-ATACAAGAAA------TT-CAAAGCCTGGATAAG----ACTTTGCAATTTTTTGTCATTGACATAGACCCAAGTCATCTCGTAA----TCTAGTAAAATGAGAATGATAAGTCGGG---AATA--------------------------------------------------------------------------------------AGCAGCGTGTCTACCGATTTCACCATAGCGGCTTACTCCAAATTATAAT------AACCTATTTATACTCAATCGTCGAGATTGAAGTAGTCAATT-------------------CATGTT-TAGG-AAAGATGAAAATTT-------AGG---------AATACAAA------GTCGTTTAAATATGTG------------TTCACTAATACAAATAGAGTATATTTATCTGTTTTTAGAATTTCAGTTATA-----TTTAGCTTA------------AATAAAATAAATAATAAGCTTT-----CGCATAGTTTATCC---TCTGTTGTAA----TAAGACTTGT------TGTAACTAGAGTGTTCTATCCCTAGA----TCCTAGATAGTTCTT-CCTTC---------------TATCTAG-------------------------------------------GATCTAGGGATAGAACAAAAAA----TAAAATGTCCTTTCTCC----TT--------TTTTTATTTTAACAGAACAAAG-AGAACAAAGTCCC------------TTTTTTC----------AAAGTTAAGAA------TTCTTATTTAAATACCCTATCTTATTTAAATACCCTATCTTATTTAAATACCCTAAAAGCAAAAAAAG-----------------TTCTATTTCTTTCTATTTGCTATTGATCAATTCAAAAC----ATTAGGCTGTGAATTATATAAATTATATATAAT------ATATATAATATTATAAATATATAATA-TTATAATATACCAAAAAA-GGAATTAAGT-TTCGAT-TCAGTTT-CG------ATTCCGATT------------------------------------------ATTCCAATGTT-TGATTA------TTTATTTGTCGGCACAAAAAAACTTTTAGAATTTCCGGTCGAAAGAGATTTCGATAATGAAAAAGCTTTTAACGCTGCCCAATATCCCTTCTTTTTCCAAGAATTTTTACG------------------------------
>Saxifraga_funstonii_(1)_LN812666_LT971119
-------------------------------------------------ACCTACTAAGTGATAACTTTCAAATTCAGGGAAACCCTGGAATTAAAAATGGGCAATCCTGAGCCAAATCCTGTTTT-AAGAAAACAAAA---------------CACAAGGGTTCA-----GAAAGAAAAAAAAA-------------GGATAGGTGCAGAGACTCAATGGAAGCTATTCTAACAA-TCTAAC-AAAGGGAGTT------GACTGCGATGCGGTGGTAAAA------GAATCC---TTCCATC------GAAACTTCA-----GAAAGGCTGAA------GGATAAACT-----TTTATACATATTATT----------------ATGTATACGTACTGAAA-----------------------------TACTATA-TCAAAA--------------------TCAAA-TGA---------------------TTAATGACGACTCAAGTCTTTATTTTTTTTTTTTT---CAACG--------AAAAAAAATTGTTGTAAATCGATTACAA-----------GTT-----GAAGAAAG-----AATTGAATC------TTCA-------------TTGATAAAA---------CCATTCACGCCA--TAGTCTGATAAATCCTTTAAAGAAC-TGATTAATTGATTAATCAGACAA----GAATAAAGATAGAGTCCCATT---------CTACATGTCAATGCCGACAGCAATGAAATTTATAGTAAGAGGAAAATCCGTCGACTTTAGAAATCGTGAGGGTTCAAGTCCCTCTATCCCCCCAAA------------AAGGG--CCCGTTTG----------ACTCCTTAAACTATTTTTAAACTATTTCTTAAACTATTTATCTG-------ATCTGATTCTAT-----ACTTCGATTTT--------AGTTAGCGTTTC----AAAAGTCGTTATGTTTCTCATTCACTCT-------------TTCACAAAAGGATCCGAGC-----AAAAATTTTGTT----------CTTTT-----AGGA----CAAT-------------------ATGCTACATATACAAA----------------------------------------------------TGAACATCTTT------AAATAAGGAATTCC-TTTT------------GAAAGAATCATAGTCCAT---------------------------CATACTG----------------AAACTTAC-----AAAGGTTTTTTT----------CTTT-----------AG-ATACAAGAAA------TT-CAAAGCCTGGATAAG----ACTTTGCAATTTTTTGTCATTGACATAGACCCAAGTCATCTCGTAA----TCTAGTAAAATGAGAATGATAAGTCGGG---AATAGTCGGG----------AT------------------------------------------------------------------AGAGCAGCGTGTCTACCGATTTCACCATAGCGGCTTACTCCAAATTATAAT------AACCTATTTATACTCAATCGTCGAGATTGAAGTAGTCAATT-------------------CATGTT-TAGG-AAAGATGAAAATTT-------AGG---------AATACAAA------GTCGTTTAAATACGTG------------TTCACTAATACGAATAGAGTATATTTATCTGTTTTTAGAATTTGAGTTATA-----TTTAGCTTA------------AATAAAATAAATAATAAGCTTT-----CACATAGTTTATCC---TCTGTTGTAA----TAAGACTTGT------TGTAACTAGAGTATTCTATCCCTAGA----TCCTAGATAGTTCTT-CCTTC---------------TATCTAG-------------------------------------------GATCTAGGGATAGAACAAAAAA----GAAAATGTCCTTTCTC--------------------ATTTTAACAGAACAAAG-AGAACAAAGTCCC------------TTTTTTC----------AAAGTTAAGAA------TTCTTATTTAAATACCCT------------------ATCTTATTTAAATACCCTAAAAGCAAAAAAAG-----------------TTCTATTTCTTTCTATTTGCTATTGATCAATTCAAAAC----ATTAGGCTGTGAATTATATAAATTATATATAAT----------------------ATATATAATA-TTATAATATACCAAAAAA-GGAATTCAGT-TTCGAT-TCAGTTT-CG------ATTCCGATT------------------------------------------ATTCCAATGTT-TGATTA------TTTATTTGTCGGCACAAAAAAACTTTTAGAATTTCCGGTCGAAAGAGATTTCGATAATGAAAAAGCTTTTAACGCTGCCCAATATCCCTTCTTTTTCCAAGAATTTTTAC-------------------------------
>Saxifraga_gemmigera_var_gemmuligera_LN812668_LT971121
---------------TACGGACTTAATTAAATTGAGCCTTGGTATGGAAACCTACTAAGTGATAACTTTCAAATTCAGGGAAACCCTGGAATTAAAAATGGGCAATCCTGAGCCAAATCCTGTTTT-AAGAAAACAAAA---------------CACAAGGGTTCA-----GAAAGAGAGAATAAAAAA---------GGATAGGTGCAGAGACTCAATGGAAGCTATTCTAAC----------AAAGGGAGTT------GACTGCGATGCGGTGGTAAAA------GAATCC---TTCCATC------GAAACGTCA-----GAAAGGCTGAA------GGCTAAACT-----TTTATACGTATTATT-------------ATTATGTATACGTACTGAAA-----------------------------TACTATA-TAAAAA--------------------TAAAA-TTA---------------------TTAATGACGACTCCATTTT-------------------CAACT---------AAAAAAATTGTTGTAAATCGATTACAA-----------GTT-----GAAGAAAG-----AATTGAATA------TTCA-------------TTGATAAAA---------CCATTCACGTCA--TAGTCTGATAAATCCTTTGAAGAGC-TGA--------TTAATCAGACAAGAAAGAATAAAGATAGAGTCCCATT---------CTACATGTCAATGCTGACAGCAATGAAATTTATAGTAAGAGGAAAATCCGTCGACTTTATAAATCGTGAGGGTTCAAGTCCCTCTATCCCCCCAAA------------AAGGG--CCCGTTTG----------ACTCCTTAAA-----------CTATTT------------ATCTG-------ATCTTATCCTAT-----ACTTCAATTAA----------------------------------------------------------------------------------------------------------------------------------------------------------------------------------------------------------------------------------------------------------------------------------------------------------------------------------------------------------------GGTTTTTT-----------CTTT-----------AG-ATACAAGAAA------TT-TAAGGCCTGGATAAG----ACTTTGCAATTTTTTGTAATTGACATAGACCCAAGTCATCTTGTAA----TCTAGTAAAATGAGAATGATAAGTCGGG---AATAGTCGGG----------ATAGC-----------------------------------------------------------------AGCAGCGTGTCTACCGATTTCACCATAGCGGCTTGCTCAAAATTATAAT------AACCTATTCATACTCAATCGTCGAGATTGCAGTAGTCAATT-------------------CATATT-TAGA-AACGATTAAAATTT-------AGG---------AATACAAC------GTCATTTAAATACGTG------------TTCACTAAT------AGAGTATATTTATCTGGTTTTAGAATGTCAGTTATA-----TTTAACGTA-----------------ATCAAATAATAAGCTTC-----CGCATAGTTTATCC---TCTGTGGGAA----TAAGAC--------------TTTTTTTTGTTCTATCCCTAGA----TGCTAGATAGTTCTT-CCTTC---------------TATCTAG-------------------------------------------CATCTAGGGATAGAACAAAAAA-----------------------------------------------------------------------------------------------------------------------------------------------------------------------------------------------------------------------------------------------------------------------------------------------------------------------------------------GTCATTCAGT-TTCGAT-TCAGTTC-TT------ATTCCGATT------------------------------------------ATTCCAATGTT-TGATTA------GTTATTTGTCGGCACAAAAAAACTTTTTGAATTCCCGGTCGAAAGAGATTTCGATAATGAAAAAGCTTTTAACGCTGCCCAATATCCCTTCTTTTTCCAAGAATTTTTACG------------------------------
>Saxifraga_gemmulosa_LN812669_LT971122
------------------------------------------------------------------------ATTCAGGGAAACCCTGGAATAAAAAATGGGCAATCCTGAGCCAAATCCTGTTTT-AAGAAAGCAAAA---------------CACAAGGGTTCA-----GAAAAAGAAAAAAAA------------GGATAGGTGCAGAGACTCAATGGAAGCTATTCTAAC----------AAAGGGAGTT------GACTGTGATGCGGTGGTAAAA------GAATCC---TTCCATC------GAAACTTCA-----GAAAGGCTGAA------GGCTAAACT-----TTTATACTTATTATT------------TATTATGTATACGTACTGAAA-----------------------------TATTATA-TAAAAA--------------------TAAAA-TSATAAATTTAATATTAATTAATATTAATGACGACTCAAGTCTTTTTTTT------------CAACG----------AAAAAATGGTTGTAAATCGATTATAA-----------GTT-----GAAGAAAG-----AATTGAATA------TTCA-------------TTGATAAA------------------------------------TCCTTTGAAGAGC-TGA--------TTAATCAGACAA----GAATAAAGATAGAGTCCCATT---------CTACATGTCAATGCTGACAGCAATGAAATTTATAGTAAGAGGAAAATCCGTCGACTTTAGAAATCGTGAGGGTTCAAGTCCCTCTATCCCCCTCAAA-----------AAGGG--CCCGTTTG----------ACTCCTTAAA-----------CTATTT------------AGTTG-------ATCTGATCCTATACT-TACTTCGATGTTTTTTTT----------------------------------------------------------------------------------------------------------------------------------------------------------------------------------------------------------------------------------------------------------------------GCAAGAATCCTAGTCCAT---------------------------CATACTG----------------AAACTTAC-----AAAGTTTTTTTT----------CTTT-----------AC-ATAAAAAAAA------TG-CAAGGCCTGAAGAAA----ACCTTGCCATTTTTTCTAATTGACATAGAACCAAGTCAT-------------TAGTAAAATGAGAATGATAAGTCGGG---AATAGTCGGG----------ATAGCT-----------------------------------------------------------------GCAGCGTGTCTACCGATTTCACCATAGCGGCTTGCTCAAAATTATAAT------AACCTATTCATACTCAATCGTCGAGATTGAAGTAGTCAATT--------------CATATCATATT-TAGG-AAAGATAGAAATTT-------TGG---------ACTACAAA------GTCATTTAAATACATG------------TTCACTAAT------AGAATATATTTATCTGGTTTTAAAATATCAATTATA-----TTTAACTTA-----------------AAAAAATAATAAACTTT-----CACATAGTTTATCC---TCTGTTGAAA----TAAGACTTGT------TGTAATTAGAGTGTTCTATCCCTAGA----TCCTAGATAG---------------AAGGA-AGCAC--------------------------------------------------TAGCTAGGGATAGAAC------------------------------------------------------AAAACAAAG----------CTCC------------TTTTTTCTTTTCAAAGGAAAGTTAAGAA------TTCTTATTTAAATACCCT------------------------------------AAAAGCAAAGAAAG----------------------------------TTCTGTTGATCAGTTCAAAAC----ATTAGGCTGTGAAT------------------------------------TATATTTATATAATA-GAATAATATAAAAAAA----TAATTCCGT-TTCGAT-TAAGTTC-CT------ATTCCGATT------------------------------------------AGTCCAATGTT-TTATTA------TTTTTTTGTTGGCACAAAAAAACTTTTAGAATTCCCGGTCGAAAGAGATTTCGATAATGAAAAAGCCCTTAACGCTGCCCAATACCCC---TTTTTCCAAGAATTTT----------------------------------
>Saxifraga_georgei_LN812670_LT971123
---------------TACGGACTTAATTAAATTGAGCCTTGGTATGGAAACCTACTAAGTGATAACTTTCAAATTCAGGGAAACCCTGGAATTAAAAATGGGCAATCCTGAGCCAAATCCTGTTTT-AAGAAAGCAAAA---------------CACAAGGGTTCA-----GAAAAAGCGAATAAAAAAAA-------GGATAGGTGCAGAGACTCAATGGAAGCTATTCTAAC----------AAAGGGAGTT------GACTGCGATGCGGTGGTAAAA------GAATCC---TTCCATC------GAAACTTCA-GTCAGAAAGGCTGAA------GGCTAAACT-----TTTATACATATTATT----------------ATGTATACGTACTGAAA-----------------------------TATTATA-TAAAAA--------------------TCAAA-TGA---------------TTAATATTAATGACGACTCAAGTCTTTTTTTTT-----------CAACG----------AAAAAATTGTTGTAAATCGATTACAA-----------GTT-----GAAGAAAG-----AATTGAATA------TTCA-------------TTGATAAAA---------CCATTCACGCTA--TAGTCTGATAAATCCTTTGAAGAGC-TGA--------TTAATCAGACAA----GAATAAAGATAGAGTCCCATT---------CTACATGTCAATACCGACAGCAATAAAATTTATAGTAAGAGGAAAATCCGTCGACTTTAGAAATCGTGAGGGTTCAAGTCCCTCTATCCCCCTCAAA-----------AAGGG--CCCGTTTG----------ACTCCTTAAA-----------CTATTT------------ATCTG-------ATCTGATCCTAT-----ACTTCGATTTTCGTTTT--AGTTAGCGTTTC----TAAAGTCGTTATGTTTCTCATTCACTCT-------------TTCACAAAAGGATCTGAGC-----AAAAATGTTGTT----------CTTTT-----AGGA----CAAT-------------------ATGATACATATACAAA----------------------------------------------------TGAACATCTTT------AAATAAGGAATCCCCTTTTTTTTT-------GAAAGAATCATAGTCCAT---------------------------CATACTC----------------AAACTTAC-----AAAGGTTTTTTG----------CTTT-----------AC-ATACAAGAAA------TT-CAAGGCCTGGATAAG----ACCTTGCAATTTTT-GTAATTGACATAGACCCAAGTCATCTCGTAA----TCTAGTAAAATGAGAATGATAAGTCGGG---AATAGTCGGG----------ATAGCTC-------------------------------------------------------------AGAGCAGCGTGTCTACCGATTTCACCATAGCGGCTTGCTCAAAATTATAAT------AACCTATTCATACTCAATCGTCGAGATTGAAGTAGTCAATT--------------CATATCATATT-TAGG-AAAGATGAAAATTT-------TGG---------ACTACAAA------GTAGTTTAAATACGTG------------TTCACTAAT------AGAATATATTTATCTGGTTTTAGAATAGAAATTATA-----TTTAACTTA-----------------AT-AAATAATAAGCGTT-----CGCATAGTTTATCC---TCTGTTGGAA----TAAGACTTGT------TGTAATTAAAGTGTTCTATCCCTAGA-----------TAGTGCTT-CCTTC---------------TATCTAG-------------------------------------------GATCTAGGGATAGAAC-AAAA-------AAAAGTCCTTTCTCC-----------------TTTTTTTAACAAAACAAAG----------CCCC-----------TTTTTGTC----------AAAGTTAAGAA------TTCTTATTTAACTACCCT------------------------------------AAAAGCAAAGAAAG----------------------------------TTCTGTTGATCAGTTCAAAAC----ATTAGGCTGTGAAT--------------------------------TATATATATATATCTAATA-GAATAATATWAAAAAA---GTAATTCAGT-TTCGAT-TCAGTTC-CT------ATTCCGATT------------------------------------------ATTCCAATGTT-TGATTA------TTTATTTGTTGGTACAAAAAAACTTTTAGAATTCCCGGTCGAAAGAGATTTCGATAATGAAAAAGCCCTTAACGCTGCCCAATATCCCTTCTTTTTCCAAGAATTTTTAC-------------------------------
>Saxifraga_geranioides_LN812671_LT971124
--------------------------------------------------------AAGTGATAACTTTCAAATTCAGGGAAACCCTGGAATAAAAAATGGGCAATCCTGAGCCAAATCCTGTTTT-AAGAAAGCAAAA---------------CACAAGGGTTCA-----GAAAAAGAAAAAAAAAAAAAAAA----GGATAGGTGCAGAGACTCAATGGAAGCTATTCTAAC----------AAAGGGAGTT------GACTGTGATGCGGTGGTAAAA------GAATCC---TTCCATC------GAAACTTCA-----GAAAGGCTGAA------GGCTAAACT-----TTTATACATATTATT------------TATTATGTATACGTACTGAAA-----------------------------TATTATA-TAAAAA--------------------TAAAA-TGATAAATTTAATATTAATTAATATTAATGACGACTCAAGTCTTTTTTTT------------CAACG----------AAAAAATTGTTGTAAATCGATTATAA-----------GTT-----GAAGAAAG-----AATTGAATA------TTCA-------------TTGATAAA------------------------------------TCCTTTGAAGAGC-TGA--------TTAATCAGACAA----GAATAAAGATAGAGTCCCATT---------CTACATGTCAATGCTGACAGCAATGAAATTTATAGTAAGNNNNNNNNNNNNNNNNNNNNNNNNNNNNNNGGGTTCAAGTCCCTCTATCCCCCTCAAA-----------AAGGG--CCAGTTTG----------ACTCCTTAAA-----------CTATTT------------AGTTG-------ATCTGATCCTATACT-TACTTCGATGTTTTTTTT----------------------------------------------------------------------------------------------------------------------------------------------------------------------------------------------------------------------------------------------------------------------GCAAGAATCCTAGTCCAT---------------------------CATACTA----------------AAACTTAC-----AAAGTTTTTTTT----------CTTT-----------AC-ATACAAAAAA------TG-CAAGGCCTAAAGAAA----ACCTTGCCATTTTTTCTAATTGACATAGAACCAAGTCATCTCGTAA----TCTAGTAAAATGAGAATGATAAGTCGGG---AATAGTCGGG----------ATAGCT-----------------------------------------------------------------GCAGCGTGTCTACCGATTTCACCATAGCGGCTTGCTCAAAATTATAAT------AACCTATTCATACTCAATCGTCGAGATTGAAGTAGTCAATT--------------CATATCATATT-TAGG-AAAGATAGAAATTT-------TGG---------ACTACAAA------GTCATTTAAATACATG------------TTCACTAAT------AGAATATATTTATCTGGTTTTAAAATATCAATTATA-----TTTAACTTA-----------------AAAAAATAATAAACTTT-----CACATAGTTTATCC---TCTGTTGAAA----TAAGACTTGT------TGTAATTAGAGTGTTCTATCCCTAGA----TCCTAGATAG---------------AAGGA-AGCAC--------------------------------------------------TATCTAGGGATAGAAC------------------------------------------------------AAAACAAAG----------CCCC------------TTTTTTCTTTTCAAAGGAAAGTTAAGAA------TTCTTATTTAAATACCCT------------------------------------AAAAGCAAAGAAAG----------------------------------TTCTGTTGATCAGTTCAAAAC----ATTAGGCTGTGAAT------------------------------------TATATTTATATAATA-TAATAATATAAAAAAA----TAATTCCGT-TTCGAT-TAAGTTC-CT------ATTCCGATT------------------------------------------ATTCCAATGTT-TTATTA------TTTATTTGTTGGCACAAAAAAACTTTTAGAATTCCCGGTCGAAAGAGATTTCGATAATGAAAAAGCCCTTAACGCTGCCCAATACCCCTTCTTTTTCCAAGAATT------------------------------------
>Saxifraga_globulifera_(2)_LN812673_LT971126
--------------------------------------------------------------TAACTTTCAAATTCAGGGAAACCCTGGAATAAAAAATGGGCAATCCTGAGCCAAATCCTGTTTT-AAGAAAGCAAAA---------------CACAAGGGTTCA-----GAAAAAGAAAAAAAAAA----------GGATAGGTGCAGAGACTCAATGGAAGCTATTCTAAC----------AAAGGGAGTT------GACTGTGATGCGGTGGTAAAA------GAATCC---TTCCATC------GAAACTTCA-----GAAAGGCTGAA------GGCTAAACT-----TTTATACATATTATT------------TATTATGTATACGTACTGAAA-----------------------------TATTATA-TAAAAA--------------------TAAAA-TGATAA---------TAATTAATATTAATGACGACTCAAGTCTTTTTTTT------------CAACG----------AAAAAATTGTTGTAAATCGATTATAA-----------GTT-----GAAGAAAG-----AATTGCCTA------TTCA-------------TTGATAAA------------------------------------TCCTTTGAAGAGC-TGA--------TTAATCAGACAA----GAATAAAGATAGAGTCCCATT---------CTACATGTCAATGCTGACAGCAATGAAATTTATAGTAAGAGGAAAATCCGTCGACTTTAGAAATCGTGAGGGTTCAAGTCCCTCTATCCCCCTCAAA-----------AAGGG--CCCGTTTG----------ACTCCTTAAA-----------CTATTT------------AGTTG-------ATCTGATCCTATACT-TACTTCGATGTTTTTTTT----------------------------------------------------------------------------------------------------------------------------------------------------------------------------------------------------------------------------------------------------------------------GCAAGAATCCTAGTCCAT---------------------------CATACTG----------------AAACTTAC-----AAAGTTTTTTTT----------CTTT-----------AC-ATACAAAAAA------CG-CAAGGCCTGAAGAAA----ACCTTGCCATTTTTTCTAATTGACATAGAACCAAGTCATCTCGTAA----TCTAGTAAAATGAGAATGATAAGTCGGG---AATAGTCGGG----------ATAGCT----------------------------------------------------------------AGCAGCGTGTCTACCGATTTCACCATAGCGGCTTGCTCAAAATTATAAT------AACCTATTCATACCCAATCGTCGAGATTGAAGTAGTCAATT--------------CATATCATATT-TAGG-AAAGATAGAAATTT-------TGG---------ACTACAAA------GTCATTTAAATACATG------------TTCACTAAT------AGAATATATTTATCTGGTTTTAAAAGATCAATTATA-----TTTAACTTA-----------------AAAAAATAATAAACTTT-----CACATAGTTTATCC---TCTGTTGAAA----TAAGACTTGT------TGTAATTAGAGTGTTCTATCCCTAGA-----------TAG---------------AAGGA-AGCAC--------------------------------------------------TATCTAGGGATAGAAC------------------------------------------------------AAAACAAAG----------CCCC------------TTTTTTCTTTTCAAAGGAAAGTTAAGAA------TTCTTATTTAAATACCCT------------------------------------AAAAGCAAAGAAAG----------------------------------TTCTGTTGATCAGTTCAAAAC----ATTAGGCTGTTAAT------------------------------------TATATTTATATAATA-GAATAATATAAAAAAA----GAATTCCGT-TTCGAT-TAAGTTC-CT------ATTCCGATT------------------------------------------ATTCCAATGTT-TGATTA------TTTATTTGTTGGCACAAAAAAACTTTTTGAATTCCCGGTCGAAAGAGATTTCGATAATGAAAAAGCCCTTAACGCTGCCCAATACCCCTTCTTTTTCCAAGAATTT-----------------------------------
>Saxifraga_globulifera_(1)_LN812672_LT971125
---------------------------------------------------------AGTGATAACTTTCAAATTCAGGGAAACCCTGGAATAAAAAATGGGCAATCCTGAGCCAAATCCTGTTTT-AAGAAAGCAAAA---------------CACAAGGGTTCA-----GAAAAAGAAAAAAAAA-----------GGATAGGTGCAGAGACTCAATGGAAGCTATTCTAAC----------AAAGGGAGTT------GACTGTGATGCGGTGGTAAAA------GAATCC---TTCCATC------GAAACTTCA-----GAAAGGCTGAA------GGCTAAACT-----TTTATACATATTATT------------TATTATGTATACGTACTGAAA-----------------------------TATTATA-TAAAAA--------------------TAAAA-TGATAA---------TAATTAATATTAATGACGACTCAAGTCTTTTTTTT------------CAACG----------AAAAAATTGTTGTAAATCGATTATAA-----------GTT-----GAAGAAAG-----AATTGACTA------TTCA-------------TTGATAAA------------------------------------TCCTTTGAAGAGC-TGA--------TTAATCAGACAA----GAATAAAGATAGAGTCCCATT---------CTACATGTCAATGCTGACAGCAATGAAATTTATAGTAAGAGGAAAATCCGTCGACTTTAGAAATCGTGAGGGTTCAAGTCCCTCTATCCCCCTCAAA-----------AAGGG--CCCGTTTG----------ACTCCTTAAA-----------CTATTT------------AGTTG-------ATCTGATCCTATACT-TACTTCGATGTTTTTTT-----------------------------------------------------------------------------------------------------------------------------------------------------------------------------------------------------------------------------------------------------------------------GCAAGAATCCTAGTCCAT---------------------------CATACTG----------------AAACTTAC-----AAAGTTTTTTTT----------CTTT-----------AC-ATACAAAAAA------CG-CAAGGCCTGAAGAAA----ACCTTGCCATTTTTTCTAATTGACATAGAACCAAGTCATCTCGTAA----TCTAGTAAAATGAGAATGATAAGTCGGG---AATAGTCGGG----------ATAGCT--------------------------------------------------------------AGAGCAGCGTGTCTACCGATTTCACCATAGCGGCTTGCTCAAAATTATAAT------AACCTATTCATACCCAATCGTCGAGATTGAAGTAGTCAATT--------------CATATCATATT-TAGG-AAAGATAGAAATTT-------TGG---------ACTACAAA------GTCATTTAAATACATG------------GTCACTAAT------AGAATATATTTATCTGGTTTTAAAAGATCAATTATA-----TTTAACTTA-----------------AAAAAATAATAAACTTT-----CACATAGTTTATCC---TCTGTTGAAA----TAAGACTTGT------TGTAATTAGAGTGTTCTATCCCTAGA-----------TAG---------------AAGGA-AGCAC--------------------------------------------------TATCTAGGGATAGAAC------------------------------------------------------AAAACAAAG----------CCCC------------TTTTTTCTTTTCAAAGGAAAGTTAAGAA------TTCTTATTTAAATACCCT------------------------------------AAAAGCAAAGAAAG----------------------------------TTCTGTTGATCAGTTCAAAAC----ATTAGGCTGTGAAT------------------------------------TATATTTATATAATA-GAATAATATAAAAAAA----GAATTCCGT-TTCGAT-TAAGTTC-CT------ATTCCGATT------------------------------------------ATTCCAATGTT-TGATTA------TTTATTTGTTGGCACAAAAAAACTTTTTGAATTCCCGGTCGAAAGAGATTTCGATAATGAAAAAGCCCTTAACGCTGCCCAATACCCCTTCTTTTTCCAAGAATTTT----------------------------------
>Saxifraga_gouldii_LN812674_LT971127
[truncated: 478,884 more chars]
