# Supplementary material for: Contrasting evolutionary origins of two mountain endemics: Saxifraga wahlenbergii (Western Carpathians) and S. styriaca (Eastern Alps)
Source: BMC Evol Biol. 2019 Jan 11;19:18. doi: 10.1186/s12862-019-1355-x (PMC6329101; doi:10.1186/s12862-019-1355-x)
Supplement: Supplementary file 2 — Sequence alignments (FASTA) used in this study (ITS extended taxon set, ITS reduced taxon set, ITS reduced taxon set with NGS reads, ITS reduced taxon set with NGS reads for molecular clock, trnL–trnF and rpl32–trnL extended taxon set, trnL–trnF and rpl32–trnL reduced taxon set) and the BEAUti-generated XML file. See Methods for details and explanation. (ZIP 189 kb) [file 12862_2019_1355_MOESM2_ESM.zip › Tkach_et_al_trnLF_rpl32_reduced.fasta]

>Micranthes_nivalis_LM654468_LT971028
-------------------------------------------------------------TCAAATTCAGAGAAACCCTGGAATTAAAAATGGGCAATCCTGAGCCAAATCCTGTTTTATGAAAAAAAAA--------------------------------------GGATAGGTGCAGAGACTCAATGGAAGCTATTCTAAC--------AAAGGGAGTTGACTGCGACTGCGGTGCGTTGGTAAAG------GAATCCTTACATC--------------GAAAGGCGGAA------GGATAAACCTAACCCCT---------------------------------------------------------------------------------------------------------------------------------------------------------------AT---------GTT-----GAAGAAAG-----AATCAAATATTCATTGAAAAAC------CCACTCACTCCC--CAGTCTGATAAATCCTGTGAAAAGC-TGA--------TTAATCAGATGA----GAATAAAGATAGAGTCCCATTCTACATGTCAATCCAGACAACAATGAAATTTATAGTAAGAGGAAAATCCGTCGACTTTAGAAATCATGAGGGTTCAAGTCCCTCTATCCCCA--------------------------TCGACTCCTTTA-TTATTT----------------------------ATCTTATCCTAT-----ACCTCTCTTTT--------CCTTAGTGGTTCAAAAGTCCTTATGTTTCTCATTCACTCTACGCTTTTTTCCCAAAAGG-------------GAAATTTTTGTTTTTT-----ATCATATCACAAACAAGTCTTATGATACACGTACACATGAACATCTTT-----AAAGCAAGGAATTCCCATTT----------GAATGATTCACAGTCCAT------------------ATCATTTTGAAACTTACAAAGTTTTTTTTT------AGATCCAAGAAATACCAAGGCCTGGATAAG----ACTTTTTAATT--------------------------------------------------------------------------------------------------------------------------------------------AGCAGCGTGTCTACCGATTTCACCATAGCGGCTTGTTCAAAATCATAATAACCTATTTATACTCAACCGTCGAGATTAAAGTAGTAAATT-------------------CCTGGTTAGGAAAAGAGTCAAATTC-------ATG-------ACTACAAA------CTCATTTAAATAGGG-------------TTCAATAAT------AGTCC--TGTCCT-----TATTGG-TGTTATCTCTA--TTTAACTTA----------------------ATGATAAACTTT-----CGTGTAGTTTATCTTCTGTTGGAATAGAAC-TAT-----TGTAACTAAATAGTTCTATCCCTAGA-------TA-----------AAGGGTAAAC--------------------------------------------------TATCTAGGGATAGAACTAAAAA----TAAAACGTCTTTTCTCACTCATTTTCTACTTTTTTTTTTAAGAGAGCAAAACCCG-AAAAGTAC---TGTTTTC----------TAATTTAGGAA------TTCTTATTTACATATCCT--------------------------------------------------------AATATTTCCTATTGATTAGTTCAATAGATTAAACTGCGGAT---------------------------TATAATTATA-----TATTATAACAAAAAA-TTAACTCATTTGTTAG-TAAGTTCCG-ATTCATATT-------ATTGCAACGTTTGCTTATTTTTTTGTTGACACAAAAAAACTTTTTGAATTTCCGGTTGAAAGAGATTTCGATAAGGAAAAAGCTTTTAACGCTGCCAAATACCCCTTCTTTTTCCAACCATTTTTACG-----------------------------
>Saxifraga_adscendens_(1)_LN812575_LT971037
-----------GGACTTAATTAAATTGAGCCTTAGTATGGAAACCTACTAAGTGATAACTTTCAAATTCAGGGAAACCCTGGAATTAAAAATGGGCAATCCTGAGCCAAATCCTGTTTTAAGAAAGCAAAACACAAGGGTTCAGAAAAAGGAAAAAAAAAAAA------GGATAGGTGCAGAGACTCAATGGAAGCTATTCTAAC--------AAAGGAAGTT------GACTGCGATGC------GAAA------GAATCCTTCCATCGAAACTTCA-----GAAAGGCTGAA------GGCTAAACT-----TTTATATATATTATT-----------ATGTATACGTACTGAAATATTATATAAAAA--------------TAACCTGATAAATTAAACATTAATTAATATTAATGACGACTCAAGTCTTTTTTTTTTT------CAACG--------AAAAAATTGTTGTAAATCGATTATAAGTT-----GAAGAAAG-----AATTGAATATTCATTGAGAAAA------CCATTCACGCTA--TAGTCTGATAAATCCTTTGAAGAGC-TGA--------TTAATCAGACAA----GAATAAAGATAGAGTCCCATTCTACATGTCAATACTGACAGAAATGAAATTTATAGTAAGAGGAAAATCCGTCGACTTTAGAAATCGTGAGGGTTCAAGTCCCTCTATCCCCCTCAAA-----------AAGGGCCCGTTTGACTCCTTAAACTATATT----------------------AGCTGATCTGATCCTAT-----ACTTCTATAATTTTTTTTT------CGGGTCTAAAATCGTTATGTTTCTCATTCACTCT--------TTCATAAAAGGATCCGAGC-----AAAAATTTTGTT----CTTTT-----AGGA----CAAT----ATAATACATATCCAAATGAACATCTTTAAATTAAA-TAAGAAAGCCCCTGTTTTTTTTTT--GAAAGAATCCTAGTCCAT--------------------CATACTGAAACTTACAAAGGTTTTTTT---CTTTACAGAAAAAAAATG-CAAGGCCTGAAGAAG----ACTTTGCAATTTTTTGTAATTGACATAGAATCAAGTCTTCTCGTAATCTAGTAAAATGATAATGATAAGTCGGG---AATAGTCGGGATAGCTC----------------------------------------------------------GCAGCGTGTCTACCGATTTCACCATAGCGGCTTGCTCAAAATTATAATWATCTATTCATACTCAATCGTCGAGATTGCMGTAGTCAATT--------------CATATCATATTTAGG-AAAGATGAAAATTT-------TGG-------ATTACAAA------GTTGTTTAAATACATC------------TTCCCTAAT------TGAATATATTTAGCTGGTTTTAAAAT------TATA--TTTAACTTA-----------------ATAAAATAATAAGCTTT-----CGCATAGTTTATCCTCTGTTGGAATAAGACTTGT-----TGTAATTAGAGTGTTCTATCCCTAGA-------TAGTGCTTCCTTC----------TATCTAA-------------------------------------------GATCTAGGGATAGAACAAAAA----------------------------------------------------AAAG---------GCCG---TTTTTTC-----AAAGTAAAGTTAAGAA------TTCTTATTTAAATACCCT------------------AAAAGCAAAGAAAG------------------------------TTCTGTTGATCAGTTCAAAACATTAGGCTGTGAAT-----------------------------TATATAATA-GAAAAAAAAAAAAA------GAATTCCGTTTCGAT-TAAGTTCCT-ATTCCGATT-------AGTCCAATGTTTGATTATTTATTTATTGGCACAAAAAAACTTTTAGAATTCCCGGTTGAAAGAGATTTCGATAATGAAAAAGCCCTTAACGCTGCCCAATACCCCTTCTTTTTCCAAGAATT-----------------------------------
>Saxifraga_adscendens_(2)_LT970892_LT971038
---------------------------------------------------------------------------------------------------------------------------------------------------AAAAAAAAAAAAAA--------GGATAGGTGCAGAGACTCAATGGAAGCTATTCTAAC--------AAAGGAAGTT------GACTGCGATGC------GAAA------GAATCCTTCCATCGAAACTTCA-----GAAAGGCTGAA------GGCTAAACT-----TTTAGATATATTATT-----------ATGTATACGTACTGAAATATTATATAAAAA--------------TAACCTGATAAATTAAACATTAATTAATATTAATGACGACTCAAGTCTTTTTTTTTTT------CAACG--------AAAAAATTGTTGTAAATCGATTATAAGTT-----GAAGAAAG-----AATTGAATATTCATTGAGAAAA------CCATTCACGCTA--TAGTCTGATAAATCCTTTGAAGAGC-TGA--------TTAATCAGACAA----GAATAAAGATAGAGTCCCATTCTACATGTCAATACTGACAGAAATGAAATTTATAGTAAGAGGAAAATCCGTCGACTTTAGAAATCGTGAGGGTTCAAGTCCCTCTATCCCCCTCAAA-----------AAGGGCCCGTTTGACTCCTTAAACTATATT----------------------AGCTGATCTGATCCTAT-----ACTTCTATAATTTTTTTTT------CGGGTCTAAAATCGTTATGTTTCTCATTCACTCT--------TTCATAAAAGGATCCGAGC-----AAAAATTTTTTT----CTTTT-----AGGA----CAAT----ATAATACATATCCAAATGAACATCTTTAAATTAAA-TAAGAAAGCCCCTGTTTTTTTTT---GAAAGAATCCTAGTCCAT--------------------CATACTGAAACTTACAAAGGTTTTTTT---CTTTACAGAAAAAAAATG-CAAGGCCTGAAGAAG----ACTTTGCAATTTTTTGTAATTGACATAGAACCAAGTCATCTCGTAATCTAGTAAAA------TGATAAGTCGGG---AATAGTCGGGATAGCTCA---------------------------------------------------------GCAGCGTGTCTACCGATTTCACCATAGCGGCTTGCTCAAAATTATAATAACCTATTCATACTCAATCGTCGAGATTGCGGTAGTCAATT--------------CATATCATATTTAGG-AAAGATGAAAATTT-------TGG-------ATTACAAA------GTTGTTTAAATACATC------------TTCACTAAT------TGAATATATTTAGCTGGTTTTAAAATATCAATTATA--TTTAACTTA-----------------ATAAACTAATAAGCTTT-----CGCATAGTTTAGCCTCTGTTGGAATAAGACTTGT-----TGTAATTAGAGTGTTCTATCCCTAAATCTTAGATAGTGCTTCCTTC----------TATCTAA-------------------------------------------GATCTAGGGATAGAACAAAAA----------------------------------------------------AAAG---------GCCG---TTTTTTC-----AAAGTAAAGTTAAGAA------TTCTTATTTAAATACCCT------------------AAAAGCAAAGAAAG------------------------------TTCTGTTGATCAGTTCAAAACATTAGGCTGTGAAT-----------------------------TATATAATA-GAAAAA---AAAAAAA----GAATTCCGTTTCGAT-TAAGTTCCT-ATTCCGATT-------AGTCCAATGTTTGATTATTTATTTGTTGGCACAAAAAAACTTTTAGAATTCCCGGTTGAAAGAGATTTCGATAATGAAAAAGCCCTTAACGCTGCCCAATACCCCTTCTTTTTCCAAGAATTTTTACG-----------------------------
>Saxifraga_aizoides_LN812577_LT971039
--------------------------GAGCCTTGGTATGGAAACCTACTAAGTGATAACTTTCAAATTCAGGGAAACCCTGGAATTAAAAATGGGCAATCCTGAGCCAAATCCTGTTTTAAGAAAGCAAAACACAAGGGTTCAGAAAAAGCGAATAAAAAAAAAAA---GGATAGGTGCAGAGACTCAATGGAAGCTATTCTAAC--------AAAGGGAGTT------GACTGTGATGCGGTGGTAAAA------GAATCCTTCCATCGAAACTTCA-----GAAAGGCTGAA------GGCTAAACT-----TTTATACATATTATT-----------ATGTATACGTACTGAAATTTTATATAAAAA--------------TAAAATGA---------------TTAATATTAATGATGACTCAAGTCTTTTTTTTT--------CAACG--------AAAAAATTGTTGTAAATCGATTACAAGTT-----GAAGAACG-----AATTGAATATTCATTGATAAAA------CCATTCACGCTA--TAGTCTGATAAATCCTTTGAAGAGC-TGA--------TTAATCAGACAA----GAATAAAGATAGAGTCCCATTCTACATGTCAATACCGACAGCAATAAAATTTATAGTAAGAGGAAAATCCGTCGACTTTAGAAATCGTGAGGGTTCAAGTCCCTCTATCCCCCTCAAA-----------AAGGGCCTATTTGACTCCTTAAACTATTT-----------------------ATCTGATCTGATCCTAT-----ACTTCTATTTTCGTTTT--AGTTAGCGTTTCTAAAGTCGTTATGTTTCTCATTCACTCT--------TTCACAAAAGGATCCGAGC-----AAAAATGTTGTT----CTTTT-----AGGA----CAAC----ATGATACATATACAAATGAACATCTTT------AAATAAGGAATCCCT--------------GAAAGAATCATAGTCCAT--------------------CATACTGAAACTTACAAAGGTTTTTTG---CTTTACATACAAGAAATT-CAAGGCCTGGATAAG----ACTTTGCAATTTTTTGTAATTGACATAGACCCAAGTCATCTCGTAATCTAGTAAAATGATAATGATAAGTCGGG---AATAGTCGGGATAGCTC---------------------------------------------------------AGCAGCGTGTCTACCGATTTCACCATAGCGGCTTGCTCAAAATTATAATAACCTATTCATACTCAATCGTCGAGATTGAAGTAGTCAATT--------------CAGATCATATTTAGG-AAAGATGAAATTTT-------TGG-------ACTACAAA------GTCGTTTAAATACGTG------------TTCACTAAT------AGAATATATTTATCTGATTTTAGAATATCAATTATA--TTTAACTTA-----------------ATAAAATAATAAGCGTT-----CGCATAGTTTATCCTCTGGTGAAATAAGACTTG-------------------------CCCTAGATCCTAGATAG----------AAGGAAGCACTATCTAG-------------------------------------------GATCTAGGGATAGAACAAAAAA-----CAAAAGTCCTTTCTCC-------------CTTTTTTTTAACAAAACAAAG---------CCCC-----TTTTCTTT-------TTAGTTAAGAA------TTCTTATTTAACTACCCT------------------AAAAGCAAAGAAAG------------------------------TTCTGTTGATCAGTTCAAAACATTAGGCTGTGAAT---------TATATATATATATATAAATATATATAATA-GAATAAT--AAAAAAA---GTAATAAAGTTTCGAT-TCAGTTCCT-ATTCCGATT-------ATTCCAATGTTTGATTATTTATTTGTTGGCACAAAAAAACTTTTAGAATTCCCGGTCGAAAGAGATTTCGATAATGAAAAAGCCCTTAACGCTGCCCAATATCCCTTCTTTTTCCAAGAATTTTTACG-----------------------------
>Saxifraga_anadyrensis_(2)_LN812582_LT971042
--------------------------------------------CTACTAAGTGATAACTTTCAAATTCAGGGAAACCCTGGAATTAAAAATGGGCAATCCTGAGCCAAATCCTGTTTTAAGAAAACAAAACACAAGGGTTCAGAAAGAAAAAAAAAA-----------GGATAGGTGCAGAGACTCAATGGAAGCTATTCTAACAATCTAACAAAGGGAATT------GACTGCGATGCGGTGGTAAAA------GAATCCTTCCATCGAAACTTCA-----GAAAGGCTGAA------GGATAAACT-----TTTATACATATTATT-----------ATGTATACGTACTGAAATACTATATCAAAA--------------TCAAATGA---------------------TTAATGACGACTCAAGTCTTTATTTTTTTTTTTTTCAACA------AAAAAAAATTGTTGTAAATCGATTACAAGTT-----GAAGAAAG-----AATTGAATCTTCATTGATAAAA------CCATTCACGCCA--TAGTCTGATAAATCCTTTAAAGAAC-TGATTAATTGATTAATCAGACAA----GAATAAAGATAGAGTCCCATTCTACATGTCAATGCCGACAGCAATGAAATTTATAGTAAGAGGAAAATCCGTCGACTTTAGAAATCGTGAGGGTTCAAGTCCCTCTATCCCCCCAAA------------AAGGGCCCGTTTGACTCCTTAAACTATTTTTAAACTATTTCTTAAACTATTTATCTGATCTGATTCTAT-----ACTTCGATTTT--------AGTTAGCGTTTCAAAAGTCGTTATGTTTCTCATTCACTCT--------TTCACAAAAGGATCCGAGC-----AAAAATTTTGTT----CTTTT-----AGGA----CAAT----ATGCTACATATACAAATGAACATCTTT------AAATAAGGAATTCC-TTTT----------GAAAGAATCATAGTCCAT--------------------CATACTGAAACTTACAAAGGTTTTTTT---CTTTAGATACAAGAAATT-CAAAGCCTGGATAAG----ACTTTGCAATTTTTTGTCATTGACATAGACCCAAGTCATCTCGTAATCTAGTAAAATGAGAATGATAAGTCGGG---AATAGTCGGG--------------------------------------------------------------AGAGCAGCGTGTCTACCGATTTCACCATAGCGGCTTACTCCAAATTATAATAACCTATTTATACTCAATCGTCGAGATTGAAGTAGTCAATT-------------------CATGTTTAGG-AAAGATGAAAATTT-------AGG-------AATACAAA------GTCGTTTAAATACGTG------------TTCACTAATACGAATAGAGTATATTTATCTGTTTTTAGAATTTGAGTTATA--TTTAGCTTA------------AATAAAATAAATAATAAGCTTT-----CACATAGTTTATCCTCTGTTGTAATAAGACTTGT-----TGTAACTAGAGTGTTCTATCCCTAGATCCTAGATAG----------AAGGAAGAACTATCTAG-------------------------------------------GATCTAGGGATAGAACAAAAAA----GAAAATGTCCTTTCTCC----------TTTTTTTATTTTAACAGAACAAAGAGAACAAAGTCCC---TTTTTTC----------AAAGTTAAGAA------TTCTTATTTAAATACCCTATCTTATTTAAATACCCTAAAAGCAAAAAAAG-------------TTCTATTTCTTTCTATTTGCTATTGATCAATTCAAAACATTAGGCTGTGAAT---------TATATAAATTATATATAATATATATAATA-TTATAATATACCAAAAAA-GGAATTCAGTTTCGAT-TCAGTTTCG-ATTCCGATT-------ATTCCAATGTTTGATTATTTATTTGTCGGCACAAAAAAACTTTTAGAATTTCCGGTCGAAAGAGATTTCGATAATGAAAAAGCTTTTAACGCTGCCCAATATCCCTTCTTTT---------------------------------------------
>Saxifraga_andersonii_LN812583_LT971043
--------TACGGACTTAATTAAATTGAGCCTTGGTATGGAAACCTACTAAGTGATAACTTTCAAATTCAGGGAAACCCTGGAATTAAAAATGGGCAATCCTGAGCCAAATCCTGTTTTAAGAAAGCAAAACACAAGGGTTCAGAAAAAGCGAATAAAAAAAA------GGATAGGTGCAGAGACTCAATGGAAGCTATTCTAAC--------AAAGGGAGTT------GACTGCGATGCGGTGGTAAAA------GAATCCTTCCATCGAAACTTCA-GTCAGAAAGGCTGAA------GGCTAAACT-----TTTATACATATTATT-----------ATGTATACGTACTGAAATATTATATAAAAA--------------TCAAATGA---------------TTAATATTAATGACGACTCAAGTCTTTTTTTTTTT------CAACG--------AAAAAATTGTTGTAAATCGATTACAAGTT-----GAAGAAAG-----AATTGAATATTCATTGATAAAA------CCATTCACGCTA--TAGTCTGATAAATCCTTTGAAGAGC-TGA--------TTAATCAGACAA----GAATAAAGATAGAGTCCCATTCTACATGTCAATACCGACAGCAATAAAATTTATAGTAAGAGGAAAATCCGTCGACTTTAGAAATCGTGAGGGTTCAAGTCCCTCTATCCCCCTCAAA-----------AAGGGCCCGTTTGACTCCTTAAACTATTT-----------------------ATCTGATCTGATCCTAT-----ACTTCGATTTTCGTTTT--AGTTAGCGTTTCTAAAGTCGTTATGTTTCTCATTCACTCT--------TTCACAAAAGGATCCGAGC-----AAAAATGTTGTT----CTTTT-----AGGA----CAAT----ATGATACATATACAAATGAACATCTTT------AAATAAGGAATCCCCTTTTTTTT------GAAAGAATCATAGTCCAT--------------------CATACTCAAACTTACAAAGGTTTTTTG---CTTTACATACAAGAAATT-CAAGGCCTGGATAAG----ACCTTGCAATTTTT-GTAATTGACATAGACCCAAGTCATCTCGTAATCTAGTAAAATGAGAATGATAAGTCGGG---AATAGTCGGGATAGCTC---------------------------------------------------------AGCAGCGTGTCTACCGATTTCACCATAGCGGCTTGCTCAAAATTATAATAACCTATTCATACTCAATCGTCGAGATTGAAGTAGTCAATT--------------CATATCATATTTAGG-AAAGATGAAAATTT-------TGG-------ACTACAAA------GTAGTTTAAATACGTG------------TTCACTAAT------AGAATATATTTATCTGGTTTTAGAATAGAAATTATA--TTTAACTTA-----------------AT-AAATAATAAGCGTT-----CGCATAGTTTATCCTCTGTTGG-------CTTGT-----TGTAATTAAAGTGTTCTATCCCTAGA-------TAGTGCTTCCTTC----------TATCTAG-------------------------------------------GATCTAGGGATAGAACAAAAAAAAAAGAGAAAGGACTT----------------------TTTTTAACAAAACAAAG---------CCCC--TTTTTGTC----------AAAGTTAAGAA------TTCTTATTTAACTACCCT------------------AAAAGCAAAGAAAG------------------------------TTCTGTTGATCAGTTCAAAACATTAGGCTGTGAAT-------------------TATATATATATATCTAATA-GAATAATATAAAAAAA---GTAATTCAGTTTCGAT-TCAGTTCCT-ATTCCGATT-------ATTCCAATGTTTGATTATTTATTTGTTGGTACAAAAAAACTTTTAGAATTCCCGGTCGAAAGAGATTTCGATAATGAAAAAGCCCTTAACGCTGCCCAATATCCCTTCTTTTTCCAAGAATTTTTAC------------------------------
>Saxifraga_seguieri_(2)_LN812584_LT971207
--------TACGGACTTAATTAAATTGAGCCTTGGTATGGAAACCTACTAAGTGATAACTTTCAAATTCAGGGAAACCCTGGAATAAAAAATGGGCAATCCTGAGCCAAATCCTGTTTTAAGAAAGCAAAACACAAGGGTTCAGAAAAAGAAAAAAAAAA---------GGATAGGTGCAGAGACTCAATGGAAGCTATTCTAAC--------AAAGGGAGTT------GACTGTGATGCGGTGGTAAAA------GAATCCTTCCATCGAAACTTCA-----GAAAGGCTGAA------GGCTAAACT-----TTTATACATATTATT-------TATTATGTATACGTACTGAAATATTATATAAAAA--------------TAAAATGATAAATTGAATATTAATTAATATTAATGACGACTCAAGTCTTTTTTTT---------CAACA--------AAAAAATTGTTGTAAATCGATTATAAGTT-----GAAGAAAG-----AATTGAATATTCATTGATAAAA------CCATTCACACTC--TAGTCTGATAAATCCTTTGAAGAGC-TGA--------TTAATCAGACAA----GAATAAAGATAGAGTCCCATTCTACATGTCAATGCTGACAGCAATTAAATTTATAGTAAGAGGAAAATCCGTCGACTTTAGAAATCGTGAGGGTTCAAGTCCCTCTATCCCCCTCAAA-----------AAGGGCCCGTTTGACTCCTTAAACTATTT-----------------------AGTTGATCTGATCCTATACT-TACTTCGATTTTTTTTCTTT--------------------------------------------------------------------------------------------------------------------------------------------------------------------------------------------------------------------------------------------------------ACATACAAAAAATT-CAAGGCCTGAAGAAA----ACTTTGCCATTTTTTCTAATTGACATAGAACCAAGTCATCTCGTAATCTAGTAAAATGAGAATGATAAGTCGGG---AATAGTCGGGATAGCTC----------------------------------------------------------GCAGCGTGTCTACCGATTTCACCATAGCGGCTTGCTCAAAATTATAATAACCTATTCATACTCAATCGTCGAGATTGAAGTAGTCAATT--------------CATATCATATTTAGG-AAAGATGGAAATTT-------TGG-------ACTACAAA------GTCGTTTAAATACATG------------TTCACTAAT------AGAATATATTTATCTGGTTTTAAAATATCAATTATA--TTTAACTTA-----------------AAAAAATAATAAACTTT-----CGCATAGTTTATCCTCTGTTGAAATAAGACTTGT-----TGTAATTAGAGTGTTCTATCCCTAGATCCTAGATAGTGCTTCCTTC------------------------------------------------------------TATCTAGGGATAGAACAAAA--------AAAAGTCCTTTCTCT-------------TTTTTTTTTAACAAAACAAAG---------CCCC---TTTTTTCTTTTCAAAGGAAAGTTAAGAA------TTCTTATTTAAATACCCT------------------AAAAGCAAAGAAAG------------------------------TTCTGTTGATCAGTTCAAAACATTAGGCTGTGAAT-----------------------------TATATAATA-GAATAATATAAAAAAA----TAATTCCGTTTCGAT-TAAGTTCCT-ATTCCGATT-------ATTCCAATGTTTTATTATTTATTTGTTGACACAAAAAAACTTTTAGAATTCCCGGTCGAAAGAGATTTCGATAATGAAAAAGCCCTTAACGCTGCCCAATATCCCTTCTTTTTCCAAGAATTTT---------------------------------
>Saxifraga_androsacea_(1)_NA_LT971044
----------------------------------------------------------------------------------------------------------------------------------------------------------------------------------------------------------------------------------------------------------------------------------------------------------------------------------------------------------------------------------------------------------------------------------------------------------------------------------------------------------------------------------------------------------------------------------------------------------------------------------------------------------------------------------------------------------------------------------------------------------------------------------------------------------------------------------------------------------------------------------------------------------------------------------------------------------------------------------------------------------------------------------------------------------------------------------------------------------------------------------------------------------------------------------------------------------------------------------------------------------------------------------------------------------AGCAGCGTGTCTACCGATTTCACCATAGCGGCTTGCTCAAAATTATAATAACCTATTCATACTCAATCGTCGAGATTGAAGTAGTCAATT--------------CATATCATATTTAGG-AAAGATGGAAATTT-------TGG-------ACTACAAA------GTCGTTTAAATACATG------------TTCACTAAT------AGAATATATTTATCTGGTTTTAAAATATCAATTATA--TTTAACTTA-----------------AAAAAATAATAAACTTT-----CGCATAGTTTATCCTCTGTTGGAATAAGACTTGT-----TGTAATTAGAGTGTTCTATCCCTAGATCCTAGAAT---------------AAG-ACTTGTTGTAATTAGAGTGTTCTATCCCTAGATCCTAGATAGTGCTTCCTTCTATCTAGGGATAGAACAAAA--------AAAAGTCCTTTCTC---------------------------------------------------TTTTTTCTTTTCAAAGGAAAGTTAAGAA------TTCTTATTTAAATACCCT------------------AAAAGCAAAGAAAG------------------------------TTCTGTTGATCAGTTCAAAACATTAGGCTGTGAAT-------------------TATTGTGAATTATATAATA-GAATAATATAAAAAAA----TAATTCCGTTTCGAT-TAAGTTCCT-ATTCCGATT-------ATTCCAATGTTTTATTATTTATTTGTTGACACAAAAAAACTTTTCGAATTCCCGGTCGAAAGAGATTTCGATAATGAAAAAGCCCTTAACGCTGCCCAATATCCCTTCTTTTTCCAAGAATTTTTACG-----------------------------
>Saxifraga_aphylla_(2)_LT970893_LT971047
-----CGCTACGGACTTAATTAAATTGAGCCTTGGTATGGAAACCTACTAAGTGATAACTTTCAAATTCAGGGAAACCCTGGAATAAAAAATGGGCAATCCTGAGCCAAATCCTGTTTTAAGCAAGCAAAACACAAGGGTTCAGAAAAAGAAAAAAAA-----------GGATAGGTGCAGAGACTCAATGGAAGCTATTCTAAC--------AAAGGGAGTT------GACTGTGATGCGGTGGTAAAA------GAATCCTTCCATCGAAACTTCC-----GAAAGGCGGAA------GGCTAAACT-----TTTATACATATTATT-------TATTATGTATACGTACTGAAATATTATATAAAAA--------------TAAAATGATAAATTTAATATTAATTAATATTAATGACGACTCGAGTCTTTTTTTT---------CAACG--------GAAAAATTTTTGTAAATCGATTATAAGTT-----GAAGAAAGAAAAGAATTGAATATTCATTGATAAAA------CCATTCACACTC--TAGTCTGATAAATCCTTTGAAGAGC-TGA--------TTAATCAGACAA----GAATAAAGATAGAGTCCCATTCTACATGTCAATGCTGACAGCAATGAAATTTTTAGTAAGAGGAAAATCCGTCGACTTTAGAAATCGTGAGGGTTCAAGTCCCTCTATCCCCCTCAAA-----------AAGGGCCCGTTTGACTCCTTAAACTATTT-----------------------AGTTGATCTGATCCTATACT-TACTTCGATTTTTTTTTTT---------------------------------------------------------------------------------------------------------------------------------------------------------------------------------GCAAGAATCCTAGTCCAT--------------------CATACTGAAACTTACAAAGGTTTTTTT---CTTT--------------------------------------------------------------------------TCGTAATCTAGTAAAATGAGAATGATAAGTCGGG---AATAGTCGGGATAGCTCAGTC-----------------------------------------------------AGCAGCGTGTCTACCGATTTCACCATAGCGGCTTGCTCAAAATTATAATAACCTATTCATACTCAATCGTCGAGATTGAAGTAGTCAATTCATATCATATAATTCATATCATATTTAGG-AAAGATAGAAATTT-------TGA-------ACTACAAA------GTCGTTTAAATACATG------------TTCACTAAT------AGAATATATTTAGCTGGTTTTAAAATATCAATTATA--TTTAACTAA---------------AAAAAAAATAATAAACTTT-----CGCATAGTTTAGCCTCTGTTGGAATAAGACTTGT-----TGTAATTAGAGTGTTCTATCCCTAGATCCTAGATAG----------AAGGAAGCAC--------------------------------------------------TATCTAGGGATAGAACAAAA--------AAAAGTCCTTTCTCT-------------TTTGTTTTTAACAAAACAAAA---------CTTC---TTTTTTCTTTTCAAAGGAAAGTTAAGAA------TTCCTATTTAAATATCCT------------------AAAAGCAAAGAAAG------------------------------TTCTGTTGATCAGTTCAAAAGATTAGGCTGTGAAT-----------------------------TATATAATA-GAATAATATAAAAAAA----AAATTCCGTTTCGAT-TAAGTTCCT-ATTCCGATT-------ATTCCAATGTTTGATTATTTATTTGTTGGCACAAAAAAACTTTTAGAATTACCGGTCGAAAGAGATTTCGATAATGAAAAAGCCCTTAACGCTGCCCAATACCCCTTCTTTTTCCAAGAATTTTTACG-----------------------------
>Saxifraga_arachnoidea_LN812587_LT971048
--------TACGGACTTAATTAAATTGAGCCTTGGTATGGAAACCTACTAAGTGATAACTTTCAAATTCAGGGAAACCCTGGAATAAAAAATGGGCAATCCTGAGCCAAATCCTGTTTTAAGCAAGCAAAACACAAGGGTTCAGAAAAAGAAAAAAAA-----------GGATAGGTGCAGAGACTCAATGGAAGCTATTCTAAC--------AAAGGGAGTT------GACTGTGATGCGGTGGTAAAA------GAATCCTTCCATCGAAACTTCA-----GAAAGGCGGAA------GGCTAAACT-----TTTATACATATTATT-------TATTATGTATACGTACTGAAATATTATATAAAAA--------------TAAAATGATAAATTTAATATTAATTAATATTAATGACGACTCGAGTCTTTTTTTT---------AAACG--------AAAAAATTTTTGTAAATCGATTATAAGTT-----GAAGAAAGAAAAGAATTGAATATTCATTGATAAAA------CCATTCACACTC--TAGTCTGATAAATCCTTTGAAGAGC-TGA--------TTAATCAGACAA----GAATAAAGATAGAGTCCCATTCTACATGTCAATGCTGACAGCAATGAAATTTTTAGTAAGAGGAAAATCCGTCGACTTTAGAAATCGTGAGGGTTCAAGTCCCTCTATCCCCCTCAAA-----------AAGGGCCCGTTTGACTCCTTAAACTATTT-----------------------AGTTGATCTGATCCTATACT-TACTTCGATTTTTTTTTTTT--------------------------------------------------------------------------------------------------------------------------------------------------------------------------------GCAAGAATCCTAGTCCAT--------------------CATACTGAAACTTACAAAGGTTTTTTT---CTTT--------------------------------------------------------------------------TCGTAATCTAGTAAAATGAGAATGATAAGTCGGG---AATAGTCGGGATAGCTC----------------------------------------------------------GCAGCGTGTCTACCGATTTCACCATAGCGGCTTGCTCAAAATTATAATAACCTATTCATACTCAATCGTCGAGATTGAAGTAGTCAATT--------------CATATCATATTTAGG-AAAGATAGAAATTT-------TGA-------ACTACAAA------GTCGTTTAAATACATG------------TTCACTAAT------AGAATATATTTAGCTGGTTTTAAAATATCAATTATA--TTTAACTAA---------------AAAAAAAATAATAAACTTT-----CGCATAGTTTAGCCTCTGTTGGAATAAGACTTGT-----TGTAATTAGAGTGTTCTATCCCTAGATCCTAGATAG----------AAGGAAGCAC--------------------------------------------------TATCTAGGGATAGAACAAAA--------AAAAGTCCTTTCTCT-------------TTTGTTTTTAACAAAACAAAA---------CTTC---TTTTTTCTTTTCAAAGGAAAGTTAAGAA------TTCCTATTTAAATATCCT------------------AAAAGCAAAGAAAG------------------------------TTCTGTTGATCAGTTCAAAAGATTAGGCTGTGAAT-----------------------------TATATAATA-GAATAATAT-AAAAAA----AAATTCCGTTTCGAT-TAAGTTCCT-ATTCCGATT-------ATTCCAATGTTTGATTATTTATTTGTTGGCACAAAAAAACTTTTAGAATTACCGGTCGAAAGAGATTTCGATAATGAAAAAGCCCTTAACGCTGCCCAATACCCCTTCTTTTTCCAAGAATTTTTACG-----------------------------
>Saxifraga_berica_LN812594_LT971055
--------TACGGACTTAATTAAATTGAGCCTTGGTATGGAAACCTACTAAGTGATAACTTTCAAATTCAGGGAAACCCTGGAATAAAAAATGGGCAATCCTGAGCCAAATCCTGTTTTAAGCAAGCAAAACACAAGGGTTCAGAAAAAGAAAAAAAAA----------GGATAGGTGCAGAGACTCAATGGAAGCTATTCTAAC--------AAAGGGAGTT------GACTGTGATGCGGTGGTAAAA------GAATCCTTCCATCGAAACTTCA-----GAAAGGCGGAA------GGCTAAACT-----TTTATACATATTATT-------TATTATGTATACGTACTGAAATATTATATAAAAA--------------TAAAATGATAAATTTAATATTAATTAATATTAATGACGACTCGAGTCTTTTTTTT---------CAACG--------AAAAAATTGTTGTAAATCGATTATAAGTT-----GAAGAAAGAAAAGAATTGAATATTCATTGATAAAA------CCATTCACACTC--TAGTCTGATAAATCCTTTGAAGAGC-TGA--------TTAATCAGACAA----GAATAAAGATAGAGTCCCATTCTACATGTCAATGCTGACAGCAATGAAATTTTTAGTAAGAGGAAAATCCGTCGACTTTAGAAATCGTGAGGGTTCAAGTCCCTCTATCCCCCTCAAA-----------AAGGGCCCGTTTGACTCCTTAAACTATTT-----------------------AGTTGATCTGATCCTATACT-TACTTCGATTTTTTTTTT----------------------------------------------------------------------------------------------------------------------------------------------------------------------------------GCAAGAATCCTAGTCCAT--------------------CATACTGAAACTTACAAAGGTTTTTTT---CTTT--------------------------------------------------------------------------TCGTAATCTAGTAAAATGAGAATGATAAGTCGGG---AATAGTCGGG-----------------------------------------------------------------GCAGCGTGTCTACCGATTTCACCATAGCGGCTTGCTCAAAATTATAATAACCTATTCATACTCAATCGTCGAGATTGAAGTAGTCAATT--------------CATATCATATTTAGG-AAAGATAGAAATTT-------TGA-------ACTACAAA------GTCGTTTAAATACATG------------TTTACTAAT------AGAATATATTTAGCTGGTTTTAAAATATCAATTATA--TTTAACAAA--------------AAAAAAAAATAATAAACTTT-----CGC------TAGCCTCTGTTGGAATAAGACTTGT-----TGTAATTAGAGTGTTCTATCCCTAGATCCTAGATAT----------AAGGAAGCAC--------------------------------------------------TATCTAGGGATAGAACAAAA--------AAAAGTCCTTTCTCT-------------TTTGTTTTTAACAAAACAAAA---------CTTC---TTGTTTCTTTTCAAAGGAAAGTTAAGAA------TTCCTATTTAAATATCCT------------------AAAAGCAAAGAAAG------------------------------TTCTGTTGATCAGTTCAAAACATTCGGCTGTGAAT-----------------------------TATATAATA-GAATAATATAAAAAAA----TAATTCCGTTTCGAT-TAAGTTCCT-ATTCCGATT-------ATTCCAATGTTTGATTATTTATTTGTTGGCACAAAAAAACTTTTAGAATTACCGGTCGAAAGAGATTTCGATAATGAAAAAGCCCTTAACGCTGCCCAATACCCCTTCTTTTTCCAAGAATTTTTACGA----------------------------
>Saxifraga_bryoides_LN812605_LT971062
-----------------------------------------------------------------------------------------------------------------------------------------------------------------------------------------------------------------------------------------------------------------------------------------------------------------------------------------------------------------------------------------------------------------------------------------------------------------------------------------------------------------------------------------------------------------------------------------------------------------------------------------------------------------------------------------------------------------------GTTCAAGTCCCTCTATCCCCCTCAAA-----------AAGGGCCTGTTTGACTCCTTAAACTATTT-----------------------ATCTGATCTGATCCTAT-----ACTTAGATTTTCGTTTT--AGTTAGCGTTTCTAAAGTCGTTATGTTTCTCATTCACTCT--------TTCACAAAAGGATCCGAGC-----AAAAATGTTGTT----CTTTT-----AGGA----CAAT----ATGATACATATACAAATGAACATCTTT------AAATAAGGAATCCTTTTTTTTTTTTT---GAAAGAATCATAGTCCAT--------------------CATACTGAAACTTACAAAGGTTTTTT----CTTTACATACAAGAAATT-CAAGGCCTGGATAAG----ACTTTGCAATTTTTTGTAATTGACATAGACCCAAGTCATCTCGTAATCTAGTAAAATGAGAATGATAAGTCGCG---AATAGTCGGGATAG------------------------------------------------------------AGCAGCGTGTCTACCGATTTCACCATAGCGGCTTGCTCAAAATTATAATAACCTATTCATACTCAATCGTCGAGATTGAAGTAGTCAATT--------------CATATCATATTTAGG-AAAGATGAAAATTT-------TGG-------ACTACAAA------GTCGTTTAAATACGTGTTT-AC----TATTTACTAAT------AGAATATATTTATCTGGTTTTAGAATATCAATTATACAATTATATTT-----------AACTTAAAAAAATAATAAGCTTT-----CGCATAGTTTATCCTCTGTTGGAATAAGACTTGT-----TGTAATTAGAGTGTTCTATCCCTAGATCCTGGCTAG----------AAGGAAGAAC--------------------------------------------------TATCTAGGGATAGAACAAAAAA--TAAAAA--GTCCTTATCTC-------------CTTTTTTTTAACAAAACAAAG---------CCCC---TTTTTTC----------AAAGTTAAGAA------TTCTTATTTAACTACCCT------------------AAAAGCAAAGAAAG------------------------------TTCTGTTGATCAGTTCAAAACATTAGGCTGTGAAT-----------------------------TATATAATA-GAATAATATAAAAAAA---GTAATTAAGTTTCGAT-TCAGTTCCT-ATTCCTATT-------ATTCCAATGTTTGATTATTTATTTGTTGGCACAAAAAAACTTTTTGAATTCCCGGTCGAAAGAGATTTCGATAATGAAAAAGCTCTTAACGCTGCCCAATATCCCTTCTTTTTCCAAGAATTTTTACGA----------------------------
>Saxifraga_bulbifera_LN812606_LT971063
--------TACGGACTTAATTAAATTGAGCCTTGGTATGGAAACCTACTAAGTGATAACTTTCAAATTCAGGGAAACCCTGGAATAAAAAATGGGCAATCCTGAGCCAAATCCTGTTTTAAGAAAGCAAAACACAAGGGTTCAGAAAAAGAAAAAAAAA----------GGATAGGTGCAGAGACTCAATGGAAGCTATTCTAAC--------AAAGGGAGTT------GACTGTGATGCGGTGGTAAAA------GAATCCTTCCATCGAAACTTCA-----GAAA-------------GGCTAAACT-----TTTATACATATTATT-------TATTATGTATACGTACTGAAATAGTATATAAAAA--------------TAAAATGAGAAATTTACTATTAATTAATATTAATGACGACTCAAGTCTTTTTTTT---------CAACG--------AAAAAATTGTTGTAAATCGATTATAAGTT-----GAAGAAAG-----AATTGAATATTCATTGATAAA---------------------------------TCCTTTGCAGAGC-TGA--------TTAATCAGACAA----GAATAAAGATAGAGTCCCATTCTACATGTCAATGCTGACAGCAATGAAATTTATNNNNNNNNNNNNNNNNNNNNNNNNNNNNNNNNNNGAGGGTTCAAGTCCCTCTATCCCCCTCAAA-----------AAGGGCCCGTTTGACTGCTTAAACTATTT-----------------------AGTTGATCTGATCCTATACT-TACTTCGATGTTTTTTTT----------------------------------------------------------------------------------------------------------------------------------------------------------------------------------GCAAGAATCCTAGTCCAT--------------------CATACTGAAACTTACAAAGTTTTTTTT---CTTTACATACAAAAAATG-CAAGGCCTGAAGAAA----ACCTTGCCAGTTTTTCTAATTGACATAGAACCAAGTCATCTCGTAATCTAGTAAAATGAGAATGATAAGTCGGG---AATAGTCGGGATAGCTC---------------------------------------------------------AGCAGCGTGTCTACCGATTTCACCATAGCGGCTTGCTCAAAATTATAATAACCTATTCATACTCAATCGTCGAGATTGAAGTAGTCAATT--------------CATATCATATTTAGG-AAAGATAGAAATTT-------TGG-------ACTACAAA------GTCATTTAAATACATG------------TTCACTAAT------AGAATATATTTATCTGGTTTTTAAATATCAATTATA--TTTAACTTA-----------------AAAAAATAATAAACTTT-----CACATAGTTTATCCTCTGTTGAAATAAGACTTGT-----TGTAATTAGAGTGTTCTATCCCTAGATCCTAAATAG----------ACGGAAGCAC--------------------------------------------------TATCTAGGGATAGAAC----------------------------------------------------AAAACAAAG---------CCCC---TTTTTTCTTTTCAAAGGAAAGTTAAGAA------TTCTTATTTAAATACCCT------------------AAAAGCAAAGAAAG------------------------------TTCTGTTGATCAGTTCAAAACATTAGGCTATGAAT-----------------------TATATTTATATAATA-GAATAATATAAAAAAA----TAATTCCGTTTCGAT-TAAGTTCCT-ATTCCGATT-------ATTCCAATGTTTGATTATTTATTTGTTGGCACAAAAAAACTTTTAGAATTCCCGGTCGAAAGAGATTTCGATAATGAAAAAGCCCTTAACGCTGCCCAATACCCCTTTTTTTTCCAAGAATTTTT--------------------------------
>Saxifraga_caesia_LN812607_LT971064
-----------GGACTTAATTAATTTGAGCCTTGGTATGGAAACCTACTAAGTGATAACTTTCAAATTCAGGGAAACCCTGGAATTAAAAATGGGCAATCCTGAGCCAAATCCTGTTTTAAGAAAGCAAAACACAAGGGTTCAGAAAAAGCGAATAAAAAAAA------GGATAGGTGCAGAGACTCAATGGAAGCTATTCTAAC--------AAAGGGAGTT------GACTGCGATGCGGTGGTAAAA------GAATCCTTCCATCGAAACTTCA-----GAAAGGCTGAA------GGCTAAACT-----TTTATACATATTATT-----------ATGTATACGTACTGAAATATTATATAAAAA--------------TCAAATGA---------------TTAATATTAATGATGACTCAAGTCTTTTTTTTTTTTTTT--CAACG--------AAAAAATTGTTGTAAATCGATTACAAGTT-----GAAGAACG-----AATTGAATATTCATTGATAAAA------CCATTCACGCTA--TAGTCTGATAAATCCTTTGAAGAGC-TGA--------TTAATCAGACAA----GAATAAAGATAGAGTCCCATTCTACATGTCAATACCGACAGCAATAAAATTTATAGTAAGAGGAAAATCCGTCGACTTTAGAAATCGTGAGGGTTCAAGTCCCTCTATCCCCCTCAAA-----------AAGGGCCTGTTTGACTCCTTAAACTATTT-----------------------ATCTGATCTGATCCTAT-----ACTTC----TTCGTTTT--AGTTAGCGTTTCTAAAGTCGTTATGTTTCTCATTCACTCT--------TTCACAAAAGGATCCGAGC-----AAAAAAGTTGTT----CTTTT-----AGGA----CAAC----ATGATACATATACAAATGAACATCTTT------AAATAAGGAATCCCTTTTTTTTTT-----GAAAGAATCATAGTCCAT--------------------CATACTGAAACTTACAAAGGTTTTTTG---CTTTACATACAAGAAATT-CAAGGCCTGGATAAG----ACTTTGCAATTTTTTGTAATTGACATAGACCCAAGTCATCTCGTAATCTAGTAAAATGAGAATGATAAGTCGGG---AATAGTCGGGATAGC----------------------------------------------------------GAGCAGCGTGTCTACCGATTTCACCATAGCGGCTTGCTCAAAATTATAATAACCTATTCATACTCAATCGTCGAGATTGAAGTAGTCAATT--------------CATATCATATTTAGG-AAAGATGAAAATTT-------TGG-------ACTACAAA------GTCGTTTAAATACGTG------------TTCACTAAT------AGAATATATTTATCTGGTTTTAGAATATCAATTATA--TTTAACTTA-----------------ATAAAATAATAAGCGTT-----CGCATAGTTTATCCTCTGTTGGAATAAGACTTGT-----TGTAATTAGAGTGTTCTATCCCTAGATCCTAGATAG----------AAGGAAGCAC--------------------------------------------------TATCTAGGGATAGAACAAAAAAT-----AAAAGTCCTTTCTCC-------------TTTTTTTTTAACAAAACAAAG--------CCCTCTTTTTTTTT--------------GTTAAGAA------TTCTTATTTAACTACCCT------------------AAAAGCAAAGAAAG------------------------------TTCTGTTGATCAGTTCAAAACATTAGGCTGTGAATTATATATATATATATATATAAATTATATATATATAATA-GAATAAT---CAAAAAAAAGTAATAAAGTTTCGAT-TCGGTTCCT-ATTCCGATT-------ATTCCAATGTTTGATTATTTATTTGTTGGCACAAAAAAACTTTTAGAATTCCCGGTCGAAAGAGATTTCGATAAAGAAAAAGCCCTTAACGCTGCCCAATATCCCTTCTTTTTCCAAGAATTTTTACG-----------------------------
>Saxifraga_conifera_(2)_LN812628_NA
-------------------------------------------------------------------------------------------------------------------------------------------------------------------------------------------------------------------------------------------------------------------------------------------------------------------------------------------------------------------------------------------------------------------------------------------------------------------------------------------------------------------------------------------------------------------------------------------------------------------------------------------------------------------------------------------------------------------------TCAAGTCCCTCTATCCCCCTCAAA-----------AAGGGCCCGTTTGACTCCTTAAACTATTT-----------------------AGTTGATCTGA----------------------------------------------------------------------------------------------------------------------------------------------------------------------------------------------------------------------------------------------------CATACTGAAACTTACAAAGTTTTTTTT---CTTTACATACAAAAAATG-CAAGGCCTGAAGAAA----ACCTTGCCATTTTTTCTAATTGACATAGAACCAAGTCATCTCGTAATCTAGTAAAATGAGAATGATAAGTCGGG---AATAGTCGGGATAGCTCAGTTGGTAGAGCAGAGGACTGAAAATCCTCGTGTCACMAGTTCAAA--------------------------------------------------------------------------------------------------------------------------------------------------------------------------------------------------------------------------------------------------------------------------------------------------------------------------------------------------------------------------------------------------------------------------------------------------------------------------------------------------------------------------------------------------------------------------------------------------------------------------------------------------------------------------------------------------------------------------------------------------------------------------------------------------------------------------------------------------------------------------------------------------------------------------------------------------------------------------------------
>Saxifraga_cuneata_LN812638_LT971090
--------TACGGACTTAATTAAATTGAGCCTTGGTATGGAAACCTACTAAGTGATAACTTTCAAATTCAGGGAAACCCTGGAATAAAAAATGGGCAATCCTGAGCCAAATCCTGTTTTAAGAAAGCAAAACACAAGGGTTCAGAAAAAGAAAAAAAA-----------GGATAGGTGCAGAGACTCAATGGAAGCTATTCTAAC--------AAAGGGAGTT------GACTGTGATGCGGTGGTAAAA------GAATCCTTCCATCGAAACTTCA-----GAAAGGCTGAA------GGCTAAACT-----TTTATACATATTATT-------TCTTATGTATACGTACTGAAATATTATATAAAAA--------------TAAAATGATAAATTTAATAGTAATTAATATTAATGACGACTCAAGTCTTTTTTTTTT-------CAACG--------AAAAAATTGTTGTAAATCGATTATAAGTT-----GAAGAAAA-----AATTGACTATTCATTGATAAA---------------------------------TCCTTTGAAGAGC-TGA--------TTAATCAGACAA----GAATAAAGATAGAGTCCCATTCTACATGTCAATGCTGACAGCAATGAAATTTATAGTAAGAGGAAAATCCGTCGACTTTAGAAATCGTGAGGGTTCAAGTCCCTCTATCCCCCTCAAA-----------AAGGGCCCGTTTGACTCCTTAAACTATTT-----------------------AGTTGATCTGATCCTATACT-TACTTCGATGTTTTTTTT----------------------------------------------------------------------------------------------------------------------------------------------------------------------------------GCAAGAATCCTAGTCCAT--------------------CATACTGAAACTTACAAAGTTTTTTTT---CTTTACATACAAAAAACG-CAAGGCCTGAAGAAA----ACCTTGCCATTTTTTCTAATTGACATAGAACCAAGTCATCTCGTAATCTAGTAAAATGAGAATGATAAGTCGGG---AATAGTCGGGATAGCTC-------------------------------------------------------AGAGCAGCGTGTCTACCGATTTCACCATAGCGGCTTGCTCAAAATTATAATAACCTATTCATACTCAATCGTCGAGATTGAAGTAGTCAATT--------------CATATCATATTTAGG-AAAGATAGAAATTT-------TGG-------ACTACAAA------GTCATTTAAATACATG------------TTCACTAAT------AGAATATATTTATCTGGTTTTAAAAGATCAATTATA--TTTAACTTA-----------------AAAAAATAATAAACTTT-----CACATAGTTTATCCTCTGTTGAAATAAGACTTGT-----TGTAATTAGAGTGTTCTATCCCTAGA-------TAG----------AAGGAAGCAC--------------------------------------------------TATCTAGGGATAGAAC----------------------------------------------------AAAACAAAG---------CCCC---TTTTTTCTTTTCAAAGGAAAGTTAAGAA------TTCTTATTTAAATACCCT------------------AAAAGCAAAGAAAG------------------------------TTCTGTTGATCAGTTCAAAACATTAGGCTGTGAAT-----------------------------TATATAATA-GAATAATATAAAAAAA----GAATTCCGTTTCGAT-TAAGTTCCT-ATTCCGATT-------ATTCCAATGTTTGATTATTTATTTGTTGGCACAAAAAAACTTTTTGAATTCCCGGTCGAAAGAGATTTCGATAATGAAAAAGCCCTTAACGCTGCCCAATACCCCTTCTTTTTCCAAGAATTTTTACGA----------------------------
>Saxifraga_cymbalaria_(1)_LN812640_LT971092
--------TACGGACTTAATTAAATTGAGCCTTAGTATGGAAACCTACTAAGTGATAACTTTCAAATTCAGGGAAACCCTGGAATTAAAAATGGGCAATCCTGAGCCAAATCCTGTTTTAAGAAAACAAAACACAAGGGTTCAGAAAGAGAGAAAAAAA----------GGATAGGTGCAGAGACTCAATGGAAGCTATTCTAAC--------AAAGGTAGTT------GACTGCAATGCGGTGGTAAAA------GAATCCTTCCATCGAAACTTCA-----GAAAGGCTGAA------GGCTAAACT-----TTTATACATATTATT-----------ATGTATACGTACTGAAATACTATATAAAAA--------------TAAAATGA---------------TTAATATTAATGACGACTCAAGTCTTTATTTGTTTT-----CAACG-------ACAAAAATTGTTGTAAATCGATTACAAGTT----------------------GAATATTCATTGATAAAA------CCATTCACGCCA--TAGTCTGATAAATCCTTTGAAAAGC-TGA--------TTAATCAGACAA----GAATAAAGATAGAGTCCCATTCTACATGTCAATGCCGACAGCAATGAAATTTATAGTAAGAGGAAAATCCGTCGACTTTTTAAATCGTGAGGGTTCAAGTCCCTCTATCCCCCCCCAAA----------AAGGGTCCGTTTGACTCCTTAAACTATTT----------------------------ATCTAATCCTAT-----ACTTCGATTTT--------ATTTAGCGTTTCGAAAGTCGTTATGTTTCTCATTCACTCT--------TTCACAAAAGGATCCGAGCAAAGCAAAAATTTTGTT----CTTTT-----AGGA----CAAT----ATGATACATATACAAATGAACATCTTT------AAATAAGGAATCCCTTTTTGTT-------GAAAGAATCATAGTCCAT--------------------CATAATGAAACTTACAAATGTTTTT-----CTTTAGATACAAGAAATT-CAAGGCCTGGATAAC----ACTTTGTAATTTTTTGTAATTGACATAGACCCAAGTCATCTCGTAATCTAGTAAAATGAGAATGATAAGTCGGG---AA----------------------------------------------------------------------AGAGCAGCGTGTCTACCGATTTCACCATAGCGGCTTGCTCAAAATTATAATAACCTATTCATACTCAATCGTCGAGATTGAAGTAGTCAATT-------------------CATATTTAGG-AAAGATGATAATTT-------AGG-------AATACAAA------GTCGTTTAAATACGTG------------TTCACTAAT------AGAGTATATTTATCTGGTTTTAGAATGTCAGTTATA--TTTAACTTA-----------------ATAAAATAATAAACTTT-----CGCATAGTTTATCCTCTGTTGGAATAAGACTTGT-----TGTAACTAGAGTGTTCTATCCCT-------AGATAGTTCTTCCTTA----------TATCTAG-----------------------------------GATC-TA-GGACTAGGGATAGAACAAAAAA----GAAAACGTCCTTTCTCC----------TTTTTTTATTTTAACAGAACAAAG---------CCC----TTTTTTC----------AAAGTTAATAATTCTTAATTTAAATAAAATATCCT------------------AAAAGCAAACAAAG------------------------------TTATATTGATCAGTTGAAAACATTAGGCTGTGAAT---------------------------TATATATAATA-TAATAATATAAAAAA----GTAATTCAG------------TTCCT-ATTCCGATTATTCCAATGTTTGATGTTTGATTATTTATTTGTTGGCACAAAAAAACTTTTTGAATTTCCGGTGGAAAGAGATTTTGATAATGAAAAAGCTTTTAACGCTGCCCAATATCCCTTCTTTTTCCAAGAATTTTTACGA----------------------------
>Saxifraga_discolor_NA_LT971097
-----------------------------------------------------------------------------------------------------------------------------------------------------------------------------------------------------------------------------------------------------------------------------------------------------------------------------------------------------------------------------------------------------------------------------------------------------------------------------------------------------------------------------------------------------------------------------------------------------------------------------------------------------------------------------------------------------------------------------------------------------------------------------------------------------------------------------------------------------------------------------------------------------------------------------------------------------------------------------------------------------------------------------------------------------------------------------------------------------------------------------------------------------------------------------------------------------------------------------------------------------------------------------------------------------------GCAGCGTGTCTACCGATTTCACCATAGCGGCTTGCTCAAAATTATAATAACCTATTCATACTCAATCGTCGAGATTGCGGTAGTCAATT--------------CATATCATATTTAGG-AAAGATGAAAATTT-------TGG-------ATTACAAA------GTTGTTTAAATACATC------------TTCACTAAT------TGAATATATTTAGCTGGTTTTAAAATATCAATTATA--TTTAACTTA-----------------ATAAAATAATAAGCTTT-----CGCATAGTTTAGCCTCTGTTGGAATAAGACTTGT-----TGTAATTAGAGTGTTCTATCCCTAAATCTTAGATAGTGCTTCCTTC----------TATCTAA-------------------------------------------GATCTAGGGATAGAACAAAAA----------------------------------------------------AAAG---------GCCG---TTTTTTC-----AAAGTAAAGTTAAGAA------TTCTTATTTAAATACCCT------------------AAAAGCAAAGAAAG------------------------------TTCTGTTGATCAGTTCAAAACATTAGGCTGTGAAT-----------------------------TATATAATA-GAAAAA---AAAAAAA----GAATTCCGTTTCGAT-TAAGTTCCT-ATTCCGATT-------AGTCCAATGTTTGATTATTTATTTGTTGGCACAAAAAAACTTTTAGAATTCCCGGTTGAAAGAGATTTCGATAATGAAAAAGCCCTTAACGCTGCCCAATACCCCTTCTTTTTCCAAGAATTTTTACG-----------------------------
>Saxifraga_erioblasta_LN812649_LT971101
--------TACGGACTTAATTAAATTGAGCCTTGGTATGGAAACCTACTAAGTGATAACTTTCAAATTCAGGGAAACCCTGGAATAAAAAATGGGCAATCCTGAGCCAAATCCTGTTTTAAGAAAGCAAAACACAAGGGTTCAGAAAAAGAAAAAAAA-----------GGATAGGTGCAGAGACTCAATGGAAGCTATTCTAAC--------AAAGGGAGTT------GACTGTGATGCGGTGGTAAAA------GAATCCTTCCATCGAAACTTCA-----GAAAGGCTGAA------GGCTAAACT-----TTTATACATATTATT-------TATTATGTATACGTACTGAAATATTATATAAAAA--------------TAAAATGATAAATTTAATAGTAATTAATATTAATGACGACTCAAGTCTTTTTTTTTT-------CAACG--------AAAAAATTGTTGTAAATCGATTATAAGTT-----GAAGAAAG-----AATTGACTATTCATTGATAAA---------------------------------TCCTTTGAAGAGC-TGA--------TTAATCAGACAA----GAATAAAGATAGAGTCCCATTCTACATGTCAATGCTGACAGCAATGAAATTTATAGTAAGAGGAAAATCCGTCGACTTTAGAAATCGTGAGGGTTCAAGTCCCTCTATCCCCCTCAAA-----------AAGGGCCCGTTTGACTCCTTAAACTATTT-----------------------AGTTGATCTGATCCTATACT-TACTTCGATGTTTTTTTT----------------------------------------------------------------------------------------------------------------------------------------------------------------------------------GCAAGAATCCTAGTCCAT--------------------CATACTGAAACTTACAAAGTTTTTTTT---CTTTACATACAAAAAACG-CAAGGCCTGAAGAAA----ACCTTGCCATTTTTTCTAATTGACATAGAACCAAGTCATCTCGTAATCTAGTAAAATGAGACTGATAAGTCGGG---AATAGTCGGGATAGCT----------------------------------------------------------AGCAGCGTGTCTACCGATTTCACCATAGCGGCTTGCTCAAAATTATAATAACCTATTCATACTCAATCGTCGAGATTGAAGTAGTCAATT--------------CATATCATATTTAGG-AAAGATAGAAATTT-------TGG-------ACTACAAA------GTCATTTAAATACATG------------TTCACTAAT------AGAATATATTTATCTGGTTTTAAAAGATCAATTATA--TTTAACTTA-----------------AAAAAATAATAAACTTT-----CACATAGTTTATCCTCTGTTGAAATAAGACTTGT-----TGTAATTAGAGTGTTCTATCCCTAGA-------TAG----------AAGGAAGCAC--------------------------------------------------TATCTAGGGATAGAAC----------------------------------------------------AAAACAAAG---------CCCC---TTTTTTCTTTTCAAAGGAAAGTTAAGAA------TTCTTATTTAAATACCCT------------------AAAAGCAAAGAAAG------------------------------TTCTGTTGATCAGTTCAAAACATTAGGCTGTGAAT-----------------------------TATATAATA-GAATAATATAAAAAAA----GAATTCCGTTTCGAT-TAAGTTCCT-ATTCCGATT-------ATTCCAATGTTTGATTATTTATTTGTTGGCACAAAAAAACTTTTTGAATTCCCGGTCGAAAGAGATTTCGATAATGAAAAAGCCCTTAACGCTGCCCAATACCCCTTCTTTTTCCAAGAATTTTT--------------------------------
>Saxifraga_eschscholtzii_(1)_LN812650_LT971102
------------------------------------------ACCTACTAAGTGATAACTTTCAAATTCAGGGAAACCCTGGAATTAAAAATGGGCAATCCTGAGCCAAATCCTGTTTTAAGAAAACAAAACACAAGGGTTCAGAAAGAGAGAATAAAAAA--------GGATAGGTGCAGAGACTCAATGGAAGCTATTCTAAC--------AAAGGGAGTT------GACTGCGATGCGGTGGTAAAAGTAAAAGAATCCTTCCGTCGAAACTTCA-----GAAAGGCTGAA------GGCTAAACT-----TTTATACGTATTATT--------ATTATGTATACGTACTGAAATACTATATAAAAAATAAAAACTCAAAATCAAATTA---------------------TTAATGACGACTCAAGTCTTTTTTTTTTT------CAACT-------CAAAAAATTGTTGTAAATCGATTACAAGTTTTTATGAAGAAAG-----AATTGAATATTCATTGATAAAA------CCATTCACGTCA--TAGTCTGATAAATCCTTTGAAGAGC-TGA--------TTAATCAGACAA----GAATAAAGATAGAGTCCCATTCTACATGTCAATGCTGACAGCAATGAAATTTATAGTAAGAGGAAAATCCGTCGACTTTATAAATCGTGAGGGTTCAAGTCCCTCTATCCCCCCAAA------------AAGGGCCCGTTTGACTCCTTAAACTATTT-----------------------ATCTGATCTGATCCTAT-----ACTTCAATTAA------------------------------------------------------------------------------------------------------------------------------------------------------------------------------------------------------------------------------------------------GGTTTTTTT---CTTTAGATACAAGAAATT-TAAGGCCTGGATAAG----ACTTTGCAATTTTTTGTAATTGACATAGACCCAAGTCATCTCGTAATCTAGTAAAATGAGAATGATAAGTCGGG---AATAGTCGGGATAGCTC----------------------------------------------------------GCAGCGTGTCTACCGATTTCACCATAGCGGCTTACTCAAAATTATAATAACCTATTCATACTCAATCGTCGAGATTGAAGTAGTCAATT--------------CATATCATATTTAGG-AAAGATTAAAATTT-------AGG-------AATACAAC------GTCATTTAAATACGTG------------TTCACTAAT------AAAGTATATTTATCTGGTTTTATAATGTCAGTTATA--TTTAACTTA-----------------ATAAAATAATAAGCTTC-----CGCATAGTTTATCCTCTGTGGGAATAAGAC---------------TTTTTTGTTCTATCCCTAGA--------------TCCTTC------------------------------------------------------------TATCTAGGGATAGAACAAAAAA--------------------------------------------------------------------------------------------------------------------------------------------------------------------------------------------------------------------------------------------------------------------------------------GTCATTCAGTTTCGAT-TCAGGTCTT-ATTCCGATT-------ATTCCAATGTTTGATTATTTATTTGTCGGCACAAAAAAACTTTTTGAATTCCCGGTCGAAAGAGATTTCGATAATGAAAAAGCTTTTAACGCTGCCCAATATCCCTTCTTTTTCCAAGAATTTT---------------------------------
>Saxifraga_facchinii_LT970894_LT971105
-----CGCTACGGACTTAATTAAATTGAGCCTTGGTATGGAAACCTACTAAGTGATAACTTTCAAATTCAGGGAAACCCTGGAATAAAAAATGGGCAATCCTGAGCCAAATCCTGTTTTAAGCAAGCAAAACACAAGGGTTCAGAAAAAGAAAAAAAA-----------GGATAGGTGCAGAGACTCAATGGAAGCTATTCTAAC--------AAAGGGAGTT------GACTGTGATGCGGTGGTAAAA------GAATCCTTCCATCGAAACTTCA-----GAAAGGCGGAA------GGCTAAACT-----TTTATACATATTATT-------TATTATGTATACGTACTGAAATATTATATAAAAA--------------TAAAATGATAAATTTAATATTAATTAATATTAATGACGACTCGAGTCTTTTTTTT---------CAACG--------AAAAAATTGTTGTAAATCGATTATAAGTT-----GAAGAAAGAAAAGAATTGAATATTCATTGATAAAA------CCATTCACACTC--TAGTCTGATAAATCCTTTGAAGAGC-TGA--------TTAATCAGACAA----GAATAAAGATAGAGTCCCATTCTACATGTCAATGCTGACAGCAATGAAATTTTTAGTAAGAGGAAAATCCGTCGACTTTAGAAATCGTGAGGGTTCAAGTCCCTCTATCCCCCTCAAA-----------AAGGGCCCGTTTGACTCCTTAAACTATTT-----------------------AGTTGATCTGATCCTATACT-TACTTCGATTTTTTTTT-------------------------------------------------------------------------------------------------------------------------------------------------------------------------------------------------------------------------------------------------------------------------------------------------------------------------------------TCGTAATCTAGTAAAATGAGAATGATAAGTCGGG---AATAGTCGGGATAGC------------------------------------------------------------------------------------------CTTGCTCAAAATTATAATAACCTATTCATACTCAATCGTCGAGATTGAAGTAGTCAATT--------------CATATCATATTTAGG-AAAGATAGAAATTT-------TGA-------ACTACAAA------GTCGTTTAAATACATG------------TTCACTAAT------AGAATATATTTAGCTGGTTTTAAAATATCAATTATA--TTTAACTAA--------------AAAAAAAAATAATAAACTTT-----CGCATAGTTTAGCCTCTGTTGGAATAAGACTTGT-----TGTAATTAGAGTGTTCTATCCCTAGA-------TAGTGCTTCCTTC----------TATCTAG-------------------------------------------GATCTAGGGATAGAACAAAA--------AAAAGTCCTTTCTCT-------------TTTGTTTTTAACAAAACAAAA---------CTTC---TTTTTTCTTTTCAAAGGAAAGTTAAGAA------TTCCTATTTAAATATCCT------------------AAAAGCAAAGAAAG------------------------------TTCTGTTGATCAGTTCAAAACATTAGGCTGTGAAT-----------------------------TATAGAATA-GAATAATATAAAAAAA----TAATTCCGTTTCGAT-TAAGTTCCT-ATTCCGATT-------ATTCCAATGTTTGATTATTTATTTGTTGGCACAAAAAAACTTTTAGAATTACCGGTCGAAAGAGATTTCGATAATGAAAAAGCCCTTAACGCTGCCCAATACCCCTTCTTTTTCCAAGAATTTTTACGAATCCGCTTTTTTGATATAGAAGTACGTT
>Saxifraga_felineri_LN812654_LT971107
--------TACGGACTTAATTAAATTGAGCCTTGGTATGGAAACCTACTAAGTGATAACTTTCAAATTCAGGGAAACCCTGGAATTAAAAATGGGCAATCCTGAGCCAAATCCTGTTTTAAGAAAGCAAAACACAAGGGTTCAGAAAAAGCGAATAAAAAAAA------GGATAGGTGCAGAGACTCAATGGAAGCTATTCTAAC--------AAAGGGAGTT------GACTGCGATGCGGTGGTAAAA------GAATCCTTCCATCGAAACTTCA-GTCAGAAAGGCTGAA------GGCTAAACT-----TTTATACATATTATT-----------ATGTATACGTACTGAAATATTATATAAAAA--------------TCAAATGA---------------TTAATATTAATGACGACTCAAGTCTTTTTTTTT--------CAACG--------AAAAAATTGTTGTAAATCGATTACAAGTT-----GAAGAAAG-----AATTGAATATTCATTGATAAAA------CCATTCACGCTA--TAGTCTGATAAATCCTTTGAAGAGC-TGA--------TTAATCAGACAA----GAATAAAGATAGAGTCCCATTCTACATGTCAATACCGACAGCAATAAAATTTATAGTAAAAGGAAAATCCGTCGACTTTAGAAATCGTGAGGGTTCAAGTCCCTCTATCCCCCTCAAA-----------AAGGGTCCGTTTGACTCCTTAAACTATTT-----------------------ATCTGATCTGATCCTAT-----ACTTCGATTTTCGTTTT--AGTTAGCGTTTCTAAAGTCGTTATGTTTCTCATTCACTCT--------TTCACAAAAGGATCCGAGC-----AAAAATGTTGTT----CTTTT-----AGGA----CAAT----ATGATACATATACAAATGAACATCTTT------AAATAAGGAATCCCCTTTTTTTTT-----GAAAGAATCATAGTCCAT--------------------CATACTCAAACTTACAAAGGTTTTTTG---CTTTACATACAAGAAATT-CAAAGCCTGGATAAG----ACTTTGCAATTTTTTGTAATTGACATAGACCCAAATCATCTCGTAATCTAGTAAAATGAGAATGATAAGTCGGG---AATAGTCGGGATAGCTC---------------------------------------------------------AGCAGCGTGTCTACCGATTTCACCATAGCGGCTTGCTCAAAATTATAATAACCTATTCATACTCAATCGTCGAGATTGAAGTAGTCAATT--------------CATATCATATTTAGG-AAAGATGAAAATTT-------TGG-------ACTACAAA------GTAGTTTAAATACGTG------------TTCACTAAT------AGAATATATTTATCTGGTTTTAGAATATAAATTAGA--TTTAACTTA-----------------ATAAAATAATAAGCGTT-----CGCATAGTTTATCCTCTGTTGGAATAAGACTTGT-----TGTAATTAGAGTGTTCTATCCCTAGATCCTAGATAGAGCTTCCTTC----------TATCTAG-------------------------------------------GATCTAGGGATAGAACAAAAA-----ATAAAAGTCCTTTCTCC--------------TTTTTTTTAACAAAACAAAG---------CCCC--TTTTTTTC----------AAAGTTAAGAA------TTCTTATTTAACTACCCT------------------AAAAGCAAAGAAAG------------------------------TTCTGTTGATCAGTTCAAAACATTAGGCTGTGAAT-------------------TATATATATATATATAATA-GAATAATATAAAAAAA---GTAATTCAGTTTCGAT-TCAGTTCCT-ATTCCGATT-------ATTCCAATGTTTGATTATTTATTTGTTGGTACAAAAAAACTTTTAGAATTCCCGGTCGAAAGAGATTTCGATAATGAAAAAGCCCTTAACGCTGCCCAATATCCCTTCTTTTTCCAAGAATTTTTACG-----------------------------
>Saxifraga_globulifera_(1)_LN812672_LT971125
-------------------------------------------------------TAACTTTCAAATTCAGGGAAACCCTGGAATAAAAAATGGGCAATCCTGAGCCAAATCCTGTTTTAAGAAAGCAAAACACAAGGGTTCAGAAAAAGAAAAAAAAAA---------GGATAGGTGCAGAGACTCAATGGAAGCTATTCTAAC--------AAAGGGAGTT------GACTGTGATGCGGTGGTAAAA------GAATCCTTCCATCGAAACTTCA-----GAAAGGCTGAA------GGCTAAACT-----TTTATACATATTATT-------TATTATGTATACGTACTGAAATATTATATAAAAA--------------TAAAATGATAA---------TAATTAATATTAATGACGACTCAAGTCTTTTTTTT---------CAACG--------AAAAAATTGTTGTAAATCGATTATAAGTT-----GAAGAAAG-----AATTGCCTATTCATTGATAAA---------------------------------TCCTTTGAAGAGC-TGA--------TTAATCAGACAA----GAATAAAGATAGAGTCCCATTCTACATGTCAATGCTGACAGCAATGAAATTTATAGTAAGAGGAAAATCCGTCGACTTTAGAAATCGTGAGGGTTCAAGTCCCTCTATCCCCCTCAAA-----------AAGGGCCCGTTTGACTCCTTAAACTATTT-----------------------AGTTGATCTGATCCTATACT-TACTTCGATGTTTTTTTT----------------------------------------------------------------------------------------------------------------------------------------------------------------------------------GCAAGAATCCTAGTCCAT--------------------CATACTGAAACTTACAAAGTTTTTTTT---CTTTACATACAAAAAACG-CAAGGCCTGAAGAAA----ACCTTGCCATTTTTTCTAATTGACATAGAACCAAGTCATCTCGTAATCTAGTAAAATGAGAATGATAAGTCGGG---AATAGTCGGGATAGCT----------------------------------------------------------AGCAGCGTGTCTACCGATTTCACCATAGCGGCTTGCTCAAAATTATAATAACCTATTCATACCCAATCGTCGAGATTGAAGTAGTCAATT--------------CATATCATATTTAGG-AAAGATAGAAATTT-------TGG-------ACTACAAA------GTCATTTAAATACATG------------TTCACTAAT------AGAATATATTTATCTGGTTTTAAAAGATCAATTATA--TTTAACTTA-----------------AAAAAATAATAAACTTT-----CACATAGTTTATCCTCTGTTGAAATAAGACTTGT-----TGTAATTAGAGTGTTCTATCCCTAGA-------TAG----------AAGGAAGCAC--------------------------------------------------TATCTAGGGATAGAAC----------------------------------------------------AAAACAAAG---------CCCC---TTTTTTCTTTTCAAAGGAAAGTTAAGAA------TTCTTATTTAAATACCCT------------------AAAAGCAAAGAAAG------------------------------TTCTGTTGATCAGTTCAAAACATTAGGCTGTTAAT-----------------------TATATTTATATAATA-GAATAATATAAAAAAA----GAATTCCGTTTCGAT-TAAGTTCCT-ATTCCGATT-------ATTCCAATGTTTGATTATTTATTTGTTGGCACAAAAAAACTTTTTGAATTCCCGGTCGAAAGAGATTTCGATAATGAAAAAGCCCTTAACGCTGCCCAATACCCCTTCTTTTTCCAAGAATTT----------------------------------
>Saxifraga_hirculus_var_hirculus_(2)_LN812685_LT971133
---------------------------------------GAAACCTACTAAGTGATAACTTTCAAATTCAGGGAAACCCTGGAATTAAAAATGGGCAATCCTGAGCCAAATCCTGTTTTAAGAAAACAAAACACAAGGGTTCCGAAAGAGAGAATAAAAAA--------GGATAGGTGCAGAGACTCAATGGAAGCTATTCTAAC--------AAAGGGAGTT------GACTGCGATGCGGTGGTAAAA------GAATCCTTCCATCGAAACTTCA-----GAAAGGCTAAA------GGCTAAACT-----TTTATACGTATTATT--------ATTATGTATACGTACTTAAATACTATATAAAAATAAAAAA-------GAAAATTA---------------------TTAATGACGACTCAAGTCTTTTTTTT---------CAACT-------AAAAAAATTGTTGTAAATCGATTACAAGTT-----GAAGAAAG-----AATTGAATATTCATTGATAAAA------CCATTCACGTCA--TAGTCTGATAAATCCTTTGAAGAGC-TGATTAATC-ATTAATCAGACAAGAAAGAATAAAGATAGAGTCCCATTCTACATGTCAATGCTGACAGCAATGAAATTTATAGTAAGAGGAAAATCCGTCGACTTTATAAATCGTGAGGGTTCAAGTCCCTCTATCCCCCCCAA------------AAGGGCCCGTTTGACTCCTTAAACTATTT-----------------------ATCTGATCTGATCCTAT-----ACTTCAATTAA------------------------------------------------------------------------------------------------------------------------------------------------------------------------------------------------------------------------------------------------GGTTTTTT----CTTTAGATA-------------GGCCTGGATAAG----ACTTTGCAATTTTTTGTAATTGACATAGACCCAAGTCATCTCGTAATCTAGTAAAATGAGAATGATAAGTCGGG---AATAGTCGGGATAGCTC--------------------------------------------------------GAGCAGCGTGTCTACCGATTTCACCATAGCGGCTTGCTAAAAATTATAATAACCTATTCATACTCAATCGTCGAGATTGAAGTAGTCAATT-------------------CATATTTAGG-AACGATTAAAATTTTAAATTTAGG-------AATACAAC------GTCATTTAAATATGTG------------TTCACTAAT------AGAGTATATTTATCTGATTTTAGAATGTCAGTTATA--TTTAACTTA-----------------ATAAAATAATAAGCTTA-----CGCATAGTTTATCCTCTGTGGGAATAAGAA-----------------------------CTGAATGCCTTTTTTG-----------------------------------------------------------------------TTCTAGGGATAGAACAAAAAA------------------------------------------------------------------------------------------------------------------------------------------------------------------------------------------------------------------------------------------------------------------------------------------------G-C-AT-TCAGTTCTT-ATTCCGATT-------ATTCCAATGTTTGATTATTTATTTGTCGGCACAAAAAAACTTTTTGAATTCCCGGTCGAAAGAGATTTCGATAATGAAAAAGCTTTTAACGCTGCCCAATATCCCTTCTTTTTCCAAGAATTTTTAC------------------------------
>Saxifraga_hypnoides_(2)_LT970895_LT971139
-----CGCTACGGACTTAATTAAATTGAGCCTTGGTATGGAAACCTACTAAGTGATAACTTTCAAATTCAGGGAAACCCTGGAATAAAAAATGGGCAATCCTGAGCCAAATCCTGTTTTAAGAAAGCAAAACACAAGGGTTCCGAAAAAGAAAAAAAAAAAA-------GGATAGGTGCAGAGACTCAATGGAAGCTATTCTAAC--------AAAGGGAGTT------GACTGTGATGCGGTGGTAAAA------GAATCCTTCCATCGAAACTTCA-----GAAA-------------GGCTAAACT-----TTTATACATATTATT-------TATTATGTATACGTACTGAAATAGTATATAAAAA--------------TAAAATGAGAAATTTACTATTAATTAATATTAATGACGACTCAAGTCTTTTTTTT---------CAACG--------AAAAAATTGTTGTAAATCGATTATAAGTT-----GAAGAAAG-----AATTGAATATTCATTGATAAA---------------------------------TCCTTTGCAGAGC-TGA--------TTAATCAGACAA----GAATAAAGATAGAGTCCCATTCTACATGTCAATGCTGACAGCAATGAAATTTATAGTAAGAGGAAAATCCGTCGACTTTAGAAATCGTGAGGGTTCAAGTCCCTCTATCCCCCTCAAA-----------AAGGGCCCGTTTGACTGCTTAAACTATTT-----------------------AGTTGATCTGATCCTATACT-TACTTCGATGTTTTTTTT----------------------------------------------------------------------------------------------------------------------------------------------------------------------------------GCAAGAATCCTAGTCCAT--------------------CATACTGAAACTTACAAAGTTTTTTTT---CTTTACATACAAAAAATG-CAAGGCCTGAAGAAA----ACCTTGCCAGTTTTTCTAATTGACATAGAACCAAGTCATCTCGTAATCTAGTAAAATGAGAATGATAAGTCGGG---AATAGTCGGGATAGCT-------------------------------------------------------AAGAGCAGCGTGTCTACCGATTTCACCATAGCGGCTTGCTCAAAATTATAATAACCTATTCATACTCAATCGTCGAGATTGAAGTAGTCAATT--------------CATATCATATTTAGG-AAAGATAGAAATTT-------TGG-------ACTACAAA------GTCATTTAAATACATG------------TTCACTAAT------AGAATATATTTATCTGGTTTTTAAATATCAATTATA--TTTAACTTA-----------------AAAAAATAATAAACTTT-----CACATAGTTTATCCTCTGTTGAAATAAGACTTGT-----TGTAATTAGAGTGTTCTATCCCTAGATCCTAAATAG----------ACGGAAGCAC--------------------------------------------------TATCTAGGGATAGAAC----------------------------------------------------AAAACAAAG---------CCCC---TTTTTTCTTTTCAAAGGAAAGTTAAGAA------TTCTTATTTAAATACCCT------------------AAAAGCAAAGAAAG------------------------------TTCTGTTGATCAGTTCAAAACATTAGGCTATGAAT-----------------------TATATTTATATAATA-GAATAATATAAAAAAA----TAATTCCGTTTCGAT-TAAGTTCCT-ATTCCGATT-------ATTCCAATGTTTGATTATTTATTTGTTGGCACAAAAAAACTTTTCGAATTCCCGGTCGAAAGAGATTTCGATAATGAAAAAGCCCTTAACGCTGCCCAATACCCCTTTTTTTTCCAAGAATTTT---------------------------------
>Saxifraga_irrigua_LN812692_NA
------------------------------------------------------------------------------------------------------------------------------------------------------------------------------------------------------------------------------------------------------------------------------------------------------------------------------------------------------------------------------------------------------------------------------------------------------------------------------------------------------------------------------------------------------------------------------------------------------------------------------------------------------------------------------------------------------------------------TTCAAGTCCCTCTATCCCCCTCAAA-----------AAGGGCCCGTTTGACTCCTTAAACTATTT-----------------------AGTTGATCTGATCCTATACT-TACTTCGATTTTTTTTT-----------------------------------------------------------------------------------------------------------------------------------------------------------------------------------GAAAGAATCCTAGTCCAT--------------------CATACTGAAACTTACAAAGGTTTTTTT---CTTTACATACAAAAAATG-CAAGGCCTGAAGAAA----ACCTTGCCATTTTTTCTAATTGACATAGAACCAAGTCATCTCGTAATCTAGTAAAATGAGAATGATAAGTCGGG---AATAGTCGGGATAGCTCAGTTGGTAGAGCAGAGGACTGAAAATCCTCGTGTCACCAGTTCAAA--------------------------------------------------------------------------------------------------------------------------------------------------------------------------------------------------------------------------------------------------------------------------------------------------------------------------------------------------------------------------------------------------------------------------------------------------------------------------------------------------------------------------------------------------------------------------------------------------------------------------------------------------------------------------------------------------------------------------------------------------------------------------------------------------------------------------------------------------------------------------------------------------------------------------------------------------------------------------------------
>Saxifraga_italica_LN812694_NA
-----------------------------------------------------------------------------------------------------------------------------------------------------------------------------------------------------------------------------------------------------------------------------------------------------------------------------------------------------------------------------------------------------------------------------------------------------------------------------------------------------------------------------------------------------------------------------------------------------------------------------------------------------------------------------------------------------------------------------GTCCCTCTATCCCCCTCAAA-----------AAGGGCCCGTTTGACTCCTTAAACTATTT-----------------------AGTTGATCTGATCCTATACT-TACTTC------------------------------------------------------------------------------------------------------------------------------------------------------------------------------------------------------------------------------------------------------GGTTTTTTTTT-CTTTACATACAAAAAATT-CAAGGCCTGAAGAAA----ACTTTGCCATTTTTTCTAATTGACATAGAACCAAGTCATCTCGTAATCTAGTAAAATGAGAATGATAAGTCGGG---AATAGTCGGGATAGCTCAGTTGGTAGAGCAGAGGACTGAAAATCCTCGTGTCACCAGTTCAAA--------------------------------------------------------------------------------------------------------------------------------------------------------------------------------------------------------------------------------------------------------------------------------------------------------------------------------------------------------------------------------------------------------------------------------------------------------------------------------------------------------------------------------------------------------------------------------------------------------------------------------------------------------------------------------------------------------------------------------------------------------------------------------------------------------------------------------------------------------------------------------------------------------------------------------------------------------------------------------------
>Saxifraga_juniperifolia_LM654500_LT971143
---------------------------------------------TACTAAGTGATAACTTTCAAATTCAGGGAAACCCTGGAATTAAAAATGGGCAATCCTGAGCCAAATCCTGTTTTAAGAAAGCAAAACACAAGGGTTCAGAAAAAGCGAATAAAAAAA-------GGATAGGTGCAGAGACTCAATGGAAGCTATTCTAAC--------AAAGGGAGTT------GACTGCGATGCGGTGGTAAAA------GAATCCTTCCATCGAAACTTCA-----GAAAGGCTGAA------GGCTAAACT-----TTTATACATATTATT-----------ATGTATACGTAATGAAATATTATATAAAAA--------------TAAAATGA---------------TTAATATTAATGACGACTCAAGTCTTTTTTTTTT-------CAACG--------AAAAAATTGTTGTAAATCGATTACAAGTT-----GAAGAAAG-----AATTGAATATTCATTGATAAAA------CCATTCACGCTA--TAGTCTGATAAATCCTTTGAAGAGC-TGA--------TTAATCAGACAA----GAATAAAGATAGAGTCCCATTCTACATGTCAATACCGACAGCAATAAAATTTATAGTAAGAGGAAAATCCGTCGACTTTAGAAATCGTGAGGGTTCAAGTCCCTCTATCCCCCTCAA------------AAGGGCCCGTTTGACTCCTTAAACTATTT-----------------------ATCTGATCTGATCCTAT-----ACTTCGATTTTCGTTTT--AGTTAGCGTTTCTAAAGTCGTTATGTTTCTCATTCACTCT--------TTCACAAAAGGATCCAAGC-----AAAAATGTTGTT----CTTTTCTTTTAGGA----CAAT----ATGATACATATACAAATGAACATCTTT------AAATAAGGAATCCCCCCTTTTTTTTTT--GAAAGAATAATAGTCCAT--------------------CATACTGAAACTTACAAAGGTTTTTTG---CTTTACATACAAGAAATT-CAAGGCCTGGATAAG----ACTTTGCAATTTTTTGTAATTGACATAGACCCAAGTCATCTCGTAATCTAGTAAAATGAGAACGATAAGTCGGG---AATAGTCGGGATAGC-----------------------------------------------------------AGCAGCGTGTCTACCGATTTCACCATAGCGGCTTGCTCAAAATTATAATAACCTATTCATACTCAATCGTCGAGATTGAAGTAGTC-----------------------TATATTTAGG-AAAGATGAAAATTT-------TGG-------ACTACAAA------GTCGTTTAAATACGTG------------TTCACTAAT------AGAATATATTTATCTGGTTTTAGAATATCAATTATA--TTTAACTTA-----------------ATAAAATAATAAGCGTT-----CGCATAGTTTATCCTCTGTTGGAATAAGACTTGT-----TGTAATTAGAGTGTTCTATCCCTAGA-------TAG----------AAGGAAGCAC--------------------------------------------------TATCTAGGGATAG----------------------------------------------------AACAAAACAAAG---------CCCC---TTTTTTC----------AAAGTTAAGAA------TTCTTATTTAACTACCCT------------------AAAAGCAAAGAAAG------------------------------TTCTGTTGATCAGTTCAAAACATTAGGTTGTGAAT-----------------------TATATATATATAATA-GAATAATATAAAAAAA---GTAATTCAGTTTCGAT-TCAGTTCCT-TTTCCGATT-------ATTCCAATGTTTTATTATTTATTTGTTGGTACAAAAAAACTTTTAGAATTCCCGGTCGAAAGAGATTTCGATAATGAAAAAGCCCTTAGCGCTGCCCAATATCCCTTCTTTTTCCAAGAATTTT---------------------------------
>Saxifraga_korshinskyi_LM654501_LT971147
--------TACGGACTTAATTAAATTGAGCCTTGGTATGGAAACCTACTAAGTGATAACTTTCAAATTCAGGGAAACCCTGGAATAAAAAATGGGCAATCCTGAGCCAAATCCTGTTTTTAAAAAACAAAAGACAAGGATTCAGAAAGAAAAAAAAA------------GGATAGGTGCAGAGACTCAATGGAAGCTATTCTAAC--------AAAGGGAGTT------GACTGCGATGCGGTGGTAAAA------GAATCCTTCCATCGAAACTTCA-----GAAAGGCTGAA------GGATAAACT--TTTTTTATACATATTATT-----------ATGTATACGTACTGAAATACTATATCAAAA--------------TCAAATGA---------------------TTAATGACGACTCAAGTCTTTTTTT----------CAACG-------AAAAAAATTGTTGTAAATCGATTACAAGTT-----GAAGAAAG-----AATTGAATA---------AAA-------CCATTCACGCCA--GAGTCTGATAAATCCTTTGAAGAGC-TGA--------TTAATCAGACAA----GAATAAAGATAGAGTCCCATTCTACATGTCAATGCCGACAGCAATGAAATTTATAGTAAGAGGAAAATCCGTCGACTTTAGAAATCGTGAGGGTTCAAGTCCCTCTATCCCCCCAAA------------AAGGGCCCGTTTGACTCCTTAAACTATTT-----------------------ATCTGATCTGATCCTAT-----ACTTCGATTTT--------AGTTAGCGTTTCAAAAGTCGTTATGTTTCTCATTCACTCT--------TTCACAAAAGGATCCGGGC-----AAAAATTTTTTA----TTTTT-----AGGA----CAAT----ATGATACATATACAAATGAACATCTTT------AAATAAGGAATCCC-TTTT----------GAAAGAATCATAGTCCAT--------------------CATACTGAAACTTACAAAGATTTTTTT---CTTTAGATACACTAAATT-CAAGGCCTGGATAAG----ACTTTGCAATGTTTTGTAATTGACATAGACCCAAGTCATCTCGTAATCTAGTAAAATGAGAATGATAAGTCGGG---AATAGTCGGGATAGC-----------------------------------------------------------AGCAGCGTGTCTACCGATTTCACCATAGCGGCTTGCTCAAAATTATAATAACCTATTCATACTCAATCGTCGAGATTGAAATAGTCAATT-------------------CATGTTTAGG-AAAGATGAAAATTT-------AGG-------AATACAAA------GTCGTTTAAATACATG------------TTCACTAAT------AGAGTATATTTATCTAATTTTAGAATGTTAGTTATA--TTTAACTTA-----------------ATAAAATAATAAAATTT-----CGCATAGTTTATCCTCTGTTGGAATAAGACTTGT-----GGTAACTAGAATGTTCTATCCCTAGA-------TAGTTCTTCCTGC------------------------------------------------------------TATCTAGG-AT----CTAGGG-----------------------------------ATAGAACAAAACAGAACAAAG---------TCCCTTTTTTTTTC----------AAAGTTAAGAA------TTCTTATTTAAATACCCT------------------AAAAGCAAAAAAAA-------------GTGT---------TATTTCCTATTAATCAGTTCAAAACATTAGGCTGTGAAT---------------------TATATATAATTATA-----TATAATATAAAAAAAA--ATAATTCAGTTTCCAT-TCAGTTCCG-ATTCCGATT-------ATTACAATTTTTGATTATTTATTTGTCGCCACAAAAAAACTTTTAGAATTCCCGGTCGAAAGAGATTTCGATAATGAAAAAGCTTTTAACGCTGCCCAATATCCCTTCT-TTTCCAAGAATTTTTACGA----------------------------
>Saxifraga_magellanica_LN812710_LT971159
--------TACGGACTTAATTAAATTGAGCCTTGGTATGGAAACCTACTAAGTGATAACTTTCAAATTCAGGGAAACCCTGGAATAAAAAATGGGCAATCCTGAGCCAAATCCTGTTTTAAGAAAGCAAAACACAAGGGTTCAGAAAAAGAAAAAAAAAA---------GGATAGGTGCAGAGACTCAATGGAAGCTATTCTAAC--------AAAGGGAGTT------GACTGTGATGCGGTGGTAAAA------GAATCCTTCCATCGAAACTTCA-----GAAAGGCTGAA------GGCTAAACT-----TTTATACATATTATT-------TATTATGTATACGTACTGAAATATTATATAAAAA--------------TAAAATGATAAATTTAATATTAATTAATATTAATGACGACTCAAGTCTTTTTTTT---------CAACG--------AAAAAATTGTTGTAAATCGATTATAAGTT-----GAAGAAAG-----AATTGAATATTCATTGATAAA---------------------------------TCCTTTGAAGAGC-TGA--------TTAATCAGACAA----GAATAAAGATAGAGTCCCATTCTACATGTCAATGCTGACAGCAATGAAATTTATAGTAAGAGGAAAATCCGTCGACTTTAGAAATCGTGAGGGTTCAAGTCCCTCTATCCCCCTCAAA-----------AAGGGCCAGTTTGACTCCTTAAACTATTT-----------------------AGTTGATCTGATCCTATACT-TACTTCGATGTTTTTTTT----------------------------------------------------------------------------------------------------------------------------------------------------------------------------------GCAAGAATCCTAGTCCAT--------------------CATACTAAAACTTACAAAGTTTTTTTT---CTTTACATACAAAAAATG-CAAGGCCTAAAGAAA----ACCTTGCCATTTTTTCTAATTGACATAGAACCAAGTCATCTCGTAATCTAGTAAAATGAGAATGATAAGTCGGG---AATAGTCGGGATAGCTC----------------------------------------------------------GCAGCGTGTCTACCGATTTCACCATAGCGGCTTGCTCAAAATTATAATAACCTATTCATACTCAATCGTCGAGATTGAAGTAGTCAATT--------------CATATCATATTTAGG-AAAGATAGAAATTT-------TGG-------ACTACAAA------GTCATTTAAATACATG------------TTCACTAAT------AGAATATATTTATCTGGTTTTAAAATATCAATTATA--TTTAACTTA-----------------AAAAAATAATAAACTTT-----CACATAGTTTATCCTCTGTTGAAATAAGACTTGT-----TGTAATTAGAGTGTTCTATCCCTAGATCCTAGATAG----------AAGGAAGCAC--------------------------------------------------TATCTAGGGATAG----------------------------------------------------AACAAAACAAAG---------CCCC---TTTTTTCTTTTCAAAGGAAAGTTAAGAA------TTCTTATTTAAATACCCT------------------AAAAGCAAAGAAAG------------------------------TTCTGTTGATCAGTTCAAAACATTAGGCTGTGAAT-----------------------TATATTTATATAATA-TAATAATATAAAAAAA----TAATTCCGTTTCGAT-TAAGTTCCT-ATTCCGATT-------ATTCCAATGTTTTATTATTTATTTGTTGGCACAAAAAAACTTTTAGAATTCCCGGTCGAAAGAGATTTCGATAATGAAAAAGCCCTTAACGCTGCCCAATACCCCTTCTTTTTCCAAGAATTTT---------------------------------
>Saxifraga_mertensiana_LM654502_LT971164
---------------------------------------------TACTAAGTGATAACTTTCAAATTCAGGGAAACCCTGGAATTAAAAATGGGCAATCCTGAGCCAAATCCCGTTTTACGAAAACAAAACACAAGGGTTCAGAAAGAGAGAAAAAAAGGATAA----GGATAGGTGCAGAGACTCAATGGAAGCTATTCTAAC--------AAAGGGAGTT------GACTACGATGCGTTGGTAAAGGAA---GAATCCTTCCATTGAAACTCCAGAAAAGAAAGGCTGAA------GGATA---------TTTATACAT-----------------ATGTATACGTACTGAAATACTATATCAAA---------------TAAAATGA---------------------TTAATGACGACTCAAATCTATATTTTTTCTTTTT-CTATGAAAAAAATAAAG-ATTGTTGTAAATCAATTACAAGTT-----GAAGAAAT-----AATTGAATATTCATTGATAAAGATAAAACCATTCACTCCACATAGTCTGAGAAATCCTTTGATGAGC-GGA--------TTGATCAGACGA----GAATAAAGATAGAGTCCCATTCTACATGTCAATGCCGACAGCAATGAAATTTATAGTAAGAGGAAAATCCGTCGACTTTAGAAATCGTGAGGGTTCAAGTCCCTCTATCCCCCCAAA------------AACGGACCGTTTGACCCCTTAA-CTATTTATTTAT---------------------------------------CTTTCGCTTTT--------TGTTAGCGTTTCAAAAGTCCTTATGTTTCTCATTCATTCT--------TTCACAAAAGGATCCGAAC-----CATAATTTTATT----CTTTT-----ATC----------------------------------------------ACAAAAGGAACTCC-ATTTGAAAGAT---GAAAGATTCACAGTCCAT-ATCATTACATTACT-----CATACTGAAACTTACAAAGTTTTTTTTTT-CTTTAGATCCAAGAAATT-CAAGGCCTGGAGAAA----ACTTTGTACTTAGTTGTAATTGACATAGACCCAAGTCA--------TCTAGTAAAATGAGAATGAGACGTCGGG---AATGGTCGGGATAGCTC----------------------------------------------------------GCAGCGTGTCTACCGATTTCACCATAGCGGCTTGCTCAAAATAATAATAACCTATTCATACTCAATCGTCCAGATTGAAGTAGTAAATT-------------------CTTGTTTAGG-AAAGATGAAAATGC-------ATG-------AGTCCTAA------ATTGTTTAAA----TG--------GGTATTCACTAAT------ATAGTC--TTTATCTAGTTTTAGAATGTCAGTT--------AACTAA----------------------ATAATAAGCTTTCGCATCGCATAGTTTAGCCTCTGTTGGAATAAGACTTGTTTGT-TGTAACTAGAGTGTTCTATCCCTAGA-------TAGTTCTTCCTTC------------------------------------------------------------TATCTAGGGA-GGAACTAAAAA--TAAAAAACGTCCTTTCTCATC-----------TTTTTTTTTAACAAAACAAAG---------TACC---ATTTTAA----------AAATTTAGGAA------TTCGTATTTAAATACCCT------------------AAAAGAAAAGAAAA-------------ACCTATTTC---CTAT-TCCTATTGATCAATTCAAAATATTAGGCTGTGAAT-------------------------------------T-ATATAATATAACAAAATAATGAATTTATTTTCGAC-TCCGTTCCG-ATTCATATT-------ATTTCAACGTTTTATTATTTATTTGGCGGCACAAAAAAACTTTTTGAATTCCCGGTCGAAAGAGATTTCGATAATGAAAAAGCTTTTAACGCTGCCCAATATCCCTTCTTTTTCCAATAA-------------------------------------
>Saxifraga_oppositifolia_(2)_LM654503_LT971175
----------------TAATTAAATTGAGCCTTGGTATGGAAACCTACTAAGTGATAACTTTCAAATTCAGGGAAACCCTGGAATTAAAAATGGGCAATCCTGAGCCAAATCCTGTTTTAAGAAAGCAAAACACAAGGGTTCAGAAAAAGCGAATAAAAAAAA------GGATAGGTGCAGAGACTCAATGGAAGCTATTCTAAC--------AAAGGGAGTT------GACTGCGATGCGGTGGTAAAA------GAATCCTTCCATCGAAACTTCA-----GAAAGGCTGAA------GGCTAAACT-----TTTATACATATTATT-----------ATGTATACGTACTGAAATATTATATAAAAA--------------TCAAATGA---------------TTAATATTAATGATGACTCAAGTCTTTTTTTTTTTT-----CAACG--------AAAAAATTGTTGTAAATCGATTACAAGTT-----GAAGAACG-----AATTGAATATTCATTGATAAAA------CCATTCACGCTA--TAGTCTGACAAATCCTTTGAAGAGC-TGA--------TTAATCAGACAA----GAATAAAGATAGAGTCCCATTCTACATGTCAATACCGACAGCAATAAAATTTATAGTAAGAGGAAAATCCGTCGACTTTAGAAATCGTGAGGGTTCAAGTCCCTCTATCCCCCTTAAACTTAAAATAAAAAGGGCCCGTTTGACTCCTAAAACTATTT-----------------------ATCTGATCTGATCCTATCCTATACTTCGATTTTCGTATT--AGTTAGCGTTTCTAAAGTCGTTATGTTTCTCATTCACTCT--------TTCACAAAAGGATCCGAGC-----AAAAATGTTGTT----CTTTT-----AGGA----CAAT----ATGATACATATACAAATGAACATCTTT------AAATAAGGAATCCCCCCCCCCTTTTTTTTGAAAGAATCATAGTCCAT--------------------CATACTGAAACTTACAAAGGTTTTTTG---CTTTACATACAAGAAATT-CAAGGCCTGGATAAG----ACTTTGCAATTTTTTGTAATTGACATAGACCCAAGTCATCTCGTAATCTAGTAAAATGAGAATGATAAGTCGGG---AATAGTCGGGATAGCT----------------------------------------------------------AGCAGCGTGTCTACCGATTTCACCATAGCGGCTTGCTCAAAATTATAATAACCTATTCATACTCAATCGTCGAGATTGACGTAGTCAATT--------------CATATCATATTTAGG-AAAGATGAAAATTT-------TGG-------ACTACAAA------GTCGTTTAAATACGTG------------TTCACTAAT------AGAATATATTTATCTGGTTTTAGAATATCAATTATA--TTTAACTTA-----------------ATAAAATTATAAGCGTT-----CGCATAGTTTATCCTCTGTTGGAATAAGACTTGT-----TGTAATTAGAGTGTTCTATCCCTAGATCCTAGATAG----------AAGGAAGCAC--------------------------------------------------TATCTAGGGATAGAACAAAAAAT-----AAAAGTACTTTCTCC--------------TTTTT--------------------------------TTTTT--------------GTTAAGAA------TTCTTATTTAACTACCCT------------------AAAAGCAAAGAAAG------------------------------TTCTGTTGATCAGTTCAAAACATTAGGCTGTGAAT------TATATATATATATAAATTATATATATATAATA-GAATAATAT-AAAAAA---GTAATTAAGTTTCGAT-TCAGTTCCT-ATTCCGATT-------ATTCCAATGTTTGATTATTTATTTGTTGGCACAAAAAAGCTTTTAGAATTCCCGGTCGAAAGAGATTTCGATAATGAAAAAGCCCTTAACGCTGCCCAATATCCCTTCTTTTTCCAAGAATTTTTAC------------------------------
>Saxifraga_osloensis_(2)_AF374788_NA
------------G-CTTAATTGAATTGAGCCTTAGTATGGAAACCTACTAAGTGATAACTTTCAAATTCAGGGAAACCCTGGAATTAAAAATGGGCAATCCTGAGCCAAATCCTGTTTTAAGAAAGCAAAACACAAGGGTTCAGAAAAAGAAAAAAAAAAAAG------GGATGGGTGCAGAGACTCAATGGAAGYTTTTYTAAC--------AAAGGAAGTT------GACTGCAATGC------RAAA------GAATYCTTCCATCGAAACTTCA-----GAAAGGYTGAA------GGCTAAACT-----TTTATATATATTATT-----------ATGTATACGTACTGAAATATTWTWTAAAAA--------------TAAAATGA---------------TTAATATTAATGACGACTCACGTCTTTATTTGTTTT-----CAACG-------ACAAAAATTGGTGTAAATCGATTACAGGTT----------------------GAATATTCATTGATGAAA------CCATTCACGCCA--TAGTCTGATAAATCCTTTGAAGAGC-TGA--------TTAATCAGACAA----GAATAAAGATAGAGTCCCATTCTACATGTCAATACTGRCAGAAATGAAATTTATAGTAAGAGGAAAATCCGTCGACTTTAGAAATCGTGAGGGTTCAAGTCCCTCTATCCCCCTCAAA-----------AAGGGCCCGTTTGACTCCTTAAACTATTT----------------------------AGCTGATCTGATCCTATACTTCNAAAATTTTTTTTTT-----CGGGTCTAAAATCGTTATGTTTCTCATTCACTCT--------TTCATAAAAGGATCCGAGC-----AAAAATTTTGTT----CTTTT-----AGGA----CAAT----ATAATACATATCCAAATGAACATCTTTAAATTAAA-TAAGAAAGCCCCTGTTTTTTTTTT--GAAAGAATCCTAGTCCAT--------------------CATACTGAAACTTACAAAGGTTTTTTT---CTTTACAGAAAAAAAATG-CAAGGCCTGAAGAAG----ACTTTGCAATTTTTTGTAATTGACATAGAATCAAGTCTTCTCGTAATCTAGTAAAATGATAATGATAAGTCGGG---AATAGTCGGGATAGCTCAGTTGGTAGAGCAGAGGAC-----------------------------------------------------------------------------------------------------------------------------------------------------------------------------------------------------------------------------------------------------------------------------------------------------------------------------------------------------------------------------------------------------------------------------------------------------------------------------------------------------------------------------------------------------------------------------------------------------------------------------------------------------------------------------------------------------------------------------------------------------------------------------------------------------------------------------------------------------------------------------------------------------------------------------------------------------------------------------------------------------------------
>Saxifraga_osloensis_(1)_LN812730_NA
----------------------------------------------------------------------------------------------------------------------------------------------------------------------------------------------------------------------------------------------------------------------------------------------------------------------------------------------------------------------------------------------------------------------------------------------------------------------------------------------------------------------------------------------------------------------------------------------------------------------------------------------------------------------------------------------------------------------------------TCTATCCCCCTCAAA-----------AAGGGCCTGTTTGACTCTTTAAACTATATT---------------------------AGCTGATCCTAT-----ACTTCTATAATTTTTTTTT------CGGGTCTAAAATCCTTATGTTTCTCATTCACTTT--------TTCATAAAAGGATCCGAGC-----AAAAATTTTGTT----CTTTT-----AGGA----CAAT----ATAATACATATCCAAATGAACATCTTTAAATTAAATTAAGAAAGCCCCCGTTTTTTTTT---GAAAGAATCCTAGTCCAT--------------------CATACTGAAACTTACAAAGGTTTTTTT---CTTTATATACAAAAAATT-CAAGGCCTGAAGAAG----ACTTTGAAATTTTTTGTAATTGACATAGAACCAA--------GTAATCTAGTAAAAAGATAATGATAAGTCGGG---AATAGTCGGGATAGCTCAGTTGGTAGAGCARAGGACTGAAAATCCTCGTG---------------------------------------------------------------------------------------------------------------------------------------------------------------------------------------------------------------------------------------------------------------------------------------------------------------------------------------------------------------------------------------------------------------------------------------------------------------------------------------------------------------------------------------------------------------------------------------------------------------------------------------------------------------------------------------------------------------------------------------------------------------------------------------------------------------------------------------------------------------------------------------------------------------------------------------------------------------------------------------------------
>Saxifraga_paniculata_LN812731_LT971176
------------GACTTAATTAAATTGAGCCTTGGTATGGAAACCTACTAAGTGATAACTTTCAAATTCAGGGAAACCCTGGAATTAAAAATGGGCAATCCTGAGCCAAATCCTGTTTTAAGAAAGCAAAACACAAGGGGTTAGAAAAAGTGAAAAAAAAA--------GGATAGGTGCAGAGACTCAATGGAAGCTATTCTAAC--------AAGGGGAGTT------GACTGCGATGCGGTGATAAAA------GAATCCTTCCATCGAAACTTCA-----GAAAGGCTGAA------GGCTAAACT-----TTTATACATATTATT-----------ATGTATACGTACTGAAATATTATATAAAAA--------------TCAAATGA---------------TTAATATTAATGACGACTCAAGTCTTTTTTTTTTTT-----CAACG--------AAAAAATTGTTGTAAATCGATTACAAGTT-----GAAGAAAG-----AATTGAATATTCATTGATAAAA------CCATGCACGCTA--TAGTCTGATAAATCCTTTGAAGAGC-GGA--------TTAATCAGACAA----GAATAAAGATAGAGTCCCATTTTACATGTCAATGCCGACAGCAATGAAATTTATAGTAAGAGGAAAATCCGTCGACTTTAGAAATCGTGAGGGTTCAAGTCCCTCTATCCCCCTCAAA-----------AAGGGCCCGTTTGACTCCTTAAACTATTT-----------------------ATCTGATCTGATCCTAT-----ACTTCGATTTTCGTTTT--AGTTAGCGTTTCTAAAGTCGTTATGTTTCTCATTCACTCT--------TTCACAAAAGGATCCGAGC-----AAAAATTTTGTT----CTTTT-----AGGA----CAAT----ATGATACATATACAAATGAACATCTTT------AAATAAGGAATCCCTTTTTTTTTTT----GAAAGAATCATAGTCCAT--------------------CATACTGAAACTTACAAAGGTTTTTTT---CTTTACATACAAGAAATT-CAAGGCCTGGATAAG----ACTTTGCAATTTTTTGTAATTGACATAGACCCAAGTCATCTCGTAATCTAGTAAAATGAGAATGATAAGTCGAG---AATAGTCGGGATAGCTC---------------------------------------------------------AGCAGCGTGTCTACCGATTTCACCATAGCGGCTTGCTCAAAATTATAATAACCTATTCATACTCAATCGTCGAGATTGAAGTAGTCAATT--------------CATATCATATTTAGG-AAAGATGCAATTTT-------TGG-------ACTACAAA------GTAGTTTAAATACGTG------------TTCACTAATA-GAA-AGAATACATTTATCTGGTTTTAGAATATCAATTATA--TTTAACTTA-----------------ATAAAATAATAAGCTTT-----CGCATAGTTTATCCTCTGTTGGAATAAGACTTGT-----TGTAATTAGAGTGTTCTATCCCTAGATCCTAGATAGTTCTTCCTTC----------TATCTAG-------------------------------------------GATCTAGGGATAGAACAAAAA----AGAAAAAGTCCTTTCTCC--------------TTTTTTTTAACAAAACAAAG---------TCCC---TTTTTTC----------AAAGTTAATAA------TTCTTATTTAACTACCCT------------------AAAAGCAAAGAAAG------------------------------TTCTGTTGATCAGTTCAAAACATTAGGCTGTGAAT-----------------------------TATATAATA-GAATAATATAAAAAAA---GTAATTCAGTTTCGAT-TCAGTTCCT-ATTCCGATT-------ATTCTAATATTTTTTTATTTATTTGTTGGCACAAAAAAGCTTTTAGAATTCCCGGTCGAAAGAGATTTCGATAATGACAAAGCTCTTAACGCTGCCCAATATCCCTTCTTTTTCCAAGAATTTTTACG-----------------------------
>Saxifraga_paradoxa_LN812732_LT971177
------------------------------------------------------------TTCAAATTCAGGGAAACCCTGGAATAAAAAATGGGCAATCCTGAGCCAAATCCTGTTTTAAGCAAGCAAAACACAAGGGTTCAAAAAAAGAAAAAAAA-----------GGATAGGTGCAGAGACTCAATGGAAGCTATTCTAAC--------AAAGGGAGTT------GACTGTGATGCGGTGGTAAAA------GAATCCTTCCATCGAAACTTCA-----GAAAGGCTGAA------GGCGAAACT-----TTTATACATATTATT-------TATTATGTATACGTACTGAAATATTTTATAAAAA--------------TAAAATGATAAATTTAATATTAATTAATATTAATGACGACTCGAGTCTTTTTTTT---------CAACG--------AAAAAATTGTTGTAAATCAATTATAAGTT-----GAAGAAAG-----AATTGAATATTCATTGATAAAA------CCATTCACACTC--TAGTCTGATAAATCCTTTGAAGAGC-TGA--------TTAATCAGACAA----GAATAAAGATAGAGTCCCATTCTACATGTCAATGCTGACAGCAATGAAATTTTTAGTAAGAGGAAAATCCGTCGACTTTAGAAATCGTGAGGGTTCAAGTCCCTCTATCCCCCTCAAA-----------AAGGGCCCGTTTGACTCCTTAAACTATTT-----------------------AGTTGATCTGATCCTATACT-TACTTCGATTTTTTTTTTT----------------------------------------------------------------------------------------------------------------------------------------------------------------------------------CAAGAATCCTAGTCCAT--------------------CATACTGAAACTTACAAAGGTTTTTTTT--CTTT--------------------------------------------------------------------------TCGTAATCTAGTAAAATGAGAATGATAAGTCGGG---AATAGTCGGGATAGCTC----------------------------------------------------------GCAGCGTGTCTACCGATTTCACCATAGCGGCTTGCTCAAAATTATAATAACCTATTCATACTCCATCGTCGAGATTGAAGTAGTCAATT--------------CATATCATATTTAGG-AAAGATAGAAATTT-------TGG-------ACTACAAA------GTCGTTTAAATACATG------------TTCACTAAT------AGRATATATTTAGCTGGTTTTAAAATATCAATTATA--TTTAACTAA---------------AAAAAAAATAATAAACTTT-----CGCATAGTTTAGCCTCTGTTGGAATAAGACTTGT-----TGTAATTAGAGTGTTCTATCCCTAGATCCTAGATAG----------AAGGAAGCAC--------------------------------------------------TATCTAGGGATAGAACAAAA--------AAAAGTCCTTTCTCT-------------TTTTTTTTT-----AACAAAA---------CCTC---TTTTTTCTTTTCAAAGGAAAGTTAAGAA------TTCCTATTTAAATATCCT------------------AAAAGCAAAGAAAG------------------------------TTCTGTTGATCAGTTCAAAACATTAGGCTGTGAAT-----------------------------TATATAATA-GAATAATATAAAAAAA----TAATTCCGTTTCGAT-TAAGTTCCT-ATTCCGATT-------ATTCCAATGTTTGATTATTTATTTGTTGGCACAAAAAAACTTTTCGAATTCCCGGTCGAAAGAGATTTCGATAATGAAAAAGCCCTTAACGCTGCCCAATATCCCTTCTTTTTCCAAGAATTTT---------------------------------
>Saxifraga_pedemontana_subsp_cymosa_LN812734_LT971179
--------TACGGACTTAATTAAATTGAGCCTTGGTATGGAAACCTACTAAGTGATAACTTTCAAATTCAGGGAAACCCTGGAATAAAAAATGGGCAATCCTGAGCCAAATCCTGTTTTAAGAAAGCAAAACACAAGGGTTCAGAAAAAGAAAAAAAAAA---------GGATAGGTGCAGAGACTCAATGGAAGCTATTCTAAC--------AAAGGGAGTT------GACTGTGATGCGGTGGTAAAA------GAATCCTTCCATCGAAACTTCA-----GAAAGGCTGAA------GGCTAAACT-----TTTATACATATTATT-------TATTATGTATACGTACTGAAATAGTATATAAAAA--------------TAAAATGAGAAATTTAATATTAATTAATATTAATGACGACTCAAGTCTTTTTTTT---------CAACG--------AAAAAATTGTTGTAAATCGATTATAAGTT-----GAAGAAAG-----AATTGAATATTCATTGATAAA---------------------------------TCCTTTGAAGAGC-TGA--------TTAATCAGACAA----GAATAAAGATAGAGTCCCATTCTACATGTCAATGCTGACAGCAATGAAATTTATAGTAAGAGGAAAATCCGTCGACTTTAGAAATCGTGAGGGTTCAAGTCCCTCTATCCCCCTCAAA-----------AAGGGCCCGTTTGACTCCTTAAACTATTT-----------------------AGTTGATCTGATCCTATACT-TACTTCGATGTTTTTTTT----------------------------------------------------------------------------------------------------------------------------------------------------------------------------------GCAAGAATCCTAGTCCAT--------------------CATACTGAAACTTACAAAGTTTTTTT----CTTTACATACAAAAAATG-CAAGGCCTAAAGAAA----ACCTTGCCATTTTTTCTAATTGACATAGAACCAAGTCATCTCGTAATCTAGTAAAATGAGAATGATAAGTCGGG---AATAGTCGGGA---------------------------------------------------------------AGCAGCGTGTCTACCGATTTCACCATAGCGGCTTGCTCAAAATTATAATAACCTATTCATACTCAATCGTCGAGATTGAAGTAGTCAATT--------------CATATCATATTTAGG-AAAGATAGAAATTT-------TGG-------ACTACAAA------GTCATTTAAATACATG------------TTCACTAAT------AGAATATATTTATCTGGTTTTAAAATATCAATTATA--TTTAACTTA-----------------AAAAAATAATAAACTTT-----CACATAGTTTATCCTCTGTTGAAATAAGACTTGT-----TGTAATTAGAGTGTTCTATCCCTAGATCCTAGATAG----------ACGGAAGCAT--------------------------------------------------TATCTAGGGATAGAAC----------------------------------------------------AAAACAAAG---------CCCC---TTTTTTCTTTTCAAAGGAAAATTAAGAA------TTCTTATTTAAATACCCT------------------AAAAGCAAAGAAAG------------------------------TTCTGTTGATCAGTTCAAAACATTAGGCTGTGAAT-----------------------TATATTTATATAATA-GAATAATATAAAAAAA----TAATTCCGTTTCGAT-TAAGTTCCT-ATTCCGATT-------ATTCCAATGTTTGATTATTTATTTGTTGGCACAAAAAAACTTTTAGAATTCCCGGTCGAAAGAGATTTCGATAATGAAAAAGCCCTTAACGCTGCCCAATACCCCTTCTTTTTCCAAGAATTT----------------------------------
>Saxifraga_wahlenbergii_(12)_NA_LT971243
----------------------------------------------------------------------------------------------------------------------------------------------------------------------------------------------------------------------------------------------------------------------------------------------------------------------------------------------------------------------------------------------------------------------------------------------------------------------------------------------------------------------------------------------------------------------------------------------------------------------------------------------------------------------------------------------------------------------------------------------------------------------------------------------------------------------------------------------------------------------------------------------------------------------------------------------------------------------------------------------------------------------------------------------------------------------------------------------------------------------------------------------------------------------------------------------------------------------------------------------------------------------------------------------------------AGCAGCGTGTCTACCGATTTCACCATAGCGGCTTGCTCAAAATTATAATAACCTATTCATACTCAATCGTCGAGATTGAAGTAGTCAATT--------------CATATCATATTTAGG-AAAGATGGAAATTT-------TGG-------ACTACAAA------GTCGTTTAAATACATG------------TTCACTAAT------AGAATATATTTATCTGGTTTTAAAATATCAATTATA--TTTAACTTA-----------------AAAAAATAATAAACTTT-----CGCATAGTTTATCCTCTGTTGGAATAAGACTTGT-----TGTAATTAGAGTGTTCTATCCCTAGATCCTAGATAG----------AAGGAAGCAC--------------------------------------------------TATCTAGGGATAGAAC----------------------------------------------------AAAAAAAAG---------CCCC---TTTTTTCTTTTCAAAGGAAAGTTAAGAA------TTCTTATTTAAATACCCT------------------AAAAGCAAAGAAAG------------------------------TTCTGTTGATCAGTTCAAAACATTAGGCTGTGAAT-----------------------------TATATAATA-GAATAATATAAAAAAA----AAATTCCGTTTCGAT-TAAGTTCCT-ATTCCGATT-------ATTTCAATGTTTGATTATTTATTTGTTGACACAAAAAAACTTTTAGAATTCCCGGTCGAAAGAGATTTCGATAATGAAAAAGCCCTTAACGCTGCCCAATATCCCTTCTTTTTCCAAGAATTTTT--------------------------------
>Saxifraga_petraea_LN812738_LT971183
-----CGCTACGGACTTAATTAAATTGAGCCTTGGTATGGAAACCTACTAAGTGATAACTTTCAAATTCAGGGAAACCCTGGAATAAAAAATGGGCAATCCTGAGCCAAATCCTGTTTTAAGCAAGCAAAACACAAGGGTTCAGAAAAAGAAAAAAAA-----------GGATAGGTGCAGAGACTCAATGGAAGCTATTCTAAC--------AAAGGGAGTT------GACTGTGATGCGGTGGTAAAA------GAATCCTTCCATCGAAACTTCA-----GAAAGGCGGAA------GGCTAAACT-----TTTATACATATTATT-------TATTATGTATACGTACTGAAATATTATATAAAAA--------------TAAAATGATAAATTTAATATTAATTAATATTAATGACGACTCGAGTCTTTTTTTT---------CAACG--------AAAAAATTGTTGTAAATCGATTATAAGTT-----GAAGAAAGAAAAGAATTGAATATTCATTGATAAAA------CCATTCACACTC--TAGTCTGATAAATCCTTTGAAGAGC-TGA--------TTAATCAGACAA----GAATAAAGATAGAGTCCCATTCTACATGTCAATGCTGACAGCAATGAAATTTTTAGTAAGAGGAAAATCCGTCGACTTTAGAAATCGTGAGGGTTCAAGTCCCTCTATCCCCCTCAAA-----------AAGGGCCCGTTTGACTCCTTAAACTATTT-----------------------AGTTGATCTGATCCTATACT-TACTTCGATTTTTTTTTT------------------------------------------------------------------------------------------------------------------------------------------------------------------------------------------------------------------------------------------------------------------------------------------------------------------------------------TCGTAATCTAGTAAAATGAGAATGATAAGTCGGG---AATAGTCGGGATAGCTC----------------------------------------------------------GCAGCGTGTCTACCGATTTCACCATAGCGGCTTGCTCAAAATTATAATAACCTATTCATACTCAATCGTCGAGATTGAAGTAGTCAATT--------------CATATCATATTTAGG-AAAGATAGAAATTT-------TGA-------ACTACAAA------GTCGTTTAAATACATG------------TTCACTAAT------AGAA-------AGCTGGTTTTCAAATATCAATTATA--TTTAACTAA--------------AAAAAAAAATAATAAACTTT-----CGCATAGTTTAGCCTCTGTTGGAATAAGACTTGT-----TGTAATTAGAGTGTTCTATCCCTAGA-------TAGTGCTTCCTTC----------TATCTAG-------------------------------------------GATCTAGGGATAGAACAAAA--------AAAAGTCCTTTCTCT-------------TTTGTTTTTAACAAAACAAAA---------CTTC---TTTTTTCTTTTCAAAGGAAAGTTAAGAA------TTCCTATTTAAATATCCT------------------AAAAGCAAAGAAAG------------------------------TTCTGTTGATCAGTTCAAAACATTAGGCTGTGAAT-----------------------------TATATAATA-GAATAATATAAAAAAA----TAATTCCGTTTCGAT-TAAGTTCCT-ATTCCGATT-------ATTCCAATGTTTGATTATTGATTTGTTGGCACAAAAAAACTTTTAGAATTACCGGTCGAAAGAGATTTCGATAATGAAAAAGCCCTTAACGCTGCCCAATACCCCTTCTTTTTCCAAGAATTTTTACGA----------------------------
>Saxifraga_praetermissa_(2)_LT970896_LT971188
--------------------------------------------------------------------------------------------------TCCTGAGCCAAATCCTGTTTTAAGAAAGCAAAACACAAGGGTTCAGAAAAAGAAAAAAAAAAA--------GGATAGGTGCAGAGACTCAATGGAAGCTATTCTAAC--------AAAGGGAGTT------GACTGTGATGCGGTGGTAAAA------GAATCCTTCCATCGAAACTTCA-----GAAAGGCTGAA------GGCTAAACT-----TTTATACATATTATT-------TATTATGTATACGTACTGAAATATTATATAAAAA--------------TAAAATGATAAATTTAATATTAATTAATATTAATGACGACTCAAGTCTTTTTTTT---------CAACG--------AAAAAATTGTTGTAAATCGATTATAAGTT-----GAAGAAAG-----AATTGAATATTCATTGATAAA---------------------------------TCCTTTGAAGAGC-TGA--------TTAATCAGACAA----GAATAAAGATAGAGTCCCATTCTACATGTCAATGCTGACAGCAATGAAATTTATAGTAAGAGGAAAATCCGTCGACTTTAGAAATCGTGAGGGTTCAAGTCCCTCTATCCCCCTCAAA-----------AAGGGCCAGTTTGACTCCTTAAACTATTT-----------------------AGTTGATCTGATCCTATACT-TACTTCGATGTTTTTTTT----------------------------------------------------------------------------------------------------------------------------------------------------------------------------------GCAAGAATCCTAGTCCAT--------------------CATACTAAAACTTACAAAGTTTTTTTT---CTTTACATACAAAAAATG-CAAGGCCTAAAGAAA----ACCTTGCCATTTTTTCTAATTGACATAGAACCAAGTCATCTCGTAATCTAGTAAAATGAGAATGATAAG-----------------------------------------------------------------------------------GCAGCGTGTCTACCGATTTCACCATAGCGGCTTGCTCAAAATTATAATAACCTATTCATACTCAATCGTCGAGATTGAAGTAGTCAATT--------------CATATCATATTTAGG-AAAGATAGAAATTT-------TGG-------ACTACAAA------GTCATTTAAATACATG------------TTCACTAAT------AGAATATATTTATCTGGTTTTAAAATATCAATTATA--TTTAACTTA-----------------AAAAAATAATAAACTTT-----CACATAGTTTATCCTCTGTTGAAATAAGACTTGT-----TGTAATTAGAGTGTTCTATCCCTAGATCCTAGATAG----------AAGGAAGCAC--------------------------------------------------TATCTAGGGATAGAAC----------------------------------------------------AAAACAAAG---------CCCC---TTTTTTCTTTTCAAAGGAAAGTTAAGAA------TTCTTATTTAAATACCCT------------------AAAAGCAAAGAAAG------------------------------TTCTGTTGATCAGTTCAAAACATTAGGCTGTGAAT-----------------------TATATTTATATAATA-GAATAATATAAAAAAA----TAATTCCGTTTCAAT-TAAGTTCCT-ATTCCGATT-------ATTCCAATGTTTGATTATTTATTTGTTGGCACAAAAAAACTTTTAGAATTCCCGGTCGAAAGAGATTTCGATAATGAAAAAGCCCTTAACGCTGCCCAATACCCCTTCTTTTTCCAAGAATTTTTACGA----------------------------
>Saxifraga_presolanensis_LN812743_NA
GTAGACGCTACGGACTTAATTAAATTGAGCCTTGGTATGGAAACCTACTAAGTGATAACTTTCAAATTCAGGGAAACCCTGGAATAAAAAATGGGCAATCCTGAGCCAAATCCTGTTTTAAGCAAGCAAAACACAAGGGTTCAGAAAAAGAAAAAAAA-----------GGATAGGTGCAGAGACTCAATGGAAGCTATTCTAAC--------AAAGGGAGTT------GACTGTGATGCGGTGGTAAAA------GAATCCTTCCATCGAAACTTCC-----GAAAGGCGGAA------GGCTAAACT-----TTTATACATATTATT-------TATTATGTATACGTACTGAAATATTATATAAAAA--------------TAAAATGATAAATTTAATATTAATTAATATTAATGACGACTCGAGTCTTTTTTTT---------CAACG--------GAAAAATTTTTGTAAATCGATTATAAGTT-----GAAGAAAGAAAAGAATTGAATATTCATTGATAAAA------CCATTCACACTC--TAGTCTGATAAATCTTTTGAAGAGC-TGA--------TTAATCAGACAA----GAATAAAGATAGAGTCCCATTCTACATGTCAATGCTGACAGCAATGAAATTTTTAGTAAGAGGAAAATCCGTCGACTTTAGAAATCGTGAGGGTTCAAGTCCCTCTATCCCCCTCAAA-----------AAGGGCCCGTTTGACTCCTTAAACTATTT-----------------------AGTTGATCTGATCCTATACT-TACTTCGATTTTTTTTTTT---------------------------------------------------------------------------------------------------------------------------------------------------------------------------------GCAAGAATCCTAGTCCAT--------------------CATACTGAAACTTACAAAGGTTTTTTT---CTTT--------------------------------------------------------------------------TCGTAATCTAGTAAAATGAGAATGATAAGTCGGG---AATAGTCGGGATAGCTCAGTTGGTAGAGCAYAGGACTGAAAATCCTCGTGTCACCAGTTCAAA--------------------------------------------------------------------------------------------------------------------------------------------------------------------------------------------------------------------------------------------------------------------------------------------------------------------------------------------------------------------------------------------------------------------------------------------------------------------------------------------------------------------------------------------------------------------------------------------------------------------------------------------------------------------------------------------------------------------------------------------------------------------------------------------------------------------------------------------------------------------------------------------------------------------------------------------------------------------------------------
>Saxifraga_rivularis_subsp_rivularis_LN812752_LT971195
--------TACGGACTTAATTAAATTGAGCCTTGGTATGGAAACCTACTAAGTGATAACTTTCAAATTCAGGGAAACCCTGGAATTAAAAATGGGCAATCCTGAGCCAAATCCTGTTTTAAGAAAGCAACACACAAGGGTTCAGAAAAAGCGAAAAAAGAATA------GGATAGGTGCAGAGACTCAATGGAAGCTATTCTAAC--------AAAGGGAGTT------GACTGCGATGCGGTGGTAAAA------GAATCCTTCCATCGAAACTTCA-----GAAAGGCTGAA------GGCTAAACT-----TTTATACATATTATTATTATATTATTATGTATACGTACTGAAATATTATATAAAAA--------------TAAAATGA---------------TTAATATTAATGACGACTCAAGTCTTTTTTTTT--------CGTTG-------AAAAAAATTGTTCTAAATAGATTACAAGTT-----GAAGAAAG-----AATTGCATATTCATTGATAAAA------CCATTCACGCTA--TAGTCTGATAAATCCTTTGAAGAGC-TGA--------TTAATCAGACAA----GAATAAAGATAGAGTCCCATTCTACATGTCAATGCCGACAGCAATGAAATTTATAGTAAGAGGAAAATCCGTCGACTTTAGAAATCGTGAGGGTTCAAGTCCCTCTATCCCCCTCAAA-----------AAGGGCCTGTTTGACTCCTTAAACTATTT------------------AATTTATCTGATCTGATCCTAT-----ACTTCAATTTTAGTTTT--AGTTAGCGTTTCAAAAGTCGGTATGTTTCTCATTCACTCT--------TTCACAAAAGGATCTGAGC-----AAAAATGTTGTT----CTTTG----TAGGA----CAAT----ATGATACATATACAAATGAACATCTTT------AAATAAGGAATCTTTTTTTTTT-------GAAAGAATCATAGTCCAG---------------TCCAGCATATTGAAACTTACAAAGGTTTTTTT---CTTTCCATACAAAAA-TG-CAAGGCCTGGAGAAGGAAGACTTTTCAATTTTTTGTAATTGACATAGACCCAAGTCATCTCGTAATCTAGTAAAATGAGAATGATAAGTGGGG---AATAGTCGGGATAGCT-----------------------------------------------TGCTTCCTAAGAGCAGCGTGTCTACCAATTTCACCATAGCGGCTTACTCAAAATGATAATCACCTATTCATACTCWATCGTCGAGATTGAAGTAGTCTAT--------------------CATAYTTAGG-AAGGATTAAAATTT-------TGG-------ACTAAAAA------GTAGTTTAAATACGTG------------TTCACTAAT------AGAGTATATTTATCTCGTTTTAGAATGTCAATTATA--TTTCACTTAATAAATATAAATATAAATAATATTAATAAGCTTT-----CGCATAGTTTATCCTCTATTGGAATAAGACTTGT-----TGTAATTAGAGTGTTCTATCCCTAGATCCTAGATAGTTCTTCCTTC----------TATCTAG-------------------------------------------GATCTAGGGATAGAACAAAAAA----GAAAAAGTCCTTTCTCC--------------TTTTTTTTAACAAAACAAAG---------CCCC---TTTTTTC----------AAAGTTAAGAA------TTCTTATTTAATTACCCT------------------AAAAGAAAAGAAAG------------------------------TTATGTTGATCAGTTCAAAATATTAGGCTGTGAAT-----------------------------TATATAATA-GAATAATATAAAAAAA---GTTCTTCAGTTTCGAT-TCTGTCCCT-ATTCCGATT-------ATTCCAATGTTTGATTATTTATTTGTTGGCACAAAAAAACTTTTAGAATTCCCGGTCGAAAGAGATTTCGATAATGAAAAAGCTCTTAACGCTGCCCAATATCCCTTCTTTTTCC------------------------------------------
>Saxifraga_rotundifolia_LN812754_LT971198
---------------TTAATTAAATTGAGCCTTGGTATGGAAACCTACTAAGTGATAACTTTCAAATTCAGGGAAACCCTGGAATTTGAAATGGGCAATCCTGAGCCAAATCCTGTTTTAAGAAAGCAAAACACAAGAGTTCAGAAAAAGCGAATAAAAAAAAAAAGAAGGATAGGTGCAGAGACTCAATGGAAGCTATTCTAAC--------AAAGGGA------------TGCGATGCGGTGGTAAAA------GAATCCTTCCATCGAAACTTCA-----GAAAGGCTGAA------GGCTAAACT-----TTTATACATATTATT-----------ATGTATACGTACTGAAATATTATATAAAAA--------------GCAAATGA---------------TTAATATTAATGACGACTCAAGTCTTTTTTTTTTT------CAACG--------AAAAAATTGTTGTAAATCGATTACAAGTT-----GAAGAAAG-----AATTGCATATTCATTGATCAAA------CCATTCACGCTA--TAGTCTGATAAATCCTTTGAAGAGC-TGA--------TTAATCAGACAA----GAATAAAGATAGAGTCCCATTCTACATGTCAATGCCGACAGCAATGAAATTTATAGTAAGAGGAAAATCCGTCGACTTTAGAAATCGTGAGGGTTCAAGTCCCTCTATCCCCCTCAAA-----------AAGGGCCCGTTTGACTCCTTAAAGTATTT-----------------------AGCTGATCTGATCCTAT-----ACTTCGATTTTAGTTTT--AGTTAGCGTTTCTAAAGTCGTTATGTTTCTCATTCACTCT--------TTCACAAAAGGATCCAAGC-----AAAAATGGTGTT----CTTTT-----AGGA----CAAT----ATGATACATATACAAATGAACATCTTT------AAATAAGGAATCCCCCTTTTTTTT-----GAAAGAATCATAGTCCAT--------------------CATACTGAAACTTACAAAGGTTTTTTT---CTTTACATACAAGAAATT-CAAGGCCTGGAGAAG----ACTTTGCAATTTTTTGTAATTGACATAGACCCAAGTCATCTCGTAATCTAGTAAAATGAGAATGATAAGTCGGG---AATAGTCGGGATAGCTC---------------------------------------------------------AGCAGCGTGTCTACCGATTTCACCATAGCGGCTTGCTCAAAATTATAATAACCTATTCATACTCAATCGTCGAGATTGAAGTAGTCAATT--------------CAGATCATATTTAGG-AAAGATGCAAATTT-------TGG-------ACTACAAAGTCGTTGTCGTTTCAATACGTG------------TTCACTAAT------AGAATATATTTATCTGGTTTTAGAATATCAATTATA--TTTAACTTA-----------------ATAAAATAATAAGCTTT-----CGCATAGTTTATCCTCTGTTGGAATAAGACTTGT-----TGTAATTAGAGTGTTCTATCCCTAGATCCTAGATAG----------AAGGAAGAACTATCTAG-------------------------------------------GATCTAGGGATAGAACAAAAAA----GAAAAAGTCCTTTCTCT-------------TTTTTTTTTAACAAAACAAAG---------CCCC---TTTTTTC----------AAAGTTAAGGA------TTCTTATTTAACTACCCT------------------AAAAGCAAAGAAAG------------------------------TTCTGTTGATCAGTTCAAAACATTAGGCTGTGAAT-----------------------------TATATAATA-GAATAATATTAAAAAA---GTCATTCAGTTTCTAT-TCAGTTCCT-ATTCCGATT-------ATTCCAATGTTTGATTATTTATTTGTTGGCACAAAAAAACTTTTAGAATTCCCGGTCGAAAGAGATTTCGATAATGAAAAAGCTCTTAACGCTGCCCAATATCCCTTCTTTTTCCAAGAATTTTTACGA----------------------------
>Saxifraga_sedoides_subsp_hohenwartii_LN812761_LT971205
--------TACGGACTTAATTAAATTGAGCCTTGGTATGGAAACCTACTAAGTGATAACTTTCAAATTCAGGGAAACCCTGGAATAAAAAATGGGCAATCCTGAGCCAAATCCTGTTTTAAGCAAGCAAAACACAAGGGTTCAGAAAAAGAAAAAAAA-----------GGATAGGTGCAGAGACTCAATGGAAGCTATTCTAAC--------AAAGCGAGTT------GACTGTGATGCGGTGGTAAAA------GAATCCTTCCATCGAAACTTCC-----GAAAGGCGGAA------GGCTAAACT-----TTTATACATATTATT-------TATTATGTATACGTACTGAAATATTATATAAAAA--------------TAAAATGATAAATTTAATATTAATTAATATTAATGACGACTCGAGTCTTTTTTTTT--------CAACG--------GAAAAATTTTTGTAAATCGATTATAAGTT-----GAAGAAAGAAAAGAATTGAATATTCATTGATAAAA------CCATTCACACTC--TAGTCTGATAAATCCTTTGAAGAGC-TGA--------TTAATCAGACAA----GAATAAAGATAGAGTCCCATTCTACATGTCAATGCTGACAGCAATGAAATTTTTAGTAAGAGGAAAATCCGTCGACTTTAGAAATCGTGAGGGTTCAAGTCCCTCTATCCCCCTCAAA-----------AAGGGCCCGTTTGACTCCTTAAACTATTT-----------------------AGTTGATCTGATCCTATACT-TACTTCGATTTTTTTTTTT---------------------------------------------------------------------------------------------------------------------------------------------------------------------------------GCAAGAATCCTAGTCCAT--------------------CATACTGAAACTTACAAAGGTTTTTTT---CTTT--------------------------------------------------------------------------TCGTAATCTAGTAAAATGAGAATGATAAGTCGGG---AATAGTCGGGA----------------------------------------------------------------GCAGCGTGTCTACCGATTTCACCATAGCGGCTTGCTCAAAATTATAATAACCTATTCATACTCAATCGTCGAGATTGAAGTAGTCAATTCATATCATATAATTCATATCATATTTAGG-AAAGATAGAAATTT-------TGA-------ACTACAAA------GTCGTTTAAATACATG------------TTCACTAAT------AGAATATATTTAGCTGGTTTTAAAATATCAATTATA--TTTAACTAA---------------AAAAAAAATAATAAACTTT-----CGCATAGTTTAGCCTCTGTTGGAATAAGACTTGT-----TGTAATTAGAGTGTTCTATCCCTAGATCCTAGATAG----------AAGGAAGCAC--------------------------------------------------TATCTAGGGATAGAACAAAA--------AAAAGTCCTTTCTCT-------------TTTGTTTTTAACAAAACAAAA---------CTTC---TTTTTTCTTTTCAAAGGAAAGTTAAGAA------TTCCTATTTAAATATCCT------------------AAAAGCAAAGAAAG------------------------------TTCTGTTGATCAGTTCAAAAGATTAGGCTGTGAAT-----------------------------TATATAATA-GAATAATATAAAAAAA----AAATTCCGTTTCGAT-TAAGTTCCT-ATTCCGATT-------ATTCCAATGTTTGATTATTTATTTGTTGGCACAAAAAAACTTTTAGAATTACCGGTCGAAAGAGATTTCGATAATGAAAAAGCCCTTAACGCTGCCCAATACCCCTTCTTTTTCCAAGAATTTTTACG-----------------------------
>Saxifraga_seguieri_(1)_LN812762_LT971206
------------------ATTAAATTGAGCCTTGGTATGGAAACCTACTAAGTGATAACTTTCAAATTCAGGGAAACCCTGGAATAAAAAATGGGCAATCCTGAGGCAAATCCTGTTTTAAGAAAGCAAAACACAAGGGTTCAGAAAAAGAAAAAAAAAAA--------GGATAGGTGCAGAGACTCAATGGAAGCTATTCTAAC--------AAAGGGAGTT------GACTGTGATGCGGTGGTAAAA------GAATCCTTCCATCGAAACTTCA-----GAAAGGCTGAA------GGCTAAACT-----TTTATACATATTATT-------TATTATGTATACGTACTGAAATATTATATAAAAA--------------TAAAATGATAAATTGAATATTAATTAATATTAATGACGACTCAAGTCTTTTTTTT---------CAACA--------AAAAAATTGTTGTAAATCGATTATAWGTT-----GAAGAAAG-----AATTGAATATTCATTGATAAAA------CCATTCACACTC--TAGTCTGATAAATCCTTTGAAGAGC-TGA--------TTAATCAGACAA----GAATAAAGATA---------------------------------------------------------------------------------------------------------------------------------------------------------------------------------------------------------------------------------------------------------------------------------------------------------------------------------------------------------------------------------------------------------------------------------------------------------------------------------------------------------------------------------------------------------------------------------------------------------------------------------------------------------------------GCAGCGTGTCTACCGATTTCACCATAGCGGCTTGCTCAAAATTATAATAACCTATTCATACTCAATCGTCGAGATTGAAGTAGTCAATT--------------CATATCATATTTAGG-AAAGATGGAAATTT-------TGG-------ACTACAAA------GTCGTTTAAATACATG------------TTCACTAAT------AGAATATATTTATCTGGTTTTAAAATATCAATTATA--TTTAACTTA-----------------AAAAAATAATAAACTTT-----CGCATAGTTTATCCTCTGTTGAAATAAGACTTGT-----TGTAATTAGAGTGTTCTATCCCTAGATCCTAGATAGTGCTTCCTTC------------------------------------------------------------TATCTAGGGATAGAACAAAA--------AAAAGTCCTTTCTCT-------------TTTTTTTTTAACAAAACAAAG---------CCCC---TTTTTTCTTTTCAAAGGAAAGTTAAGAA------TTCTTATTTAAATACCCT------------------AAAAGCAAAGAAAG------------------------------TTCTGTTGATCAGTTCAAAACATTAGGCTGTGAAT-----------------------------TATATAATA-GAATAATATAAAAAAA----TAATTCCGTTTCGAT-TAAGTTCCT-ATTCCGATT-------ATTCCAATGTTTTATTATTTATTTGTTGACACAAAAAAACTTTTAGAATTCCCGGTCGAAAGAGATTTCGATAATGAAAAAGCCCTTAACGCTGCCCAATATCCCTTCTTTTTCCAAGAATTTTTACGA----------------------------
>Saxifraga_serpyllifolia_subsp_serpyllifolia_LN812765_LT971210
----------------------------------------------ACTACGTGATAACTTTCAAATTCAGGGAAACCCTGGAATTAAAAATGGGCAATCCTGAGCCAAATCCTGTTTTAAGAAAACAAAACACAAGGGTTCAGAAAGAGAGAATAAAAAA--------GGATAGGTGCAGAGACTCAATGGAAGCTATTCTAAC--------AAAGGGAGTT------GATTGCGATGCGGTGGTAAAA------GAATCCTTCCATCGAAACTTCA-----GAAAGGCTGAA------GGCTAAACT-----TT---------------------------TATACGTACTGAAATACTATATAAAAAA-------------TCAAATTA---------------------TTAATGACGACTCAAGTCTTTTTTTTTTTTT----CACCT-------AAAAAAATTGTTGTAAATCGATTACAAGTT-----GAAGAAAG-----AATTGAATATTCATTGATAAAA------CCATTCACGTCA--TAGTC-------CCCTTTGAAGAGC-TGA--------TTAATCAGACAAGAAAGAATAAAGATAGAGTCCCATTCTACATGTCAATGCTGACAGCAATGAAATTTATAGTAAGAGGAAAATCCGTCGACTTTATAAATCGTGAGGGTTCAAGTCCCTCTATCCCCCCCAA------------AAGGGCCCGTTTGACTCCTGAAACTATTT-----------------------ATCTGATCTGATCCTAT-----ACTTCAATTAA------------------------------------------------------------------------------------------------------------------------------------------------------------------------------------------------------------------------------------------------GGTTTTTTT---CTTTAGATACAAGAAATT-TAAGGCCTGGATAAG----ACTTTGCAATTTTTTGTAATTGACATAGACCCAAGTCATCTTGTAATCTAGTAAAATGATAATGATAAGTCGGG---AATAGTCGGGAT------------------------------------------------------------AGAGCAGCGTGTCTACCAATTTCACCATAGCGGCTTGCTCAAAATTATAATAACCTATTCATACTCAATCGTCGAGATTGAAGTAGTCAATT-------------------CGTATTTAGG-AACGATTAAAATTT-------AGG-------AATACAAC------GTCATTTAAATACGTG------------TTCACTAAT------AGAGTATATTTATCTGGTTTTATAATGTCAGTTATA--TTTAACTTA-----------------ATAAAATAATAAACTTC-----CGCATAGTTTATCCTCTGTGGGAATAAGAC---------------TTTTTTGTTCTATCCCTAGATCCTAGATAG----------AAGGAAGAACTATCTAG-------------------------------------------GATCTAGGGATAGAACAAAAAA--------------------------------------------------------------------------------------------------------------------------------------------------------------------------------------------------------------------------------------------------------------------------------------GTCATTCAGTTTCGAT-TCAGTTCTT-ATTCCGATT-------ATTCCAATGTTTGATTATTTATTTGTCGGCACAAAAAAACTTTTTGAATTCCCGGTCGAAAGAGATTTAGATAATGAAAAAGCTTTTAACGCTGCCCAATATCCCTTCTTTTTCCAAGAATTTTTAC------------------------------
>Saxifraga_sibirica_LN812766_LT971212
--------TACGGACTTAATTAAATTGAGCCTTGGTATGGAAACCTACTAAGTGATAACTTTCAAATTCAGGGAAACCCTGGAATTAAAAATGGGCAATCCTGAGCCAAATCCTGTTTTAAGAAAGCAACACACAAGGGTTCAGAAAAAGCGAAAAAAGAATA------GGATAGGTGCAGAGACTCAATGGAAGCTATTCTAAC--------AAAGGGAGTT------GACTGCGATGCGGTGGTAAAA------GAATCCTTCCATCGAAACTTCA-----GAAAGGCTGAA------GGCTAAACT-----TTTATACATATTATTATTATATTATTATGTATACGTACTGAAATATTATATAAAAA--------------TCAAATGA---------------TTAATATTAATGACGACTCAAGTCTTTTTTTTT--------CGTTG-------AAAAAAATTGTTCTAAATAGATTACAAGTT-----GAAGAAAG-----AATTGCATATTCATTGATAAAA------CCATTCACGCTA--TAGTCTGATAAATCCTTTGAAGAGC-TGA--------TTAATCAGACAA----GAATAAAGATAGAGTCCCATTCTACATGTCAATGCCGACAGCAATGAAATTTATAGTAAGAGGAAAATCCGTCGACTTTAGAAATCGTGAGGGTTCAAGTCCCTCTATCCCCCTCAAA-----------AAGGGCCTGTTTGACTCCTTAAACTATTT------------------AATTTATCTGATCTGATCCTAT-----ACTTCAATTTTAGTTTT--AGTTAGCGTTTCAAAAGTCGTTATGTTTCTCATTCACTCT--------TTCACAAAAGGATCTGAGC-----AAAAATGTTGTT----CTTTG----TAGGA----CAAT----ATGATACATATACAAATGAACATCTTT------AAATAAGGAATCTTTTTTTTTT-------GAAAGAATCATAGTCCAG--------------------CATATTGAAACTTACAAAGGTTTTTTT---CTTTACATACAAAAAATG-CAAGGCCTGGAGAAGGAAGACTTTTCAATTTTTTGTAATTGACATAGACCCAAGTCATCTCGTAATCTAGTAAAATGAGAATGATAAGTGGGG---AATAGTCGGGATAGC------------------------------------------------------------GCAGCGTGTCTACCAATTTCACCATAGCGGCTTGCTCAAAATGATAATAACCTATTCATACTCAATCGTCGAGATTGAAGTAGTCTAT--------------------CATATTTAGG-AAGGATTAAAATTT-------TGG-------ACTAAAAA------GTAGTTTAAATACGTG------------TTCACTAAT------AGAGTATATTTATCTGGTTTTAGAATGTCAATTATA--TTTCACTTA------ATAAATATAAATAATATTAATAAGCTTT-----CGCATAGTTTATCCTCTATTGGAATAAGACTTGT-----TGTAATTAGAGTGTTCTATCCCTAGATCCTAGATAGTTCTTCCTTC----------TATCTAG-------------------------------------------GATCTAGGGATAGAACAAAAAA----GAAAAAGTCCTTTCTCC--------------TTTTTTTTAACAAAACAAAG---------CCCC---TTTTTTC----------AAAGCTAAGAA------TTCTTATTTAATTACCCT------------------AAAAGAAAAGAAAG------------------------------TTATGTTGATCAGTTCAAAATATTAGGCTGTGAAT-----------------------------TATATAATA-GAATAATATAAAAAAA---GTTCTTCAGTTTCGAT-TCTGTCCCT-ATTCCGATT-------ATTCCAATGTTTGATTATTTATTTGTTGGCACAAAAAAACTTTTAGAATTCCCGGTCGAAAGAGATTTCGATAATGAAAAAGCTCTTAACGCTGCCCAATATCCCTTCTTTTTCCAAGAATTTT---------------------------------
>Saxifraga_spathularis_(2)_LN812770_LT971216
------------GACTTAATTAAATTGAGCCTTGGTATGGAAACCTACTAAGTGATAACTTTCAAATTCAGGGAAACCCTGGAATTAAAAATGGGCAATCCTGAGCCAAATCCTGTTTTAAGAAAACAAAACACAAGGGTTCAGAAAAAGCGAATAAAAAAA-------GGATAGGTGCAGAGACTCAATGGAAGCTATTCTAAC--------AAAGGGAGTT------GACTGCGATGCGGTGGTAAAA------GAATCCTTCCATCGAAACTTCA-----GAAAGGCTGAA------GGCTAAACT-----TTTATACATATTATT-----------ATGTATACGTACTGAAATATTATATAAAAA--------------TCAAATGA---------------TTAATATTAATGACGACTCAAGTCTTTTTTTTTT-------CAACG--------AAAAAATTGTTGTAAATCGATTACAAGTT-----GAAGAAAG-----AGTTGAATATTCATTGATAAAA------CGATTCACGCTA--TAGTTTGATAAATCCTTTGAAGAGC-TGA--------TTAATCAGACAA----GAATAAAGATAGAGTCCCATTCTACATGTCAATACCGACAGCAATAAAATTTATAGTAAGAGGAAAATCCGTCGACTTTAGAAATCGTGAGGGTTCAAGTCCCTCTATCCCCC------------------GGTCCCGTTTGACTCCTTAAACTATTT-----------------------ATCTGATCTGATCCTAT-----ACTTCGATTTTCATTTT--AGTTAGCGTTTCTAAAGTCGT----------ATTCACTCT--------TTCACAAAAGGATCCGAGC-----AAAAAWGTTGTT----CTTTA----TAGGA----CAAT----ATGATACATATACAAATGAACATCTTT------AAATAAGGAATCCCCTTTTTTTT------TTAAGAATCATAGTCCAT--------------------CATACTGAAACTTACAAAGGTTTTTTT---CTTTACATACAAGAAATT-CAAGGCCTGGATAAG----ACTTTGCAATTTTTTGTAATTGACATAGACCCAAGTCATCTCGTAATCTAGTACAATGAGAATGATAAGT----------------------------------------------------------------------------------GCAGCGTGTCTACCGATTTCACCATAGCGGCTTGCTCAAAATTATAATAACCTATTCATACTCAATCGTCGAGATTGAAGTAGTCAATT--------------CATATCATATTTAGG-AAAGATGAAAATTT-------TGG-------ACTACAAA------GTCGTTTAAATACGTG------------TTCACTAAT------AGAATATATTTATCTGGTTTTAGAATATCAATTAGA--TTTAACTTA-----------------ATAAAATAATAAGCGTT-----CGCATAGTTTATCCTCTGTTGGAATAAGACTTGTTGTAATGTAATTAGAGTGTTCTATCCCTAGATCCTAGATAG----------AAGGAAGCCCTATTTA--------------------------------------------GGGCTAGGGATAGAACAAAAAA---AAAAAAAGTCCTTTCTCC--------------TTTTTTTTAACAAAACAAAG---------CCCC---TTTTTTC----------AAAGTTAAGAA------TTCTTATTTAACTACCCT------------------AAAAGCAAAGAAAG------------------------------TTCTGTTGATCAGTTCAAAACATTAGGCTGTGAAT-------------------------TATATATATAATA-GAATAATATAAAAAAA---GT-ATTCAGTTTCGATATCAGTTCCTAATTCCGATT-------ATTCCAATGTTTGATTATTTATTTGTTGGCACAAAAAAACTTTTAGAATTCCCGGTCGAAAGAGATTTCGATAATGAAAAAGCTCTTAACGCTGCCCAATATCCCTTCTTTTTCCAAGAATTTTTAC------------------------------
>Saxifraga_stolonifera_LN812775_LT971220
--------TACGGACTTAATTAAATTGAGCCTTGGTATGGAAACTTACTAAGTGATAACTTTCAAATTCAGGGAAACCCTGGAATTAAAAATGGGCAATCCTGAGCCAAATCCTGTTTTACGAAAATAAAACACAAGGGTTCAGAAAGAGAGAAAAAAAA---------GGATAGGTGCAGAGACTCAATGGAAGCTATTCTAAC--------AAAGGGAGTT------GACTACGATGCGTTGGTAAAAGAA---GAATCCTTCCATTGAAACTCCA-----GAAAGGCTGAA------GGAGAAACT-----TTTATACAT-----------------ATGTATACGTACTGAAATACTATATCAAA---------------TAAAATGA---------------------TTAATGACGACTCAAATCTGTATTTTTTCTTTTT-CTATGAAAAAAATAAAGAATTGTTGTAAATCGATTACAAGTT-----GAAGAAAT-----AATTGAATATTCATTGATAAAA------CTATTCACTCCACATAGTCTGGTAAATCCTTTGATGAGCCTGA--------TTGATCAGAGAA----GAATAAAGATAGAGTCCCATTCTACATGTCAATGCCGACAGCAATGAAATTTATAGTAAGAGGAAAATCCGTCGACTTTAGAAATCGTGAGGGTTCAAGTCCCTCTATCCCCCCAAA---------------------------------------------------------------------------------------------------------------------------------------------------------------------------------------------------------------------------------------------------------------AAAGGAACTCC-ATTT----------GAAAGATTCACAGTCCCTAATCATTACATTACT-----CATACTGAAACTTACAAAGGTTTTTTT---CTTTAGATCCAAGAAATT-CAAGGCCTGGAGAAA----ACTTTGTACTTATTTATAATTGACATAGACTCAAGTCA--------TCTAGTAAAATGAGAATGAGACGTCGGGAATAATGGTCGGGATAGCTC---------------------------------------------------------AGCAGCGTGTCTACCGATTTCACCATAGCGGCTTGCTCAAAATAATAATAACCTATTCATACTCAATCGTCCAGATCGAAGTAGTAAACT-------------------CTTGTTTAGG-AAAGATGAAAATTC-------ATGAATCGTGAATACAAA------ATTGTTTTAA----TGTTTAACTGGGTATTCACTAAT------AGAGTC--TTTATCTAGTTTTAGAATGTCAGTT--------AACTAA----------------------ATAATAAGCTTTCGCATCGCATAGTTTAGCCTCTGTTGGAATAAGACTTGT-----TGTAACTAGAGTGTTCTATCCCTAGA-------TAG-------------GAAGAAC--------------------------------------------------TATCGAGGGATAGAACAAAAAA--TAAAAAACGTCCTTTCTCATC---------------TTTTT----------------------------TTTTTTC----------AAATTTAGGAA-TTATTTTCTTATTTAAATACCCT------------------AAAAGCAAAGAAAGCGCTATTTCCTAT-----------------TCCTATTGATCAATTCAAAATATTAGGCTGTGAAT-------------TATTGAATTATCTAATATAACAAAA-TACTA-TATAACAAAATAATGAAGTTATTTTCGAC-TCCGTTCCG-ATTCATATT-------ATTTCAGCGTTTGATTATTTATTTGGTGGCACAAAAAAAGTTTTTGAATTCCCGGTCGAAAGAGATTTCGATAATGAAAAAGCTTTTAACGCTGCCCAATATCCCTTCTTTTTCCAATAATTTTTA-------------------------------
>Saxifraga_tenella_(1)_LN812783_LT971226
------GCTACGGACTTAATTAAATTGAGCCTTGGTATGGAAACCTACTAAGTGATAACTTTCAAATTCAGGGAAACCCTGGAATAAAAAATGGGCAATCCTGAGCCAAATCCTGTTTTAAGCAAGCAAAACACAAGGGTTCAGAAAAAGAAAAAAAA-----------GGATAGGTGCAGAGACTCAATGGAAGCTATTCTAAC--------AAAGGGAGTT------GACTGTGATGCGGTGGTAAAA------GAATCCTTCCATCGAAACTTCA-----GAAAGGCGGAA------GGCTAAACT-----TTTATACATATTATT-------TATTATGTATACGTACTGAAATATTATATAAAAA--------------TAAAATGATAAATTTAATATTAATTAATATTAATGACGACTCGAGTCTTTTTTTT---------CAACG--------AAAAAATTGTTGTAAATCGATTATAAGTT-----GAAGAAAGAAAAGAATTGAATATTCATTGATAAAA------CCATTCACACTC--TAGTCTGATAAATCCTTTGAAGAGC-TGA--------TTAATCAGACAA----GAATAAAGATAGAGTCCCATTCTACATGTCAATGCTGACAGCAATGAAATTTTTAGTAAGAGGAAAATCCGTCGACTTTAGAAATCGTGAGGGTTCAAGTCCCTCTATCCCCCTCAAA-----------AAGGGCCCGTTTGACTCCTTAAACTATTT-----------------------AGTTGATCTGATCCTATACT-TACTTCGATTTTTTTTTT------------------------------------------------------------------------------------------------------------------------------------------------------------------------------------------------------------------------------------------------------------------------------------------------------------------------------------TCGTAATCTAGTAAAATGAGAATGATAAGTCGGG---AATAGTCGGGATAGCTC----------------------------------------------------------GCAGCGTGTCTACCGATTTCACCATAGCGGCTTGCTCAAAATTATAATAACCTATTCATACTCAATCGTCGAGATTGAAGTAGTCAATT--------------CATATCATATTTAGG-AAAGATAGAAATTT-------TGA-------ACTACAAA------GTCGTTTAAATACATG------------TTCACTAAT------AGAATATATTTAGCTGGTTTTCAAATATCAATTATA--TTTAACAAA--------------AAAAAAAAATAATAAACTTT-----CGCATAGTTTAGCCTCTGTTGGAATAAGACTTGT-----TGTAATTAGAGTGTTCTATCCCTAGA-------TAGTGCTTCCTTC----------TATCTAG-------------------------------------------GATCTAGGGATAGAACAAAA--------AAAAGTCCTTTCTC-------------TTTTGTTTTTAACAAAACAAAA---------CTTC---TTTTTTCTTTTCAAAGGAAAGTTAAGAA------TTCCTATTTAAATATCCT------------------AAAAGCAAAGAAAG------------------------------TTCTGTTGATCAGTTCAAAACATTAGGCTGTGAAT-----------------------------TATATAATA-GAATAATATAAAAAAA----TAATTCCGTTTCGAT-TAAGTTCCT-ATTCCGATT-------ATTCCAATGTTTGATTATTGATTTGTTGGCACAAAAAAACTTTTAGAATTACCGGTCGAAAGAGATTTCGATAATGAAAAAGCCCTTAACGCTGCCCAATACCCCTTCTTTTTCCAAGAATTTTTACG-----------------------------
>Saxifraga_tricuspidata_(1)_LN812788_LT971231
---------------TTAATTAAATTGAGCCTTGGTATGGAAACCTACTAAGTGATAACTTTCAAATTCAGGGAAACCCTGGAATTAAAAATGGGCAATCCTGAGCCAAATCCTGTTTTAAGAAAACAAAACACAAGGGTTCAGAAAGAAAAAAAAAA-----------GGATAGGTGCAGAGACTCAATGGAAGCTATTCTAACAATCTAACAAAGGGAGTT------GACTGCGATGCGGTGGTAAAA------GAATCCTTCCATCGAAACTTCA-----GAAAGGCTGAA------GGATAAACT-----TTTATACATATTATT-----------ATGTATACGTACTGAAATACTATATCAAAA--------------TCAAATGA---------------------TTAATGACGACTCAAGTCTTTATTTTTTTTTTTT-CAACG------AAAAAAAATTGTTGTAAATCGATTACAAGTT-----GAAGAAAG-----AATTGAATCTTCATTGATAAAA------CCATTCACGCCA--TAGTCTGATAAATCCTTTAAAGAAC-TGATTAATTGATTAATCAGACAA----GAATAAAGATAGAGTCCCATTCTACATGTCAATGCCGACAGCAATGAAATTTATAGTAAGAGGAAAATCCGTCGACTTTAGAAATCGTGAGGGTTCAAGTCCCTCTATCCCCCCAAA------------AAGGGCCCGTTTGACTCCTTAAACTATTTTTAAACTATTTCTTAAACTATTTATCTGATCTGATTCTAT-----ACTTCGATTTT--------AGTTAGCGTTTCAAAAGTCGTTATGTTTCTCATTCACTCT--------TTCACAAAAGGATCCGAGC-----AAAAATTTTGTT----CTTTT-----AGGA----CAAT----ATGCTACATATACAAATGAACATCTTT------AAATAAGGAATTCC-TTTT----------GAAAGAATCATAGTCCAT--------------------CATACTGAAACTTACAAAGGTTTTTTT---CTTTAGATACAAGAAATT-CAAAGCCTGGATAAG----ACTTTGCAATTTTTTGTCATTGACATAGACCCAAGTCATCTCGTAATCTAGTAAAATGAGAATGATAAGTCGGG---AATAGTCGGGATAGCTC---------------------------------------------------------AGCAGCGTGTCTACCGATTTCACCATAGCGGCTTACTCCAAATTATAATAACCTATTTATACTCAATCGTCGAGATTGAAGTAGTCAATT-------------------CATGTTTAGG-AAAGATGAAAATTT-------AGG-------AATACAAA------GTCGTTTAAATACGTG------------TTCACTAATACGAATAGAGTATATTTATCTGTTTTTAGAATTTGAGTTATA--TTTAGCTTA------------AATAAAATAAATAATAAGCTTT-----CACATAGTTTATCCTCTGTTGTAATAAGACTTGT-----TGTAACTAGAGTGTTCTATCCCTAGATCCTAGATAGTTCTTCCTTC----------TATCTAG-------------------------------------------GATCTAGGGATAGAACAAAAAA----GAAAATGTCCTTTCTCC----------TTTTTTTATTTTAACAGAACAAAGAGAACAAAGTCCC---TTTTTTC----------AAAGTTAAGAA------TTCTTATTTAAATACCCTATCTTATTTAAATACCCTAAAAGCAAAAAAAG-------------TTCTATTTCTTTCTATTTGCTATTGATCAATTCAAAACATTAGGCTGTGAAT---------TATATAAATTATATATAATATATATAATA-TTATAATATACCAAAAAA-GGAATTCAGTTTCGAT-TCAGTTTCG-ATTCCGATT-------ATTCCAATGTTTGATTATTTATTTGTCGGCACAAAAAAACTTTTAGAATTTCCGGTCGAAAGAGATTTCGATAATGAAAAAGCTTTTAACGCTGCCCAATATCCCTTCTTTTTCCAAGAATTTTTACGA----------------------------
>Saxifraga_tridactylites_(1)_LN812790_LT971233
--------TACGGACTTAATTAAATTGAGCCTTAGTATGGAAACCTACTAAGTGATAACTTTCAAATTCAGGGAAACCCTGGAATTAAAAATGGGCAATCCTGAGCCAAATCCTGTTTTAAGAAAGCAAAACACAAGGGTTCAGAAAAAGAAAAAAAAAA---------GGATAGGTGCAGAGACTCAATGGAAGCTATTCTAAC--------AAAGGGAGTT------GACTGCGATGC------GAAA------GAATCCTTGCATCAAAACTTCA-----GAAAGGCTGGA------GGCTAAACT-----TTTATATATTTTATA--TATATTATTATGTATATGTACTGAAATATTATATAAAAA--------------AAACCTGATAAATTAAATATTAA------TTAATGACGACTCAAGTCTTTTTTTTTTTTG----CAACG--------AAAAAATTGTTGTAAATCGATTATAAGTT-----GAAGAAAA-----AATTGAATATTCATTGAGAAAA------CCATTCACGCTA--TAGTCTGATAAATCCTTTGAAGAGC-TGA--------TTAATCAGACAA----GAATAAAGATAGAGTCCCATTCTACATGTCAATACTGACAGAAATGAAATTTATAGTAAGAGGAAAATCCGTCGACTTTAGAAATCGTGAGGGTTCAAGTCCCTCTATCCCCCTCAAA-----------AAGGGCCTGTTTGACTCTTTAAACTATATT---------------------------AGCTGATCCTAT-----ACTTCTATAATTTTTTTTT------CGGGTCTAAAATCCTTATGTTTCTCATTCACTTT--------TTCATAAAAGGATCCGAGC-----AAAAATTTTGTT----CTTTT-----AGGA----CAAT----ATAATACATATCCAAATGAACATCTTTAAATTAAATTAAGAAAGCCCCCGTTTTTTTTT---GAAAGAATCCTAGTCCAT--------------------CATACTGAAACTTACAAAGGTTTTTTT---CTTTATATACAAAAAATT-CAAGGCCTGAAGAAG----ACTTTGAAATTTTTTGTAATTGACATAGAACCAA--------GTAATCTAGTAAAAAGATAATGATAAGTCGGG---AATAGTCGGGATAGCT----------------------------------------------------------AGCAGCGTGTCTACCGATTTCACCATAGCGGCTTGCTCCAAATTATAATAACCTATTCATACTCAATCGTCGAGATTGCCGTAGTCAATT--------------CATATCATATTTAGG-AAAGATGAAAATTT-------TGG-------ATTACAAA------GTTGTTTAAATACATG------------TTCACTAAT------TGAATATATTTATCTTATTTTAAAATATCAATTATA--TTTAACTTA------------ATAAAATTAAATAATAAGCTTT-----CGCATAGTTTATCCTCTGTTAGACTAAGACTTGG-----TGTAATTAGAGTGTTCTATCCCTAGA-------TAGT---------AAGGAAGCAC--------------------------------------------------TATCTAGGGATAG----------------------------------------------------AACAAAAAAACG---------GCTG----TTTTTC-----AAAGTAAAATTAAGAA------TTCTTATTTAAATACCCT------------------AAAAGCAAAGAAAG------------------------------TTCTGTTGATCAGTTCAAAACATTAGGCTGTGAAT-----------------------------TATATAATA-G--------AAAAAAA---GGAATTCCGTTTCGAT-TAAGTTACT-ATTCCGATT-------AGTCCAATGTTTGATTATTTATTTGTTGGCACAAAAAAACTTTTAGAATTCCCGGTTGAAAGAGATTTCGATAATGAAAAAGCCCTTAACGCTGCCCAATATCCCTTCTTTTTCCAAGAATTTTT--------------------------------
>Saxifraga_tridactylites_(2)_LT970899_LT971234
------------------------------------------------------ATAACTTTCAAATTCAGGGAAACCCTGGAATTAAAAATGGGCAATCCTGAGCCAAATCCTGTTTTAAGAAAGCAAAACACAAGGGTTCAGAAAAAGAAAAAAAAAA---------GGATAGGTGCAGAGACTCAATGGAAGCTATTCTAAC--------AAAGGGAGTT------GACTGCAATGC------GAAA------GAATCCTTGCATCAAAACTTCA-----GAAAGGCTGGA------GGCTAAACT-----TTTATATATTTTATA--TATATTATTATGTATATGTACTGAAATATTATATAAAAA--------------AAACCTGATAAATTAAATATTAA------TTAATGACGACTCAAGTCTTTTTTTTTTTTG----CAACG--------AAAAAATTGTTGTAAATCGATTATAAGTT-----GAAGAAAA-----AATTGAATATTCATTGAGAAAA------CCATTCACGCTA--TAGTCTGATAAATCCTTTGAAGAGC-TGA--------TTAATCAGACAA----GAATAAAGATAGAGTCCCATTCTACATGTCAATACTGACAGAAATGAAATTTATAGTAAGAGGAAAATCCGTCGACTTTAGAAATCGTGAGGGTTCAAGTCCCTCTATCCCCCTCAAA-----------AAGGGCCTGTTTGACTCTTTAAACTATATT---------------------------AGCTGATCCTAT-----ACTTCTATAATTTTTTTTT------CGGGTCTAAAATCCTTATGTTTCTCATTCACTTT--------TTCATAAAAGGATCCGAGC-----AAAAATTTTGTT----CTTTT-----AGGA----CAAT----ATAATACATATCCAAATGAACATCTTTAAATTAAATTAAGAAAGCCCCCGTTTTTTTTT---GAAAGAATCCTAGTCCAT--------------------CATACTGAAACTTACAAAGGTTTTTTT---CTTTATATACAAAAAATT-CAAGGCCTGAAGAAG----ACTTTGAAATTTTTTGTAATTGACATAGAACCAA--------GTAATCTAGTAAAAAGATAATGATAAGTCGGG---AATAGTCGGGATAGC------------------------------------------------------------GCAGCGTGTCTACCGATTTCACCATAGCGGCTTGCTCCAAATTATAATAACCTATTCATACTCAATCGTCGAGATTGCCGTAGTCAATT--------------CATATCATATTTAGG-AAAGATGAAAATTT-------TGG-------ATTACAAA------GTTGTTTAAATACATG------------TTCACTAAT------TGAATATATTTATCTGATTTTAAAATATCAATTATA--TTGAACTTA------------ATAAAATTAAATAATAAGCTTT-----CGCATAGTTTATCCTCTGTTAGACTAAGACTTGG-----TGTAATTAGAGTGTTCTATCCCTAGA-------TAGT---------AAGGAAGCAC--------------------------------------------------TATCTAGGGATAG----------------------------------------------------AACAAAAAAAAG---------GCTG----TTTTTC-----AAAGTAAAATTAAGAA------TTCTTATTTAAATACCCT------------------AAAAGCAAAGAAAG------------------------------TTCTGTTGATCAGTTCAAAACATTAGGCTGTGAAT-----------------------------TATATAATA-G--------AAAAAAA---GGAATTCCGTTTCGAT-TAAGTTACT-ATTCCGATT-------AGTCCAATGTTTGATTATTTATTTGTTGGCACAAAAAAACTTTTAGAATTCCCGGTTGAAAGAGATTTCGATAATGAAAAAGCCCTTAACGCTGCCCAATATCCCTTCTTTTTCCAAGAATTTTTACG-----------------------------
>Saxifraga_trifurcata_LN812791_LT971235
------------------------------------ATGGAAACCTACTAAGTGATAACTTTCAAATTCAGGGAAACCCTGGAATAAAAAATGGGCAATCCTGAGCCAAATCCTGTTTTAAGAAAGCAAAACACAAGGGTTCAGAAAAAGAAAAAAAA-----------GGATAGGTGCAGAGACTCAATGGAAGCTATTCTAAC--------AAAGGGAGTT------GACTGTGATGCGGTGGTAAAA------GAATCCTTCCATCGAAACTTCA-----GAAAGGCTGAA------GGCTAAACT-----TTTATACATATTATT-------TATTATGTATACGTACTGAAATATTATATAAAAA--------------TAAAATGATAAATTTAATAGTAATTAATATTAATGACGACTCAAGTCTTTTTTTTTT-------CAACG--------AAAAAATTGTTGTAAATCGATTATAAGTT-----GAAGAAAG-----AATTGACTATTCATTGATAAA---------------------------------TCCTTTGAAGAGC-TGA--------TTAATCAGACAA----GAATAAAGATAGAGTCCCATTCTACATGTCAATGCTGACAGCAATGAAATTTATAGTAAGAGGAAAATCCGTCGACTTTAGAAATCGTGAGGGTTCAAGTCCCTCTATCCCCCTCAAA-----------AAGGGCCCGTTTGACTCCTTAAACTATTT-----------------------AGTTGATCTGATCCTATACT-TACTTCGATGTTTTTTTT----------------------------------------------------------------------------------------------------------------------------------------------------------------------------------GCAAGAATCCTAGTCCAT--------------------CATACTGAAACTTACAAAGTTTTTTTT---CTTTACATACAAAAAACG-CAAGGCCTGAAGAAA----ACCTTGCCATTTTTTCTAATTGACATAGAACCAAGTCATCTCGTAATCTAGTAAAATGAGAATGATAAGTCGGG---AATAGTCGGGATAGCTC---------------------------------------------------------AGCAGCGTGTCTACCGATTTCACCATAGCGGCTTGCTCAAAATTATAATAACCTATTCATACTCAATCGTCGAGATTGAAGTAGTCAATT--------------CATATCATATTTAGG-AAAGATAGAAATTT-------TGG-------ACTACAAA------GTCATTTAAATACATG------------TTCACTAAT------AGAATATATTTATCTGGTTTTAAAAGATCAATTATA--TTTAACTTA-----------------AAAAAATAATAAACTTT-----CACATAGTTTATCCTCTGTTGAAATAAGACTTGT-----TGTAATTAGAGTGTTCTATCCCTAGA-------TAG----------AAGGAAGCAC--------------------------------------------------TATCTAGGGATAGAAC----------------------------------------------------AAAACAAAG---------CCCC---TTTTTTCTTTTCAAAGGAAAGTTAAGAA------TTCTTATTTAAATACCCT------------------AAAAGCAAAGAAAG------------------------------TTCTGTTGATCAGTTCAAAACATTAGGCTGTGAAT-----------------------------TATATAATA-GAATAATATAAAAAAA----GAATTCCGTTTCGAT-TAAGTTCCT-ATTCCGATT-------ATTCCAATGTTTGATTATTTATTTGTTGGCACAAAAAAACTTTTTGAATTCCCGGTCGAAAGAGATTTCGATAATGAAAAAGCCCTTAACGCTGCCCAATACCCCTTCTTTTTCCAAGAATTTTTACGA----------------------------
>Saxifraga_unguiculata_LN812795_LT971239
--------TACGGACTTAATTAAATTGAGCCTTGGTATGGAAACCTACTAAGTGATAACTTTCAAATTCAGGGAAACCCTGGAATTAAAAATGGGCAATCCTGAGCCAAATCCTGTTTTAAGAAAACAAAACACAAGGGTTCAGAAAGAGAGAATAAAAAA--------GGATAGGTGCAGAGACTCAATGGAAGCTATTCTAAC--------AAAGGGAGTT------GACTGCGATGCGGTGGTAAAA------GAATCCTTCCATCGAAACGTCA-----GAAAGGCTGAAGGCTAAGGCTAAACT-----TTTATACGTATTATT--------ATTATGTATACGTACTGAAATACTATATAAAAA--------------TAAAATTA---------------------TTAATGACGACTCCATTTT----------------CAACT-------AAAAAAATTGTTGTAAATCGATTACAAGTT-----GAAGAAAG-----AATTGAATATTCATTGATAAAA------CCATTCACGTCA--TAGTCTGATAAATCCTTTGAAGAGC-TGA--------TTAATCAGACAAGAAAGAATAAAGATAGAGTCCCATTCTACATGTCAATGCTGACAGCAATGAAATTTATAGTAAGAGGAAAATCCGTCGACTTTAGAAATCGTGAGGGTTCAAGTCCCTCTATCCCCCCAAA------------AAGGGCCCGTTTGACTCCTTAAACTATTT-----------------------ATCTGATCTTATCCTAT-----ACTTCAATTAA------------------------------------------------------------------------------------------------------------------------------------------------------------------------------------------------------------------------------------------------GGTTTTGT----CTTTAGATACAAGAAATT-TAAGGCCTGGATAAG----ACTTTGCAATTTTTTGTAATTGACATAGACCCAAGTCATCTTGTAATCTAGTAAAATGAGAATGATAAGTCGGG---AATAGTCGGG---------------------------------------------------------------GAGCAGCGTGTCTACCGATTTCACCATAGCGGCTTGCTCAAAATTATAATAACCTATTCATACTCCATCGTCGAGATTGCAGTAGTCAATT-------------------CATATTTAGG-AACGATTCAAATTT-------AGA-------AATACAAC------GTCATTTAAATACGTG------------TTCACTAAT------AGAGTATATTTATCTGGTTTTAGAATGTCAGTTATA--TTTAA-TTT-----------AACGTAATCAAATAATAAGCTTC-----TGCATAGTTTATCCTCTGTGGGAATAAGAC-------------TTTTTTTTGTTCTATCCCTAGATCCTAGATAGTTCTTCCTTC----------TATCTAG-------------------------------------------GATCTAGGGATAGAACAAAAAA--------------------------------------------------------------------------------------------------------------------------------------------------------------------------------------------------------------------------------------------------------------------------------------GTCATTCAGTTTCGAT-TCAGTTCTT-ATTCCGATT-------ATTCCAATGTTTGATTAGTTATTTGTCGGCACAAAAAAACTTTTTGAATTCCCGGTCGAAAGAGATTTCGATAATGAAAAAGCTTTTAACGCTGCCCAATATCCCTTCTTTTTCCAAGAATTTTTACGA----------------------------
>Saxifraga_vandellii_LN812798_LT971240
--------TACGGACTTAATTAAATTGAGCCTTGGTATGGAAACCTACTAAGTGATAACTTTCAAATTCAGGGAAACCCTGGAATTAAAAATGGGCAATCCTGAGCCAAATCCTGTTTTACGAAAGCAAAACACAAGGGTTCAGAAAAAGCGAATAAAAAAAA------GGATAGGTGCAGAGACTCAATGGAAGCTATTCTAAC--------AAAGGGAGTT------GACTGCGATGCGGTGGTAAAA------GAATCCTTCCATCGAAACTTCA-GTCAGAAAGGCTGAA------GGCTAAACT-----TTTATACATATTATT-----------ATGTATACGTACTGAAATATTATATAAAAA--------------TCAAATGA---------------TTAATATTAATGACGACTCAAGTCTTTTTTTT---------CAACG--------AAAAAATTGTTGTAAATCGATTACAAGTT-----GAAGAAAG-----AATTGAATATTCATTGATAAAA------CCATTCACGCTA--TAGTCTGATAAATCCTTTGAAGAGC-TGA--------TTAATCAGACAA----GAATAAAGATAGAGTCCCATTCTACATGTCAATACCGACAGCAATAAAATTTATAGTAAGAGGAAAATCCGTCGACTTTAGAAATCGTGAGGGTTCAAGTCCCTCTATCCCCCTCAAA-----------AAGGGCCCGTTTGACTCCTTAAACTATTT-----------------------ATCTGATCTGATCCTAT----AACTTCGATTTTCGTTTT--AGTTAGCGTTTCTAAAGTCGTTATGTTTCTCATTCACTCT--------TTCACAAAAGGATCCGAGC-----AAAAATGTTGTT----CTTTT-----AGGA----CAAT----ATGATACATATACAAATGAACATCTTT------AAATAAGGAATCCCTTTTTTTTT------GAAAGAATCATAGTCCAT--------------------CATACTCAAACTTACAAAGGTTTTTTG---CTTTACATACAAGAAATT-CAAGGCCTGGATAAG----ACTTTGCAATTTTTTGTAATTGACATAGACCCAAGTCATCTCGTAATCTAGTAAAATGAGAATGATAAGTCGGG---AATAGTCGGGATAGCTC-------------------------------------------------------AGAGCAGCGTGTCTACCGATTTCACCATAGCGGCTTGCTCAAAATTATAATAACCTATTCATACTCAATCGTCGAGATTGAAGTAGTCAATT--------------CATATCATATTTAGG-AAAGATGAAAATTT-------TGG-------ACTACAAA------GTAGTTTAAATACGTG------------TTCACTAAT------AGAATATATTTATCTGGTTTTAGAATATAAATTATA--TTTAACTTA-----------------ATAAAATAATAAGCGTT-----CGCATAGTTTATCCTCTGTTGGAATAAGACTTGT-----TGTAATTAGAGTGTTCTATCCCTAGATCCTAGATAG----------AAGGAAGCACTATCTAG-------------------------------------------GATCTAGGGATAGAACAAAAAA---T--AAAAGTCCTTTCTCCTTTTCT------CCTTTTTTTTAACAAAACAAAG---------CCCC--TTTTTTTC----------AAAGTTAAGAA------TTCTTATTTAATTACCCT------------------AAAAACAAAGAAAG------------------------------TTCTGTTGATCAGTTCAAAACATTAGGCTGTGAAT-------------------TATATATATATATATAATA-GAATAATATAAAAAAA---GTAATTCAGTTTCGAT-TCAGTTCCT-ATTCCGATT-------ATTCCAATGTTTGATTATTTATTTGTTGGTACAAAAAAACTTTTAGAATTCCCGGTCGAAAGAGATTTCGATAATGAAAAAGCCCTTAACGCTGCCCAATATCCCTTCTTTTTCCAAGAATTTTTACG-----------------------------
>Saxifraga_vayredana_LN812799_LT971241
-----------------------------------------AACCTACTAAGTGATAACTTTCAAATTCAGGGAAACCCTGGAATAAAAAATGGGCAATCCTGAGCCAAATCCTGTTTTAAGAAAGCAAAACACAAGGGTTCAGAAAAAGAAAAAAAAAA---------GGATAGGTGCAGAGACTCAATGGAAGCTATTCTAAC--------AAAGGGAGTT------GACTGTGATGCGGTGGTAAAA------GAATCCTTCCATCGAAACTTCA-----GAAAGGCTGAA------GGCTAAACT-----TTTATACATATTATT-------TATTATGTATACGTACTGAAATATTATATAAAAA--------------TAAAATGATAAATTTAATATTAATTAATATTAATGACGACTCAAGTCTTTTTTTT---------CAACG--------AAAAAATTGTTGTAAATCGATTATAAGTT-----GAAGAAAG-----AATTGAATATTCATTGATAAA---------------------------------TCCTTTGAAGAGC-TGA--------TTAATCAGACAA----GAATAAAGATAGAGTCCCATTCTACATGTCAATGCTGACAGCAATGAAATTTATAGTAAGAGGAAAATCCGTCGACTTTAGAAATCGTGAGGGTTCAAGTCCCTCTATCCCCCTCAAA-----------AAGGGCCAGTTTGACTCCTTAAACTATTT-----------------------AGTTGATCTGATCCTATACT-TACTTCGATGTTTTTTTT----------------------------------------------------------------------------------------------------------------------------------------------------------------------------------GCAAGAATCCTAGTCCAT--------------------CATACTAAAACTTACAAAGTTTTTTTT---CTTTACATACAAAAAATG-CAAGGCCTAAAGAAA----ACCTTGCCATTTTTTCTAATTGACATAGAACCAAGTCATCTCGTAATCTAGTAAAATGAGAATGATAAGTCGGG---AATAGTCGGGATAGCTC---------------------------------------------------------AGCAGCGTGTCTACCGATTTCACCATAGCGGCTTGCTCAAAATTATAATAACCTATTCATACTCAATCGTCGAGATTGAAGTAGTCAATT--------------CATATCATATTTAGG-AAAGATAGAAATTT-------TGG-------ACTACAAA------GTCATTTAAATACATG------------TTCACTAAT------AGAATATATTTATCTGGTTTTAAAATATCAATTATA--TTTAACTTA-----------------AAAAAATAATAAACTTT-----CACATAGTTTATCCTCTGTTGAAATAAGACTTGT-----TGTAATTAGAGTGTTCTATCCCTAGATCCTAGATAG----------AAGGAAGCAC--------------------------------------------------TATCTAGGGATAGAAC----------------------------------------------------AAAACAAAG---------CCCC---TTTTTTCTTTTCAAAGGAAAGTTAAGAA------TTCTTATTTAAATACCCT------------------AAAAGCAAAGAAAG------------------------------TTCTGTTGATCAGTTC-----ATTAGGCTGTGAAT-----------------------TATATTTATATAATA-TAATAATATAAAAAAA----TAATTCCGTTTCGAT-TAAGTTCCT-ATTCCGATT-------ATTCCAATGTTTTATTATTTATTTGTTGGCACAAAAAAACTTTTAGAATTCCCGGTCGAAAGAGATTTCGATAATGAAAAAGCCCTTAACGCTGCCCAATACCCCTTCTTTTTCCAAGAATTTTTACGA----------------------------
>Saxifraga_wahlenbergii_(1)_LN812802_NA
---------------TTAATTWAAWTGAGCCYTKGTATGGRAACCTACTAAGTGRWTACTTTCAAATTCAGGGAAACCCTGGAATAAAAAATGGGCAATCCTGAGCCAAATCCTGTTTTAAGAAAGCAAAACACAAGGGTTCAGAAAAAAAAAAAAAAAA---------GGATAGGTGCAGAGACTCAATGGAAGCTATTCTAAC--------AAAGGGAGTT------GACTGTGATGCGGTGGTAAAA------GAATCCTTCCATCGAAACTTCA-----GAAAGGCTGAA------GGCTAAACT-----TTTATACATATTATT-------TATTATGTATACGTACTGAAATATTATATAAAAA--------------TAAAATGATAAATTGAATATTAATTAATATTAATGACGACTCAAGTCTTTTTTTT---------CAACA--------AAAAAATTGTTGTAAATCGATTATAAGTT-----GAAGAAAG-----AATTGAATATTCATTGATAAAA------CCATTCACACTC--TAGTCTGATAAATCCTTTGAAGAGC-TGA--------TTAATCAGACAA----GAATAAAGATAGAGTCCCATTCTACATGTCAATGCTGACAGTAATTAAATTTATAGTAAGAGGAAAATCCGTCGACTTTAAAAATCGGGAGGGTTCAAGTSSCTCTAKCCCCCTCAAA-----------AAGGGCCCGTTTGRCTCCTTAAACTATTT-----------------------AGTTGATCTGATCCTATACT-TACTTCGATCTTC-----------------------------------------------------------------------------------------------------------------------------------------------------------------------------------------------------------------------------------------------GATTTTTTTTTTCTTTACATACAAAAAATT-CAAGGCCTGAAGAAA----ACTTTGCCATTTTTTCTAATTGACATAGAACCAAGTCATCTCGTAATCTAGTAAAATGAGAATGATAAGTCGGG---AATAGTCGGGATAGCTCAG----------------------------------------------------------------------------------------------------------------------------------------------------------------------------------------------------------------------------------------------------------------------------------------------------------------------------------------------------------------------------------------------------------------------------------------------------------------------------------------------------------------------------------------------------------------------------------------------------------------------------------------------------------------------------------------------------------------------------------------------------------------------------------------------------------------------------------------------------------------------------------------------------------------------------------------------------------------------------------------------------------------------------------
>Saxifraga_wardii_LN812804_LT971245
--------TACGGACTTAATTAAATTGAGCCTTGGTATGGAAACCTACTAAGTGATAACTTTCAAATTCAGGGAAACCCTGGAATTAAAAATGGGCAATCCTGAGCCAAATCCTGTTTTAAGAAAACAAAACACAAGGGTTCAGAAAGGGAGAATAAAAAA--------GGATAGGTGCAGAGACTCAATGGAAGCTATTCTAAC--------AAAGGGAGTT------GACTGCGATGCGGTGGTAAAA------GAATCCTTCCATCTAAACTTCA-----GAAAGGCTGAA------GGCTAAACT-----TTTATACGTATTATT--------ATTATGTATACGTACTGAAATACTATAAAAAAAAAA-----------TCAAATTA---------------------TTAATGACGACTCAAGTCTTTTTTTTTT-------CAACT-------CAAAAAATTGTTGTAAATCGATTACAAGTT-----GAAGAAAG-----AATTGAATATTCATTGATAAAA------CCATTCACGTTA--TAGTCTGATAAATCCTTTGAAGAGC-TGA--------TTAATCAAACAA----GAATAAAGATAGAGTCCCATTCTACATGTCAATGCTGACAGCAATGAAATTTATAGTAAGAGGAAAATCCGTCGACTTTAGAAATCGTGAGGGTTCAAGTCCCTCTATCCCCCCCAA------------AAGGGCCCGTTTGACTCCTTAAACTAATT-----------------------ATCTGATCTGATCCTAT-----ACTTCAATTAA------------------------------------------------------------------------------------------------------------------------------------------------------------------------------------------------------------------------------------------------GGTTTTTTT---CTTTAGATACAAGAAATT-TAAGGCCTGGATAAG----ACTTTGCAATTTTTTGTAATTGACATAGACCCAAGTCATCTCGTAATCTAG--------------------------------------------------------------------------------------------------AGAGCAGCGTGTCTACCGATTTCACCATAGCGGCTTGCTCAAAATTATAATACCCTATTCATACTCAATCGTCGAGATTGAAGTAGTCAATT-------------------CATATTTAGA-AAAGATTCAAATTT-------AGG-------AATACAAC------GTCATTTAAATACGTG------------TTCACTAAT------AGAATATATTTATCTGGTTTTAGAATGTCAGTTATA--TTTAACTTA-----------------ATAAAATAATAAGCTTC-----CGCATAGTTTATCCTCTGTGGGAATAAGAC---------------TTTTTTGTTCTATCCCTAGA-------TAGTTCTTCCTTC------------------------------------------------------------TATCTAGGGATAGAACAAAAAA--------------------------------------------------------------------------------------------------------------------------------------------------------------------------------------------------------------------------------------------------------------------------------------GTCATTCAGTTTCGAT-TCAGTTCTTAATTCCGATT-------ATTCCCATGTTTGATTATTTATTGGTCGGCACAAAAAAACTTTTAGAATTCCCGGTCGAAAGAGATTTCGATAATGAAAAAGCTTTTAACGCTGCCCAATATCCCTTCTTTTTCCAATAATTT----------------------------------
>Saxifraga_zimmermannii_LN812807_LT971248
--TGACGCTACGGACTTAATTAAATTGAGCCTTGGTATGGAAACCTACTAAGTGATAACTTTCAAATTCAGGGAAACCCTGGAATTAAAAATGGGCAATCCTGAGCCAAATCCTGTTTTAAGAAAACAAAACACAAGGGTTCCGAAAGAGAGAATAAAAAA--------GGATAGGTGCAGAGACTCAATGGAAGCTATTCTAAC--------AAAGGGAGTT------GACTGCGATGCGGTGGTAAAA------GAATCCTTCCATCGAAACTTCA-----GAAAGGCTAAA------GGCTAAACT-----TTTATACGTATTATT-----------ATGTATACGTACTTAAATACTATATAAAAATAAAAAA-------GAAAATTA---------------------TTAATGACGACTCAAGTCTTTTTTTT---------CAACT-------CAAAAAATTGTTGTAAATCGATTACAAGTT-----GAAGAAAG-----AATTGAATATTCATTGATAAAA------CCATTCACGTCA--TAGTCTGATAAATCCTTTGAAGAGC-TGATTAATC-ATTAATCAGACAAGAAAGAATAAAGATAGAGTCCCATTCTACATGTCAATGCTGACAGCAATGAAATTTATAGTAAGAGGAAAATCCGTCGACTTTATAAATCGTGAGGGTTCAAGTCCCTCTATCCCCCCAAA------------AAGGGCCCGTTTGACTCCTTAAACTATTT-----------------------ATCTGATCTGATCCTAT-----ACTTCAATTAA------------------------------------------------------------------------------------------------------------------------------------------------------------------------------------------------------------------------------------------------GGTTTTTTT---CTTTAGATACAATAAATT-TAAGGCCTGGATAAG----ACTTTGCAATTTTTTGTAATTGACATAGACCCAAGTCATCTCGTAATCTAGTAAAATGATAATGATAAGTCGGG---AATAGTCGGGATAG-----------------------------------------------------------GAGCAGCGTGTCTACCGATTTCACCATAGCGGCTTGCTCAAAATTATAATAACCTATTCATACTCAATCGTCGAGATTGAAGTAGTCAATT-------------------CATATTTAGG-AACGATTAAAATTAAAAATTTAGG-------AATACAAC------GTCATTTAAATATGTG------------TTCACTAAT------AGAGTATATTTATCTGATTTTAGAATGTCAGTTATA--TTTAACTTA-----------------ATAAAATAATAAGCTTA-----CGCATAGTTTATCCTCTGTGGGAATAAGAC---------------TTTTTTGTTCTATCCCTAGATCCTAGATAG-----------------------------------------------------------------------TTCTAGGGATAGAACAAAAAA------------------------------------------------------------------------------------------------------------------------------------------------------------------------------------------------------------------------------------------------------------------------------------------------GTC-AT-TCAGTTCTTAATTCCGATT-------ATTCCAATGTTTGGTTATTTATTTGTCGGCACAAAAAAACTTTTTGAATTCCCGGTCGAAAGAGATTTCGATAATGAAAAAGCTTTTAACGCTGCCCAATATCCCTTCTTTTTCCAAGAATTTTTACGA----------------------------
>Saxifraga_styriaca_(1)_LT970867_LT969525
---------------------------------------------TACTAAGTGATAACTTTC-AATTCAGGGAAACCCTGGAATAAAAAATGGGCAATCCTGAGCCAAATCCTGTTTTAAGAAAGCAAAACACAAGGGTTCAGAAAAGGAAAAAAAAAAA--------GGATAGGTGCAGAGACTCAATGGAAGCTATTCTAAC--------AAAGGGAGTT------GACTGTGATGCGGTGGTAAAA------GAATCCTTCCATCGAAACTTCA-----GAAAGGCTGAA------GGCTAAACT-----TTTATACATATTATT-------TATTATGTATACGTACTGAAATATTATATAAAAA--------------TAAAATGATAAATTGAATATTAATTAATATTAATGACGACTCAAGTCTTTTTTTT---------CAACA--------AAAAAATTGTTGTAAATCGATTATAAGTT-----GAAGAAAG-----AATTGAATATTCATTGATAAAA------CCATTCACACTC--TAGTCTGATAAATCCTTTGAAGAGC-TGA--------TTAATCAGACAA----GAATAAAGATAGAGTCCCATTCTACATGTCAATGCTGACAGCAATTAAATTTATAGTAAGAGGAAAATCCGTCGACTTTAGAAATCGTGAGGGTTCAAGTCCCTCTATCCCCCTCAAA-----------AAGGGCCCGTTTGACTCCTTAAACTATTT-----------------------AGTTGATCTGATCCTATACT-TACTTCGATTTTTTTTTT------------------------------------------------------------------------------------------------------------------------------------------------------------------------------------------------------------------------------------------------------CTTTACATACAAAAAATT-CAAGGCCTGAAGAAA----ACTTTGCCATTTTTTCTAATTGACATAGAACCAAGTCATCTCGTAATCTAGTAAAATGAGAATGATAAGTCGGG---AATAGTCGGGATAG----------------------------------------------------------AGAGCAGCGTGTCTACCGATTTCACCATAGCGGCTTGCTCAAAATTATAATAACCTATTCATACTCCATCGTCGAGATTGAAGTAGTCAATT--------------CATATCATATTTAGG-AAAGATGGAAATTT-------TGG-------ACTACAAA------GTCGTTTAAATACATG------------TTCACTAAT------AGAATCTATTTATCTGGTTTTAAAATATCAATTATA--TTTAACTTA-----------------AAAAAATAATAAACTTT-----CGCATAGTTTATCCTCTGTTGGAATAAGACTTGT-----TGTAATTAGAGTGTTCTATCCCTAGATCCTAGATAGTGCTTCCTTC------------------------------------------------------------TATCTAGGGATAGAACAAAA--------AAAAGTCCTTTCTCT-------------TTTTTTTTTAACAAAACAAAG---------CCCC---TTTTTTCTTTTCAAAGGAAAGTTAAGAA------TTCTTATTTAAATACCCT------------------AAAAGCAAAGAAAG------------------------------TTCTGTTGATCAGTTCAAAACATTAGGCTGTGAAT-----------------------------TATATAATA-GAATAATATAAAAAAA----TAATTCCGTTTCGAT-TAAGTTCCT-ATTCCGATT-------ATTCCAATGTTTTATTATTTATTTGTTGACACAAAAAAACTTTTAGAATTCCCGGTCGAAAGAGATTTCGATAATGAAAAAGCCCTTAACGCTGCCCAATATCCCTTCTTTTTCCAAGAATTTTTACGAATCCGCTTTTTTGA--------------
>Saxifraga_styriaca_(2)_LT970868_LT969526
---------------------------------------------TACTAAGTGATAACTTTC-AATTCAGGGAAACCCTGGAATAAAAAATGGGCAATCCTGAGCCAAATCCTGTTTTAAGAAAGCAAAACACAAGGGTTCAGAAAAGGAAAAAAAAAAA--------GGATAGGTGCAGAGACTCAATGGAAGCTATTCTAAC--------AAAGGGAGTT------GACTGTGATGCGGTGGTAAAA------GAATCCTTCCATCGAAACTTCA-----GAAAGGCTGAA------GGCTAAACT-----TTTATACATATTATT-------TATTATGTATACGTACTGAAATATTATATAAAAA--------------TAAAATGATAAATTGAATATTAATTAATATTAATGACGACTCAAGTCTTTTTTTT---------CAACA--------AAAAAATTGTTGTAAATCGATTATAAGTT-----GAAGAAAG-----AATTGAATATTCATTGATAAAA------CCATTCACACTC--TAGTCTGATAAATCCTTTGAAGAGC-TGA--------TTAATCAGACAA----GAATAAAGATAGAGTCCCATTCTACATGTCAATGCTGACAGCAATTAAATTTATAGTAAGAGGAAAATCCGTCGACTTTAGAAATCGTGAGGGTTCAAGTCCCTCTATCCCCCTCAAA-----------AAGGGCCCGTTTGACTCCTTAAACTATTT-----------------------AGTTGATCTGATCCTATACT-TACTTCGATTTTTTTTTT------------------------------------------------------------------------------------------------------------------------------------------------------------------------------------------------------------------------------------------------------CTTTACATACAAAAAATT-CAAGGCCTGAAGAAA----ACTTTGCCATTTTTTCTAATTGACATAGAACCAAGTCATCTCGTAATCTAGTAAAATGAGAATGATAAGTCGGG---AATAGTCGGGATAG----------------------------------------------------------AGAGCAGCGTGTCTACCGATTTCACCATAGCGGCTTGCTCAAAATTATAATAACCTATTCATACTCAATCGTCGAGATTGAAGTAGTCAATT--------------CATATCATATTTAGG-AAAGATGGAAATTT-------TGG-------ACTACAAA------GTCGTTTAAATACATG------------TTCACTAAT------AGAATCTATTTATCTGGTTTTAAAATATCAATTATA--TTTAACTTA-----------------AAAAAATAATAAACTTT-----CGCATAGTTTATCCTCTGTTGGAATAAGACTTGT-----TGTAATTAGAGTGTTCTATCCCTAGATCCTAGATAGTGCTTCCTTC------------------------------------------------------------TATCTAGGGATAGAACAAAA--------AAAAGTCCTTTCTCT-------------TTTTTTTTTAACAAAACAAAG---------CCCC---TTTTTTCTTTTCAAAGGAAAGTTAAGAA------TTCTTATTTAAATACCCT------------------AAAAGCAAAGAAAG------------------------------TTCTGTTGATCAGTTCAAAACATTAGGCTGTGAAT-----------------------------TATATAATA-GAATAATATAAAAAAA----TAATTCCGTTTCGAT-TAAGTTCCT-ATTCCGATT-------ATTCCAATGTTTTATTATTTATTTGTTGACACAAAAAAACTTTTAGAATTCCCGGTCGAAAGAGATTTCGATAATGAAAAAGCCCTTAACGCTGCCCAATATCCCTTCTTTTTCCAAGAATTTTTACGAATCCGCTTTTTTGA--------------
>Saxifraga_styriaca_(3)_LT970897_LT969527
---------------------------------------------TACTAAGTGATAACTTTC-AATTCAGGGAAACCCTGGAATAAAAAATGGGCAATCCTGAGCCAAATCCTGTTTTAAGAAAGCAAAACACAAGGGTTCAGAAAAGGAAAAAAAAAAA--------GGATAGGTGCAGAGACTCAATGGAAGCTATTCTAAC--------AAAGGGAGTT------GACTGTGATGCGGTGGTAAAA------GAATCCTTCCATCGAAACTTCA-----GAAAGGCTGAA------GGCTAAACT-----TTTATACATATTATT-------TATTATGTATACGTACTGAAATATTATATAAAAA--------------TAAAATGATAAATTGAATATTAATTAATATTAATGACGACTCAAGTCTTTTTTTT---------CAACA--------AAAAAATTGTTGTAAATCGATTATAAGTT-----GAAGAAAG-----AATTGAATATTCATTGATAAAA------CCATTCACACTC--TAGTCTGATAAATCCTTTGAAGAGC-TGA--------TTAATCAGACAA----GAATAAAGATAGAGTCCCATTCTACATGTCAATGCTGACAGCAATTAAATTTATAGTAAGAGGAAAATCCGTCGACTTTAGAAATCGTGAGGGTTCAAGTCCCTCTATCCCCCTCAAA-----------AAGGGCCCGTTTGACTCCTTAAACTATTT-----------------------AGTTGATCTGATCCTATACT-TACTTCGATTTTTTTTTT------------------------------------------------------------------------------------------------------------------------------------------------------------------------------------------------------------------------------------------------------CTTTACATACAAAAAATT-CAAGGCCTGAAGAAA----ACTTTGCCATTTTTTCTAATTGACATAGAACCAAGTCATCTCGTAATCTAGTAAAATGAGAATGATAAGTCGGG---AATAGTCGGGATAG----------------------------------------------------------AGAGCAGCGTGTCTACCGATTTCACCATAGCGGCTTGCTCAAAATTATAATAACCTATTCATACTCAATCGTCGAGATTGAAGTAGTCAATT--------------CATATCATATTTAGG-AAAGATGGAAATTT-------TGG-------ACTACAAA------GTCGTTTAAATACATG------------TTCACTAAT------AGAATCTATTTATCTGGTTTTAAAATATCAATTATA--TTTAACTTA-----------------AAAAAATAATAAACTTT-----CGCATAGTTTATCCTCTGTT-----AAGACTTGT-----TGTAATTA---------------AGATCCTAGATAGTGCTTCCTTC------------------------------------------------------------TATCTAGGGATAGAACAAAA--------AAAAGTCCTTTCTCT-------------TTTTTTTTTAACAAAACAAAG---------CCCC---TTTTTTCTTTTCAAAGGAAAGTTAAGAA------TTCTTATTTAAATACCCT------------------AAAAGCAAAGAAAG------------------------------TTCTGTTGATCAGTTCAAAACATTAGGCTGTGAAT------------------------TATATAATAGAATAAGAATAATATAAAAAAA----TAATTCCGTTTCGAT-TAAGTTCCT-ATTCCGATT-------ATTCCAATGTTTTATTATTTATTTGTTGACACAAAAAAACTTTTAGAATTCCCGGTCGAAAGAGATTTCGATAATGAAAAAGCCCTTAACGCTGCCCAATATCCCTTCTTTTTCCAAGAATTTTTACGAATCCGCTTTTTTGA--------------
>Saxifraga_styriaca_(4)_LT970898_LT969528
---------------------------------------------TACTAAGTGATAACTTTC-AATTCAGGGAAACCCTGGAATAAAAAATGGGCAATCCTGAGCCAAATCCTGTTTTAAGAAAGCAAAACACAAGGGTTCAGAAAAGGAAAAAAAAAAA--------GGATAGGTGCAGAGACTCAATGGAAGCTATTCTAAC--------AAAGGGAGTT------GACTGTGATGCGGTGGTAAAA------GAATCCTTCCATCGAAACTTCA-----GAAAGGCTGAA------GGCTAAACT-----TTTATACATATTATT-------TATTATGTATACGTACTGAAATATTATATAAAAA--------------TAAAATGATAAATTGAATATTAATTAATATTAATGACGACTCAAGTCTTTTTTTT---------CAACA--------AAAAAATTGTTGTAAATCGATTATAAGTT-----GAAGAAAG-----AATTGAATATTCATTGATAAAA------CCATTCACACTC--TAGTCTGATAAATCCTTTGAAGAGC-TGA--------TTAATCAGACAA----GAATAAAGATAGAGTCCCATTCTACATGTCAATGCTGACAGCAATTAAATTTATAGTAAGAGGAAAATCCGTCGACTTTAGAAATCGTGAGGGTTCAAGTCCCTCTATCCCCCTCAAA-----------AAGGGCCCGTTTGACTCCTTAAACTATTT-----------------------AGTTGATCTGATCCTATACT-TACTTCGATTTTTTTTTT------------------------------------------------------------------------------------------------------------------------------------------------------------------------------------------------------------------------------------------------------CTTTACATACAAAAAATT-CAAGGCCTGAAGAAA----ACTTTGCCATTTTTTCTAATTGACATAGAACCAAGTCATCTCGTAATCTAGTAAAATGAGAATGATAAGTCGGG---AATAGTCGGGATAG----------------------------------------------------------AGAGCAGCGTGTCTACCGATTTCACCATAGCGGCTTGCTCAAAATTATAATAACCTATTCATACTCAATCGTCGAGATTGAAGTAGTCAATT--------------CATATCATATTTAGG-AAAGATGGAAATTT-------TGG-------ACTACAAA------GTCGTTTAAATACATG------------TTCACTAAT------AGAATCTATTTATCTGGTTTTAAAATATCAATTATA--TTTAACTTA-----------------AAAAAATAATAAACTTT-----CGCATAGTTTATCCTCTGTTGGAATAAGACTTGT-----TGTAATTAGAGTGTTCTATCCCTAGATCCTAGATAGTGCTTCCTTC------------------------------------------------------------TATCTAGGGATAGAACAAAA--------AAAAGTCCTTTCTCT-------------TTTTTTTTTAACAAAACAAAG---------CCCC---TTTTTTCTTTTCAAAGGAAAGTTAAGAA------TTCTTATTTAAATACCCT------------------AAAAGCAAAGAAAG------------------------------TTCTGTTGATCAGTTCAAAACATTAGGCTGTGAAT------------------------TATATAATAGAATAAGAATAATATAAAAAAA----TAATTCCGTTTCGAT-TAAGTTCCT-ATTCCGATT-------ATTCCAATGTTTTATTATTTATTTGTTGACACAAAAAAACTTTTAGAATTCCCGGTCGAAAGAGATTTCGATAATGAAAAAGCCCTTAACGCTGCCCAATATCCCTTCTTTTTCCAAGAATTTTTACGAATCCGCTTTTTTGA--------------
>Saxifraga_wahlenbergii_(4)_LT970901_LT969536
---------------------------------------------TACTAAGTGATAACTTTC-AATTCAGGGAAACCCTGGAATAAAAAATGGGCAATCCTGAGCCAAATCCTGTTTTAAGAAAGCAAAACACAAGGGTTCAGAAAAAAAAAAAAAAAA---------GGATAGGTGCAGAGACTCAATGGAAGCTATTCTAAC--------AAAGGGAGTT------GACTGTGATGCGGTGGTAAAA------GAATCCTTCCATCGAAACTTCA-----GAAAGGCTGAA------GGCTAAACT-----TTTATACATATTATT-------TATTATGTATACGTACTGAAATATTATATAAAAA--------------TAAAATGATAAATTGAATATTAATTAATATTAATGACGACTCAAGTCTTTTTTTT---------CAACA--------AAAAAATTGTTGTAAATCGATTATAAGTT-----GAAGAAAG-----AATTGAATATTCATTGATAAAA------CCATTCACACTC--TAGTCTGATAAATCCTTTGAAGAGC-TGA--------TTAATCAGACAA----GAATAAAGATAGAGTCCCATTCTACATGTCAATGCTGACAGTAATTAAATTTATAGTAAGAGGAAAATCCGTCGACTTTAGAAATCGTGAGGGTTCAAGTCCCTCTATCCCCCTCAAA-----------AAGGGCCCGTTTGACTCCTTAAACTATTT-----------------------AGTTGATCTGATCCTATACT-TACTTCGATTTTCGATTT--------------------------------------------------------------------------------------------------------------------------------------------------------------------------------------------------------------------------------------------TTTTTTT---CTTTACATACAAAAAATT-CAAGGCCTGAAGAAA----ACTTTGCCATTTTTTCTAATTGACATAGAACCAAGTCATCTCGTAATCTAGTAAAATGAGAATGATAAGTCGGG---AATAGTCGGGATAG-----------------------------------------------------------GAGCAGCGTGTCTACCGATTTCACCATAGCGGCTTGCTCAAAATTATAATAACCTATTCATACTCAATCGTCGAGATTGAAGTAGTCAATT--------------CATATCATATTTAGG-AAAGATGGAAATTT-------TGG-------ACTACAAA------GTCGTTTAAATACATG------------TTCACTAAT------AGAATATATTTATCTGGTTTTAAAATATCAATTATA--TTTAACTTA-----------------AAAAAATAAGAAACTTT-----CGCATAGTTTATCCTCTGTTGGAATAAGACTTGT-----TGTAATTAGAGTGTTCTATCCCTAGATCCTAGATAG----------AAGGAAGCAC--------------------------------------------------TATCTAGGGATAGAACAAAA--------AAAAGTCCTTTCTCT-------------TTTTTTTTTAACAAAACAAAG---------CCCC---TTTTTTCTTTTCAAAGGAAAGTTAAGAA------TTCTTATTTAAATACCCT------------------AAAAGCAAAGAAAG------------------------------TTCTGTTGATCAGTTCAAAACATTAGGCTGTGAAT-----------------------------TATATAATA-GAATAATATAAAAAAA----TAATTCCGTTTCGAT-TAAGTTCCT-ATTCCGATT-------ATTCTAATGTTTGATTATTTATTTGTTGACACAAAAAAACTTTTCGAATTCCCGGTCGAAAGAGATTTCGATAATGAAAAAGCCCTTAACGCTGCCCAATATCCCTTCTTTTTCCAAGAATTTTTACGAATCCGCTTTTTTGA--------------
>Saxifraga_wahlenbergii_(2)_LT970902_LT969537
---------------------------------------------TACTAAGTGATAACTTTC-AATTCAGGGAAACCCTGGAATAAAAAATGGGCAATCCTGAGCCAAATCCTGTTTTAAGAAAGCAAAACACAAGGGTTCAGAAAAAAAAAAAAAAAA---------GGATAGGTGCAGAGACTCAATGGAAGCTATTCTAAC--------AAAGGGAGTT------GACTGTGATGCGGTGGTAAAA------GAATCCTTCCATCGAAACTTCA-----GAAAGGCTGAA------GGCTAAACT-----TTTATACATATTATT-------TATTATGTATACGTACTGAAATATTATATAAAAA--------------TAAAATGATAAATTGAATATTAATTAATATTAATGACGACTCAAGTCTTTTTTTT---------CAACA--------AAAAAATTGTTGTAAATCGATTATAAGTT-----GAAGAAAG-----AATTGAATATTCATTGATAAAA------CCATTCACACTC--TAGTCTGATAAATCCTTTGAAGAGC-TGA--------TTAATCAGACAA----GAATAAAGATAGAGTCCCATTCTACATGTCAATGCTGACAGTAATTAAATTTATAGTAAGAGGAAAATCCGTCGACTTTAGAAATCGTGAGGGTTCAAGTCCCTCTATCCCCCTCAAA-----------AAGGGCCCGTTTGACTCCTTAAACTATTT-----------------------AGTTGATCTGATCCTATACT-TACTTCGATTTTCGATTT--------------------------------------------------------------------------------------------------------------------------------------------------------------------------------------------------------------------------------------------TTTTTTT---CTTTACATACAAAAAATT-CAAGGCCTGAAGAAA----ACTTTGCCATTTTTTCTAATTGACATAGAACCAAGTCATCTCGTAATCTAGTAAAATGAGAATGATAAGTCGGG---AATAGTCGGGATAG-----------------------------------------------------------GAGCAGCGTGTCTACCGATTTCACCATAGCGGCTTGCTCAAAATTATAATAACCTATTCATACTCAATCGTCGAGATTGAAGTAGTCAATT--------------CATATCATATTTAGG-AAAGATGGAAATTT-------TGG-------ACTACAAA------GTCGTTTAAATACATG------------TTCACTAAT------AGAATATATTTATCTGGTTTTAAAATATCAATTATA--TTTAACTTA-----------------AAAAAATAAGAAACTTT-----CGCATAGTTTATCCTCTGTTGGAATAAGACTTGT-----TGTAATTAGAGTGTTCTATCCCTAGATCCTAGATAG----------AAGGAAGCAC--------------------------------------------------TATCTAGGGATAGAACAAAA--------AAAAGTCCTTTCTCT-------------TTTTTTTTTAACAAAACAAAG---------CCCC---TTTTTTCTTTTCAAAGGAAAGTTAAGAA------TTCTTATTTAAATACCCT------------------AAAAGCAAAGAAAG------------------------------TTCTGTTGATCAGTTCAAAACATTAGGCTGTGAAT-----------------------------TATATAATA-GAATAATATAAAAAAA----TAATTCCGTTTCGAT-TAAGTTCCT-ATTCCGATT-------ATTCTAATGTTTGATTATTTATTTGTTGACACAAAAAAACTTTTCGAATTCCCGGTCGAAAGAGATTTCGATAATGAAAAAGCCCTTAACGCTGCCCAATATCCCTTCTTTTTCCAAGAATTTTTACGAATCCGCTTTTTTGA--------------
>Saxifraga_wahlenbergii_(9)_LT970903_LT969538
---------------------------------------------TACTAAGTGATAACTTTC-AATTCAGGGAAACCCTGGAATAAAAAATGGGCAATCCTGAGCCAAATCCTGTTTTAAGAAAGCAAAACACAAGGGTTCAGAAAAAGAAAAAAAAAAA--------GGATAGGTGCAGAGACTCAATGGAAGCTATTCTAAC--------AAAGGGAGTT------GACTGTGATGCGGTGGTAAAA------GAATCCTTCCATCGAAACTTCA-----GAAAGGCTGAA------GGCTAAACT-----TTTATACATATTATT-------TATTATGTATACGTACTGAAATATTATATAAAAA--------------TAAAATGATAAATTGAATATTAATTAATATTAATGACGACTCAAGTCTTTTTTTT---------CAACA--------AAAAAATTGTTGTAAATCGATTATAAGTT-----GAAGAAAT-----AATTGAATATTCATTGATAAAA------CCATTCACACTC--TAGTCTGATAAATCCTTTGAAGAGC-TGA--------TTAATCAGACAA----GAATAAAGATAGAGTCCCATTCTACATGTCAATGCTGACAGCAATTAAATTTATAGTAAGAGGAAAATCCGTCGACTTTAGAAATCGTGAGGGTTCAAGTCCCTCTATCCCCCTCAAA-----------AAGGGCCCGTTTGACTCCTTAAACTATTT-----------------------AGTTGATCTGATCCTATACT-TACTTCGATTTTTTTTTT------------------------------------------------------------------------------------------------------------------------------------------------------------------------------------------------------------------------------------------------------CTTTACATACAAAAAATT-CAAGGCCTGAAGAAA----ACTTTGCCATTTTTTCTAATTGACATAGAACCAAGTCATCTCGTAATCTAGTAAAATGAGAATGATAAGTCGGG---AATAGTCGGGATAG----------------------------------------------------------AGAGCAGCGTGTCTACCGATTTCACCATAGCGGCTTGCTCAAAATTATAATAACCTATTCATACTCAATCGTCGAGATTGAAGTAGTCAATT--------------CATATCATATTTAGG-AAAGATGGAAATTT-------TGG-------ACTACAAA------GTCGTTTAAATACATG------------TTCACTAAT------AGAATATATTTATCTGGTTTTAAAATATCAATTATA--TTTAACTTA-----------------AAAAAATAATAAACTTT-----CGCATAGTTTATCCTCTGTTGGAATAAGACTTGT-----TGTAATTAGAGTGTTCTATCCCTAGATCCTAGATAG----------AAGGAAGCAC--------------------------------------------------TATCTAGGGATAGAAC----------------------------------------------------AAAAAAAAG---------CCCC---TTTTTTCTTTTCAAAGGAAAGTTAAGAA------TTCTTATTTAAATACCCT------------------AAAAGCAAAGAAAG------------------------------TTCTGTTGATCAGTTCAAAACATTAGGCTGTGAAT-----------------------------TATATAATA-GAATAATATAAAAAAT----AAATTCCGTTTCGAT-TAAGTTCCT-ATTCCGATT-------ATTTCAATGTTTGATTATTTATTTGTTGACACAAAAAAACTTTTAGAATTCCCGGTCGAAAGAGATTTCGATAATGAAAAAGCCCTTAACGCTGCCCAATATCCCTTCTTTTTCCAAGAATTTTTACGAATCCGCTTTTTTGA--------------
>Saxifraga_wahlenbergii_(14)_LT970866_LT969524
---------------------------------------------TACTAAGTGATAACTTTC-AATTCAGGGAAACCCTGGAATAAAAAATGGGCAATCCTGAGCCAAATCCTGTTTTAAGAAAGCAAAACACAAGGGTTCAGAAAAGGAAAAAAAAAA---------GGATAGGTGCAGAGACTCAATGGAAGCTATTCTAAC--------AAAGGGAGTT------GACTGTGATGCGGTGGTAAAA------GAATCCTTCCATCGAAACTTCA-----GAAAGGCTGAA------GGCTAAACT-----TTTATACATATTATT-------TATTATGTATACGTACTGAAATATTATATAAAAA--------------TAAAATGATAAATTGAATATTAATTAATATTAATGACGACTCAAGTCTTTTTTTT---------CAACA--------AAAAAATTGTTGTAAATCGATTATAAGTT-----GAAGAAAT-----AATTGAATATTCATTGATAAAA------CCATTCACACTC--TAGTCTGATAAATCCTTTGAAGAGC-TGA--------TTAATCAGACAA----GAATAAAGATAGAGTCCCATTCTACATGTCAATGCTGACAGCAATTAAATTTATAGTAAGAGGAAAATCCGTCGACTTTAGAAATCGTGAGGGTTCAAGTCCCTCTATCCCCCTCAAA-----------AAGGGCCCGTTTGACTCCTTAAACTATTT-----------------------AGTTGATCTGATCCTATACT-TACTTCGATTTTTTTTTT------------------------------------------------------------------------------------------------------------------------------------------------------------------------------------------------------------------------------------------------------CTTTACATACAAAAAATT-CAAGGCCTGAAGAAA----ACTTTGCCATTTTTTCTAATTGACATAGAACCAAGTCATCTCGTAATCTAGTAAAATGAGAATGATAAGTCGGG---AATAGTCGGGATAG----------------------------------------------------------AGAGCAGCGTGTCTACCGATTTCACCATAGCGGCTTGCTCAAAATTATAATAACCTATTCATACTCAATCGTCGAGATTGAAGTAGTCAATT--------------CATATCATATTTAGG-AAAGATGGAAATTT-------TGG-------ACTACAAA------GTCGTTTAAATACATG------------TTCACTAAT------AGAATATATTTATCTGGTTTTAAAATATCAATTATA--TTTAACTTA-----------------AAAAAATAATAAACTTT-----CGCATAGTTTATCCTCTGTTGGAATAAGACTTGT-----TGTAATTAGAGTGTTCTATCCCTAGATCCTAGATAG----------AAGGAAGCAC--------------------------------------------------TATCTAGGGATAGAAC----------------------------------------------------AAAAAAAAG---------CCCC---TTTTTTCTTTTCAAAGGAAAGTTAAGAA------TTCTTATTTAAATACCCT------------------AAAAGCAAAGAAAG------------------------------TTCTGTTGATCAGTTCAAAACATTAGGCTGTGAAT-----------------------------TATATAATA-GAATAATATAAAAAAA----AAATTCCGTTTCGAT-TAAGTTCCT-ATTCCGATT-------ATTTCAATGTTTGATTATTTATTTGTTGACACAAAAAAACTTTTAGAATTCCCGGTCGAAAGAGATTTCGATAATGAAAAAGCCCTTAACGCTGCCCAATATCCCTTCTTTTTCCAAGAATTTTTACGAATCCGCTTTTTTGA--------------
>Saxifraga_wahlenbergii_(5)_LT970904_LT969529
---------------------------------------------TACTAAGTGATAACTTTCAA-TTCAGGGAAACCCTGGAATAAAAAATGGGCAATCCTGAGCCAAATCCTGTTTTAAGAAAGCAAAACACAAGGGTTCAGAAAAAAAAAAAAAAAA---------GGATAGGTGCAGAGACTCAAGGGAAGCTATTCTAAC--------AAAGGGAGTT------GACTGTGATGCGGTGGTAAAA------GAATCCTTCCATCGAAACTTCA-----GAAAGGCTGAA------GGCTAAACT-----TTTATACATATTATT-------TATTATGTATACGTACTGAAATATTATATAAAAA--------------TAAAATGATAAATTGAATATTAATTAATATTAATGACGACTCAAGTCTTTTTTTT---------CAACA--------AAAAAATTGTTGTAAATCGATTATAAGTT-----GAAGAAAG-----AATTGAATATTCATTGATAAAA------CCATTCACACTC--TAGTCTGATAAATCCTTTGAAGAGC-TGA--------TTAATCAGACAA----GAATAAAGATAGAGTCCCATTCTACATGTCAATGCTGACAGTAATTAAATTTATAGTAAGAGGAAAATCCGTCGACTTTAGAAATCGTGAGGGTTCAAGTCCCTCTATCCCCCTCAAA-----------AAGGGCCCGTTTGACTCCTTAAACTATTT-----------------------AGTTGATCTGATCCTATACT-TACTTCGATTTTCGATTT---------------------------------------------------------------------------------------------------------------------------------------------------------------------------------------------------------------------------------------------TTTTTTT--CTTTACATACAAAAAATT-CAAGGCCTGAAGAAA----ACTTTGCCATTTTTTCTAATTGACATAGAACCAAGTCATCTCGTAATCTAGTAAAATGAGAATGATAAGTCGGG---AATAGTCG-----------------------------------------------------------------GAGCAGCGTGTCTACCGATTTCACCATAGCGGCTTGCTCAAAATTATAATAACCTATTCATACTCAATCGTCGAGATTGAAGTAGTCAATT--------------CATATCATATTTAGG-AAAGATGGAAATTT-------TGG-------ACTACAAA------GTCGTTTAAATACATG------------TTCACTAAT------AGAATATATTTATCTGGTTTTAAAATATCAATTATA--TTTAACTTA-----------------AAAAAATAAGAAACTTT-----CGCATAGTTTATCCTCTGTTGGAATAAGACTTGT-----TGTAATTAGAGTGTTCTATCCCTAGATCCTAGATAG----------AAGGAAGCAC--------------------------------------------------TATCTAGGGATAGAACAAAA--------AAAAGTCCTTTCTCT-------------TTTTTTTTTAACAAAACAAAG---------CCCC---TTTTTTCTTTTCAAAGGAAAGTTAAGAA------TTCTTATTTAAATACCCT------------------AAAAGCAAAGAAAG------------------------------TTCTGTTGATCAGTTCAAAACATTAGGCTGTGAAT-----------------------------TATATAATA-GAATAATATAAAAAAA----TAATTCCGTTTCGAT-TAAGTTCCT-ATTCCGATT-------ATTCTAATGTTTGATTATTTATTTGTTGACACAAAAAAACTTTTCGAATTCCCGGTCGAAAGAGATTTCGATAATGAAAAAGCCCTTAACGCTGCCCAATATCCCTTCTTTTTCCAAGAATTTTTACGAATCCGCTTTTTTGA--------------
>Saxifraga_wahlenbergii_(10)_LT970905_LT969530
---------------------------------------------TACTAAGTGATAACTTTCAA-TTCAGGGAAACCCTGGAATAAAAAATGGGCAATCCTGAGCCAAATCCTGTTTTAAGAAAGCAAAACACAAGGGTTCAGAAAAAGAAAAAAAAAA---------GGATAGGTGCAGAGACTCAATGGAAGCTATTCTAAC--------AAAGGGAGTT------GACTGTGATGCGGTGGTAAAA------GAATCCTTCCATCGAAACTTCA-----GAAAGGCTGAA------GGCTAAACT-----TTTATACATATTATT-------TATTATGTATACGTACTGAAATATTATATAAAAA--------------TAAAATGATAAATTGAATATTAATTAATATTAATGACGACTCAAGTCTTTTTTTT---------CAACA--------AAAAAATTGTTGTAAATCGATTATAAGTT-----GAAGAAAT-----AATTGAATATTCATTGATAAAA------CCATTCACACTC--TAGTCTGATAAATCCTTTGAAGAGC-TGA--------TTAATCAGACAA----GAATAAAGATAGAGTCCCATTCTACATGTCAATGCTGACAGCAATTAAATTTATAGTAAGAGGAAAATCCGTCGACTTTAGAAATCGTGAGGGTTCAAGTCCCTCTATCCCCCTCAAA-----------AAGGGCCCGTTTGACTCCTTAAACTATTT-----------------------AGTTGATCTGATCCTATACT-TACTTCGATTTTTTTTTT------------------------------------------------------------------------------------------------------------------------------------------------------------------------------------------------------------------------------------------------------CTTTACATACAAAAAATT-CAAGGCCTGAAGAAA----ACTTTGCCATTTTTTCTAATTGACATAGAACCAAGTCATCTCGTAATCTAGTAAAATGAGAATGATAAGTCGGG---AATAGTCG----------------------------------------------------------------AGAGCAGCGTGTCTACCGATTTCACCATAGCGGCTTGCTCAAAATTATAATAACCTATTCATACTCAATCGTCGAGATTGAAGTAGTCAATT--------------CATATCATATTTAGG-AAAGATGGAAATTT-------TGG-------ACTACAAA------GTCGTTTAAATACATG------------TTCACTAAT------AGAATATATTTATCTGGTTTTAAAATATCAATTATA--TTTAACTTA-----------------AAAAAATAATAAACTTT-----CGCATAGTTTATCCTCTGTTGGAATAAGACTTGT-----TGTAATTAGAGTGTTCTATCCCTAGATCCTAGATAG----------AAGGAAGCAC--------------------------------------------------TATCTAGGGATAGAAC----------------------------------------------------AAAAAAAAG---------CCCC---TTTTTTCTTTTCAAAGGAAAGTTAAGAA------TTCTTATTTAAATACCCT------------------AAAAGCAAAGAAAG------------------------------TTCTGTTGATCAGTTCAAAACATTAGGCTGTGAAT-----------------------------TATATAATA-GAATAATATAAAAAAA----AAATTCCGTTTCGAT-TAAGTTCCT-ATTCCGATT-------ATTTCAATGTTTGATTATTTATTTGTTGACACAAAAAAACTTTTAGAATTCCCGGTCGAAAGAGATTTCGATAATGAAAAAGCCCTTAACGCTGCCCAATATCCCTTCTTTTTCCAAGAATTTTTACGAATCCGCTTTTTTGA--------------
>Saxifraga_wahlenbergii_(6)_LT970906_LT969531
----------------------------------------------------------------------------CCCTGGAATAAAAAATGGGCAATCCTGAGCCAAATCCTGTTTTAAGAAAGCAAAACACAAGGGTTCAGAAAAAAAAAAAAAAAA---------GGATAGGTGCAGAGACTCAATGGAAGCTATTCTAAC--------AAAGGGAGTT------GACTGTGATGCGGTGGTAAAA------GAATCCTTCCATCGAAACTTCA-----GAAAGGCTGAA------GGCTAAACT-----TTTATACATATTATT-------TATTATGTATACGTACTGAAATATTATATAAAAA--------------TAAAATGATAAATTGAATATTAATTAATATTAATGACGACTCAAGTCTTTTTTTT---------CAACA--------AAAAAATTGTTGTAAATCGATTATAAGTT-----GAAGAAAG-----AATTGAATATTCATTGATAAAA------CCATTCACACTC--TAGTCTGATAAATCCTTTGAAGAGC-TGA--------TTAATCAGACAA----GAATAAAGATAGAGTCCCTTTCTACATGTCAATGCTGACAGCAATTAAATTTATAGTAAGAGGAAAATCCGTCGACTTTAGAAATCGTGAGGGTTCAAGTCCCTCTATCCCCCTCAAA-----------AAGGGCCCGTTTGACTCCTTAAACTATTT-----------------------AGTTGATCTGATCCTATACT-TACTTCGATCTTCGATTT---------------------------------------------------------------------------------------------------------------------------------------------------------------------------------------------------------------------------------------------TTTTTTT--CTTTACATACAAAAAATT-CAAGGCCTGAAGAAA----ACTTTGCCATTTTTTCTAATTGACATAGAACCAAGTCATCTCGTAATCTAGTAAAATGAGAATGATAAGTCGGG---AATAGTCG-----------------------------------------------------------------GAGCAGCGTGTCTACCGATTTCACCATAGCGGCTTGCTCAAAATTATAATAACCTATTCATACTCAATCGTCGAGATTGAAGTAGTCAATT--------------CATATCATATTTAGG-AAAGATGGAAATTT-------TGG-------ACTACAAA------GTCGTTTAAATACATG------------TTCACTAAT------AGAATATATTTATCTGGTTTTAAAATATCAATTATA--TTTAACTTA-----------------AAAAAATAAGAAACTTT-----CGCATAGTTTATCCTCTGTTGGAATAAGACTTGT-----TGTAATTAGAGTGTTCTATCCCTAGATCCTAGATAG----------AAGGAAGCAC--------------------------------------------------TATCTAGGGATAGAACAAAA--------AAAAGTCCTTTCTCT-------------TTTTTTTTTAACAAAACAAAG---------CCCC---TTTTTTCTTTTCAAAGGAAAGTTAAGAA------TTCTTATTTAAATACCCT------------------AAAAGCAAAGAAAG------------------------------TTCTGTTGATCAGTTCAAAACATTAGGCTGTGAAT-----------------------------TATATAATA-GAATAATATAAAAAAA----TAATTCCGTTTCGAT-TAAGTTCCT-ATTCCGATT-------ATTCTAATGTTTGATTATTTATTTGTTGACACAAAAAAACTTTTCGAATTCCCGGTCGAAAGAGATTTCGATAATGAAAAAGCCCTTAACGCTGCCCAATATCCCTTCTTTTTCCAAGAATTTTTACGAATCCGCTTTTTTGA--------------
>Saxifraga_wahlenbergii_(7)_LT970907_LT969532
---------------------------------------------TACTAAGTGATAACTTTC-AATTCAGGGAAACCCTGGAATAAAAAATGGGCAATCCTGAGCCAAATCCTGTTTTAAGAAAGCAAAACACAAGGGTTCAGAAAAAGAAAAAAAAAAA--------GGATAGGTGCAGAGACTCAATGGAAGCTATTCTAAC--------AAAGGGAGTT------GACTGTGATGCGGTGGTAAAA------GAATCCTTCCATCGAAACTTCA-----GAAAGGCTGAA------GGCTAAACT-----TTTATACATATTATT-------TATTATGTATACGTACTGAAATATTATATAAAAA--------------TAAAATGATAAATTGAATATTAATTAATATTAATGACGACTCAAGTCTTTTTTTT---------CAACA--------AAAAAATTGTTGTAAATCGATTATAAGTT-----GAAGAAAT-----AATTGAATATTCATTGATAAAA------CCATTCACACTC--TAGTCTGATAAATCCTTTGAAGAGC-TGA--------TTAATCAGACAA----GAATAAAGATAGAGTCCCATTCTACATGTCAATGCTGACAGCAATTAAATTTATAGTAAGAGGAAAATCCGTCGACTTTAGAAATCGTGAGGGTTCAAGTCCCTCTATCCCCCTCAAA-----------AAGGGCCCGTTTGACTCCTTAAACTATTT-----------------------AGTTGATCTGATCCTATACT-TACTTCGATTTTTTTTTT------------------------------------------------------------------------------------------------------------------------------------------------------------------------------------------------------------------------------------------------------CTTTACATACAAAAAATT-CAAGGCCTGAAGAAA----ACTTTGCCATTTTTTCTAATTGACATAGAACCAAGTCATCTCGTAATCTAGTAAAATGAGAATGATAAGTCGGG---AATAGTCGGGATAG----------------------------------------------------------AGAGCAGCGTGTCTACCGATTTCACCATAGCGGCTTGCTCAAAATTATAATAACCTATTCATACTCAATCGTCGAGATTGAAGTAGTCAATT--------------CATATCATATTTAGG-AAAGATGGAAATTT-------TGG-------ACTACAAA------GTCGTTTAAATACATG------------TTCACTAAT------AGAATATATTTATCTGGTTTTAAAATATCAATTATA--TTTAACTTA-----------------AAAAAATAATAAACTTT-----CGCATAGTTTATCCTCTGTTGGAATAAGACTTGT-----TGTAATTAGAGTGTTCTATCCCTAGATCCTAGATAG----------AAGGAAGCAC--------------------------------------------------TATCTAGGGATAGAAC----------------------------------------------------AAAAAAAAG---------CCCC---TTTTTTCTTTTCAAAGGAAAGTTAAGAA------TTCTTATTTAAATACCCT------------------AAAAGCAAAGAAAG------------------------------TTCTGTTGATCAGTTCAAAACATTAGGCTGTGAAT-----------------------------TATATAATA-GAATAATATAAAAAAA----AAATTCCGTTTCGAT-TAAGTTCCT-ATTCCGATT-------ATTTCAATGTTTGATTATTTATTTGTTGACACAAAAAAACTTTTAGAATTCCCGGTCGAAAGAGATTTCGATAATGAAAAAGCCCTTAACGCTGCCCAATATCCCTTCTTTTTCCAAGAATTTTTACGAATCCGCTTTTTTGA--------------
>Saxifraga_wahlenbergii_(8)_LT970908_LT969533
---------------------------------------------TACTAAGTGATAACTTTC-AATTCAGGGAAACCCTGGAATAAAAAATGGGCAATCCTGAGCCAAATCCTGTTTTAAGAAAGCAAAACACAAGGGTTCAGAAAAAGAAAAAAAAAAA--------GGATAGGTGCAGAGACTCAATGGAAGCTATTCTAAC--------AAAGGGAGTT------GACTGTGATGCGGTGGTAAAA------GAATCCTTCCATCGAAACTTCA-----GAAAGGCTGAA------GGCTAAACT-----TTTATACATATTATT-------TATTATGTATACGTACTGAAATATTATATAAAAA--------------TAAAATGATAAATTGAATATTAATTAATATTAATGACGACTCAAGTCTTTTTTTT---------CAACA--------AAAAAATTGTTGTAAATCGATTATAAGTT-----GAAGAAAT-----AATTGAATATTCATTGATAAAA------CCATTCACACTC--TAGTCTGATAAATCCTTTGAAGAGC-TGA--------TTAATCAGACAA----GAATAAAGATAGAGTCCCATTCTACATGTCAATGCTGACAGCAATTAAATTTATAGTAAGAGGAAAATCCGTCGACTTTAGAAATCGTGAGGGTTCAAGTCCCTCTATCCCCCTCAAA-----------AAGGGCCCGTTTGACTCCTTAAACTATTT-----------------------AGTTGATCTGATCCTATACT-TACTTCGATTTTTTTTTT------------------------------------------------------------------------------------------------------------------------------------------------------------------------------------------------------------------------------------------------------CTTTACATACAAAAAATT-CAAGGCCTGAAGAAA----ACTTTGCCATTTTTTCTAATTGACATAGAACCAAGTCATCTCGTAATCTAGTAAAATGAGAATGATAAGTCGGG---AATAGTCGGGATAG----------------------------------------------------------AGAGCAGCGTGTCTACCGATTTCACCATAGCGGCTTGCTCAAAATTATAATAACCTATTCATACTCAATCGTCGAGATTGAAGTAGTCAATT--------------CATATCATATTTAGG-AAAGATGGAAATTT-------TGG-------ACTACAAA------GTCGTTTAAATACATG------------TTCACTAAT------AGAATATATTTATCTGGTTTTAAAATATCAATTATA--TTTAACTTA-----------------AAAAAATAATAAACTTT-----CGCATAGTTTATCCTCTGTTGGAATAAGACTTGT-----TGTAATTAGAGTGTTCTATCCCTAGATCCTAGATAG----------AAGGAAGCAC--------------------------------------------------TATCTAGGGATAGAAC----------------------------------------------------AAAAAAAAG---------CCCC---TTTTTTCTTTTCAAAGGAAAGTTAAGAA------TTCTTATTTAAATACCCT------------------AAAAGCAAAGAAAG------------------------------TTCTGTTGATCAGTTCAAAACATTAGGCTGTGAAT-----------------------------TATATAATA-GAATAATATAAAAAAA----AAATTCCGTTTCGAT-TAAGTTCCT-ATTCCGATT-------ATTTCAATGTTTGATTATTTATTTGTTGACACAAAAAAACTTTTAGAATTCCCGGTCGAAAGAGATTTCGATAATGAAAAAGCCCTTAACGCTGCCCAATATCCCTTCTTTTTCCAAGAATTTTTACGAATCCGCTTTTTTGA--------------
>Saxifraga_wahlenbergii_(13)_LT970909_LT969534
---------------------------------------------TAATAAGTGATAACTTTCAA-TTCAGGGAAACCCTGGAATAAAAAATGGGCAATCCTGAGCCAAATCCTGTTTTAAGAAAGCAAAACACAAGGGTTCAGAAAAAGAAAAAAAAAA---------GGATAGGTGCAGAGACTCAATGGAAGCTATTCTAAC--------AAAGGGAGTT------GACTGTGATGCGGTGGTAAAA------GAATCCTTCCATCGAAACTTCA-----GAAAGGCTGAA------GGCTAAACT-----TTTATACATATTATT-------TATTATGTATACGTACTGAAATATTATATAAAAA--------------TAAAATGATAAATTGAATATTAATTAATATTAATGACGACTCAAGTCTTTTTTTT---------CAACA--------AAAAAATTGTTGTAAATCGATTATAAGTT-----GAAGAAAT-----AATTGAATATTCATTGATAAAA------CCATTCACACTC--TAGTCTGATAAATCCTTTGAAGAGC-TGA--------TTAATCAGACAA----GAATAAAGATAGAGTCCCCTTCTACATGTCAATGCTGACAGCAATTAAATTTATAGTAAGAGGAAAATCCGTCGACTTTAGAAATCGTGAGGGTTCAAGTCCCTCTATCCCCCTCAAA-----------AAGGGCCCGTTTGACTCCTTAAACTATTT-----------------------AGTTGATCTGATCCTATACT-TACTTCGATTTTTTTTTT------------------------------------------------------------------------------------------------------------------------------------------------------------------------------------------------------------------------------------------------------CTTTACATACAAAAAATT-CAAGGCCTGAAGAAA----ACTTTGCCATTTTTTCTAATTGACATAGAACCAAGTCATCTCGTAATCTAGTAAAATGAGAATGATAAGTCGGG---AATAGTCG----------------------------------------------------------------AGAGCAGCGTGTCTACCGATTTCACCATAGCGGCTTGCTCAAAATTATAATAACCTATTCATACTCAATTGTCGAGATTGAAGTAGTCAATT--------------CATATCATATTTAGG-AAAGATGGAAATTT-------TGG-------ACTACAAA------GTCGTTTAAATACATG------------TTCACTAAT------AGAATATATTTATCTGGTTTTAAAATATCAATTATA--TTTAACTTA-----------------AAAAAATAATAAACTTT-----CGCATAGTTTATCCTCTGTTGGAATAAGACTTGT-----TGTAATTAGAGTGTTCTATCCCTAGATCCTAGATAG----------AAGGAAGCAC--------------------------------------------------TATCTAGGGATAGAAC----------------------------------------------------AAAAAAAAG---------CCCC---TTTTTTCTTTTCAAAGGAAAGTTAAGAA------TTCTTATTTAAATACCCT------------------AAAAGCAAAGAAAG------------------------------TTCTGTTGATCAGTTCAAAACATTAGGCTGTGAAT-----------------------------TATATAATA-GAATAATATAAAAAAA----AAATTCCGTTTCGAT-TAAGTTCCT-ATTCCGATT-------ATTTCAATGTTTGATTATTTATTTGTTGACACAAAAAAACTTTTAGAATTCCCGGTCGAAAGAGATTTCGATAATGAAAAAGCCCTTAACGCTGCCCAATATCCCTTCTTTTTCCAAGAATTTTTACGAATCCGCTTTTTTGA--------------
>Saxifraga_wahlenbergii_(11)_LT970900_LT969535
---------------------------------------------TACTAAGTGATAACTTTCAA-TTCAGGGAAACCCTGGAATAAAAAATGGGCAATCCTGAGCCAAATCCTGTTTTAAGAAAGCAAAACACAAGGGTTCAGAAAAAGAAAAAAAAAA---------GGATAGGTGCAGAGACTCAATGGAAGCTATTCTAAC--------AAAGGGAGTT------GACTGTGATGCGGTGGTAAAA------GAATCCTTCCATCGAAACTTCA-----GAAAGGCTGAA------GGCTAAACT-----TTTATACATATTATT-------TATTATGTATACGTACTGAAATATTATATAAAAA--------------TAAAATGATAAATTGAATATTAATTAATATTAATGACGACTCAAGTCTTTTTTTT---------CAACA--------AAAAAATTGTTGTAAATCGATTATAAGTT-----GAAGAAAT-----AATTGAATATTCATTGATAAAA------CCATTCACACTC--TAGTCTGATAAATCCTTTGAAGAGC-TGA--------TTAATCAGACAA----GAATAAAGATAGAGTCCCATTCTACATGTCAATGCTGACAGCAATTAAATTTATAGTAAGAGGAAAATCCGTCGACTTTAGAAATCGTGAGGGTTCAAGTCCCTCTATCCCCCTCAAA-----------AAGGGCCCGTTTGACTCCTTAAACTATTT-----------------------AGTTGATCTGATCCTATACT-TACTTCGATTTTTTTTTT------------------------------------------------------------------------------------------------------------------------------------------------------------------------------------------------------------------------------------------------------CTTTACATACAAAAAATT-CAAGGCCTGAAGAAA----ACTTTGCCATTTTTTCTAATTGACATAGAACCAAGTCATCTCGTAATCTAGTAAAATGAGAATGATAAGTCGGG---AATAGTCG----------------------------------------------------------------AGAGCAGCGTGTCTACCGATTTCACCATAGCGGCTTGCTCAAAATTATAATAACCTATTCATACTCAATCGTCGAGATTGAAGTAGTCAATT--------------CATATCATATTTAGG-AAAGATGGAAATTT-------TGG-------ACTACAAA------GTCGTTTAAATACATG------------TTCACTAAT------AGAATATATTTATCTGGTTTTAAAATATCAATTATA--TTTAACTTA-----------------AAAAAATAATAAACTTT-----CGCATAGTTTATCCTCTGTTGGAATAAGACTTGT-----TGTAATTAGAGTGTTCTATCCCTAGATCCTAGATAG----------AAGGAAGCAC--------------------------------------------------TATCTAGGGATAGAAC-----------------------------------------------------AAAAAAAG---------CCCC---TTTTTTCTTTTCAAAGGAAAGTTAAGAA------TTCTTATTTAAATACCCT------------------AAAAGCAAAGAAAG------------------------------TTCTGTTGATCAGTTCAAAACATTAGGCTGTGAAT-----------------------------TATATAATA-GAATAATATAAAAAAA----AAATTCCGTTTCGAT-TAAGTTCCT-ATTCCGATT-------ATTTCAATGTTTGATTATTTATTTGTTGACACAAAAAAACTTTTAGAATTCCCGGTCGAAAGAGATTTCGATAATGAAAAAGCCCTTAACGCTGCCCAATATCCCTTCTTTTTCCAAGAATTTTTACGAATCCGCTTTTTTGA--------------
