# Supplementary material for: Contrasting evolutionary origins of two mountain endemics: Saxifraga wahlenbergii (Western Carpathians) and S. styriaca (Eastern Alps)
Source: BMC Evol Biol. 2019 Jan 11;19:18. doi: 10.1186/s12862-019-1355-x (PMC6329101; doi:10.1186/s12862-019-1355-x)
Supplement: Supplementary file 2 — Sequence alignments (FASTA) used in this study (ITS extended taxon set, ITS reduced taxon set, ITS reduced taxon set with NGS reads, ITS reduced taxon set with NGS reads for molecular clock, trnL–trnF and rpl32–trnL extended taxon set, trnL–trnF and rpl32–trnL reduced taxon set) and the BEAUti-generated XML file. See Methods for details and explanation. (ZIP 189 kb) [file 12862_2019_1355_MOESM2_ESM.zip › Tkach_etal_ITS_NGS_molecular_clock.xml]

<?xml version="1.0" standalone="yes"?>

<!-- Generated by BEAUTi v1.8.4                                              -->
<!--       by Alexei J. Drummond, Andrew Rambaut and Marc A. Suchard         -->
<!--       Department of Computer Science, University of Auckland and        -->
<!--       Institute of Evolutionary Biology, University of Edinburgh        -->
<!--       David Geffen School of Medicine, University of California, Los Angeles-->
<!--       http://beast.bio.ed.ac.uk/                                        -->
<beast>

	<!-- The list of taxa to be analysed (can also include dates/ages).          -->
	<!-- ntax=183                                                                -->
	<taxa id="taxa">
		<taxon id="Penthorum_chinense"/>
		<taxon id="Pterostemon_rotundifolius"/>
		<taxon id="Choristylis_rhamnoides"/>
		<taxon id="Itea_yunnanensis"/>
		<taxon id="Itea_virginica"/>
		<taxon id="Ribes_horridum"/>
		<taxon id="Ribes_amarum"/>
		<taxon id="Astilboides_tabularis"/>
		<taxon id="Bensoniella_oregona"/>
		<taxon id="Chrysosplenium_iowense"/>
		<taxon id="Conimitella_williamsii"/>
		<taxon id="Dalmera_peltata"/>
		<taxon id="Leparrhena_pyrolifolia"/>
		<taxon id="Mitella_nuda"/>
		<taxon id="Tanakaea_radicans"/>
		<taxon id="Lithophragma_trifoliatum"/>
		<taxon id="Mukdenia_rosii"/>
		<taxon id="Oresitrophe_rupifraga"/>
		<taxon id="Rodgersia_pinnata"/>
		<taxon id="Saxifragopsis_fragarioides"/>
		<taxon id="Peltoboykinia_tellimoides"/>
		<taxon id="Jepsonia_parryi"/>
		<taxon id="Sullivantia_oregana"/>
		<taxon id="S_nuttallii_Sax326"/>
		<taxon id="S_nuttallii_Sax62"/>
		<taxon id="Suksdorfia_violacea"/>
		<taxon id="Telesonix_heucheriformis"/>
		<taxon id="Tellima_grandiflora"/>
		<taxon id="Elmera_racemosa"/>
		<taxon id="Astilbe_microphylla"/>
		<taxon id="Tiarella_polyphylla"/>
		<taxon id="Heuchera_micrantha"/>
		<taxon id="Tolmiea_menziesi"/>
		<taxon id="Saxifragodes_albowiana_Xing"/>
		<taxon id="Saniculiphyllum_guangxiense"/>
		<taxon id="Micranthes_brachypetala_Sax04"/>
		<taxon id="Micranthes_californica_Sax318"/>
		<taxon id="Micranthes_calycina_Sax319"/>
		<taxon id="Micranthes_davurica_Sax352"/>
		<taxon id="Micranthes_ferruginea_Sax30"/>
		<taxon id="Micranthes_integrifolia_Sax351"/>
		<taxon id="Micranthes_lyallii_Sax50"/>
		<taxon id="Micranthes_melanocentra_Sax262"/>
		<taxon id="Micranthes_merkii_Sax54"/>
		<taxon id="Micranthes_micranthidifolia_Sax353"/>
		<taxon id="Micranthes_divaricata_Sax359"/>
		<taxon id="Micranthes_nelsoniana_Sax167"/>
		<taxon id="Micranthes_nivalis_Sax345"/>
		<taxon id="Micranthes_nudicaulis_Sax61"/>
		<taxon id="Micranthes_pensylvanica_Sax230"/>
		<taxon id="Micranthes_redowskii_Sax78"/>
		<taxon id="Micranthes_reflexa_Sax116"/>
		<taxon id="Micranthes_stellaris_Sax171"/>
		<taxon id="Micranthes_tilingiana_Sax361"/>
		<taxon id="Micranthes_tolmiei_Sax96"/>
		<taxon id="Saxifragella_bicuspidata"/>
		<taxon id="S_conifera_JE103"/>
		<taxon id="S_trifurcata_Sax223"/>
		<taxon id="S_magellanica_Sax231"/>
		<taxon id="S_vayredana_Sax224"/>
		<taxon id="S_bulbifera_Sax130"/>
		<taxon id="S_tenella_Sax139"/>
		<taxon id="S_cuneata_Sax191"/>
		<taxon id="S_erioblasta_Sax136"/>
		<taxon id="S_globulifera_Sax148"/>
		<taxon id="S_berica_Sax301"/>
		<taxon id="S_facchinii_Sax371"/>
		<taxon id="S_presolanensis_JE66"/>
		<taxon id="S_petrae_Sax156"/>
		<taxon id="S_aphylla_Sax370"/>
		<taxon id="S_aphylla_Sax370.1_size=49356_"/>
		<taxon id="S_arachnoidea_Sax125"/>
		<taxon id="S_paradoxa_Sax336"/>
		<taxon id="S_sedoides_hohenwarthii_Sax160"/>
		<taxon id="S_praetermissa_Sax364"/>
		<taxon id="S_hypnoides_Sax365"/>
		<taxon id="S_pedemontana_cymosa_Sax154"/>
		<taxon id="S_irrigua_JE104"/>
		<taxon id="S_italica_JE70.1_size=1839_"/>
		<taxon id="S_italica_JE70"/>
		<taxon id="S_androsacea_Sax362"/>
		<taxon id="S_androsacea_Sax119"/>
		<taxon id="S_seguieri_Sax161"/>
		<taxon id="S_styriaca_Sst_2_1"/>
		<taxon id="S_styriaca_Sst_G31_4"/>
		<taxon id="S_styriaca_Sst_G31_1"/>
		<taxon id="S_styriaca_Sst_2_3"/>
		<taxon id="S_osloensis_JE107"/>
		<taxon id="S_tridactylites_Sax121"/>
		<taxon id="S_tridactylites_Sax363"/>
		<taxon id="S_osloensis"/>
		<taxon id="S_discolor_Sax338"/>
		<taxon id="S_adscendens_Sax366"/>
		<taxon id="S_adscendens_Sax122"/>
		<taxon id="S_wahlenbergii_JE55"/>
		<taxon id="S_wahlenbergii_Swa_R1"/>
		<taxon id="S_wahlenbergii_Swa_V9"/>
		<taxon id="S_perdurans_Sax367"/>
		<taxon id="S_wahlenbergii_Swa_648_1_2"/>
		<taxon id="S_wahlenbergii_Swa_H1"/>
		<taxon id="S_wahlenbergii_Swa_747_2"/>
		<taxon id="S_wahlenbergii_Swa_P1"/>
		<taxon id="S_wahlenbergii_Swa_846_2"/>
		<taxon id="S_wahlenbergii_Swa_K1"/>
		<taxon id="S_wahlenbergii_Swa_M1"/>
		<taxon id="S_wahlenbergii_Swa_R5"/>
		<taxon id="S_wahlenbergii_Swa_V10"/>
		<taxon id="S_spathularis_Sax163"/>
		<taxon id="S_rotundifolia_Sax137"/>
		<taxon id="S_vandelii_Sax208"/>
		<taxon id="S_sibirica_Sax90"/>
		<taxon id="S_rivularis_Sax81"/>
		<taxon id="S_oppositifolia_Sax170"/>
		<taxon id="S_aizoides_Sax142"/>
		<taxon id="S_andersonii_Sax188"/>
		<taxon id="S_felineri_Sax215"/>
		<taxon id="S_juniperifolia_Sax43"/>
		<taxon id="S_bryoides_Sax129"/>
		<taxon id="S_korshinskyi_Sax46"/>
		<taxon id="S_anadyrensis_Sax02"/>
		<taxon id="S_tricuspidata_Sax180"/>
		<taxon id="S_paniculata_Sax111"/>
		<taxon id="S_caesia_Sax131"/>
		<taxon id="S_eschscholtzii_Sax28"/>
		<taxon id="S_wardii_Sax290"/>
		<taxon id="S_hirculus_Sax166"/>
		<taxon id="S_serpyllifolia_serpyllifolia_Sax88"/>
		<taxon id="S_unguiculata_Sax287"/>
		<taxon id="S_zimmermannii_Sax292"/>
		<taxon id="S_cymbalaria_Sax25"/>
		<taxon id="S_stolonifera_Sax293"/>
		<taxon id="S_mertensiana_Sax354"/>
		<taxon id="S_praetermissa_Sax364.1_size=52696_"/>
		<taxon id="S_tridactylites_Sax363.2_size=1563_"/>
		<taxon id="S_tridactylites_Sax121.1_size=41465_"/>
		<taxon id="S_discolor_Sax338.1_size=58258_"/>
		<taxon id="S_adscendens_Sax366.1_size=60580_"/>
		<taxon id="S_adscendens_Sax122.1_size=51971_"/>
		<taxon id="S_tridactylites_Sax363.1_size=86908_"/>
		<taxon id="S_osloensis_JE107.1_size=56887_"/>
		<taxon id="S_androsacea_San_Pyr_4.1_size=84406_"/>
		<taxon id="S_androsacea_San_Tat_3.1_size=97354_"/>
		<taxon id="S_androsacea_Sax362.1_size=25561_"/>
		<taxon id="S_androsacea_San_Pyr_4.5_size=547_"/>
		<taxon id="S_androsacea_San_Pyr_4.7_size=636_"/>
		<taxon id="S_androsacea_San_Pyr_4.4_size=1348_"/>
		<taxon id="S_androsacea_San_Tat_3.5_size=1626_"/>
		<taxon id="S_depressa_Sde_Ita01.4_size=290_"/>
		<taxon id="S_depressa_Sde_Ita01.1_size=44667_"/>
		<taxon id="S_seguieri_Sse_Aus.1_size=20879_"/>
		<taxon id="S_seguieri_Sse_Aus.4_size=284_"/>
		<taxon id="S_styriaca_Sst_G31_4.22_size=218_"/>
		<taxon id="S_styriaca_Sst_2_1.1_size=92729_"/>
		<taxon id="S_styriaca_Sst_2_3.1_size=85056_"/>
		<taxon id="S_styriaca_Sst_G31_1.1_size=94506_"/>
		<taxon id="S_styriaca_Sst_G31_4.1_size=124018_"/>
		<taxon id="S_styriaca_Sst_G31_1.19_size=245_"/>
		<taxon id="S_styriaca_Sst_2_1.7_size=724_"/>
		<taxon id="S_styriaca_Sst_2_3.9_size=592_"/>
		<taxon id="S_styriaca_Sst_G31_1.7_size=795_"/>
		<taxon id="S_styriaca_Sst_G31_4.8_size=917_"/>
		<taxon id="S_wahlenbergii_Swa_648_1.10_size=218_"/>
		<taxon id="S_wahlenbergii_Swa_648_2.6_size=405_"/>
		<taxon id="S_wahlenbergii_Swa_747_2.6_size=332_"/>
		<taxon id="S_wahlenbergii_Swa_846_2.14_size=408_"/>
		<taxon id="S_wahlenbergii_Swa_K1.11_size=444_"/>
		<taxon id="S_wahlenbergii_Swa_M1.7_size=284_"/>
		<taxon id="S_wahlenbergii_Swa_V9.8_size=308_"/>
		<taxon id="S_wahlenbergii_Swa_H1.6_size=476_"/>
		<taxon id="S_wahlenbergii_Swa_648_1.1_size=94817_"/>
		<taxon id="S_wahlenbergii_Swa_648_2.1_size=105196_"/>
		<taxon id="S_wahlenbergii_Swa_747_2.1_size=90505_"/>
		<taxon id="S_wahlenbergii_Swa_846_2.1_size=144813_"/>
		<taxon id="S_wahlenbergii_Swa_H1.1_size=103596_"/>
		<taxon id="S_wahlenbergii_Swa_K1.1_size=109176_"/>
		<taxon id="S_wahlenbergii_Swa_M1.1_size=98532_"/>
		<taxon id="S_wahlenbergii_Swa_P1.1_size=100109_"/>
		<taxon id="S_wahlenbergii_Swa_R5.1_size=113063_"/>
		<taxon id="S_wahlenbergii_Swa_V10.1_size=103959_"/>
		<taxon id="S_wahlenbergii_Swa_V9.1_size=104313_"/>
		<taxon id="S_wahlenbergii_Swa_747_2.10_size=364_"/>
		<taxon id="S_wahlenbergii_Swa_H1.9_size=249_"/>
		<taxon id="S_wahlenbergii_Swa_K1.15_size=257_"/>
	</taxa>
	<taxa id="Iteaceae">
		<taxon idref="Choristylis_rhamnoides"/>
		<taxon idref="Itea_virginica"/>
		<taxon idref="Itea_yunnanensis"/>
		<taxon idref="Pterostemon_rotundifolius"/>
	</taxa>
	<taxa id="Ribes">
		<taxon idref="Ribes_amarum"/>
		<taxon idref="Ribes_horridum"/>
	</taxa>
	<taxa id="SaxiGrossu">
		<taxon idref="Astilbe_microphylla"/>
		<taxon idref="Astilboides_tabularis"/>
		<taxon idref="Bensoniella_oregona"/>
		<taxon idref="Chrysosplenium_iowense"/>
		<taxon idref="Conimitella_williamsii"/>
		<taxon idref="Dalmera_peltata"/>
		<taxon idref="Elmera_racemosa"/>
		<taxon idref="Heuchera_micrantha"/>
		<taxon idref="Jepsonia_parryi"/>
		<taxon idref="Leparrhena_pyrolifolia"/>
		<taxon idref="Lithophragma_trifoliatum"/>
		<taxon idref="Micranthes_brachypetala_Sax04"/>
		<taxon idref="Micranthes_californica_Sax318"/>
		<taxon idref="Micranthes_calycina_Sax319"/>
		<taxon idref="Micranthes_davurica_Sax352"/>
		<taxon idref="Micranthes_divaricata_Sax359"/>
		<taxon idref="Micranthes_ferruginea_Sax30"/>
		<taxon idref="Micranthes_integrifolia_Sax351"/>
		<taxon idref="Micranthes_lyallii_Sax50"/>
		<taxon idref="Micranthes_melanocentra_Sax262"/>
		<taxon idref="Micranthes_merkii_Sax54"/>
		<taxon idref="Micranthes_micranthidifolia_Sax353"/>
		<taxon idref="Micranthes_nelsoniana_Sax167"/>
		<taxon idref="Micranthes_nivalis_Sax345"/>
		<taxon idref="Micranthes_nudicaulis_Sax61"/>
		<taxon idref="Micranthes_pensylvanica_Sax230"/>
		<taxon idref="Micranthes_redowskii_Sax78"/>
		<taxon idref="Micranthes_reflexa_Sax116"/>
		<taxon idref="Micranthes_stellaris_Sax171"/>
		<taxon idref="Micranthes_tilingiana_Sax361"/>
		<taxon idref="Micranthes_tolmiei_Sax96"/>
		<taxon idref="Mitella_nuda"/>
		<taxon idref="Mukdenia_rosii"/>
		<taxon idref="Oresitrophe_rupifraga"/>
		<taxon idref="Peltoboykinia_tellimoides"/>
		<taxon idref="Ribes_amarum"/>
		<taxon idref="Ribes_horridum"/>
		<taxon idref="Rodgersia_pinnata"/>
		<taxon idref="S_adscendens_Sax122"/>
		<taxon idref="S_adscendens_Sax122.1_size=51971_"/>
		<taxon idref="S_adscendens_Sax366"/>
		<taxon idref="S_adscendens_Sax366.1_size=60580_"/>
		<taxon idref="S_aizoides_Sax142"/>
		<taxon idref="S_anadyrensis_Sax02"/>
		<taxon idref="S_andersonii_Sax188"/>
		<taxon idref="S_androsacea_San_Pyr_4.1_size=84406_"/>
		<taxon idref="S_androsacea_San_Pyr_4.4_size=1348_"/>
		<taxon idref="S_androsacea_San_Pyr_4.5_size=547_"/>
		<taxon idref="S_androsacea_San_Pyr_4.7_size=636_"/>
		<taxon idref="S_androsacea_San_Tat_3.1_size=97354_"/>
		<taxon idref="S_androsacea_San_Tat_3.5_size=1626_"/>
		<taxon idref="S_androsacea_Sax119"/>
		<taxon idref="S_androsacea_Sax362"/>
		<taxon idref="S_androsacea_Sax362.1_size=25561_"/>
		<taxon idref="S_aphylla_Sax370"/>
		<taxon idref="S_aphylla_Sax370.1_size=49356_"/>
		<taxon idref="S_arachnoidea_Sax125"/>
		<taxon idref="S_berica_Sax301"/>
		<taxon idref="S_bryoides_Sax129"/>
		<taxon idref="S_bulbifera_Sax130"/>
		<taxon idref="S_caesia_Sax131"/>
		<taxon idref="S_conifera_JE103"/>
		<taxon idref="S_cuneata_Sax191"/>
		<taxon idref="S_cymbalaria_Sax25"/>
		<taxon idref="S_depressa_Sde_Ita01.1_size=44667_"/>
		<taxon idref="S_depressa_Sde_Ita01.4_size=290_"/>
		<taxon idref="S_discolor_Sax338"/>
		<taxon idref="S_discolor_Sax338.1_size=58258_"/>
		<taxon idref="S_erioblasta_Sax136"/>
		<taxon idref="S_eschscholtzii_Sax28"/>
		<taxon idref="S_facchinii_Sax371"/>
		<taxon idref="S_felineri_Sax215"/>
		<taxon idref="S_globulifera_Sax148"/>
		<taxon idref="S_hirculus_Sax166"/>
		<taxon idref="S_hypnoides_Sax365"/>
		<taxon idref="S_irrigua_JE104"/>
		<taxon idref="S_italica_JE70"/>
		<taxon idref="S_italica_JE70.1_size=1839_"/>
		<taxon idref="S_juniperifolia_Sax43"/>
		<taxon idref="S_korshinskyi_Sax46"/>
		<taxon idref="S_magellanica_Sax231"/>
		<taxon idref="S_mertensiana_Sax354"/>
		<taxon idref="S_nuttallii_Sax326"/>
		<taxon idref="S_nuttallii_Sax62"/>
		<taxon idref="S_oppositifolia_Sax170"/>
		<taxon idref="S_osloensis"/>
		<taxon idref="S_osloensis_JE107"/>
		<taxon idref="S_osloensis_JE107.1_size=56887_"/>
		<taxon idref="S_paniculata_Sax111"/>
		<taxon idref="S_paradoxa_Sax336"/>
		<taxon idref="S_pedemontana_cymosa_Sax154"/>
		<taxon idref="S_perdurans_Sax367"/>
		<taxon idref="S_petrae_Sax156"/>
		<taxon idref="S_praetermissa_Sax364"/>
		<taxon idref="S_praetermissa_Sax364.1_size=52696_"/>
		<taxon idref="S_presolanensis_JE66"/>
		<taxon idref="S_rivularis_Sax81"/>
		<taxon idref="S_rotundifolia_Sax137"/>
		<taxon idref="S_sedoides_hohenwarthii_Sax160"/>
		<taxon idref="S_seguieri_Sax161"/>
		<taxon idref="S_seguieri_Sse_Aus.1_size=20879_"/>
		<taxon idref="S_seguieri_Sse_Aus.4_size=284_"/>
		<taxon idref="S_serpyllifolia_serpyllifolia_Sax88"/>
		<taxon idref="S_sibirica_Sax90"/>
		<taxon idref="S_spathularis_Sax163"/>
		<taxon idref="S_stolonifera_Sax293"/>
		<taxon idref="S_styriaca_Sst_2_1"/>
		<taxon idref="S_styriaca_Sst_2_1.1_size=92729_"/>
		<taxon idref="S_styriaca_Sst_2_1.7_size=724_"/>
		<taxon idref="S_styriaca_Sst_2_3"/>
		<taxon idref="S_styriaca_Sst_2_3.1_size=85056_"/>
		<taxon idref="S_styriaca_Sst_2_3.9_size=592_"/>
		<taxon idref="S_styriaca_Sst_G31_1"/>
		<taxon idref="S_styriaca_Sst_G31_1.19_size=245_"/>
		<taxon idref="S_styriaca_Sst_G31_1.1_size=94506_"/>
		<taxon idref="S_styriaca_Sst_G31_1.7_size=795_"/>
		<taxon idref="S_styriaca_Sst_G31_4"/>
		<taxon idref="S_styriaca_Sst_G31_4.1_size=124018_"/>
		<taxon idref="S_styriaca_Sst_G31_4.22_size=218_"/>
		<taxon idref="S_styriaca_Sst_G31_4.8_size=917_"/>
		<taxon idref="S_tenella_Sax139"/>
		<taxon idref="S_tricuspidata_Sax180"/>
		<taxon idref="S_tridactylites_Sax121"/>
		<taxon idref="S_tridactylites_Sax121.1_size=41465_"/>
		<taxon idref="S_tridactylites_Sax363"/>
		<taxon idref="S_tridactylites_Sax363.1_size=86908_"/>
		<taxon idref="S_tridactylites_Sax363.2_size=1563_"/>
		<taxon idref="S_trifurcata_Sax223"/>
		<taxon idref="S_unguiculata_Sax287"/>
		<taxon idref="S_vandelii_Sax208"/>
		<taxon idref="S_vayredana_Sax224"/>
		<taxon idref="S_wahlenbergii_JE55"/>
		<taxon idref="S_wahlenbergii_Swa_648_1.10_size=218_"/>
		<taxon idref="S_wahlenbergii_Swa_648_1.1_size=94817_"/>
		<taxon idref="S_wahlenbergii_Swa_648_1_2"/>
		<taxon idref="S_wahlenbergii_Swa_648_2.1_size=105196_"/>
		<taxon idref="S_wahlenbergii_Swa_648_2.6_size=405_"/>
		<taxon idref="S_wahlenbergii_Swa_747_2"/>
		<taxon idref="S_wahlenbergii_Swa_747_2.10_size=364_"/>
		<taxon idref="S_wahlenbergii_Swa_747_2.1_size=90505_"/>
		<taxon idref="S_wahlenbergii_Swa_747_2.6_size=332_"/>
		<taxon idref="S_wahlenbergii_Swa_846_2"/>
		<taxon idref="S_wahlenbergii_Swa_846_2.14_size=408_"/>
		<taxon idref="S_wahlenbergii_Swa_846_2.1_size=144813_"/>
		<taxon idref="S_wahlenbergii_Swa_H1"/>
		<taxon idref="S_wahlenbergii_Swa_H1.1_size=103596_"/>
		<taxon idref="S_wahlenbergii_Swa_H1.6_size=476_"/>
		<taxon idref="S_wahlenbergii_Swa_H1.9_size=249_"/>
		<taxon idref="S_wahlenbergii_Swa_K1"/>
		<taxon idref="S_wahlenbergii_Swa_K1.11_size=444_"/>
		<taxon idref="S_wahlenbergii_Swa_K1.15_size=257_"/>
		<taxon idref="S_wahlenbergii_Swa_K1.1_size=109176_"/>
		<taxon idref="S_wahlenbergii_Swa_M1"/>
		<taxon idref="S_wahlenbergii_Swa_M1.1_size=98532_"/>
		<taxon idref="S_wahlenbergii_Swa_M1.7_size=284_"/>
		<taxon idref="S_wahlenbergii_Swa_P1"/>
		<taxon idref="S_wahlenbergii_Swa_P1.1_size=100109_"/>
		<taxon idref="S_wahlenbergii_Swa_R1"/>
		<taxon idref="S_wahlenbergii_Swa_R5"/>
		<taxon idref="S_wahlenbergii_Swa_R5.1_size=113063_"/>
		<taxon idref="S_wahlenbergii_Swa_V10"/>
		<taxon idref="S_wahlenbergii_Swa_V10.1_size=103959_"/>
		<taxon idref="S_wahlenbergii_Swa_V9"/>
		<taxon idref="S_wahlenbergii_Swa_V9.1_size=104313_"/>
		<taxon idref="S_wahlenbergii_Swa_V9.8_size=308_"/>
		<taxon idref="S_wardii_Sax290"/>
		<taxon idref="S_zimmermannii_Sax292"/>
		<taxon idref="Saniculiphyllum_guangxiense"/>
		<taxon idref="Saxifragella_bicuspidata"/>
		<taxon idref="Saxifragodes_albowiana_Xing"/>
		<taxon idref="Saxifragopsis_fragarioides"/>
		<taxon idref="Suksdorfia_violacea"/>
		<taxon idref="Sullivantia_oregana"/>
		<taxon idref="Tanakaea_radicans"/>
		<taxon idref="Telesonix_heucheriformis"/>
		<taxon idref="Tellima_grandiflora"/>
		<taxon idref="Tiarella_polyphylla"/>
		<taxon idref="Tolmiea_menziesi"/>
	</taxa>
	<taxa id="Alliance">
		<taxon idref="Astilbe_microphylla"/>
		<taxon idref="Astilboides_tabularis"/>
		<taxon idref="Bensoniella_oregona"/>
		<taxon idref="Choristylis_rhamnoides"/>
		<taxon idref="Chrysosplenium_iowense"/>
		<taxon idref="Conimitella_williamsii"/>
		<taxon idref="Dalmera_peltata"/>
		<taxon idref="Elmera_racemosa"/>
		<taxon idref="Heuchera_micrantha"/>
		<taxon idref="Itea_virginica"/>
		<taxon idref="Itea_yunnanensis"/>
		<taxon idref="Jepsonia_parryi"/>
		<taxon idref="Leparrhena_pyrolifolia"/>
		<taxon idref="Lithophragma_trifoliatum"/>
		<taxon idref="Micranthes_brachypetala_Sax04"/>
		<taxon idref="Micranthes_californica_Sax318"/>
		<taxon idref="Micranthes_calycina_Sax319"/>
		<taxon idref="Micranthes_davurica_Sax352"/>
		<taxon idref="Micranthes_divaricata_Sax359"/>
		<taxon idref="Micranthes_ferruginea_Sax30"/>
		<taxon idref="Micranthes_integrifolia_Sax351"/>
		<taxon idref="Micranthes_lyallii_Sax50"/>
		<taxon idref="Micranthes_melanocentra_Sax262"/>
		<taxon idref="Micranthes_merkii_Sax54"/>
		<taxon idref="Micranthes_micranthidifolia_Sax353"/>
		<taxon idref="Micranthes_nelsoniana_Sax167"/>
		<taxon idref="Micranthes_nivalis_Sax345"/>
		<taxon idref="Micranthes_nudicaulis_Sax61"/>
		<taxon idref="Micranthes_pensylvanica_Sax230"/>
		<taxon idref="Micranthes_redowskii_Sax78"/>
		<taxon idref="Micranthes_reflexa_Sax116"/>
		<taxon idref="Micranthes_stellaris_Sax171"/>
		<taxon idref="Micranthes_tilingiana_Sax361"/>
		<taxon idref="Micranthes_tolmiei_Sax96"/>
		<taxon idref="Mitella_nuda"/>
		<taxon idref="Mukdenia_rosii"/>
		<taxon idref="Oresitrophe_rupifraga"/>
		<taxon idref="Peltoboykinia_tellimoides"/>
		<taxon idref="Pterostemon_rotundifolius"/>
		<taxon idref="Ribes_amarum"/>
		<taxon idref="Ribes_horridum"/>
		<taxon idref="Rodgersia_pinnata"/>
		<taxon idref="S_adscendens_Sax122"/>
		<taxon idref="S_adscendens_Sax122.1_size=51971_"/>
		<taxon idref="S_adscendens_Sax366"/>
		<taxon idref="S_adscendens_Sax366.1_size=60580_"/>
		<taxon idref="S_aizoides_Sax142"/>
		<taxon idref="S_anadyrensis_Sax02"/>
		<taxon idref="S_andersonii_Sax188"/>
		<taxon idref="S_androsacea_San_Pyr_4.1_size=84406_"/>
		<taxon idref="S_androsacea_San_Pyr_4.4_size=1348_"/>
		<taxon idref="S_androsacea_San_Pyr_4.5_size=547_"/>
		<taxon idref="S_androsacea_San_Pyr_4.7_size=636_"/>
		<taxon idref="S_androsacea_San_Tat_3.1_size=97354_"/>
		<taxon idref="S_androsacea_San_Tat_3.5_size=1626_"/>
		<taxon idref="S_androsacea_Sax119"/>
		<taxon idref="S_androsacea_Sax362"/>
		<taxon idref="S_androsacea_Sax362.1_size=25561_"/>
		<taxon idref="S_aphylla_Sax370"/>
		<taxon idref="S_aphylla_Sax370.1_size=49356_"/>
		<taxon idref="S_arachnoidea_Sax125"/>
		<taxon idref="S_berica_Sax301"/>
		<taxon idref="S_bryoides_Sax129"/>
		<taxon idref="S_bulbifera_Sax130"/>
		<taxon idref="S_caesia_Sax131"/>
		<taxon idref="S_conifera_JE103"/>
		<taxon idref="S_cuneata_Sax191"/>
		<taxon idref="S_cymbalaria_Sax25"/>
		<taxon idref="S_depressa_Sde_Ita01.1_size=44667_"/>
		<taxon idref="S_depressa_Sde_Ita01.4_size=290_"/>
		<taxon idref="S_discolor_Sax338"/>
		<taxon idref="S_discolor_Sax338.1_size=58258_"/>
		<taxon idref="S_erioblasta_Sax136"/>
		<taxon idref="S_eschscholtzii_Sax28"/>
		<taxon idref="S_facchinii_Sax371"/>
		<taxon idref="S_felineri_Sax215"/>
		<taxon idref="S_globulifera_Sax148"/>
		<taxon idref="S_hirculus_Sax166"/>
		<taxon idref="S_hypnoides_Sax365"/>
		<taxon idref="S_irrigua_JE104"/>
		<taxon idref="S_italica_JE70"/>
		<taxon idref="S_italica_JE70.1_size=1839_"/>
		<taxon idref="S_juniperifolia_Sax43"/>
		<taxon idref="S_korshinskyi_Sax46"/>
		<taxon idref="S_magellanica_Sax231"/>
		<taxon idref="S_mertensiana_Sax354"/>
		<taxon idref="S_nuttallii_Sax326"/>
		<taxon idref="S_nuttallii_Sax62"/>
		<taxon idref="S_oppositifolia_Sax170"/>
		<taxon idref="S_osloensis"/>
		<taxon idref="S_osloensis_JE107"/>
		<taxon idref="S_osloensis_JE107.1_size=56887_"/>
		<taxon idref="S_paniculata_Sax111"/>
		<taxon idref="S_paradoxa_Sax336"/>
		<taxon idref="S_pedemontana_cymosa_Sax154"/>
		<taxon idref="S_perdurans_Sax367"/>
		<taxon idref="S_petrae_Sax156"/>
		<taxon idref="S_praetermissa_Sax364"/>
		<taxon idref="S_praetermissa_Sax364.1_size=52696_"/>
		<taxon idref="S_presolanensis_JE66"/>
		<taxon idref="S_rivularis_Sax81"/>
		<taxon idref="S_rotundifolia_Sax137"/>
		<taxon idref="S_sedoides_hohenwarthii_Sax160"/>
		<taxon idref="S_seguieri_Sax161"/>
		<taxon idref="S_seguieri_Sse_Aus.1_size=20879_"/>
		<taxon idref="S_seguieri_Sse_Aus.4_size=284_"/>
		<taxon idref="S_serpyllifolia_serpyllifolia_Sax88"/>
		<taxon idref="S_sibirica_Sax90"/>
		<taxon idref="S_spathularis_Sax163"/>
		<taxon idref="S_stolonifera_Sax293"/>
		<taxon idref="S_styriaca_Sst_2_1"/>
		<taxon idref="S_styriaca_Sst_2_1.1_size=92729_"/>
		<taxon idref="S_styriaca_Sst_2_1.7_size=724_"/>
		<taxon idref="S_styriaca_Sst_2_3"/>
		<taxon idref="S_styriaca_Sst_2_3.1_size=85056_"/>
		<taxon idref="S_styriaca_Sst_2_3.9_size=592_"/>
		<taxon idref="S_styriaca_Sst_G31_1"/>
		<taxon idref="S_styriaca_Sst_G31_1.19_size=245_"/>
		<taxon idref="S_styriaca_Sst_G31_1.1_size=94506_"/>
		<taxon idref="S_styriaca_Sst_G31_1.7_size=795_"/>
		<taxon idref="S_styriaca_Sst_G31_4"/>
		<taxon idref="S_styriaca_Sst_G31_4.1_size=124018_"/>
		<taxon idref="S_styriaca_Sst_G31_4.22_size=218_"/>
		<taxon idref="S_styriaca_Sst_G31_4.8_size=917_"/>
		<taxon idref="S_tenella_Sax139"/>
		<taxon idref="S_tricuspidata_Sax180"/>
		<taxon idref="S_tridactylites_Sax121"/>
		<taxon idref="S_tridactylites_Sax121.1_size=41465_"/>
		<taxon idref="S_tridactylites_Sax363"/>
		<taxon idref="S_tridactylites_Sax363.1_size=86908_"/>
		<taxon idref="S_tridactylites_Sax363.2_size=1563_"/>
		<taxon idref="S_trifurcata_Sax223"/>
		<taxon idref="S_unguiculata_Sax287"/>
		<taxon idref="S_vandelii_Sax208"/>
		<taxon idref="S_vayredana_Sax224"/>
		<taxon idref="S_wahlenbergii_JE55"/>
		<taxon idref="S_wahlenbergii_Swa_648_1.10_size=218_"/>
		<taxon idref="S_wahlenbergii_Swa_648_1.1_size=94817_"/>
		<taxon idref="S_wahlenbergii_Swa_648_1_2"/>
		<taxon idref="S_wahlenbergii_Swa_648_2.1_size=105196_"/>
		<taxon idref="S_wahlenbergii_Swa_648_2.6_size=405_"/>
		<taxon idref="S_wahlenbergii_Swa_747_2"/>
		<taxon idref="S_wahlenbergii_Swa_747_2.10_size=364_"/>
		<taxon idref="S_wahlenbergii_Swa_747_2.1_size=90505_"/>
		<taxon idref="S_wahlenbergii_Swa_747_2.6_size=332_"/>
		<taxon idref="S_wahlenbergii_Swa_846_2"/>
		<taxon idref="S_wahlenbergii_Swa_846_2.14_size=408_"/>
		<taxon idref="S_wahlenbergii_Swa_846_2.1_size=144813_"/>
		<taxon idref="S_wahlenbergii_Swa_H1"/>
		<taxon idref="S_wahlenbergii_Swa_H1.1_size=103596_"/>
		<taxon idref="S_wahlenbergii_Swa_H1.6_size=476_"/>
		<taxon idref="S_wahlenbergii_Swa_H1.9_size=249_"/>
		<taxon idref="S_wahlenbergii_Swa_K1"/>
		<taxon idref="S_wahlenbergii_Swa_K1.11_size=444_"/>
		<taxon idref="S_wahlenbergii_Swa_K1.15_size=257_"/>
		<taxon idref="S_wahlenbergii_Swa_K1.1_size=109176_"/>
		<taxon idref="S_wahlenbergii_Swa_M1"/>
		<taxon idref="S_wahlenbergii_Swa_M1.1_size=98532_"/>
		<taxon idref="S_wahlenbergii_Swa_M1.7_size=284_"/>
		<taxon idref="S_wahlenbergii_Swa_P1"/>
		<taxon idref="S_wahlenbergii_Swa_P1.1_size=100109_"/>
		<taxon idref="S_wahlenbergii_Swa_R1"/>
		<taxon idref="S_wahlenbergii_Swa_R5"/>
		<taxon idref="S_wahlenbergii_Swa_R5.1_size=113063_"/>
		<taxon idref="S_wahlenbergii_Swa_V10"/>
		<taxon idref="S_wahlenbergii_Swa_V10.1_size=103959_"/>
		<taxon idref="S_wahlenbergii_Swa_V9"/>
		<taxon idref="S_wahlenbergii_Swa_V9.1_size=104313_"/>
		<taxon idref="S_wahlenbergii_Swa_V9.8_size=308_"/>
		<taxon idref="S_wardii_Sax290"/>
		<taxon idref="S_zimmermannii_Sax292"/>
		<taxon idref="Saniculiphyllum_guangxiense"/>
		<taxon idref="Saxifragella_bicuspidata"/>
		<taxon idref="Saxifragodes_albowiana_Xing"/>
		<taxon idref="Saxifragopsis_fragarioides"/>
		<taxon idref="Suksdorfia_violacea"/>
		<taxon idref="Sullivantia_oregana"/>
		<taxon idref="Tanakaea_radicans"/>
		<taxon idref="Telesonix_heucheriformis"/>
		<taxon idref="Tellima_grandiflora"/>
		<taxon idref="Tiarella_polyphylla"/>
		<taxon idref="Tolmiea_menziesi"/>
	</taxa>

	<!-- The sequence alignment (each sequence refers to a taxon above).         -->
	<!-- ntax=183 nchar=1043                                                     -->
	<alignment id="alignment" dataType="nucleotide">
		<sequence>
			<taxon idref="Penthorum_chinense"/>
			-------------------------------------------------------------------------------------------------------------------------------------------------AACC-TGCA--CAGCAGAA--CGA-CCCGTGAACCTGTAA----A--ACAAT----CGGGTGCGGGGGTGGCGCCTCAAACGGCGCCCCGTCG--------CCCCACTGC-------------CGGG-GAGAGTCGCGCCT-CG--CCTCCTTTT-GCCCTGCGA----C----TGGAGT-GCCGAT-----CCCGCGGTCTCT--CCCCGGTCCAA-----CAACGAA--CCCCGGCGCGGACAGCGCCAAGGAACTCAA------AACGAATGAGCA--TGCCCCCGCGCAC---CATCG-CGTG------------CAC-GCGGG-GCGATGTAAA--CTTCGAT---ACTATAACGACTCTCGGCAACGGATATCTCGGCTCTCGCATCGATGAAGAACGTAGCGAAATGCGATACTTGGTGTGAATTGCAGAATCCCGTGAACCATCGA-GTCTT-TGAACGCAAGTTGCGCCCAAAGCCATTTGGCCGAGGGCACGTCTGCCTGGGCGTCAC--ACATCG-CGCTGCTCCCCCAACCCT--GCCCTCAGGGGCAC---GGGTC-GTT----CGGGGA--GCGCACATTGGCCTCCCGTTCC----------TCACCGG-ACGGATGGCCC-AAAAGCAAG-CCTCGGGGTGACGAAAGGTCACGACAAGCGGTGGTTGA-TTGT----ATT-CGGCC----GT---------GGGC--GTG--TCGTGCCTGCCCGTCCCCGAA-GAG----AGCTCACGCATCCCCGACACATTGCCT---AGGCAA-TG--CTTGC-ATCGCGACC------------------------------------------------------------------------------------
		</sequence>
		<sequence>
			<taxon idref="Pterostemon_rotundifolius"/>
			---------------------------------------------------------------------------------------------------------------------------------------------TCGAAACC-TGCC--TAGCAGAA--CGA-CCCGCGAACAAGTAA--CCA--AACGA---GGGGCGGAAGGGGCAACA-----------ACCCCTTTC--------CCCCTCTGT-------------CGGG-AAGCGCACACGTC-CG--CGAGCCGTC-GTAATGGCG----GA---GCGCG--CGTGTG-------CAC---------CCTCGATCCTG-----TAACGAA--CCCCGGCGCGGCATGCGCCAAGGAATTCGA-------AAGAAAGAGCA--ACGTCTCTC-GTT---CCCCGGTCTC--GGGGC-----CAC-GGGGGGGCGGGGCCAT--CTTNNNNNNNNNNNNNNNNNNNNNNNNNNNNNNNNNNNNNNNNNNNNNNNNNNNNNNNNNNNNNNNNNNNNNNNNNNNNNNNNNNNNNNNNNNNNNNNNNNNNNNNNNNNNNN-NNNNN-NNNNNNNNNNNNNNNNNNNNNNNNNNNNNNNNNNNNNNNNNNNNNNNNNNN---TGTCTACAA-GTCGCTC-CCCCAAAACCTC--ACCCCCACGGGGG----TTGTA-GGAA---CGAGGCGAGCGTAGACTGGCCTCCCGTGCG----------GCACCCGTGCGGTTGGCCGAAAAAAC-GA-GCGTTGCCGTGGCGATCGCCGCGACAAGTGGTGGTTGACAATGCCT-TCG-CGGTT----GCCT-CATG-TTGCG--GTG--------CGGCACGTCGCCCGC-GGT----AGCTC-CAGG---ACTCCCACACGTCT--TAGAAGA-CG--CTTCC-AT-------------------------------------------------------------------------------------------
		</sequence>
		<sequence>
			<taxon idref="Choristylis_rhamnoides"/>
			---------------------------------------------------------------------------------------------------------------------------------------------TCGAAACC-TGCA--AAGCAGAA--CGA-CCCGTGAACACGTAC--TTA--AAACT---GGGGCTGAGGGGTTGCGTTCTC-------GCTCCCCAC-------TCCCCTTTGT-------------TGGG-ATGCACGCGTGAT-----TGTGTCACC-AACATGGTG----AC---TCGGA--CGAGTG-------TAC---------TCCTGGCTTTTA----AAACAAC--CCCCGGCGCGGACCGCGCCAAGGAATTTTT------TAAGAAGGAGCA---CGCCCCAT-TG----CCTCGATA----CCGGG-----GTG-AGTAGGTGGTTGTGATGCCTAAAAT--GTCTTTAACGACTCTCGGCAACGGATATCTCGGCTCTCGCATCGATGAAGAACGTAGCGAAATGCGATACTTGGTGTGAATTGCAGAATCCCGTGAACCATCAA-GTCTT-TGAACGCAAGTTGCGCCCGAAGCCATTTGGCCTAGGGCACGTCTGCCTGGGCGTCACGTACAATGTCACTC-CACCAAAACTCT---CCT--------------TGAA-GAGC---TGGGCGGAGTGGAGATTGGTCTCCCGTGCA----------AGACCTGTGCGGTTGGCCC-AAAAAC-AA-GCATCCGACGACATAACGTCACGACAAGCGGTGGTTGA-TTAGCCC-ATG-TGGTT----GCCT-CATC-ATGTC--GTG------TGCGTCATGTCGRCAGT-GAG----TG----ATTG---ACCCCATCACGCCT---TTTGG--CG--CTTCT-GTCGCGACCCCA---------------------------------------------------------------------------------
		</sequence>
		<sequence>
			<taxon idref="Itea_yunnanensis"/>
			---------------------------------------------------------------------------------------------------------------------------------------------TCGAAACC-TGCC--AAGCAGAA--TGA-CCAGCGAACACGTAC--TTA--CACGC---GGGGTTGAGGGGCTGCCAATGC-------GCTCTCCTC-------TCCCCTCTGT-------------CGGG-ATGCAAGCGTGCT-----TGTGTCGCC-AACTTGGTG----CC---TCGCA--CGAGTG-------CAT---------TCCTGACCGTA-----CAACAAA--CCCGGGCGCGAACTGCGCCAAGGAATTTGA-------AACAAGGAACA---CGCCCCGT-CG----CCCCGATATC--GGGGC----GAGC-AGGAGGTAGTGACGC---CTTTGAT--GTCTTTAACGACTCTCGGCAACGGATATCTCGGCTCTCGCATCGATGAAGAACGTAGCGAAATGCGATACTTGGTGTGAATTGCAGAATCCCGTGAACCATCGA-GTCTT-TGAACGCAAGTTGCGCCCGAAGCCATTTGGCCTAGGGCACGTCTGCCTGGGCGTCACGTACAACGTCGCTT-CCCCAAAACTCA---CCC-------------AAAAA-GAGT---CGGGGCGAGCGGAGATTGGCCTCCCGTGCG----------AGACCCGTGCGGTTGGCCC-AAAAAC-GA-GCATCCGACGAC-TAACGTCACGACAAGCGGTGGTTGA-TTAGCCC-ATG-CGGTG----AACT-CATC-ATGTC--GTG------CGCGTCGCGTCGCCGGC-GAT----TGTCT-AAGG---ACCCCATCACGTCT----TCTGA-CG--CTTCT-GT-------------------------------------------------------------------------------------------
		</sequence>
		<sequence>
			<taxon idref="Itea_virginica"/>
			---------------------------------------------------------------------------------------------------------------------------------------------TCGAAACC-TGCC--AAGCAGAA--TGA-CCAGTGAACACGTAC--TTA--CACGC---GGGGTTGAGGGGCTGCCAATGT-------GCTCTCCTC-------TCCCCTTTGT-------------CGGG-ATGCAGGCGTGCT-----TGTGTCGC--AACTTGGTG----CC---TCGCA--CGAGTG-------CAT---------TCCCGACCGTA-----CAACAAA--CCCGGGCGCGAACTGCGCCAAGGAATTTGA-------AACAAGGAACA---CGCCCCGC-TG----TCCCGATATC--GGGGC----GAGC-AGGTGGTAGTGACGC---CTTTGAT--GTCTACAATGTCGCTNNNNNNNNNNNNNNNNNNNNNNNNNNNNNNNNNNNNNNNNNNNNNNNNNNNNNNNNNNNNNNNNNNNNNNNNNNNNNNNNNNNNNNNNN-NNNNN-NNNNNNNNNNNNNNNNNNNNNNNNNNNNNNNNNNNNNNNNNNNNNNNNNNN--NNNNNNNNNNNNNN-NTC-CCCAAAA-CTCT---CCC-------------AAAAA-GAGG---CGGGGCGAGCGGAGATTGGCCTCCCGTGCG----------AGACCTGTGCGGTTGGCCC-AAAAAC-AA-GCATCCGACGAC-TAACGTCACGACAAGCGGTGGTTGA-TTAGCCC-ATG-CGGTG----AACT-CATC-ATGTC--GTG------CACGTCACGTCGCCGGT-GAT----TGTCC-AAGG---ACCCCATCACGTCT----TATGA-CG--CTTCT----------------------------------------------------------------------------------------------
		</sequence>
		<sequence>
			<taxon idref="Ribes_horridum"/>
			---------------------------------------------------------------------------------------------------------------------------------------------TCGATACC-TGCC--TAGCAGAA--CGA-CCCGTGAACACGTAC--TTA--TCAAC---GGGGGTCGGGGGGCGGGCATCACACGTCCGTCCCTCTC-------CCCCCTCTGT-------------CGGG-TTGTGATCGGTTT-------------A-CGCACTGTC----TTTC-GAGAT--GGTGTC-----GTGGCCGCGCGC--TCCCGGCAAACA----CAACGAA--CCCCGGCGTGAATTGCGCCAAGGAAATATA------AAAGAAGGATCA--CGTCCCCGG-CAC---CTTCG-TGTC--GGACA------------AGGGCGTGTCAT---CTTTGAT--GTCTTTAACGACTCTCGGCAACGGATATCTCGGCTCTCGCATCGATGAAGAACGTAGCGAAATGCGATACTTGGTGTGAATTGCAGAATCCCGTGAACCATCGA-GTCTT-TGAACGCAAGTTGCGCCTGAAGCCATTCGGCCGAAGGCACGTCTGCCTGGGCGTCACGTACCCAATCGCTC-CCCAAAA-CCCTCCCACATTTCCACCGATTTGTGGA-GGGCT--CGGAGG--GCGGAGATTGGCCTCCCGTGCC----------GTAACGGCGCGGATGGCCT-AAAAGCAAA-GCATCGAGCGACGAAACGTCACGACAAGTGGTGGTTGATAAAGCCC-TAG-CGGCA----GCCT-CATC-GTGTC--GTG------TGCGTCCAGTCGCGTTC-GAT----CGCTC-AACG---ACCCCTACACGTCT---CGACGA-----ATTCT-GTCGCGACCCCA---------------------------------------------------------------------------------
		</sequence>
		<sequence>
			<taxon idref="Ribes_amarum"/>
			---------------------------------------------------------------------------------------------------------------------------------------------TCGATACC-TGCC--TAGCAGAA--CGA-CCCGTGAACACGTAG--TTA--TCAAC---GGGGGT--GGGGTGGGGCATTGCATGTCCGTCCCCCTC-------CCCCCTCTGT-------------CGGG-CCGCGCTCGGTT--------------C-CGCACTGCC----TTTC-GAGTC--GGTGTC-----GCGACCGTGCGC--TCCCGGCAAACA----CAACGAA--CCCCGGCGTGAATTGCGCCAAGGAAATATA------AAAGAAGGATCA--TGTCCCCGG-CAC---CTTCG-TGTC--GGACA------------AGGGCGTGTCAT---CTTTGAT--GTCTTTAACGACTCTCGGCAACGGATATCTCGGCTCTCGCATCGATGAAGAACGTAGCGAAATGCGATACTTGGTGTGAATTGCAGAATCCCGTGAACCATCGA-GTCTT-TGAACGCAAGTTGCGCCTGAAGCCATTCGGCCGAAGGCACGTCTGCCTGGGCGTCACGTACCCAATCGCTC-CCCAAAA--CCTCCCACATCTCTACCGATTTGTGGA-GGGCT--CGGAGG--GCGGAGATTGGCCTCCCGTGCT----------GTAACGGCGCGGATGGCCT-AAAAGCAAA-GCATCGAGCGACGAAACGTCACGACAAGTGGTGGTTGATAAAGCCC-TAG-CGGCA----GCCT-CATC-GTGTC--GTG------TGCGTCCAGTCGCGTTC-GAT----AGCCC-AACG---ACCCCTGCACGTCT---CGACGA-----ATTCT-GTCGCGACCCCA---------------------------------------------------------------------------------
		</sequence>
		<sequence>
			<taxon idref="Astilboides_tabularis"/>
			---------------------------------------------------------------------------------------------------------------------------------------------TCGAAACC-TGCA--TAGCAGAA--CAA-CTTGTGAACATGTGG--TTA--CACTT-----GGGGAGAGGAGTGTAT-----------GCTTTTTCT--------CCCCGCTGT-------------CAAG-ATGCGCTCGGTAA-CT--TGTCACCCC-AAAGTGCTTG---ACGT-TTTGG--GGAGGC-----ATTATTGGGTGC--TCTCGACTTAA-----CAACGAA--CCCCGGCGTGAATTGCGCCAAGGAATTTAA--------AGAAAGAGCA--CTCCTCCAT-TGT--TTTGTGTTCGT--GCAGAC--AATTG-GAGGAAGTGTCGTCTT--CTT-GAT--GTCTTTAATGACTCTCGGCAACGGATATCTCGGCTCTCGCATCGATGAAGAACGTAGCGAAATGCGATACTTGGTGTGAATTGCAGAATCCCGTGAACCATCGA-GTTTT-TGAACGCAAGTTGCGCCCGAAGCCATTTGGTTGAGGGCACGTCTGCCTGGG--CCACGTACACACTT-CTCCCCACAAA-CCTT----TCCCTCTTCGG----GTCAA-TGAGTT-TGTGTCGGGAAGATACTGGCCTCCCGTTCA--------CAACATTGGTGCGGTTGACCT-AAAAAA-GA-GTACCGAGTGGCAAAATGTCACGATAAGTGGTGGTTTA-TAATCCTAATG-TGGTTTT--GCCA-AATC-GAGTC--GTG------AGCGTTT-GTCACTCGA-GAT---TAGCTCAAGTGA--ACCCCCACACGTCT---AACTGA-TG--CTATT-GTCGCGACCCCA---------------------------------------------------------------------------------
		</sequence>
		<sequence>
			<taxon idref="Bensoniella_oregona"/>
			---------------------------------------------------------------------------------------------------------------------------------------------TCGAAACC-TGCA--TGGCAGAA--CAA-CTTGTGAACATGTAG--TTA--AATTT--GGGGGGGGAGGGAGTGAAT-----------GCTCGCTCT-------CCCCCGTTGT-------------CAAT-GTGTGCTCAGTAA-CC--TCCCACCTG-AAAGTGCTTG---GCGC-TTGAA--GGAGGG------TTATTGGATGC--TATTGACTTAA-----CAACGAA--CCCCGGCGTGAACTGCGCCAAGGAATACAA-------AAGAATGACCA--GTCCTCCAT-TTG---CTGTGTTTTT--GCACAAGCGATAG-GAGTA-TTGTCATCTT--CTT-GAT--GTCTTTAATGACTCTCGGCAACGGATATCTCGGCTCTCGCATCGATGAAGAACGTAGCGAAATGCGATACTTGGTGTGAATTGCAGAATCCCGTGAACCATCGA-GTTTT-TGAACGCAAGTTGCGCCCGAAGCCACCTGGTTGAGGGCACGTCTGCCTGGG--CCACGTACACACGC-CTC-CCACAAAACCTT---TCTCCATTTTGG----GACAA-GGGTTT-TGTGGCGAGCAGAGAGTGGCCTCCCGTCCA----------ATTTTTGTGCGGCTGACCC-AAAAAA-GA-GTACCGAGTGACGAAGTGTCACGATAAGTGGTGGTTTG-TAAGCCCTCAG-TGGCTCT--GCCA-AATC-GAGTC--GTG------TGCATTT-GTTTCTCGG-GATG--ATCCTCAAGCGA--ACCCCTACACGTCTT-AAATTGA-CG--CTATT-GTCGCGACCCCAGGTCA----------------------------------------------------------------------------
		</sequence>
		<sequence>
			<taxon idref="Chrysosplenium_iowense"/>
			---------------------------------------------------------------------------------------------------------------------------------------------TTGTAACC-TGCC--TAGCAGT---CAA-CTCGTGAACATGTAA--CT----ATAT-GTGGGGGTAGAAGTGTGCAA-----------GCTCTTTCT---------TTCCTCGT-------------CAAG-TAGTACCCGGTAT-AT------CCCAC-ACACGGCTTA---ATGC-CTTGG--GGAGTA-----ATTGCCGGATGC--TCTTGGCCTAA-----CAA-AAC--CCACGGCGTGAATTGCGCCAAGGAATTTTA--------TGAAAGATCA--TTCTTCCAT-TGATTGGTGTGTTTAT-CGCATCAA-AATTG-GAGGA-TTGTCATCTT--CGC-GAT--GTCNNNNNNNNNNNNNNNNNNNNNNNNNNNNNNNNNNNNNNNNNNNNNNNNNNNNNNNNNNNNNNNNNNNNNNNNNNNNNNNNNNNNNNNNNNNNNNNNNNNNN-NNNNN-NNNNNNNNNNNNNNNNNNNNNNNNNNNNNNNNNNNNNNNNNNNNNNNNNNN--NNNNNTACACACAT-CTCGCCACAAACCATT--ACCAAGCTTATTG----GTGCA-TGAGT--GGTGGTGACCCAATATTGGTCTCCCGTCCT----------GCAATGTTGCGG-TGACCT-AAAAAA-GA-GTGCCTAGTGACCGGACGTCCCGATAAGTGGTGGTTAA----TCCAATTA-TGGTTTTT-GCCG-AATC-GAGTC--GTG------AGTGTTT-GTCACTTTG-AAAA--GTGCTCGAGTTTG-AACCCCAAACATCT--CAATAGA-TG--CTATT--T-------------------------------------------------------------------------------------------
		</sequence>
		<sequence>
			<taxon idref="Conimitella_williamsii"/>
			---------------------------------------------------------------------------------------------------------------------------------------------TCGAAACC-TGCA--TGGCAGAA--CAA-CTTGTGAACATGTAG--TTA--CACTT----GGGGGGGATC-GCTCTC----------------------------CCCCGTGGT-------------CAAT-ATGTGCTCARTAA-TC--TGCCGCCCG-AAAGTGCTTG---GCGC-TTGAA--GGAGGC-----RTTATTGGATGC--TCTTGACTTAA-----CAACGAA--CCCCGGCGTGAATTGCGCCAAGGAATACAA-------AAGAATGACCA--GTCCTCCAT-TTG---CTGTGTTCTT-TGCACTAGTGATTG-GAGTA-TTGTCATCTT--CTT-GAT--GTCTTTAATGACTCTCGGCAACGGATATCTCGGCTCTCGCATCGATGAAGAACGTAGCGAAATGCGATACTTGGTGTGAATTGCAGAATCCCGTGAACCATCGA-GTTTT-TGAACGCAAGTTGCGCCCGAAGCCATCTGGTTGAGGGCACGTCTGCCTGGG--CCACGTACACACGC-CTC-CCACAAAACCTT---TCCCCATTTTGG----GAGGA-GGAATT-TGTGGCGAGCAGAGAGTGGCCTCCCGTGCA----------ATTTTTGTGTGGTTGACCC-AAAAAA-GA-GTACCGAGTGACGAAGTGTCACGATAAGTGGTGGTTTC-TAAGCCCACAG-TGGCTTT--GCCA-AATC-GAGTC--GTG------TGCATTT-GTTGCTCGG-GATG--ATTCTCAAGCGA--ACCCCAACACGTCT-----------------------------------------------------------------------------------------------------------------
		</sequence>
		<sequence>
			<taxon idref="Dalmera_peltata"/>
			---------------------------------------------------------------------------------------------------------------------------------------------TCGAAACC-TGCA--TAGCAGAA--CAA-CTTGTGAACATGTGG--TTA--CAATT-----GGGGAGAGGAGTGCAT-----------GCTTTTTCT--------CCCCACTGT-------------CAAG-ATGTGCTCGGTAA-CT--TGTCGGCCC-AAAGTGCTTG---ACAT-TTTGG--GGAGGC-----ATTATTGGGAGC--TCTTGACTTAA-----CAATGAA--CCCCGGCGTGAACTGCGCCAAGGAATTTAA--------AGAAAGAGCG--CTCCTCCAT-TGT--TTTGTGTTCGT--GCAGAC--TATTG-GAGAAAGCGTCGTCTT--CTT-GAT--GTCTTTAATGACTCTCGGCAACGGATATCTCGGCTCTCGCATCGATGAAGAACGTAGCGAAATGCGATACTTGGTGTGAATTGCAGAATCCCGTGAACCATCGA-GTCTT-TGAACGCAAGTTGCGCCCGAAGCCATTTGGTCGAGGGCACGTCTGCCTGGG--CCACGTACACACAT-CTC-CCACAAT-CCTT---TCCCCTTTTTGG----GTGAA-GGAGTT-TGTGTCGGGAAGATATTGGCCTCCCGTGCA-------CAAATATTGGTGCGGTTGTCCT-AAAAAA-GA-GTACCGAGTGATGAAATGTCACGATAAGTGGTGGTTTA-TAATCCTAATG-TGGTTT---GCCA-AATC-GAGTC--GTG------AGCGTTT-GTCACTCGA-GCT---AAGCTCAAGTTA--AACCCCCCACGTCT-----------------------------------------------------------------------------------------------------------------
		</sequence>
		<sequence>
			<taxon idref="Leparrhena_pyrolifolia"/>
			---------------------------------------------------------------------------------------------------------------------------------------------TCGCAACC-TGCA-ATAGCAGAA--CAA-CTTGTGAACATGTAA--TTG--CACTT---TGGGGGGGAGGAGCGCAT-----------GCTTGTTCT--------CCCCATTGT-------------CAAG-ATGTGCTCGGTAA-CC--CGTCGCCTC-AAAACGCTTG---ACG--TTTGG--GGAGGC-----ATTATCGTCCGC--TCTTGACTCAA-----CAACGAA--CCCCGGCGTGAATTGCGCCAAGGAATTTAA-------AAGAAAGATCA-TTCCCTCCAT-GG----CTGTGTTC----GCACACACAATTG-GAGGA-CTGTCGTCTT--CTT-AAT--GTCNNNNNNNNNNNNNNNNNNNNNNNNNNNNNNNNNNNNNNNNNNNNNNNNNNNNNNNNNNNNNNNNNNNNNNNNNNNNNNNNNNNNNNNNNNNNNNNNNNNNN-NNNNN-NNNNNNNNNNNNNNNNNNNNNNNNNNNNNNNNNNNNNNNNNNNNNNNNNNN--NNNNNTGCACACGT-CTC-CCACAAAACTCT----TATCCATTTGG----ATGAC-GGATTT-GGTGGCGAGCAGACATTGGCCTCCCGTGCA--------TAACATTGTTGCGGTTGACCT-AAAAAA-GA-GTGCCGAGTGACGAAATGTCACGATAAGTGGTGGTTTA-TAAGCCC-TTG-TGGTTTTTTGCCA-ATTC-GAGTC--GTG------TGCGTTT-GTTATTCGA-GCA---ATTCTCAAGTGA--ACCCCAACACGTAT---GATTGA-CG--CTATT-GT-------------------------------------------------------------------------------------------
		</sequence>
		<sequence>
			<taxon idref="Mitella_nuda"/>
			---------------------------------------------------------------------------------------------------------------------------------------------TCGAAACC-TGCA--TGGCAGAA--CAA-CTTGTGAACATGTAG--TTA--AACCT---GGGGGGGAGGGAGTGCAA-----------GCTCGCTCT-------CCCCCGTTGT-------------CAAT-ATGTGCTCAGTAA-CC--TCCCGCCCG-AAAGTGCCTG---ACGC-TTGAA--GGAGGT--GGCGTTATTGGATGC--TCTTGACTTAA-----CAACGAA--CCCCGGCGTGAATTGCGCCAAGGAATACAA-------AAGAATGATCA--GTCCTCCAT-TTG---CTGTGTTCTT--GCACAAGCGATTG-GAGTA-TTGTCATCTT--CTT-GAT--GTCTTTAATGACTCTCGGCAACGGATATCTCGGCTCTCGCATCGATGAAGAACGTAGCGAAATGCGATACTTGGTGTGAATTGCAGAATCCCGTGAACCATCGA-GTTTT-TGAACGCAAGTTGCGCCCGAAGCCATCTGGTTGAGGGCACGTCTGCCTGGG--CCACGTACACACGC-CTC-CCACAAAACCTT---TCTCCATTTTGG----AAAAA-AATATTTTGTGGCGAGCGGAGAGTGGCCTCCCGTGCA----------ATTTTTGTGCGGTTGACCC-AAAAAA-GA-GTACCGAGTGACGAAGTGTCACGATAAGTGGTGGTCTG-TAAGCCCTCAG-TGGCTTT--GCCA-AATC-GAGTC--GTG------TGCATTT-GTTGCTCGGAGTG---ATTCTCAAGCGA--ACCCCAACACGTCTT-AAATTGA-CG--CTATT-GTCGCGACCCCAGGTCA----------------------------------------------------------------------------
		</sequence>
		<sequence>
			<taxon idref="Tanakaea_radicans"/>
			---------------------------------------------------------------------------------------------------------------------------------------------TCGCAACC-TGCA--CAGCAGAG--CAA-CTTGTGAACGTGTAG--TTA--CACTC---GGGGGGGATGG-GCGCAA-----------GCTCGTTCT--------CCCCGCCGT-------------CGAG-ATGCGCTCGGTAG-CC--CGTCGCCCG-AAA-CGCTCG---ACGT-TTGGG--GGAGGC-----ACTATCGATCGC--ACTTGACTTTAA----CAACGAA--CCCCGGCGTGAATTGCGCCAAGGAATTTAA-------AAGAAAAGACT--GTTTCGCAG-GG----TTGTGTTCAT-ACAGCACACGATCG-GCGGAAGCGTCGTCTT--CTT-AAT--GTCTTTAANNNNNNNNNNNNNNNNNNNNNNNNNNNNNNNNNNNNNNNNNNNNNNNNNNNNNNNNNNNNNNNNNNNNNNNNNNNNNNNNNNNNNNNNNNNNNNNN-NNNNN-NNNNNNNNNNNNNNNNNNNNNNNNNNNNNNNNNNNNNNNNNNNNNNNNNNN--NNNNNNGCACACGC-CTC-CCACAAAAACTT----TATTCATTCTG----AGAAA-GGATTT-TGTGGCGAGCAGAGATTGGCCTCCCGTGCA-------AAAATGTTGTTGCGGTTGACCT-AAAAAA-GA-GTGCCGAGCGACAAAACGTCCCGATAAGTGGTGGTTTT-TTT------------------GCCA-ATTC-GAGTC--GTG------CGCGTTT-GTTGCTTGA-GCT---ATTCTCAAGTGA--ACCCCGACACGTCC---AAGTGA-CG--CTATT-GTCGCGACCCCAGG-------------------------------------------------------------------------------
		</sequence>
		<sequence>
			<taxon idref="Lithophragma_trifoliatum"/>
			---------------------------------------------------------------------------------------------------------------------------------------------TCGAAACC-TGCA--CAGCAGAA--CAA-CTTGTGGACATGTAG--TTA--AACTT---GGGGGGGAGCGAGTGCAA-----------GCTCGCTCT-------CCCCCGTTGT-------------CAAT-GTGTGCTCAGTAA-TA--TACCGCCCG-AAAGCGCCTG---GCGC-TTGAA--GGAGGC-----GTTATCGGGTGC--CATTGACTTAA-----CAACGAA--CCCCGGCGTGAATTGCGCCAAGGAATACAA-------AAGAATGACCA--GTCCTCCAT-TTC---TTGTGCTCTTGGGCGCAAGCGATTG-GAGCA-TTGTCATCTT--CTT-GAT--GTCTTTAATGACTCTCGGCAACGGATATCTCGGCTCTCGCATCGATGAAGAACGTAGCGAAATGCGATACTTGGTGTGAATTGCAGAATCCCGTGAACCATCGA-GTTTT-TGAACGCAAGTTGCGCCCGAAGCCATCTGGTTGAGGGCACGTCTGCCTGGG--CCACGTACACACGC-CTC-CCACAAACCCTT--TTCTCCATTACGG----GACAA-GGATTC-TGTGGCGAGCAGAGAGTGGCCTCCCGTGCA----------GTTTTTGTGCGGTTGACCC-AAAAAA-GA-GTACCGAGTGACGAAGTGTCACGATAAGTGGTGGTATT-TAAGCCCTCTG-TGGCTTT--GCCG-AATC-GAGTC---TG------TGCATTT-GTTCTTCGGAATG---ATTCTCAAGCGA--ACCCCAACACGTCT--TAATCGA-CG--CTATT-GTCGCGACCCCAGGTCA----------------------------------------------------------------------------
		</sequence>
		<sequence>
			<taxon idref="Mukdenia_rosii"/>
			---------------------------------------------------------------------------------------------------------------------------------------------TCGAAACC-TGCA-ACAGCAGAA--CAA-CTTGTGAACATGTAG--TTA--CAATT---GAGGGAGAGGAGGCATAT-----------GCTTGCTCT--------CCCCACTGT-------------CAAG-GTGTACTCKGTAA-CT--TGTTGCCC------TGTT----------ATGGG--GGTGGC-----GTTGTCGGGTGC--TCTTGACTCAAA----CAACGAA--CCCCGGCGTGAATTGCGCCAAGGAATTTAA--------AGAAAGAGCA--TTCCTCCGT-TTG---CTGT-TTCAT--GCAGCC--AATTG-GAGGAAGTGTAATCTT--CTT-GAT--GTCTTTAATGACTCTCGGCAACGGATATCTCGGCTCTCGCATCGATGAAGAACGTAGCGAAATGCGATACTTGGTGTGAATTGCAGAATCCCGTGAACCATCGA-GTCTT-TGAACGCAAGTTGCGCCCGAAGCCATTTGGTTGAGGGCACGTCTGCCTGGG--CCACGTACACACAT-CTC-CCACAAA-CCTT---TTCCCATCTTGGG---TCAAA-TGATTT-GGTGGCGAGTTGAGATTGGCCTCCCGTGCA---------AACAATTGTGCGGTTGACCT-AAAACA-GA-GTACCGAGTGMCGAAATGTCACGATAAGTGGTGGTTTA-TAATCATAATG-TGGTTT---GCCA-AATC-GTATC--GCG------ATCATTT-GTTACTTGA-GGT---ATGCTCAAGCGC--ACCCCAG-ACGTCC--TATTTGA-CG--CTACT-GT-------------------------------------------------------------------------------------------
		</sequence>
		<sequence>
			<taxon idref="Oresitrophe_rupifraga"/>
			-------------------------------------------------------------------------------------------------------------------------------------------------------GCA-ACAGCAGAA--CAA-CTTGTGCACATGTAG--TTA--CAATT---GAGGGAGAGGAGGCATAT-----------GCCCGCTCT--------CCCCGCTGT-------------CAAG-GTGTACTCGGTAA-CT--TGTTGCCC------TGTT----------ATGGG--GGTGGC-----GTTATTGGTTGC--TCTTGACTCAAA----CAACGAA--CCCCGGCGTGAATTGCGCCAAGGAATTTAA--------AGAAAGAGCA--TTCCTCTAT-TTG---CTGT-TTCAT--GCAGCC--AATTG-GAGGAAGTGTAATCTT--CTT-GAT--GTCTTTAATGACTCTCGGCAACGGATATCTCGGCTCTCGCATCGATGAAGAACGTAGCGAAATGCGATACTTGGTGTGAATTGCAGAATCCCGTGAACCATCGA-GTCTT-TGAACGCAAGTTGCGCCCGAAGCCATTTGGTTGAGGGCACGTCTGCCTGGG--CCACGTACGCACAT-CTC-CCACAAA-CCTT---TTCCCATATTGGG---TAAAA-TGATTT-GGCGGCGAGTTGAGATTGGCCTCCCGTGCA---------AACAATTGTGCGGTTGACCT-AAAACA-GA-GTACCGAGTGATGAAATGTCACGATAAGTGGTGGTTTA-TAATCATAATG-TGGTTT---GCC--AATC-GTATC--GCG------ATCATTT-GTTACTCGA-GGC---ACGCTCAAGCGC--ACCCCCACACGTCT---ATTTGA-CG--CTATT-GT-------------------------------------------------------------------------------------------
		</sequence>
		<sequence>
			<taxon idref="Rodgersia_pinnata"/>
			---------------------------------------------------------------------------------------------------------------------------------------------TCGAAACC-TGCA--CAGCAGAA--CAA-CTTGTGAACATGTAG--TTA--CACCT---GGGNGNAGAGGAGTTCAC-----------GCTCTTTCT--------TCCCGCTGT-------------CAAG-ATGTGCTCGGTAA-CT--TGTCACCCN-AAATTGCTT---GACTT-TTGGN--GGAGGC--ANNNTTACTGGGCTC--TCTTGACTTAA-----CAACGAA--CCCCGGCGTGAATTGCGCCAAGGAATTTNA-------AAGAAAGAGCA--CTCCTCCAT-NG----TTGTGTTCNN--GTGCAGACAACTG-GAGGA-GTGTTGTCTT--CTT-GAT--GTCNNNNNNNNNNNNNNNNNNNNNNNNNNNNNNNNNNNNNNNNNNNNNNNNNNNNNNNNNNNNNNNNNNNNNNNNNNNNNNNNNNNNNNNNNNNNNNNNNNNNN-NNNNN-NNNNNNNNNNNNNNNNNNNNNNNNNNNNNNNNNNNNNNNNNNNNNNNNNNN--NNNNNNACACACCT-CTC-CCACAAAACCTT----TNCCCATTTGG----GGATA-GGAGTT-TGTGTTGGGAAGAGACTGGCCTCCCGTGCA---------ANCATTGGTGCGGTTGACCT-AAAAAA-GA-GTACCGAGTGGCGAAATGTCACGATAAGTGGTGGTNTA-GAATCCTAATG-TGTTT----GCCA-AATC-GAGTC--GTG------AACGTTT-GTCACTCGA-GAT---AAGCTCAAGTGA--ACCCCCACACGTCT---AATCGA-CG--CTATT-G--------------------------------------------------------------------------------------------
		</sequence>
		<sequence>
			<taxon idref="Saxifragopsis_fragarioides"/>
			---------------------------------------------------------------------------------------------------------------------------------------------TCGAAACC-TGCA--CAGCAGAA--CAA-CTCGCGAACACGTAG--TTA--CACACGGGGGGGACGAATGAGCGCGC-----------GCTTGTTCT--------CCCCTCCGT-------------CGAG-CCGCGCCCGGTGG-CC--TGTTGTCCC-ACGACGCCC---GTCG--TCACG--GGAGGC---ATTTTATCGGACGC--TCTCGACCTAA-----CAACGAA--CCCCGGCGTGAATTGCGCCAAGGAAATTAA-------AAGAAAGAGCA--TTCCTCCGT-TG----CTGCGTTC----GCGCAAACAATCG-GAGGAAGTGTCATCTT--CTT-GAT--GTCTTAAATGACTCTCGGCAACGGATATCTCGGCTCTCGCATCGATGAAGAACGTAGCGAAATGCGATACTTGGTGTGAATTGCAGAATCCCGTGAACCATCGA-GTTTT-TGAACGCAAGTTGCGCCCGAAGCCATCTGGTTGAGGGCACGTCTGCCTGGG--CCACGTACACACGC-CTC-CCACAAAACCCC---TCCCCATTCGGG----GCAAG-GGATTT-TACGGCGAGCGGAGGATGGCCTCCCGTGCC--------CTACATCGGCGCGGCTGACCT-AAAAAA-GA-GTACCGAGTGATGAAACGTCACGATAAGTGGTGGTTTA-TAAGCCC-CCG-TGGCTA---GCCA-AATC-TGGTC--GTG------CGCGTCT-GTCACCCGG-GAT---ATCCTCGAGTTA--ACCCCGACACGTCTG-CAACAGA-CG--CTACT-GTCGCGACCCCA---------------------------------------------------------------------------------
		</sequence>
		<sequence>
			<taxon idref="Peltoboykinia_tellimoides"/>
			---------------------------------------------------------------------------------------------------------------------------------------------TCGAAACC-TGCC--TAGCAGAA--CAACTTTGTGAACATGTAG--TTA--CGCTT---GGGGGGAGAGGAGTGAAA-----------GCTCTTTGT------CTTCCCAGTGT-------------CGGG-ATGTGCCCGGTAT-CT--TGTCTCCAT-CCAGCGCTT---CACGT-TCGGG--TGAGGC----AATTGCTGGGCAC--CCTTGACTTAA-----CAACAA---CCCCGGCGTGAATTGCGCCAAGGAATTTTA--------TAAAAGAGCA--TTCCTCTGT-TG----CGGTGTAATT--GCTGTC--AATTG-GAGGAATTGTTATCTT--TAT-GAT--GTCTTTAATGACTCTCGGCAACGGATATCTCGGCTCTCGCATCGATGAAGAACGTAGCGAAATGCGATACTTGGTGTGAATTGCAGAATCCCGTGAACCATCGA-GTTTT-TGAACGCAAGTTGCGCCMGAAGCCATTTGGTTGAGGGCACGTCTGCCTGGG--CCACGTACACACAT-CTCGCCACCAA-CCAT--TCCCCCTTGTGGG----GTTTT-TGAATTTTGTGGCGAGTTGACATTGGTCTCCCGTGCA---------AACATTGTTGCGGTTGGCCT-AAAATA-GA-GTACCGAGTGATGAGATATCACGATAAGTGGTGGTTTA-AAAGCCTATTA-TATGGCTTCGCCA-AATC-GAGTC--GTG------AGTGTCT-GTCACTTGA-TGT---ATGCTCAAGAAA-ACCCCCCACACATCT---AATTGA-TG--CTATT-GTCGCGACCCCAGGTCAGGCGGGATT-------------------------------------------------------------------
		</sequence>
		<sequence>
			<taxon idref="Jepsonia_parryi"/>
			---------------------------------------------------------------------------------------------------------------------------------------------TCGATACC-TGCA--TAGCACAA--CAA-CTCGCGAACACGTGG--TTGC-CACCGGTGCAGTCGGGACGCGGTGAA-----------GCTGTCCTC-----------------------------------------TCCG-AA-C-----------G-CAGACGTT----------TGAGG--GGACTG----CGTTGCCGGTCTGT-TCTCGACCAAA-----AAAAGAA--CCCCGGCGCAAAACGCGC-AAGGAATTTAA-------AAGAAAGAGCA-CTCCCTTCGG-AT----CTGCGTTAAG-CGCGGA---CGTCG-GAGGAGGTGTCATCTT--CTT-GAT--GTCTTTAANNNNNNNNNNNNNNNNNNNNNNNNNNNNNNNNNNNNNNNNNNNNNNNNNNNNNNNNNNNNNNNNNNNNNNNNNNNNNNNNNNNNNNNNNNNNNNNN-NNNNN-NNNNNNNNNNNNNNNNNNNNNNNNNNNNNNNNNNNNNNNNNNNNNNNNNNN--NNNNNNNNNNNNNN-NNNNNNNNAAT-CCTT----TGCACTTGGGGA---AATAG-TTATGT-TGTGGAG-GCGGAGATTGGCCTCCCGTGCCGTTCATCAGAACAATGTCACGGTTGACTT-AAAAAA-GAAGCACCGAGCGGCGAAACGTCACGATTAGTGGTGGTTCA-CA-GCCC-AAG-CCCTT----GCCA-ATTC-GAGTC--GCG------CGAGCTC-GTCGCTCTT-GTT----GCTCCAAGAGGAAACCCCGACACGTCC---CACAGA-CG--CTACT-GTCGCGACCCCAGG-------------------------------------------------------------------------------
		</sequence>
		<sequence>
			<taxon idref="Sullivantia_oregana"/>
			---------------------------------------------------------------------------------------------------------------------------------------------TCGATACC-TGCG--TAGCAGAA--CAA-CTCGCGAACACGTGG--TTG--CCCCC-GATCGGGGGGATGAGTCAAC-----------GCTCGTCCT---------CCCTGCGT-------------TGAG-GCGCGCTCGCTAA-CCATCCGTCCCCT-CAATCGCAC---GACGT-TTGGG--GGAGGCGTTGCGTTCTCGGGTGCGCTCTTGGCCTAA-----CAACGAA--CCCCGGCGCAAATCGCGCCAAGGAATTTAA-------AAGAAAGAGCA--TTCCTTCGG-CG----CCGCGTTCAC--GCGGAC--AACCG-GAGGAGGTGTCATCTT--CTT-GAT--GTCTTTAANNNNNNNNNNNNNNNNNNNNNNNNNNNNNNNNNNNNNNNNNNNNNNNNNNNNNNNNNNNNNNNNNNNNNNNNNNNNNNNNNNNNNNNNNNNNNNNN-NNNNN-NNNNNNNNNNNNNNNNNNNNNNNNNNNNNNNNNNNNNNNNNNNNNNNNNNN--NNNNNNACACACCC-CTC-CCACAAAACCTT-TCCTCGCTTTGGTG----AGGGA-AGATTT-TGCGGGGAGCGGAGATTGGCCTCCCGTGCTGT-CCGCGAGACGGTGCCGCGGTTGGCCT-AAAAAG-GAAGTACCGAGCGGCAAAACGTCGCGATAAGTGGTGGTTAA-TAGGCCC-ACG-CCCTTT---GCCG-GATC-GAGTC--GTG------CGCGATA-GTCGCTCGT-GATACTCTCTTCGAGAGGACCCCCATACACGTCT---GTTTGA-CG--CTATT-GTCGCGACCCCAGG-------------------------------------------------------------------------------
		</sequence>
		<sequence>
			<taxon idref="S_nuttallii_Sax326"/>
			------------------------------------------------------------------------------------------------------------------------------------------TTGTCGTAAAC-TGC--ATAGCAGTC--CAA-CTTGTGAACGTGTAG--TGAAACATAA--AGGGGAGAGAAGAC-TTGT-----------GCTTGTTTT---------CCCTTAAG--------GTCCCGAT--GCGTTCGTGGTCC-GTT-GCTCCGCAA-ACAAATGC------TGTCTGTTGGTGCAGGC---------CACGTGCA-CTCTCGACCTGA-----TAACAAA--CACCGGCACGAACTGTGCCAAGGAGTTTAA-------AAGAGAAAGCT--CTCCTCAAT-TGC---RACGTCCCTGTGGCCGAG--CAATG-ACGGT-GCGCTTTCTT--CTT-GTA--GTCTTTAATGACTCTCGGCAACGGATATCTCGGCTCTCGCATCGATGAAGAACGTAGCGAAATGCGATACTTGGTGTGAATTGCAGAATCCCGTGAACCATCGA-GTTTT-TGAACGCAAGTTGCGCCCGAAGCCATCCGGTGGAGGGCACGTCTGCCTGGGCGTCACGTACACATGC-CTC-CCCAAGT--ACA----CTCCGATATCG----GATTG-GGAATC-TTGGCCGAGCAGAGAATGGCCTCCCGTGCTCT-------CTTATGAGTGCGGCTGACCC-AAACAC-GA-GCACCGAGCGACAATATGTCACGACAAGTGGTGGTTGA-CAAGGCC-AGA-TCGAGT-------------CGTGT--GCG------ATTGTTG-TTACGGTGA-CAAG--ATACTTTTAGGG--CTCCCGACACGTCT---GAATGA-CG--CTTAT-GTCGCGACCCCAGGTCAGGCGGGATTACCCGCTGAGTTTAAGCATATC---------------------------------------------
		</sequence>
		<sequence>
			<taxon idref="S_nuttallii_Sax62"/>
			------------------------------------------------------------------------------------------------------------------------------------------------------------------------A-CTTGTGAACGTGTAG--TGAAACATAA--AGGGAAGAGGAGRC-TTGT-----------GCTTGTTTT---------CCCTTTAG--------GTCCTGAT--GTGTTCGTGGTCC-GTT-GCTCCGCAA-ACGAATGT------TGTCTGTTGGTGCAGGC--------CCACGGGCA-CTCTCGATCTGA-----TAACAAA--CACCGGCACGAACTGTGCCAAGGAGTTTAA-------AAGAGAAAGCT--CTCCTCAAT-TGC---GACGTCCCCGAGGCCGAG--CAATG-ATGGT-GCGCTTTCTT--CTT-GTA--GTCTTTAATGACTCTCGGCAACGGATATCTCGGCTCTCGCATCGATGAAGAACGCAGCGAAATGCGATACTTGGTGTGAATTGCAGAATCCCGTGAACCATCGA-GTTTT-TGAACGCAAGTTGCGCCCGAAGCCATCCGGTGGAGGGCACGTCTGCCTGGGTGTCACGTACACACGC-CTC-CCCAAGT-CCCA----CTCCGATATCG----GATCG-GGAATC-TTGGCCGAGCAGAGAATGGCCTCCCGTGCTCT-------CTTATGAGCGCGGCTGACTC-AAACAC-GA-GCACCGAGCGACAATATGTCACGACAAGTGGTGGTTGA-CAAGGCC-AGA-TCGAGT-------------CGTGT--GCG------ATTGTTG-CTACGGTGA-CAAG--ATACTTTTAGGG--CTCCCGACACGTCT---GAACGA-CG--CTCAT-GTCGCGACCCCAGGTCAGGCGGGATTACCCGCTGAGTTTAAGCATATCAATA-----------------------------------------
		</sequence>
		<sequence>
			<taxon idref="Suksdorfia_violacea"/>
			---------------------------------------------------------------------------------------------------------------------------------------------TCGATACC-TGCC--TAGCAGAA--CAA-CTAGCGAACACGTGG--TGG--CATTC--GGAAGGGGGGTCGGGCTCG-----------GCTCGTCCT------CCCCGGGTTG----------------AG-ACGCGCTCGGCAA-CT--CTTGTCTC------TGCCGT--------TTGGG--GGAGGC----ATTTGTCGGGGGCGCTCTTGGCCCAA-----CAATGAA--CCCCGGCGCGAA-----CAAAGGAATTTAA------AAAGAAAGAGCA--TTCTTCCGG-TG----CCGCGTTCACGNNTGGACA-CCTTG-GGGGAGGTGTCATCTT--CTT-GAT--GTCTTTAANNNNNNNNNNNNNNNNNNNNNNNNNNNNNNNNNNNNNNNNNNNNNNNNNNNNNNNNNNNNNNNNNNNNNNNNNNNNNNNNNNNNNNNNNNNNNNNN-NNNNN-NNNNNNNNNNNNNNNNNNNNNNNNNNNNNNNNNNNNNNNNNNNNNNNNNNN--NNNNNNACACACCC-CTC-CCACAAGCCCTT----TCGTCTTTGGC----GATGA-GGAACT-TGTGGGCAGCGGATATTGGCCTCCCGTGCTGT-CCGCATGACGGTGGCGCGGTTGACCT-AAAAAG-GAAGTGCCGAGTGGCGGAACGTCACGATAAGTGGTGGTTTA-TAGGCGA--AG-TCCTTT---GCCG--ATC-GAGTC--GTG------CGCGTTT-GTCGCTCGT-CAT---TTTATCAAGAGG-AACCCCGACACGTCC---GTGTGA-CG--CTATT-GTC------------------------------------------------------------------------------------------
		</sequence>
		<sequence>
			<taxon idref="Telesonix_heucheriformis"/>
			---------------------------------------------------------------------------------------------------------------------------------------------TCGATACC-TGCA--CAGCAGAA--CAA-CTCGCGAACACGTGG--TT--------------------GCCCNCGGT--------------------------------GTCGT-------------CGAG-ACGCGC--GGTGA-AG--CTTCGCCCC-CGAACGCCC---GACGT-TTGAG--GGAAGT-----GNTATCGNGCNC--TCTCGGCTAAA-----AAACGAA--CCCCGGCNCGAA-----CCAAGGAATTTAA-------AAGAAAGAGCA-TTCCCTCC-----------------------------------GGG---GTGTCATCTT--CTT-GAT--GTCTTTAANNNNNNNNNNNNNNNNNNNNNNNNNNNNNNNNNNNNNNNNNNNNNNNNNNNNNNNNNNNNNNNNNNNNNNNNNNNNNNNNNNNNNNNNNNNNNNNN-NNNNN-NNNNNNNNNNNNNNNNNNNNNNNNNNNNNNNNNNNNNNNNNNNNNNNNNNN--NNNNNNNNNCA-CC-CTC-CCACAGACCCTT----CCCCAGTCGGC----GAAGA-GGAATTTTGCGGGGAGCGGAGATTGGCCTCCCGTGCCGT-CCATAGGAAGACGGCGCGGTTGACCT-AAAAAA-GAAGTACCGAGCGGCGAAACGTCAC-ATAAGTGGTGGTACA-CAGGCCC-ACG-CGTCTT---GCCA-ATTC-GAGTC--GTG------NGCGCGA-GTCGCTCGA-GCT---ACTCCCGAGAGG-AACCCCGACACGTCT---ACCAGA-CG--CTACT-GTCGCGACCCCAGG-------------------------------------------------------------------------------
		</sequence>
		<sequence>
			<taxon idref="Tellima_grandiflora"/>
			---------------------------------------------------------------------------------------------------------------------------------------------TCGAAACC-TGCA--TGGCAGAA--CAA-CTTGTGAACATGTAG--TTA--AACTT---GGGGGGGAGGGAGTGCAT-----------GCTCGCTCT-------CCCCCGTTGT-------------CAAT-GTGTGCTCAGTAA-CC--TCCCGCCCT-AAAGCGCCTT--GGCGC-TTGAA--GGAGGT-----GTTATTGGATGC-TCTTTGACTTAA-----CAACGAA--CCCCGGCGTGAATTGCGCCAAGGAATACAA-------AAGAATGATCA--GTCCTCCAT-TTC---CTGTGTTCTT--GCACAAGCGATTG-GAGTA-TTGTCATCTT--CTT-GAT--GTCTTTAATGACTCTCGGCAACGGATATCTCGGCTCTCGCATCGATGAAGAACGTAGCGAAATGCGATACTTGGTGTGAATTGCAGAATCCCGTGAACCATCGA-GTTTT-TGAACGCAAGTTGCGCCCGAAGCCATCTGGTTGAGGGCACGTCTGCCTGGG--CCACGTACACACGC-CTC-CCACAAAACCTT---TCTCCATTTTGG----GACAA-GGATTT-TGTGGCGAGCAGAGAGTGGCCTCCCGTGCA----------ATTTTTGTGTGGTTGACCC-AAAAAA-GA-GTACCGAGTGACGAAGTGTCACGATAAGTGGTGGTATG-TAAGCCCTCAG-TGGCTTT--GCCA-AATC-GAGTC--GTG------TGCATTT-GTTACTCGG-GATG--ATTCTCAAGCGA--ACCCCAACACGTCTT-AAATTGA-CG--CTATT-GTCGCGACCCCAGGTCA----------------------------------------------------------------------------
		</sequence>
		<sequence>
			<taxon idref="Elmera_racemosa"/>
			---------------------------------------------------------------------------------------------------------------------------------------------TCGAAACC-TGCA--TAGCAGAA--CAA-CTTGTGAACATGTAG--TTA--CACTT--GGGAGGGGAGGGAGTGCAT-----------GCTCTCTCT-------CCCCCGTTGT-------------CAAT-ATGTGCTCAGTAA-CC--TGCCGCCCG-AAAGCGCTTG---GCGC-TTGAA--GGAGGC-----GTTATTGGATGC--TCTTGACTCAA-----CAACGAA--CCCCGGCGTGAATTGCGCCAAGGAATACAA-------AAGAATGACCA--GTCCTCCAT-TTG---CTGTGTTCTT-TGCACAAGTGATTG-GAGTA-TTGTCATCTT--CTT-GAT--GTCTTTAATGACTCTCGGCAACGGATATCTCGGCTCTCGCATCGATGAAGAACGTAGCGAAATGCGATACTTGGTGTGAATTGCAGAATCCCGTGAACCATCGA-GTTTT-TGAACGCAAGTTGCGCCTGAAGCCATCTGGTTGAGGGCACGTCTGCCTGGG--CCACGTACACACGC-CTC-CCACAAAACCTT---TCCCCATTTTGG----GATCA-GGATTT-TGTGGCGAGCAGAGAGTGGCCTCCCATGCA----------GTTTGTGTGTGGTTGACCC-AAAAAA-GA-GTACCGAGTGAYGAAGTGTCACGATAAGTGGTGGTTTC-TAAGCCCACAG-TGGCTTT--GCCA-AATC-GAGTC--GTG------TGCATTT-GTTGCTCGG-GATG--ATTCTCAAGCGA--ACCCCAACACGTCT-----------------------------------------------------------------------------------------------------------------
		</sequence>
		<sequence>
			<taxon idref="Astilbe_microphylla"/>
			-----------------------------------------------------------------------------------------------------------------------------------------ATTGTCGAAACC-TGCA--TGGCAGAA--CAA-CTCGCGAACACGTGG--TTAGCCTACACGCGGGGACGGACGGGCGCCC-----------GCTCGTCTT-------TCCCCGCAGT-------------CGGG-CTGCGCTCGGCGA-CC--CGTCGCCCC-ACAACGCCCG---ACGT-TTGGG--GGGGCG------CTCCCGGACGC--TCCCGACACAA-----CAACGAA--CCCCGGCGCGAATTGCGCCAAGGATCCTAA-------AAGAAAGAGCG--TTCCTCCGC-TG----CCGCGTTCGC--GCAGGC--AGTCG-GAGGAGGCGTCGTCTT--CTT-GAT--GTCTTTAATGACTCNNNNNNNNNNNNNNNNNNNNNNNNNNNNNNNNNNNNNNNNNNNNNNNNNNNNNNNNNNNNNNNNNNNNNNNNNNNNNNNNNNNNNNNNNN-NNNNN-NNNNNNNNNNNNNNNNNNNNNNNNNNNNNNNNNNNNNNNNNNNNNNNNNNN--NNNNNNNNNNNNNT-CTC-CCACGAAACCCGTCCTCCCCATTTTGGG---GCGAA-GGATTT-TACGGAGAGCGGAGAATGGCCTCCCGTGCC-------GACCATCTGGCGCGGCTGACCC-AAAAAA-GA-GTACCGGGTGACGGAACGTCACGACAAGTGGTGGTTTA-CAGGCCC-TCG-CGGCTG---GCCG-AAAC-TAGTC--GTG----CGCGCGCTC-GTCGCTCGG-GAAA--ACTCTCGTGCGA--ACCCCGACACGTCCG-TGACGGA-CG--CTACT-GTCTCGACCCCA---------------------------------------------------------------------------------
		</sequence>
		<sequence>
			<taxon idref="Tiarella_polyphylla"/>
			---------------------------------------------------------------------------------------------------------------------------------------------TCGAAACC-TGCA--TGGCAGAA--CAA-CTTGTGAACATGTAG--TTA--CGCTT---GGGGGGGAGGGAGTGCAT-----------GCTCGCTCT-------CCCCCATTGT-------------CAAT-ATGTGCTCAGTAA-CC--AGCCGCCCG-AAAGCGCTT---TGCGC-TTGAA--GTAGGC-----GTTATTGGATGC-TCTTTGACTTAA-----CAACGAA--CCCCGGCGTGAATTGCGCCAAGGAATACAA-------AAGAATGAACA--GTCCTCCAT-TTG---CTGTGTTCTT--GCACTGGTGATTG-GAGTA-TTGTCATCTT--CTT-GAT--GTCNNNNNNNNNNNNNNNNNNNNNNNNNNNNNNNNNNNNNNNNNNNNNNNNNNNNNNNNNNNNNNNNNNNNNNNNNNNNNNNNNNNNNNNNNNNNNNNNNNNNN-NNNNN-NNNNNNNNNNNNNNNNNNNNNNNNNNNNNNNNNNNNNNNNNNNNNNNNNNN--NNNNNNACACACGC-CTC-CCACAAAACCTT---TTCCCATTTTGG--------G-GGATTT-TGTGGCGAGCAGAGAGTGGCCTCCCGTTCA----------ATTTTTGTGCGGTTGACCC-AAAATA-GA-GTACCGAGTGGCGAAGTGTCACGATAAGTGGTGGTTTC-TAAGCCCACAG-CGGCTTT--GCCA-AATC-GAGTC--GTG------TGCATTT-GTTGCTCGG-GATG--ATTCTCAAGCGA--ACCCCAACACGTCTT-AAATCGA-CG--CTATT-G--------------------------------------------------------------------------------------------
		</sequence>
		<sequence>
			<taxon idref="Heuchera_micrantha"/>
			---------------------------------------------------------------------------------------------------------------------------------------------TCGAAACC-TGCA--TGGCAGAA--CAA-CTTGTGAACATGTAG--TTA--AACTT---GGGGGGGAGGGAGTGCAC-----------GCTCTCTCT---------CCCCCTGT-------------CAAT-GTGTGCTCAGTAA-CC--TCCCGCCTG-AAAGCGCCTG---GCGC-TTGAA--GGAGGT-----GTTATTGGATGC--TCTTGACTTAA-----CAACGAA--CCCCGGCGTGAATTGCGCCAAGGAATACAA-------AAGAATGATCA--RTCCTCCAT-TTG---CTGTGTTCTT--GCACAAGCGATTG-GGGTA-TTGTCATCTT--CTT-GAT--GTCTTTAATGACTCTCGGCAACGGATATCTCGGCTCTCGCATCGATGAAGAACGTAGCGAAATGCGATACTTGGTGTGAATTGCAGAATCCCGTGAACCATCGA-GTTTT-TGAACGCAAGTTGCGCCCGAAGCCATCTGGTTGAGGGCACGTCTGCCTGGG--CCACGTACACACGC-CTC-CCACAAAACCTT---TCTCCATTTCGG----GACAT-GGATTT-TGTGGCGAGCAGAGAGTGGCCTCCCGTGCA----------ATTTTTGTGCGGTTGACCC-AAAAAA-GA-GTACCGAGTGACGAAGTGTCACGATAAGTGGTGGTTTG-TAAGCCCTTAG-TGGCTTTT-GCCA-AATC-GAGTC--GTG------TGCATTT-GTTGCTCGG-GATG--ATCCTCAAGCAA--ACCCCTACACGTCT-----------------------------------------------------------------------------------------------------------------
		</sequence>
		<sequence>
			<taxon idref="Tolmiea_menziesi"/>
			---------------------------------------------------------------------------------------------------------------------------------------------TCGAAACC-TGCA--TAGCAGAA--CAA-CTTGTGAACATGTAG--TTA--CACTT---GGGGGGGAGGGAGTGCAT-----------GCTCGCTCT-------CCCCCGTTGT-------------CAAT-ATGTGCTCAGTAA-CC--TCCCGCCCG-AAAGCGCAT---GTCGC-TTGAA--GGAGGT-----GTTATTGGATGC--TCTTGACTTAA-----CAATGAA--CCCCGGCGTGAATTGCGCCAAGGAATACAA-------AAGAATGACCA--GTCCTCCAT-TTG---CTGTGTTCTT--GCACAAGCGATTG-GAGTA-TTGTCATCTT--CTT-GAT--GTCTTTAATGACTCTCGGCAACGGATATCTCGGCTCTCGCATCGATGAAGAACGTAGCGAAATGCGATACTTGGTGTGAATTGCAGAATCCCGTGAACCATCGA-GTTTT-TGAACGCAAGTTGCGCCCGAAGCCATCTGGTTGAGGGCACGTCTGCCTGGG--CCACGTACACACGC-CTC-ACACAAAACC---------------------GACAA-GGATTT-TGTGGCGAGCAGAGAGTGGCCTCCCGTGCA----------TTTTTTGCGCGGTTGACCC-AAAAAA-GA-GTACCGAGTGACGAAGTGTCACGATAAGTGGTGGTCTG--AAGTCCTCAG-TGGCTTT--GCCA-ATTC-GAGTC--GTG------TGCATTT-GTTGCTCGG-GATG--ATTCTCAAGTGA--ACCCCAACACGTCT-----------------------------------------------------------------------------------------------------------------
		</sequence>
		<sequence>
			<taxon idref="Saxifragodes_albowiana_Xing"/>
			----------------------------------------------------------------------------------------------------------------------------------------------CTGAAAC-TGCG--CAGCAGTC--CAA-CTTGCGAATGTGTAG--TCAATCATAC-------AAGGGAGAGGAGCC-----------TCGCAGCTT-------GTYWTCCTGT-----TACTCGGGATGTGCACGGGTTCCCGT-TG--MCCAGCAAA-CGAATGC-----CGTCTGTTGGA--GGYAGC-CCTCGGGCAC--------TCTTGATCTAT-----CAACGAA--CCCCGGCGCGTATTGCGCCAAGGAMTTTAA-------AAGAGAAAGCC--CTYCTTCGT-TGC----AACGTCCCC--GCGGACCGAGCAAAGAGGGTGCGTCTTCTT--CTT-GAA--GTCTTTAATGACTCTCGGCAACGGATATCTCGGCTCTCGCATCGATGAAGAACGTAGCGAAATGCGATACTTGGTGTGAATTGCAGAATCCCGTGAACCATCGA-GTTTT-TGAACGCAAGTTGCGCCCGAAGCCATCCGGTGGAGGGCACGTCTGCCTGGG--CCACGTACACATGC-CTC-CC-CAAATCCCG---CTCCGATATCGG-----ATTG-GGAATC-TTGGCCGAGCAGAGAATGGCCTCCCGCGCT-------CTCGTCTGAGTGMGRCTGACCC-AAACAG-GA-GCACCTCGCGACRACATGTC-CGACAAGTGGTGGTTGA-CAAGGCTTGAT-CGAGTTGTGTGCA-GTTG-TYGCC--ATG------GTGATGA-ATA----------------CTCAAGGGA--CTCCCGACACGTCTS--CAATGA-CG--CTCAT-GT-------------------------------------------------------------------------------------------
		</sequence>
		<sequence>
			<taxon idref="Saniculiphyllum_guangxiense"/>
			---------------------------------------------------------------------------------------------------------------------------------------------TCGAAACC-TGCA--AAGCAGAA--CAA-CTCGCGGACCCGTAC--TTT--AACTC------GGGGGGGCG-GGCGA-----------GCTCGTCCC--------CGCCGCCGT-------------CGCG-ACGCGCTCGGTAA-TT--CG-TCGCCC-GCAACGCC----CTCGCGTTTGG--GGAGGC-GGCATTGTTTGGCGCG-CTCTCGACTCAA-----AAACGAA--CCCCGGCGTGAATTGCGCCAAGGAATTTAA-------AAGAAAGAGCG--TTGCCCCAG-TGC---GTGCGTTCGC--GCAGAC--ATTCG-GGGCAACTGTAATCTT--CTT-GAT--GTCTTCAATGACTCTCGGCAACGGATATCTCGGCTCTCGCATCGATGAAGAACGTAGCGAAATGCGATACTTGGTGTGAATTGCAGAATCCCGTGAACCATCGA-GTTTT-TGAACGCAAGTTGCGCCCGAAGCCATTCGGACGAGGGCACGTCTGCCTGGG--CCACGTACACACGT-CTC-CCGCAAAAGCTT---TCCCAATTTTGG----GAAAA-TTTATT-TGCGCCGAGCGGAGATTGGCCTCCCGTGCC--------GGACTTCGGCGCGGTTGACCC-AAAAAGAGA-GTGCCGAGTGACGAGATGTCACGACAAGTGGTGGTTTA-TAAGCCC-GAG-CGGTTT---GCCA-AATC-GAGTC--GTG------CGCATTT-GTCGCTCGG-GACG---TCCTCGAGCGA--ACCCCGACACGTCT---GATTGA-CG--CTATT-GT-------------------------------------------------------------------------------------------
		</sequence>
		<sequence>
			<taxon idref="Micranthes_brachypetala_Sax04"/>
			-------------------------------------------------------------------------------------------------------ACAAGGTTTCCGTAGGTGAACCTGCGGAAGGATCATTGTCGAAACC-TGCA--TAGCAGAA--AAC-CAAGTGAACTTGTAG---CAAAACTTT----GAGGGAA-GCATCACAT-----------GCTTCTCCT--------CCATGTTGT-------------CGGG-ATGTGCTTGATAT-TA--TCTACC--A-CCAT-GCTTT---ATGC-TTGG---GGAAGA---ATG---TTGAGTAC--CCCCGACTTCA-----AAACTCA--CCCCGGCGTGAATTACGCCAAGGACTTTTT----AAAAGGATTGAACA--TTCCTTCAC-ATT--ACTGTATTCAT--GCAGGT--AATTG-GAGGAGGTGTCATCTT--CTT-GAT--GTCTTTAATGACTCTCGGCAACGGATATCTCGGCTCTCACAACGATGAAGAACGTAGCGAAATGCGATACTTGGTGTGAATTGCAGAATCCCGTGAACCATCGA-GTTTT-TGAACGCAAGTTGCGCCCGAAGCCATCTGGTTGAGGGCACGTCTGCCTGGG--CCACGTACCCACTC-CTC-TCACAA--CCTA----TATCCCATGGG----TCTTA-AGGCTT-TGTGTTGAGGAAAGGTTGGCCTCCCATGCA----------CTCTGTGTGTGGTTGACCT-AAAATA-GA-GTACCGAGTGATAAAACGTCACGATAAGTGGTGGTATACAAAGCCT-------------------AATC-GAGTC--GAG--------CGTTT-ATCAC---A-AATG---TGCTCCCAAA---ACCCAAACACGTTG---ATTTGG-CG--CTATT--TTGCGACCCC----------------------------------------------------------------------------------
		</sequence>
		<sequence>
			<taxon idref="Micranthes_californica_Sax318"/>
			-----------------------------------------------------------------------------------------------------------------------------------------ATTGCTGAAACC-TGCA--ATGCAGAA--AAC-CTTGAGAACATGTTA---AAAAAAATC----GAGGAGGGGCATTTCAT-----------GTCTCTTCT--------CRCCTTTGT-------------GGGG-AGGCATTTGATTT-CT--TTA-CCTTG-CGTTTGCTTT--TATGC-ATGC---ATGTGT---GAGTAATTGAGTGT--TCCTTACATTG-----TAACAAC--CCCCGGCGTGAATTGCGCCAAGGAATTTTT------AAAAAAAGTGCA---TTTTTCAT-TTT---ATGTTAATRT--GCATT---AAATG-GAAA--ATGTTAACTT--YTT-TAT--GTCTTTAATGACTCTCGGCAACGGATATCTCGGCTCTCGCATCGATGAAGAACGTAGCGAAATGCGATACTTGGTGTGAATTGCAGAATCCCGTGAACCATCGA-GTTTT-TGAACGCAAGTTGCSCCCGAAGCC-TCTGGTTGAGGGCACGTCTGCCTGGG--CCACGTACACACTT-CTC-CCACAAA-CCTT----TCCTATTCAGG-----TTTA-AG-ATT-TGTGGTGAGAAAAGATTGGCCTCCCATACC-----------CTTACGTGTGGTTGACCT-AAAAAA-GA-GTAC-GAGTGATGAAACGTCACGATAAGTGGTGGTTCA-TAAGCCTTTTT-TGGTTTT--GCCA-AATC-GAGTC--GAA--------CGTTT-ATCACTTGA-GATA---TGCTCGAATTA--ATCCCCACACGTTG---AAATGA-CG--CTATT--TCGCGACCCCAGGTCAGGCGGGATTACCCGCTGAGTTTAA----------------------------------------------------
		</sequence>
		<sequence>
			<taxon idref="Micranthes_calycina_Sax319"/>
			------------------------------------------------------------------------------------------------------------------------------------------------AAACC-TGCA--ATGCAGAA--AAC-CTTGAGAACATGTAA---AAAAATATT----GAGGAGGGGCATTTCAT-----------GTATCTTCT--------CACCTTTGT-------------GGGG-AGGGATTTGATTT-CT--TTAACCTTG-CATTTGCTTT--TACGC-ATGTGTGGGGTGT---AAGTAATCGAGTCT--TCCTTACATTG-----CAACAAC--CCCCGGCGTGAATTGCGCCAAGGAATTTTT----AAATTAAGAGAGCA--TTTCTCTAT-TTC---ATGTTT--AT--GCATA---AACTG-GAAAA-ATGTTATCTT--CTT-TAT--GTCTTTAATGACTCTCGGCAACGGATATCTCGGCTCTCGCATCGATGAAGAACGTAGCGAAATGCGATACTTGGTGTGAATTGCAGAATCCCGTGAACCATCGA-GTTTT-TGAACGCAAGTTGCGCCCGAAGCCATTTSGTTGAGGGCACGTCTGCCTGGG--CCACGTACACACTT-CTC-CCACAAA-CTTT----TCCCATCTTGG-----TTTA-GGCATT-TGTGTTGAGAAAAGATTGGCCTCCCATACC-----------CTTGTGTGTGGTTGACTT-AAAAAA-GA-GTAC-GAGTGATGAAACGTCACGATAAGTGGTGGTTTA-TAAGCCTTTTT-TGGTTTT--GCCA-GATC-GAGTC--GAA--------TGTTT-GTCACTTGA-GATA---TGCTCAAGTTA--ATCCCCACACGTTG---AATTGA-CG--CTATT--TCGCGACCCCAGGTCAGGCGGGATTACCCGCTGAGTTTAAGCATATC---------------------------------------------
		</sequence>
		<sequence>
			<taxon idref="Micranthes_davurica_Sax352"/>
			--------------------------------------------------------------------------------------------------------------------------------------------GCTGAAACC-TGCA--ATGCAGAA--AAC-CTTGAGAACATGTAA---AAAAATATT----GAGGAGGGGCATTTCAT-----------GTTTCTTCT--------CACCTTTGT-------------GGGG-AGGCATTTGATTT-CT--TTAACCTTG-CATTTGCTTT--TACGC-ATGTGTGGGGTGT---AAGTAATTGAGTCT--TCTTTACATTG-----CAACAAC--CCCCGGCGTGAATTGCGCCAAGGAATTTTT----AAATTAAGAGAGCA--TTTCTCTAT-TTC---ATGTTT--AT--GCATA---AACTG-GAAAA-ATGTTATCTT--CTT-TAT--GTCTTTAATGACTCTCGGCAACGGATATCTCGGCTCTCGCATCGATGAAGAACGTAGCGAAATGCGATACTTGGTGTGAATTGCAGAATCCCGTGAACCATCGA-GTTTT-TGAACGCAAGTTGCGCCCGAAGCCATT-GGTTGAGGGCACGTCTGCCTGGG--CCACGTACACACTT-CTC-CCACAAA-CTTT----TCCCATCTTGG-----TTTA-GGCATT-TGTGTTGAGAAAAGATTGGACTCCCATACC-----------CTTGTGTGTGGTTGACTT-AAAAAA-GA-GTAC-GAGTGATGAAACGTCACGATAAGTGGTGGTTTA-TAAGCCTTTTT-TGGTTTT--GCCA-AATC-GAGTC--GAA--------TGTTT-GTCACTTGA-GATA---TGCTCAAGTTA--ATCCCCACACGTTG---AATTGA-CG--CTATT--TCGCGACCCCAGGTCAGGCGGGATTACCCGCTGAGTTTAAGCATATCA--------------------------------------------
		</sequence>
		<sequence>
			<taxon idref="Micranthes_ferruginea_Sax30"/>
			-------------------------------------------------------------------------------------------------------ACAAGGTTTCCGTAGGTGAACCTGCGGAAGGATCATTGCTGAAACC-TGCA--ATGCAGAAA-AAC-CGTGTGAACGCGTGA--CCTCAAAAAA----GAGAAGGAGCATTCTTT-----------GTTCCTTTT--------CACCTTTGT-------------TGG--ATTCGCTTMATTC-CT--TTGTCGT-G-GGCTTGCTTC--CATGC-ATGC---ACGTCG---GAGTA-TTGAGCGT--TCCTGGCAATG-----TAACAAC--CCCCGGCGCGAATTGCGCCAAGGAATTTTT---AAAAAAGAGAGGGCA-CTTTCTCCAC-TTC---ATGCC---AT--GCACA---AAGTG-GCGAGAATGTTATCTT--CTA-GAT--GTCTTTAATGACTCTCGGCAACGGATATCTCGGCTCTCGCATCGATGAAGAACGTAGCGAAATGCGATACTTGGTGTGAATTGCAGAATCCCGTGAACCATCGA-GTTTT-TGAACGCAAGTTGCGCCTGAAGCCTCTTGGTTGAGGGCACGTCTGCCTGGG--CCACGTACACACTT-CTC-CCACAAT-CCTT----TCACATGAAGT------GTT-TGCGTT-TGCGGGGAGGGATGATTGGCCTCCCATGCC-----------CACGTGTGTGGTTGGCCT-AAAAAT-GA-GTAC-TAGTGATGAAACGTCACGATAAGTGGTGGTACA-TAAGCCTTCTT-TGGTTTTT-GCCA-AATC-GAGTC--GTA--------AGTTT-GTCGCTTGA-GAAA---TACTCAAGTTA--ATCCCCTTACGTTG---ATCATA-CG--CTATT--TCGCGACCCCA---------------------------------------------------------------------------------
		</sequence>
		<sequence>
			<taxon idref="Micranthes_integrifolia_Sax351"/>
			----------------------------------------------------------------------------------------------------------------------------------------CATTGCTGAAACC-TGCA--ATGCAGAA--AAC-CTTGAGAACATGTTA----AAAAAATT----GAGGAGGGGCATTTCAT-----------GTTTCTTCT--------CACCTTTGT-------------GGGG-AGACATTTRATTT-CT--TTAACCTTG-CGTTTGCTTT--TACGC-ACGC---GGGTGT---AAGTAATTGAGTGT--TCCTTACATTG-----TAACAAC--CCCCGGCGTGAATTGCGCCAAGGAATTTTT-----TAAAAAAAGAGCA--TTTTTTCAT-TTT---ATGTTAATAT--GCATA---SATTG-GGAAA-ATGTTATCTT--CTT-TAT--GTCTTTAATGACTCTCGGCAACGGATATCTCGGCTCTCGCATCGATGAAGAACGTAGCGAAATGCGATACTTGGTGTGAATTGCAGAATCCCGTGAACCATCGA-GTTTT-TGAACGCAAGTTGCGCCCGAAGCC-TCTGGTTGAGGGCACGTCTGCCTGGG--CCACGTACACACTT-CTC-CCACAAA-CCTT---TTCCCATTTTGG-----TTTA-AGAATT-TGTAGTGAGAAAAGATTGGCCTCCCATACC-----------CTTGTGTGTGGTTGACCT-AAAAAA-GA-GTAC-GAGTGATGAAACGTCACGATAAGTGGTGGTTTA-TAAGCCTTTTT-TGGTTTT--GCCA-AATC-GAGTC--GAA--------CGTTT-GTCACTTAA-GATA---TGCTCGAGTTA--ATCCCCACACGTTG---AATTGA-CG--CTATT--TCGCGACCCCAGGTCAGGCGGGATTACCCGCTGAGTTTAAG-ATATC---------------------------------------------
		</sequence>
		<sequence>
			<taxon idref="Micranthes_lyallii_Sax50"/>
			-------------------------------------------------------------------------------------------------------ACAAGGTTTCCGTAGGTGAACCTGCGGAAGGATCATTGCTGAAACC-TGCA--ATGCAGAA--AAC-CTTGAGAACATGTAA---AACAATTTT----GAGGAGGGGCATTTCAT-----------GTTACTTCT--------CACCTTTGT-------------GGGGGAGGCATTCAATTT-CT--TTAACCTTG-CATTTGCTTT--TACGC-ATGTGT-GGGTTT---AAGTAATTAAGTGTT-CCCTTACATTG-----CAACAAC--CCCCGGCGTGAATTGCGCCAAGGAATTTTT----AAAAAAAGAGAGCA--ATTCTCCAT-TTC---ATGTGTA-AT--GCATA---AATTG-GAAAA-ATGTTATCTT--CTT-TAT--GTCTTTAATGACTCTCGGCAACGGATATCTCGGCTCTCGCATCGATGAAGAACGTAGCGAAATGCGATACTTGGTGTGAATTGCAGAATCCCGTGAACCATCGA-GTTTT-TGAACGCAAGTTGCGCCCGAAGCCATT-GGTTGAGGGCACGTCTGCCTGGG--CCACATACACACTT-CTC-TCGCAAA-CCCT----TRCCATTTTGG-----TTTA-GGTATT-TGTAATGAGGAAAGATTGGTCTCCCATACC-----------CTTGTGTGTGGTTGACCT-AAAAAA-GA-GTAC-GAGTGATGAAACGTCACGATAAGTGGTGGTTTA-AAAGCCTTTTT-TGGTTTT--GCCA-AATC-GAGTC--GAA--------TGTTT-GTCACTTGA-AATA---TGCTCAAGT----ATCCCCACACGTTG---AATTGA-CG--CTATT--TYGCG---------------------------------------------------------------------------------------
		</sequence>
		<sequence>
			<taxon idref="Micranthes_melanocentra_Sax262"/>
			----------------------------------------------------------------------------------------------------------------------------------------CATTGATGCAACC-TGCC-AAAGCAGAA--AAC-ATCGAGAACATGTAA----CAAAAATT---SAGTGGGGAGCATTCCAT-----------GCTTCTTCT--------CACCTTTGT-------------CGGG-AGGCATTAGATTC-AT--TGCTCCT-G-CGTT-GCTCT--TACGC-ACGT---GGGAGT---AAGTA-TCGAGTGTT-TCCTTACATTG-----CAACAAAC-CCCCGGCGTGAATTGCGCCAAGGAATTTTA-AAAAAAGATAGATAGCA----CCTCCAT-CTC---ATGTTG--------------------GAGAA-ATGTTATCTT--CTT-GAT--GTCTTTAATGACTCTCGGCAACGGATATCTCGGCTCTCGCATCGATGAAGAACGTAGCGAAATGCGATACTTGGTGTGAATTGCAGAATCCCGTGAACCATCGA-GTTTT-TGAACGCAAGTTGCGCCCGAAGCCACCTGGTTGAGGGCACGTCTGCCTGGG--CCACGTACACACTT-CTC-CCACAAA-CCTT---TTCCAATTATGG------TGA-GGCATT-TGTGGTGAGTAGAGATTGGTCTCCCATGCC-----------CTTGCGCGTGGTTGGCCT-AAAAAA-GA-GTAC-GAGTGATGAAACGTCACGATTAGTGGTGGTATA-TAAACCTCTTT-TGGTTTT--GCCA-GATC-GAGTC--GAA--------CGTTT-GTCACTTGA-GATA---TGCTCTAGTTA--ATCCCCGAACGTTG---AATTGA-CG--CTATT--TCGCGACCCCAGGTCAGGCGGGATTACCCGCTGAGTTTAAGCATATCA--------------------------------------------
		</sequence>
		<sequence>
			<taxon idref="Micranthes_merkii_Sax54"/>
			--------------------------------------------------------------------------------------------------------------------------ACCTGCGGAAGGATCATTGTCGAAACC-TGCT--TAGCAGAA--AAC-CATGTGAACATGTTG----YAATACCC---GGGAGGAGTGCATTCTAT-----------GTTCCTTCT-------CCCCCGAAGT-------------CAGG-AATTGCTCGATAY-GT---CTCCC--A-CCMTTGCTC---CATGC-ATGA---GTGAGT--GAAGTA-TCGGGTGT--CCTTGACTTCA-----CAACTCA--CCCCGGCGTGAATTACGCCAAGGAAATTTT-----AWAAGATTGAACT---TYCTCCAT-TG----TTGTTTTTGT--GCATGC--AATTR-GAGGAAGYGTCATCTT--CAT-GAT--GTCTTTAATGACTCTCGGCAACGGATATCTCGGCTCTCGCAACGATGAAGAACGTAGCGAAATGCGATACTTGGTGTGAATTGCAGAATCCCGTGAACCATCGA-GTTTT-TGAACGCAAGTTGCGCCCGAAGCCAAT-GGTTGAGGGCACGTCTGCCTGGG--CCACGTACCCACTT-CTC-CCAAAAA-CMTA---TATCTCTTATGA-----TATA-TTCTTT-TTTRTCGAGAAAAAAATGRTCTCCCATGCA----------TCATTTGTGTGGTTGATCC-AAAATA-GA-GTACCGAGTGATGAAACGTCACGATAAGTGGTGGTATA-TAA------------------GCCT-AATC-GAGTC--GAG--------CGTTT-GTCAATCGA-GATA---TACTCTCAATAAAACCCTTACACGTTG---GAATGA-CG--CTATT--TCGCGACCCCAGGTC-----------------------------------------------------------------------------
		</sequence>
		<sequence>
			<taxon idref="Micranthes_micranthidifolia_Sax353"/>
			-------------------------------------------------------------------------------------------------------------------------------------------TGCTGAAACC-TGCA--ATGCAGAA--AAC-CTTGAGAACATGTTA---AAAAAAATT----GAGGAGGGGCATTTCAT-----------GTTTCTTCT------CACATCTTTGT-------------GGGG-AGCCATTTGATTT-CT--TTAACCTTG-CGTTTGCTTT--TACGC-GCGC---GGGTGT---AAGTAATTGAGTGT--TCCTTACATTG-----CAACAAC--CCCCGGCGTGAATTGCGCCAAGGAATATTT-----TAAAATAAGTGCA--TTTTTTCAT-TTT---ATGTAT--AT--GCATA---AATTG-GAGAA-ATGTTATCTT--CTT-TAT--GTCTTTAATGACTCTCGGCAACGGATATCTCGGCTCTCGCATCGATGAAGAACGTAGCGAAATGCGATACTTGGTGTGAATTGCAGAATCCCGTGAACCATCGA-GTTTT-TGAACGCAAGTTGCGCCCGAAGCCTTT-GGTTGAGGGCACGTCTGCCTGGG--CCACGTACACACTT-CTC-CCACAAA-CCTT----TCCCATTTTGG----TTTTA-AGAATT-TGTGGTGAGGAAAGATTGGCCTCCCATACC-----------CTTGCGTGTGGTTGACCT-AAAAAA-GA-GTAC-GAGTGATGAAACGTCACGATAAGTGGTGGTTTA-TAAGCCTTTTT-TGGTTTTT-GCCA-AATC-GAGTC--GAA--------CGTTT-GTCACTTGA-GATA---TGCTCGAGTTA--ATCCCCGCACGTTG---AATTGA-CG--CTATT--TCGCGACCCCAGGTCAGGCGGGATTACCCGCTGAGTTTAAGCATATCA--------------------------------------------
		</sequence>
		<sequence>
			<taxon idref="Micranthes_divaricata_Sax359"/>
			------------------------------------------------------------------------------------------------------------------------------------------TTGATGCA-CC-TGCT-AAAGCAGAA--AAC-ATCGAGAACATGTAA----CAAAAATT----GAGTGGGAGCATTCCAT-----------GCTTCTTCT--------CACCTTTGT-------------CGGG-AGGCATTAGATTC-AT--TGCTCCT-G-CGTT-GCTCT--TACGC-ACGT---GGGAGT---AAGTA-TCGAGTGTT-TCCTAACATTG-----CAACAAAC-CCCCGGCGTGAATTGCGCCAAGGAATTTTA-AAAAAAGATAGATAACA----CCTCCAT-CTC---ATGTTG--------------------GAGAA-ATGTTATCTT--CTT-GAT--GTCTTTAATGACTCTCGGCAACGGATATCTCGGCTCTCGCATCGATGAAGAACGTAGCGAAATGCGATACTTGGTGTGAATTGCAGAATCCCGTGAACCATCGA-GTTTT-TGAACGCAAGTTGCGCCCGAAGCCACCTGGTTGAGGGCACGTCTGCTTGGG--CCACGTACACACTT-CTC-CCACAAA-CCTT---TTCCAATTATGG------TGA-GACATT-TGTGGTGAGTAGAGATTGGTCTCCCATGCC-----------CTTGCGCGTGGTTGGCCT-AAAAAA-GA-GTAC-GAGTGATGAAACGTCACGATTAGTGGTGGTATA-TATGCCTCTTT-TGGTTTT--GCCA-GATC-GAGTC--GAA--------CGTTT-GTCACTTGA-GATA---TGCTCTAGTTA--ATCCCCAAACGTTG---AATTGA-CG--CTATT--TCGCGACCCCAGGTCAGGCGGGATTACCCGCTGAGTTTAAGCATATC---------------------------------------------
		</sequence>
		<sequence>
			<taxon idref="Micranthes_nelsoniana_Sax167"/>
			-------------------------------------------------------------------------------------------------------ACAAGGTTTCCGTAGGTGAACCTGCGGAAGGATCATTGCTGAAACC-TGCA--ATGCAGAA--AAC-CTCGAGAACATGTAA--AAAAAATATT----GAGGAGGGGCATTTCAT-----------GTTTCTTCT--------CACCTTTGT-------------TGGG-TGTCATTCAATTT-TT--TTAACCTTG-CATTTGCTTT--TACGC-ATGTGT-GGGTGT---AAGTAATTGAGTGT--TCCTTACATTG-----CAACAAC--CCCCGGCGTGAATTGCGCCAAGGAATTTTT----AAAAAAAGAGAGCA--TTTCTCCAT-TTC---ATGTGT--AT--GCATT---AATTG-GAAAA-ATGTTATCTT--ATT-TAT--GTCTTTAATGACTCTCGGCAACGGATATCTCGGCTCTCGCATCGATGAAGAACGTAGCGAAATGCGATACTTGGTGTGAATTGCAGAATCCCGTGAACCATCGA-GTTTT-TGAACGCAAGTTGCGCCCGAAGCCTC--GGTTGAGGGCACGTCTGCCTGGG--CCACGTACACACTT-CTC-CCACAAA-CCTT----TCCCATTTTGG-----TTTA-GGCATT-TGTGATGAGGAAAGATTGGCCTCCCATACC--------CTCCTTGCGTGTGGTTGACCT-AAAAAA-GA-GTAM-GAGTGATGAAACGTCACGATAAGTGGTGGTTTA-TAAGCCTTTTT-TGGTTTT--GCCA-AATC-GAGTC--GAA--------CGTTT-GTCACTTGA-AATA---TGCTCAAGTTA--ATCCCCACACGTTG---AATTGA-CG--CTATT--TCGCGACCCCA---------------------------------------------------------------------------------
		</sequence>
		<sequence>
			<taxon idref="Micranthes_nivalis_Sax345"/>
			------------------------------------------------------------------------------------------------------------------------------------------TTGCTGAAACC-TGCA--ATGCAGAA--AAC-ATTGAGAACATGTTA----AAAAAATT----GAGGAGGGGCATTTCAT-----------GTCTCTTCT--------CACCTTTGT-------------GGGG-AGATATTTGATTT-CT--TTAACCTTG-CGTTTGCTTT--TATGC-ATGC---GGGTGC---AAGTAATTGAGTGT--TCCTTATATTG-----CAACAAC--CCCCGGCGTGAATTGCGCCAAGGAATTTTT------AAAAAAAGAGCT---TTTTTCAT-TTT---ATGTTATTAT--GCATA---TAATG-GAAAA-ATGTTATCTT--CTT-TAT--GTCTTTAATGACTCTCGGCAACGGATATCTCGGCTCTCGCATCGATGAAGAACGTAGCGAAATGCGATACTTGGTGTGAATTGCAGAATCCCGTGAACCATCGA-GTTTT-TGAACGCAAGTTGCGCCCGAAGCCTCT-GGTTGAGGGCACGTCTGCCTGGG--CCACGTACACACTT-CTC-CCACAAA-CCTT----TCCTATTCTAG-----TTTA-AG-ATT-TGTGTTGAGAAAAGATTGGCCTCCCATACT-----------CTTATGTGTGGTTGACCT-AAAAAA-GA-GTAC-GAGTGATGAAACGTCACGATAAGTGGTGGTTTA-TAAGCCTTTTT-TTTGGTTTTGCCA-AATC-GAGTC--GAA--------CGTTT-GTCACTTGA-GATA---TGCTCTAGTTA--ATCCCCACACGTTG---AAATGA-CG--CTATT--TCGCGACCCCAGGTCAGGCGGGATTACCCGCTGAGTTTAAGCATATCA--------------------------------------------
		</sequence>
		<sequence>
			<taxon idref="Micranthes_nudicaulis_Sax61"/>
			-------------------------------------------------------------------------------------------------------ACAAGGTTTCCGTAGGTGAACCTGCGGAAGGATCATTGCCGAAACC-TGCA--TAGCAGAA--AAC-CAAGTGAACTCGTAG---CAAAACACT-----GAGGGAAGCATCACAT-----------GCTTCTTCT--------CCATGTTGT-------------CGGG-ATGTGCTTGATAG-TT--TCTAC---A-CCAT-GCTT---TATGC-TTGG---GGAAGA---AAATG-TTGCGTAC--CCCCGACTTCA-----AAACTCA--CCCCGGCGTGAATTACGCCAAGGAYTTTTT----AAAAGGATTGAACA--TTCCTCCAC-ATT--ACTGTATTCAT--GCAGGTA-ATTTG-GAGGAGGTGTCATCTT--CTT-GAT--GTCTTTAATGACTCTCGGCAACGGATATCTCGGCTCTCACAACGATGAAGAACGTAGCGAAATGCGATACTTGGTGTGAATTGCAGAATCCCGTGAACCATCGA-GTTTT-TGAACGCAAGTTGCGCCCGAAGCCATTTGGTTGAGGGCACGTCTGCCTGGG--CCACGTACCCACTC-CTC-TCACAA--CCTA----TATCCCATGGG----TCTTA-GGGTTT-TGTGTTGAGGAAAGGTTGGTCTCCCATGCA-----------CTATTGTGTGGTTGACCT-AAAATA-GA-GTACCGAGTGATAAAACGTCACGATAAGTGGTGGTATA-CAAA-----------------GCCT-AATC-GAGTC--GAG--------CGTTT-TGCACGAAC----G---TGCTCCCAAA---ACCCAAACACGTTG---ATTTGG-CG--CTATT--TTGCGACCCC----------------------------------------------------------------------------------
		</sequence>
		<sequence>
			<taxon idref="Micranthes_pensylvanica_Sax230"/>
			----------------------------------------------------------------------------------------------------------------------------------------CATTGCTGAAACC-TGCA--ATGCAGAA--AAC-CTTGAGAACATGTTA----AAAAAATT----GAGGAGGGGCATTTCAT-----------GTTTCTTCT--------CACCTTTGT-------------GGGG-AGACATTTGATTT-CT--TTAACCTTG-CGTTTGCTTT--TATKC-ACGC---GGGTGT---AAGTAATTGAGTGT--TCCTTACATTG-----TAACAAC--CCCCGGCGTGAATTGCGCCAAGGAATTTTT------AAAAAAAGAGCA--TTTTTTCAT-TTT---ATGTTAATAT--GCATA---GATTG-GGAAA-ATGTTATCTT--CTT-TAT--GTCTTTAATGACTCTCGGCAACGGATATCTCGGCTCTCGCATCGATGAAGAACGTAGCGAAATGCGATACTTGGTGTGAATTGCAGAATCCCGTGAACCATCGA-GTTTT-TGAACGCAAGTTGCGCCCGAAGCCTCT-GGTTGAGGGCACGTCTGCCTGGG--CCACGTACACACTT-CTC-CCACAAA-CCTT---TTCCCATTTTGG-----TTTA-AG-ATT-TGTAGTGAGAAAAGATTGGCCTCCCATACC-----------CTTGTGTGTGGTTGACCT-AAAAAA-GA-GTAC-GAGTGATGAAACGTCACGATAAGTGGTGGTTTA-TAAGCCTTTTT-TGGTTTT--GCCA-AATC-GAGTC--GAA--------CGTTT-GTCACTTAA-GATA---TGCTCGAGTTA--ATCCCCACACGTTG---AATTGA-CG--CTATT--TCGCGACCCCAGGTCAGGCGGGATTACCCGCTGAGTTTAAGCATATCA--------------------------------------------
		</sequence>
		<sequence>
			<taxon idref="Micranthes_redowskii_Sax78"/>
			-------------------------------------------------------------------------------------------------------ACAAGGTTTCCGTAGGTGAACCTGCGGAAGGATCATTGCTGAAACC-TGCA--ATGCAGAA--AAC-CGTGTGAACGCGTGA---CCTAAAAAA----GAGAAGGAGCATTCTTT-----------GTTCCTTTT--------TACCTTTGT-------------TGG--ATTCGCTTCATTC-CT--TTGTCGTGG-ACTT-GCTTC--CATGC-ATGC---ACGTCG---GAGTA-TTGAGCGT--TCCCTGCAATG-----TAACAAC--CCCCTGCGCGAATTGCGCCAAGGAAATTTT---AAAAAAGAGAGGGCA-CTTTCTCCAC-TTC---ATGCC---AT--GCACA---AAGTG-GAGAGAATGTTATCTT--CTA-GAT--GTCTTTAATGACTCTCGGCAACGGATATCTCGGCTCTCGCATCGATGAAGAACGTAGCGAAATGCGATACTTGGTGTGAATTGCAGAATCCCGTGAACCATCGA-GTTTT-TGAACGCAAGTTGCGCCTGAAGCCTCTTGGTTGAGGGCACGTCTGCCTGGG--CCACGTACACACTT-CTC-CCACAAT-CCTT----TCACATGAAGT------GTT-TGCGTT-TGCGGGGAGGGATGATTGGCCTCCCATGCC-----------CACGTGTGTGGTTGGCCT-AAAAAT-GA-GTAC-TAGTGATGAAACGTCACGATAAGTGGTGGTACA-TAAGCCTTCTT-TGGTTTTT-GCCA-AATC-GAGTC--GTA--------AGTTT-GTCGCTTGA-GAAA---TACTCAAGTTA--ATCCCCTTACGTTG---ATCATA-CG--CTATT--T-------------------------------------------------------------------------------------------
		</sequence>
		<sequence>
			<taxon idref="Micranthes_reflexa_Sax116"/>
			-------------------------------------------------------------------------------------------------------ACAAGGTTTCCGTAGGTGAACCTGCGGAAGGATCATTGCTGAATCC-TGCA--ATGCAGAA--AAC-TTTGAGAACATGTTA----AAAAAATT----GAGGAGGGGCATTTCAT-----------GTTTCTTCT--------CACCTTTGC-------------TGGG-AGGCATTTGATTT-CT--TTAACCTTG-CGTTTGCTTT--TTTGC-ATGC---GGGTGT---AAGTAATTGAGTGT--TCCTTGCATTG-----CAACAAC--CCCCGGCGTGAATTGCGCCAAGGAATTTTT-----AAAAAAAAGAGCA-TTTTTTTCAT-TTT---ATGTTAATAT--GCATA---AAATA-GAAAA-ATGTTATCTT--CTT-TAT--GTCTTTAATGACTCTCGGCAACGGATATCTCGGCTCTCGCATCGATGAAGAACGTAGCGAAATGCGATACTTGGTGTGAATTGCAGAATCCCGTGAACCATCGA-GTTTT-TGAACGCAAGTTGCGCCCGAAGCCTCC-GGTTGAGGGCACGTCTGCCTGGG--CCACGTACACACTT-CTC-CCACAAA-CCTT----TCCTATTTCGG-----TTTA-AGAATT-TGTGGTGAGGAAAGATTGGCCTCCCATACC-----------CTTACGTGTGGTTGACCT-AAAAAA-GA-GTAC-GAGTGATGAAACGTCACGATAAGTGGTGGTTTA-TAAGCCTTTGT-TGGTTTT--GCCA-AATC-GAGTC--GAA--------CGTTT-GTCACTTGA-GATA---TGCTCGAGTTA-AATCCCCCCACGTTG---AATTGA-CG--CTATT--TCGCGACCCCAG--------------------------------------------------------------------------------
		</sequence>
		<sequence>
			<taxon idref="Micranthes_stellaris_Sax171"/>
			-------------------------------------------------------------------------------------------------------ACAAGGTTTCCGTAGGTGAACCTGCGGAAGGATCATTGCTGAAACC-TGCA--ATGCAGAA--AAC-CGTGTGAACACGTGA--CCTCAAAAAA----GAGAAGGAGCATTCTTT-----------GTTCCTTTT-------TTACCTTTGT-------------TGG--ATTCGCTTCATTC-CT--TTGTCGT-G-TGCTTGCTTC--CATGC-ATGC---ACGTCG---GAGTA-TTGAGTGT--TCCCTACAATG-----TAACAAC--CCCCGGCGCGAATTGCGCCAAGGAATTTTT---AAAAAAGAGAGGGCG-CTTTCTCCAC-TTC---ATGCC---AT--GCACA---AAGTG-GAGAGAATGTTATCTT--CTA-GAT--GTCTTTAATGACTCTCGGCAACGGATATCTCGGCTCTCGCATCGATGAAGAACGTAGCGAAATGCGATACTTGGTGTGAATTGCAGAATCCCGTGAACCATCGA-GTTTT-TGAACGCAAGTTGCGCCTGAAGCCTCTTGGTTGAGGGCACGTCTGCCTGGG--CCACGTACACACTT-CTC-CCACAAT-CCTT----TCACATGTAGT------GTT-TGCGTT-TGCGGCGAGGGATGATTGGCCTCCCATGCC-----------CACGTGTGTGGTTGGCCT-AAAAAT-GA-GTAC-TAGTGATGAAACGTCACGATAAGTGGTGGTACA-TAAGCCTTCTT-TGGTTTC--GCCA-AATC-GAGTC--GTA--------AGTTT-GTCGCTTGA-GAAA---TACTCAAGTTA--ATCCCCTTACGTTG---ATCATA-CG--CTATT--TCGCGACCCCAG--------------------------------------------------------------------------------
		</sequence>
		<sequence>
			<taxon idref="Micranthes_tilingiana_Sax361"/>
			-------------------------------------------------------------------------------------------------------------------------------------------------------GCA--ATGCAGAA--CAC-CTTGAGAACATGTAA--CAAAWMAATT----GAGGAGGASSATTCCAT-----------GCTTCTTTT--------CAC-TTTGT-------------GGGG-AGGCATTTGATTA-CT--TTCTCCTTG-TGTT-GCTTT--TACGC-ATGC---GGGAGT---AAGTA-TCGTTACC--TCCTTACATTC-----CAACAAC--CCCCGGCGTGAATTGCGCCAAGGAATTTAAAAAAAAAGATAGAGAGCA--TTTCTCCTT-TTC---ATGTTT--AT--GCATA---AATTG-GAATAAATGTTATCTT--CTT-TAT--GTCTTTAATAACTCTCGCCAACGGATATCTCGGCTCTCGCATCGATGAAGAACGTAGCGAAATGCGATACTTGGTGTGAATTGCAGAATCCCGTGAACCATCGA-GTTTT-TGAACGCAAGTTGCGCCTGAAGCCACTTGGTTGAGGGCACGTCTGCCTGGG--CCACGTACACATTT-CTC-CCAAAAA-CCTT---TCCCAATTAGGG-----TCAG-ACATAT-TTTGGTGAGTAGAGATTGGGCTCCCATACC-----------CTCGTGTGTGGTTGACCT-AAAAAA-GA-GTAC-GAGTGATGAAACGTCACGATAAGTGGTGGTATA-TAAGCCTTTTT-AGGTTTT--GCCA-AATC-GAGTC--GAA--------CGTTT-GTCACTTGA-GATA---CGCTCGAGTTA--ATCCCCACACGTTG---AATTGA-CG--CTATT--TCGCGACCCCAGGTCAGGCGGGATTACCCGCTGAGTTTAAGCATAT----------------------------------------------
		</sequence>
		<sequence>
			<taxon idref="Micranthes_tolmiei_Sax96"/>
			-------------------------------------------------------------------------------------------------------ACAAGGTTTCCGTAGGTGAACCTGCGGAAGGATCATTGTCGAAACC-TGCT--TAGCAGAA--AAC-CATGCGAACATGTTG--CAATACCAGG----GGGGGAGTGCATTTCAT-----------GTTCCTTCT--------CCCCGATGT-------------CAGG-AGGTGTGCGATAC-TT---C--TCTCA-CCCTTGCTT---TATGC-ATGA---GTGGGT--GATGTA-TCGGGTGT--CCTTGACTTCA-----CAACTCA--CCCCGGCGTGAATTACGCCAAGGAAATTTT-----AAAAGATTGAACT---TCCTCTAT-TG----CTGTTTTTGT--GCATGC--AATTG-AAGGAAGTGTCATCTT--CTT-GAT--GTCTTTAATGACTCTCGGCAACGGATATCTCGGCTCTCGCAACGATGAAGAACGTAGCGAAATGCGATACTTGGTGTGAATTGCAGAATCCCGTGAACCATCGA-GTTTT-TGAACGCAAGTTGCGCCCGAAGCCATT-GGTTGAGGGCACGTCTGCCTGGG--CCACGTACCCACTT-CTC-CCAAAAA-CTTG---TATCTCTTATGA-----TATA-TCATTT-TTTGTTGAGAAAAAATTGGTCTCCCGTGCA----------TCATTTGTGTGGTTGATCC-AAAATA-GA-GTACCGAGTGATGAAACGTCACGATAAGTGGTGGTATC-TAA------------------ACCT-AATC-GAGTC--GAG--------CGTTT-GTCAATCGA-GATA---TGTTCTCAATAAAACCCTTACACGTTG---GAATGA-CG--CTATT--TCGCGACCCC----------------------------------------------------------------------------------
		</sequence>
		<sequence>
			<taxon idref="Saxifragella_bicuspidata"/>
			---------------------------------------------------------------------------------------------------------------------------------------------TCTGAACC-TGCA-AAAGCAAAA--CAR-CTCGCGAACACGTAG--KTA--AACTC------GGGGATCCA-AGCGC-----------GTCGMCTCT-GGCG-GCGCTCTTTCTT-CCC---AACGTTGGACGCGCTCGTCTTGTGTGCCGCTGCGAGC-GCATTGC-GTTTCGAGTT-GGCACTTGGTGA--GCCGW----------------CTCGACA-----GAACAAAA-ACCCGGCGCGAAATGCGCCAAGGAACATAA-------AAGAGAGTGCA--TTCCTCTTGATGGG--GTGC-TCAC---GCATCG-CATCGG-AGGGG--TGTCGTCTT--CTT-GATGAGTTTNNNNNNNNNNNNNNNNNNNNNNNNNNNNNNNNNNNNNNNNNNNNNNNNNNNNNNNNNNNNNNNNNNNNNNNNNNNNNNNNNNNNNNNNNNNNNNNNNNNN-NNNNN-NNNNNNNNNNNNNNNNNNNNNNNNNNNNNNNNNNNNNNNNNNNNNNNNNNNNNNNACA--CGCACGT-CTS-CCACAAA-CCTT---CCCCCCTGCGGAC-----GAA-GGGCC--TTGTGCGAGCAGAGATTGGTCTCCCGTGCCT---------GCAAATGTGCGGTTGGCCT-AAMAAGTGA-SAACCG-GCGATGMAACGTCGCGCCTAGTGGTGGTTAT-CGAACCTTACG-GTTCG----GCCA-GTTC-GCGTC--GTT------GGCGTTT-GTCGCTCGG-AAGG-----CTCAATCGA--CACCTTGAACGTCTG--AGCGGA-CGTGCTATT-GT-------------------------------------------------------------------------------------------
		</sequence>
		<sequence>
			<taxon idref="S_conifera_JE103"/>
			-----GTGAAGT-GTTCGGATCGCGGCGATGTGGGCGGTTCGCTGCCTGCGACGTCGCGAGAAGTCCATTGAACCTTATCATTTAGAGGAAGGAGAAGTCGTAACAAGGTTTCCGTAGGTGAACCTGCGGAAGGATCATTGTCGTAGCC-TGCG-AAAGCAATG--CAA-CTCGCGAACACGTAC--TTAA-CACTC------GGGAATCCA-GGGGT-----------GCCTCCCTCGTTGA-GCACCCTTGGTTTCCCGACAACGTCGGGGCGGCCTGGCGTTC-TTT-TC--TCCCGG-CGACGTGAAA-CTCGCT-CGGGCTAACCAA-CGCCGGGCTTA-----------ACCAACG-----CAACAAAA-AACCGGCGTGAAATGCGCCAAGGAACATGA-------AAGAGAGTGCG--CTCTTCTGG-TGC---CAGC--ACT---GCTGCG--CTAGG-ACGGG--CGTTGTCTT--CTT-GATGAGTTTATAATGACTCTCGGCAACGGATATCTCGGCTCTTACATCGATGAAGAACGTAGCAAAATGCGATACTTGGTGTGAATTGCAGAATCCCGTGAACCATCGA-GTCTT-TGAACGCAAGTTGCGCCCGAATCCTTTTGGTCGAGGGCACGTCTGCCTGGGTGTCACGTACACATGC-CTC-CCGCAAA-CCTTC-CCCCCCTTTGTGGA----TGAA-GGGCC--TCGCGGGAGCAGATAATGGTATCCCGCGCC----------ATTTCCGCGCGGCTTGCCT-AAAAATAGA-GAGCCG-GTGATGAAACGTCACGCCTAGTGGTGGTTAA-CGAGGCCTAAC-GGCCA----ACCA-GTTC-GCGAC--GAG------ACTAGTT-TTTTCCCGG-AAAT-----CTCCTGCGA--CACCTTGGACGTCCTCTAGTGGA-CGTGCTATT-GTCGCGACCCCAGGTCAGGCGGGACTACCCGCTGAATTTAAGCATATCAATAAGCGGAGGAAGAGAAACTTACAAGGATTCCCCTAGTAAC--
		</sequence>
		<sequence>
			<taxon idref="S_trifurcata_Sax223"/>
			-----------------------------------------------------------------------------------------------------------------------------------------ATTGTCGTAACC-TGCG-AAAGCAATG--CAA-CTCGCGAACACGTAC--TTTA-CACTC------GTGAATCCA-GGGGT-----------GCCTCCCTCGCGA--GCACCCTTGGTTTCYCGACAACGTCGGGGCGGCCTTGCGTTC-TTT-TC--TCCCGG-CGACGTAAAA-CTCGCT-CGGGCTAACAGA-CGCCGRGCTAA-----------ACCAACG-----GAACAAAA-AACCGGCGTCAAATGCGCCAAGGAACATGA-------AAGAGAGTGCG--CTCTTCTGG-TGT---CAGC--ACT---GCTGCG--CCAGG-ACGGG--CGTTGTCTT--CTT-GATGAGTTTATAATGACTCTCGGCAACGGATATCTCGGCTCTTACATCGATGAAGAACGTAGCAAAATGCGATACTTGGTGTGAATTGCAGAATCCCGTGAACCATCGA-GTCTT-TGAACGCAAGTTGCGCCCGAATCCTTTTGGTCGAGGGCACGTCTGCCTGGGTGTCACGTACACATGC-CTC-CTGCAAA-CCTT--CCCCCCTTTGTGGA----TGAA-GGGCC--TCGCGGGAGCAGATAATGGWATCCCGTGCC----------CTTTCCGCGCGGCTTGCCT-AAAAATGGA-GAGCCG-GTGATGTAACGTCACGCCTAGTGGTGGTTAA-CGAGGCCTAAC-GCCCA----ACCA-GTTC-GCGGC--GTG------ACTGGTT-TTCATC-GG-AAAT-----CTCCTGCGA--CACCTTGGACGTCCTATAATGGA-CGTGCTATT-GTCGCGACCCCAGGTCAGGCGGGACTACCCGCTGAATTTAAGCATATC---------------------------------------------
		</sequence>
		<sequence>
			<taxon idref="S_magellanica_Sax231"/>
			----------------------------------------------------------------------------------------------------------------------------------------CATTGTCGTAACC-TGCG-AAAGCAATG--CAA-CTCGCGAACACGTAC--TTTA-CACTC------GKGAATCCW-GGGGT-----------GCCTCCCTCGSGA--ACACCCTTGGTTTCCCGACAACGTYGGGGCGGCCTGGCKTTY-TTT-TC--TCCCGG-CGACGTAAAA-CTCGCT-CGGGCWAACARR-CGCCGRGCTAA-----------ACCAACG-----CAACAAAA-AACCGGCGTGAAATGCGCCAAGGAACATGA-------AAGAGWGTGCG--CTCTTCTGG-TGT---CAGY--ACT---RCTGCG--CYAGG-AYGGG--CGTTGTCTT--CTT-GATGAGTTTATAATGACTCTCGGCAACGGATATCTCGGCTCTTACATCGATGAAGAACGTAGCAAAATGCGATACTTGGTGTGAATTGCAGAATCCCGTGAACCATCGA-GTCTT-TGAACGCAAGTTGCGCCCGAATCCTTTTGGTCGAGGGCACGTCTGCCTGGGTGTCACGTACACATGC-CTC-CCGCAAA-CCTTC-CCCCCCTTTGTGGA----TGAA-GGGCC--TCGCGGGAGCAGATAATGGTATCCCGTGCC----------CTTTYYGCGCGGCTTGCCT-AAAAATGGR-GAGCCG-GTGAYGTAACGTCACGCCTAGTGGTGGTTAA-CGAGGCCTAAC-GGCCA----ACCA-GTTC-GCGGC--GTG------AYTRGTT-TTCACC-GG-AAAT-----CTCYTGCGA--CACCTTGGACGTCCTCTAWTGKA-CGTGCTATT-GTCGCGACCCCAGGTCAGGCGGGACTACCCGCTGAATTTAAGCATATC---------------------------------------------
		</sequence>
		<sequence>
			<taxon idref="S_vayredana_Sax224"/>
			----------------------------------------------------------------------------------------------------------------------------------------CATTGTCGTAACC-TGCG-AAAGCAATG--CAA-CTCGCGAACACGTAC--TTTA-CACTC------GGGAATCCA-GGGGT-----------GCCTCCCTCGGGA--ACACCCTTGGTTTCCCGACAACGTTGGGGCGGCCTGGCTTTC-TTT-TC--YCCCGG-CGACGTAAAA-CTCGCT-CGGGCTAACAAG-CGCCGGGCTAA-----------ACCAACG-----CAACAAAA-AACCGGCGTGAAATGCGCCAAGGAACATGA-------AAGAGAGTGCG--CTCTTCTGG-TGT---CAGT--ACT---GCTGCG--CCAGG-ACGGG--CGTTGTCTT--CTT-GATGAGTTTATAATGACTCTCGGCAACGGATATCTCGGCTCTTACATCGATGAAGAACGTAGCAAAATGCGATACTTGGTGTGAATTGCAGAATCCCGTGAACCATCGA-GTCTT-TGAACGCAAGTTGCGCCCGAATCCTTTTGGTCGAGGGCACGTCTGCCTGGGTGTCACGTACACATGC-CTC-CCGCAAA-CCTTC-CCCCCCTTTGTGGA----TGAA-GGGCC--TCGCGGGAGCAGATAATGGTATCCCGTGCC----------CTTTTCGCGCGGCTTGCCT-AAAAATGGG-GAGCCG-GTGACGTAACGTCACGCCTAGTGGTGGTTAA-CGAGGCCTAAC-GGCCA----ACCA-GTTC-GCGGC--GTG------ACTAGTT-TTCACC-GG-AAAT-----CTCCTGCGA--CACCTTGGACGTCCTCTAATGGA-CGTGCTATT-GTCGCGACCCCAGGTCAGGCGGGACTACCCGCTGAATTTAAGCATATCA--------------------------------------------
		</sequence>
		<sequence>
			<taxon idref="S_bulbifera_Sax130"/>
			---------------------------------------------------------------------------------------------------CGTAACAAGGTTTCCGTAGGTGAACCTGCGGAAGGATCATTGTCGTAACC-TGCG-AAAGCAATG--CAA-CTCGCGAACACGTAC--TTTA-CACTC------GGGAATCCA-GGGGT-----------GCCTCCCTCGCGA--ACACCCTTGGTTTCCCGACAACGTCGGGGCGGCCTGGCTTTC-TTT-TC--TCTCGG-CGATGTAAAA-CTCGCC-CGGGCTAACAGG-CGTAGGGCTAA-----------ACCAACG-----GAACAAAA-AACCGGCGTGAAATGCGCCAAGGAACATGA-------AAGAGAGTGCG--CTCTTTTGG-TGT---CAGC--ACT---GCTGCG--CCAGG-ACGGG--CGTTGTCTT--CTT-GATGAGTTTATAATGACTCTCGGCAACGGATATCTCGGCTCTTACATCGATGAAGAACGTAGCAAAATGCGATACTTGGTGTGAATTGCAGAATCCCGTGAACCATCGA-GTCTT-TGAACGCAAGTTGCGCCCGAATCCTTTTGGTCGAGGGCACGTCTGCCTGGGTGTCACGTACACATGC-CTC-CTGCAAA-CCTT---CCCCCTTTGTGGA----TGAA-GGGCC--TCGCGGGAGCAGATAATGGTATCCCGTGCT----------CTTTCCGCGCGGCTTGCCT-AAAAATGGA-GAGCTG-GTGATGTAACGTCACGCCTAGTGGTGGTTAA-CGAGGCCTGAC-GGCCA----ACCA-GTTC-GCGGC--GTG------ACTATTA-TTCACT-GG-AAAT-----CTCCTGCGA--CACCTTGGATGTCCTCTGATGGA-CTTGCTATT-GTCGCGACC------------------------------------------------------------------------------------
		</sequence>
		<sequence>
			<taxon idref="S_tenella_Sax139"/>
			------------------------------------------------------------------------------------------------------AACAAGGTTTCCGTAGGTGAACCTGCGGAAGGATCATTGTCGTAACC-TGCG-AAAGCAATG--CAA-CTCGCGAACATGTAC--TTAA-CCCTC------GAGAATCCA-AGGGT-----------GCCTCCTTCGGGG--ACGCCCTTTTTTTCCCGACAACTTCGGGGCGGCTTGGCGTTC-GTT-AC--TCTCGA-CGGCGTAAAA-CTCGCT-CGGGCTAACAAA-CGTTGGGCTAA-----------ACCAATG-----CAACAAAA-AACCGGCGTGAAATGCGCCAAGGAACATGA-------AAGAGAATGCG--CTCGTCTGG-TGT---CAGC--ACT---GCTGCG--CCATG-ACGGG--CGTTGTCTT--CTT-GATGAGTTTATAATGACTCTCGGCAACGGATATCTCGGCTCTTACATCGATGAAGAACGTAGCAAAATGCGATACTTGGTGTGAATTGCAGAATCCCGTGAACCATCGA-GTCTT-TGAACGCAAGTTGCGCCCGAATCCTTTTGGTCGAGGGCACGTCTGCCTGGGTGTCACGTACACATGC-CTC-CCGCAAA-CCTT--TCCCACTTTGTGGA----CTTA-GGGCC--TCGCGAGAGCAGAGAATGGTATCCCGTGCCT---------TTTTCTGCGCGGCTTGCCT-AAAAATAGA-GAGCCG-GTGATGAAATGTCACGCCTAGTGGTGGTTAA-CGAGGCCTGAC-GGCCA----ACCA-GTTC-GCGAC--GTG------ACTAATT-ATCCCC-GG-AGAT-----CTCTTACGA--CACCTTGGATGTCCTGTAATGGA-CGTGCTATT-GTCGCGACCCCAG--------------------------------------------------------------------------------
		</sequence>
		<sequence>
			<taxon idref="S_cuneata_Sax191"/>
			-----------------------------------------------------------------------------------------------------------------------------------------ATTGTCGTAACC-TGCG-AAAGCAATG--CAA-CTCGCGAACACGTAC--TTTA-CACTC------GTGAATCCA-GGGGT-----------GCCTCCCTCGCGA--GCACCCTTGGTTTCTCGACAACGTCGGGGCGGCCTGGCGTTC-TTT-TC--TC-CGG-CGATGTAAAA-CTCGCT-CGGGCAAACAGA-CGCCGGGCTAA-----------ACCAACG-----GAACAAAA-AACCGGCGTGAAATGCGCCAAGGAACATGA-------AAGAGAGTGCG--CTCTTCTGG-TGT---CAGC--ACT---GCTGCG--CTAGG-ACGGG--CGTTGTCTT--CTT-GATGAGTTTATAATGACTCTCGGCAACGGATATCTCGGCTCTTACATCGATGAAGAACGTAGCAAAATGCGATACTTGGTGTGAATTGCAGAATCCCGTGAACCATCGA-GTCTT-TGAACGCAAGTTGCGCCCGAATCCTTTTGGTCGAGGGCACGTCTGCCTGGGTGTCACGTACACATGC-CTC-CCGCCAA-CCTT--CCCCCCTTTGTGGA----TGAA-GGGCC--TCGCGGGAGCAGATAATGGTATCCCGTGCC----------CTTTCCGCGCGGCTTGCCT-AAAAATGGA-GAGCCG-GTGATGTAATGTCACGCCTAGTGGTGGTTAA-CGAGGCCTAAC-GGCCA----ACCA-GTTC-GCGGT--GTG------ACTGGTT-TTCACC-GG-AAAT-----CTCCTGCGA--CACCTTGGACGTCCTTTAATGGA-CGTGCTATT-GTCGCGACCCCAGGTCAGGCGGGACTACCCGCTGAATTTAAGCATATC---------------------------------------------
		</sequence>
		<sequence>
			<taxon idref="S_erioblasta_Sax136"/>
			------------------------------------------------------------------------------------------------------------------------------------------------------------------TG--CAA-CTCGCGAACACGTAC--TTTA-CACTC------GGGAATCCA-GGGGT-----------GCCTCCCTCGCGA--ACACCCTTGGTTTCCCGACAACGTCGGGGCGGCATGGCGTTC-TTT-TC--TCCCGG-TGACGTAAAA-CTCGCT-CGGGATAACTAA-CGCCCGGCTAA-----------ACCAACG-----CAACAAAA-AACCGGCGTGAAATGCGCCAAGGAACATGA-------AAGAGAGTGCG--CTCTTCTGG-TGT---CAGC--ACT---GCTGCG--CCAGC-ACGGG--CGTCGTCTT--CTT-GATGAGTTTATAATGACTCTCGGCAACGGATATCTCGGCTCTTACATCGATGAAGAACGTAGCAAAATGCGATACTTGGTGTGAATTGCAGAATCCCGTGAACCATCGA-GTCTT-TGAACGCAAGTTGCGCCCGAATCCTCTTGGTCGAGGGCACGTCTGCCTGGGTGTCACGTACACATGC-CTC-CCGCAAA-CCTT--CCTCCCTTTGTGGA----TGAA-GGGCC--TCGCGGGTGCAGATAATGGTATCCCGTGCC----------CTTTCCGCGCGGCTTGCCT-AAAAATGGA-GAGCCA-GTGATGTAACGTCACGCCTAGTGGTGGTTAA-CGGGGCCTAAC-GGCCA----ACCA-GTTC-GCGGC--GTG------ACTAGTC-TTCATC-GG-AAAT-----CTCCCACGA--CACCTTGGACGTCCTCTAATGGA-CGTGCTATT-GTCGCGACCCCAGGTCAGGCGGGACTACCCGCTGA----------------------------------------------------------
		</sequence>
		<sequence>
			<taxon idref="S_globulifera_Sax148"/>
			--------------------------------------------------------------------------------------------------TCGTAACAAGGTTTCCGTAGGTGAACCTGCGGAAGGATCATTGTCGTAACC-TGCG-AAAGCAATG--CAA-CTCGCGAACCCGTAC--TTTA-CACTC------GGGAATCCA-GGGGT-----------GCCTCCCTCGCGA--ACACCCTTGGTTTTCGGACAACGTTGGGGCGGCATGGCGTTC-TTT-TC--TCCCGG-CGACGTAAAA-CTCGAT-CGGGCTAACAAA-CGCYGGGCTAA-----------ACCAACG-----CAACAAAA-AACCGGCGTGAAATGCGCCAAGGAACATGA-------AAGAGAGTGCG--CTCTTCTGG-TGT---CAGC--ACT---GCTGCG--CCAAG-ACGGG--CGTTGTCTT--CTT-GATGAGTTTATAATGACTCTCGGCAACGGATATCTCGGCTCTTACATCGATGAAGAACGTAGCAAAATGCGATACTTGGTGTGAATTGCAGAATCCCGTGAACCATCGA-GTCTT-TGAACGCAAGTTGCGCCCGAATCCTTTTGGTCGAGGGCACGTCTGCCTGGGTGTCACGTACACATGC-CTC-CCGCAAA-CCTT---CCCCCTTTGTGGA----AGAA-GGGCC--TCGCGGGAGCAGATAATGGTGTCCCGTGCC----------CTTTTCGCGCGGCTTGCCT-AAAAATGGA-GAGCCG-GTGATGTAGCGTCACGCCTAGTGGTGGT-AA-CGAGGCCTAAC-GGCCA----ACCA-GTTC-GCGGC--GTG------ACTAGTT-TTCACC-GG-AAAT-----CTCCTGCGA--CACCTTGGACGTCCTCTAACGGA-CATGCTAT-----------------------------------------------------------------------------------------------
		</sequence>
		<sequence>
			<taxon idref="S_berica_Sax301"/>
			----------------------------------------------------------------------------------------------------------------------------------------CATTGTCGTAGCC-TGCG-AAAGCAATG--CAA-CTCGTGAACACGTAC--TTAA-CCCTC------GAGAATCCA-AGGGT-----------GCCTCCTTCAGGG--ACGCCCTTTTTTTSCCGACAACTTTGGGGCGGCTCGGCGTTT-GTT-GC--TMMCGA-CGGCGTAAAA-CTCGCT-CGGGCTAACAAA-CGTTGGGCTAA-----------ACCAACG-----CAACAAAA-AACCGGCGTGAAATGCGCCAAGGAACATGA-------AAGAGAGTTCG--CTCGTTTGG-TGT---CAGC--ACT---GCTGCG--CCAGG-ACGTG--CGTTGTCTT--CTT-GATGAGTTTATAATGACTCTCGGCAACGGATATCTCGGCTCTTACATCGATGAAGAACGTAGCAAAATGCGATACTTGGTGTGAATTGCAGAATCCCGTGAACCATCGA-GTCTT-TGAACGCAAGTTGCGCCCGAATCCTTTTGGTCGAGGGCACGTCTGCCTGGGTGTCACGTACACATGC-CTC-CTGCAAA-CCTT--TCCCACTTTGTGGA----TTTA-GGGCC--TTGCGTGAGCAGATAATGGTATCCCGTGCC----------TTTCCCGCGCGGCTTGCCT-AAAAATAGA-GAGCCG-GTGATGAAACGTCACGCCTAGTGGTGGTTAA-TGAGGCCTGAC-GGCCA----ACCA-GTTC-GCGAC--GTG------ACTAGTT-ATCCCG-TG-AAAT-----CTCACACGA--CACTTTGGATGTCTTGTAAAGGA-CGTGCTATT-GTCGCGACCCCAGGTCAGGCGGGACTACCCGCTGAATTTAAGCATATC---------------------------------------------
		</sequence>
		<sequence>
			<taxon idref="S_facchinii_Sax371"/>
			------------------------------------------------------------------------------------------------------TACAAGGTTTCCGTAGGTGAACCTGCGGAAGGATCATTGTCGTACTC-TGCG-AAAGCAATG--CAA-CTCGCGAACGCGTAC--TTAA-CCCTC------GAGAATCCA-AGGGT-----------GCTTCCTTCGGGA--ATGCCTTTTTTTTCCCGACAACTTCGGCGCGGCTCGGCGTTC-GTT-GC--TCCCGA-CGGTGTAAAA-CTCGCT-CGGGCTAACAAA-CGTTGGGCCTA-----------ACCAACG-----TAACAAAA-AACCGGCGTGAAATGCGCCAAGGAACATAA-------AAGAGAGTGCG--TTCGTCTGG-TGT---CAGC--AGT---GTTGCG--CCAGG-ACGGG--CGTTGTCTT--CTT-GATGAGTTTATAATGACTCTCGGCAACGGATATCTCGGCTCCTACATCGATGAAGAACGTAGCAAAATGCGATACTTGGTGTGAATTGCAGAATCCCGTGAACCATCGA-GTCTT-TGAACGCAAGTTGCGCCCGAATCCTTTTGGTCGAGGGCACGTCTGCCTGGGTGTCACGTACACATGC-CTC-CCGCAAA-CCTT--TCCCACTTTGTGGA----TTTA-GGGTC--TTGTGGGAGCAGATAATGGTATCCCGTCCT----------CTTTTCGTGCGGCTTGCCT-AAAAATAGA-GAGCCG-GTGATGAAAAGTCACGCCTAGTGGTGGTTAA-CGAGGCCTGAC-GGCCA----ACCA-GTTC-GCGAC--GTG------ACCAATT-ATCCCC-GC-AAAT-----CTCATACGA--CACCTTGAACGTTCTGTAATGGA-CGTGCTATT-GTCGCGACCCCAG--------------------------------------------------------------------------------
		</sequence>
		<sequence>
			<taxon idref="S_presolanensis_JE66"/>
			------------------------------------GGTTCGCWGCTTGCGACGTCGCGAGAAGTCCATTGAACCTTATCATTTAGAGGAAGGAGAAGTCGTAACAAGGTTTCRGTAGGTGAACCTGCGGAAGGATCATTGTCGTAACT-TGCG-AAAGCAATG--CAA-CTCGTGAACGCGTAC--TTAA-CCCTC------GAGAATCCA-AGGGT-----------GCTTCCTTCGGGA--ACGCCCTTTTTT-CCCGACAACCTCGGGGCGGCTCGGCGTTC-GTT-GC--TCCCGA-CGGCGTAAAA-CTCGCT-CGGGCTAACAAA-CGTTGGGCTAA-----------ACCAACG-----TAACAAAA-AACCGGCGTGAAATGCGCCAAGGAACATGA-------AAGAGAGTGCG--CTCGTCTGG-TGT---CAGC--AGT---GTTGCG--CCAGG-ACGGG--CGTTGTCTT--CTT-GATGAGTTTATAATGACTCTCGGCAACGGATATCTCGGCTCTTACATCGATGAAGAACGTAGCAAAATGCGATACTTGGTGTGAATTGCAGAATCCCGTGAACCATCGA-GTCTT-TGAACGCAAGTTGCGCCCGAATCCTTTTGGTCGAGGGCACGTCTGCCTGGGTGTCACGTACACATGC-CTC-CCGCAAA-CCTT--TCCCACTTTGTGGA----TTTA-GGGCC--TTGCGGGAGCAGATAATGGTATCCCGTCCC----------CTTTCCGTGCGGCTTGCCT-AAAAATAGA-GAGCCG-ATGATGAAACGTCACGCCTAGTGGTGGTTAG-CGAGGCCTGAC-GGCCA----ACCA-GTTC-GCGAC--GTG------ACCAATT-ATCCCC-GG-AAAT-----CTCATTCGA--CACCTTGGACGTTCTGTAATGGA-CGTGCTATT-GTCGCGACCCCAGGTCAGGCGGGACTACCCGCTGAATTTAAGCATATCAATAAAG-CG-AG--------------------------------
		</sequence>
		<sequence>
			<taxon idref="S_petrae_Sax156"/>
			------------------------------------------------------------------------------------------------------AACAAGGTTTCCGTAGGTGAACCTGCGGAAGGATCATTGTCGTAACC-TGGG-AAAGCAATGCACAA-CTCGCGAACACGTAC--TTAA-CCCTC------GAGAATCCA-AGGGT-----------GCCTCCTTCGGGA--ACGCCTTTTTTT-CCCGACAACTTCGGGGCGGCTCGGCGTTC-GTT-GC--TCCCGA-CGGCGTAAAA-CTCGCT-GGGGCTAACAAA-CGTTGTGCTAA-----------ACCAATG-----CAACAAAAAAACCGGCGTGAAATGCGCCAAGGAACATGA-------AAGAGAGTGCA--CTCGTCTGG-TGT---CAGC--ACT---GCTGTG--CCAGG-ACGGG--CGATGTCTT--CTC-GATGAGTTTATAATGACTCTCGGCAACGGATATCTCGGCTCTTACATCGATGAAGAACGTAGCAAAATGCGATACTTGGTGTGAATTGCAGAATCCCGTGAACCATCGA-GTCTT-TGAACGCAAGTTGCGCCCGAATCCTTTTGGTCGAGGGCACGCCTGCCTGGGTGTCACGTACACATGC-CTC-CCGCAAA-CCTT--TCCCACTTTGTGGA----TTTA-GGGCC--TCGCGGGAGCAGATAATGGTATCCCGTGCCTT--------TTTTCCGTGCGGTTTGCCT-AAAAAAAGA-GAGCCG-GTGATGAAACGTCACGCCTAGTGGTGGTTAA-CGAGGCCTGAT-GGCCA----ACCA-GTCT-GCGAC--GTG------ACTAATT-TTCCCC-GG-AGAT-----CTCATACGA--CACCTTGGATGTCCTGTAATGGA-CGTGCTATT-GTCGCGACCCCAGGTCAGGCGGGACTACCC---------------------------------------------------------------
		</sequence>
		<sequence>
			<taxon idref="S_aphylla_Sax370"/>
			----------------------------------------------------------------------------------------------------------------------------------------------CGTAACC-TGCG-AAAGCAATG--CAA-CTTGCGAACACGTAC--TTAA-CCCTC------GGGAATCCA-AGGGT-----------GCCTCCTTCGGGG--ACGCCCTTTTTT-CCCGACAACTTCGGGGCGGCTCGGCGTTC-GTT-G---GCTTGG-CGGCGTAAAA-CCYGCT-CGGGCTAACAA--CTTTCGGCTAA-----------ACCAACG-----CAACAAAA-AACCGGCGTGAAATGCGCCAAGGAACATGA-------AAGAGAGTGCG--CTCGTCTGG-KGT---CAGC--ACT---GCTACG--CTAGA-ACGGG--CGTTGTCTT--CTT-GATGAGTTTATAATGACTCTCGGCAACGGATATCTCGGCTCTTACATCGATGAAGAACGTAGCAAAATGCGATACTTGGKGTGAATTGCAGAATCCCGTGAACCATCGA-GTCTT-TGAACGCAAGTTGCGCCCGAATCCTTTTGGTCGAGGGCACGTCTGCCTGGGTGTCACGTACACATGC-CTC-CCGCAAA-CCCT--CCCCACTTTGTGG-----CGAA-GGGCC--TCGCGGGAGCAGATAATGGTATCCCGTGCC----------CTTTCCGCGCGGCTTGCCT-AAAAATAGA-GAGCCG-GTGATGAAACGTCACGCCTAGTGGTGGTTAA-CGAGGCCTGAC-GGCCG----ACCA-GTTC-GCGAC--GTG------ACTAATT-ATCCCC-GG-AAAT-----CTTACACGA--CACCTTGGACGTCCTTTAATGGA-CGTGCTATT-GTCGCGACCCCAGGTCAGGCGGGACTACCCGCTGAATTTAAGCATATCAT-------------------------------------------
		</sequence>
		<sequence>
			<taxon idref="S_aphylla_Sax370.1_size=49356_"/>
			------------------------------------------------------------------------------------------------------------------------------------------------------------------------------------------------------------------------------------------------------------------------------------------------------------------------------------------------------------------------------------------------------------------------------------------------------------------------------------------------------------------------------------------------------------------------------------------------TGCAGAATCCCGTGAACCATCGA-GTCTT-TGAACGCAAGTTGCGCCCGAATCCTTTTGGTCGAGGGCACGTCTGCCTGGGTGTCACGTACACATGC-CTC-CCGCAAA-CCCT--CCCCACTTTGTGG-----CGAA-GGGCC--TCGCGGGAGCAGATAATGGTATCCCGTGCC----------CTTTCCGCGCGGCTTGCCT-AAAAATAGA-GAGCCG-GTGATGAAACGTCACGCCTAGTGGTGGTTAA-CGAGGCCTGAC-GGCCG----ACCA-GTTC-GCGAC--GTG------ACTAATT-ATCCCC-GG-AAAT-----CTTACACGA--CACCTTGGACGTCCTTTAATGGA-CGTGCTATT-GTCGCGACCCCAGGTCAGGCGGGACTACCCGCTGAATTTAA----------------------------------------------------
		</sequence>
		<sequence>
			<taxon idref="S_arachnoidea_Sax125"/>
			------------------------------------------------------------------------------------------------------AACAAGGTTTCCGTAGGTGAACCTGCGGAAGGATCATTGTCGTAACC-TGCG-AAAGCAATG--CAA-CTTGCGAACATGTAC--TTAA-CCCTC------GGGAATCCA-AGGGT-----------GCCTCCTTCGGGG--ACGCCCTTTTTTTCACGACAACTTCGGGGCGGCTCGGCGTTC-GTT-GC--TCTCGG-CGGCGTAAAA-CCCGCT-CGGGCTAACAAA-CGTTCGGCTAA-----------ACCAACG-----CAACAAAA-AACCGGCGTGAAATGCGCCAAGGAACATGA-------AAGAGAGTGCG--CTCGTCTGG-TGT---CAGC--ACT---GCTGCG--CTAGA-ACGGG--CGTTGTCTT--CTT-GATGAGTTTATAATGACTCTCGGCAACGGATATCTCGGCTCTTACATCGATGAAGAACGTAGCAAAATGCGATACTTGGTGTGAATTGCAGAATCCCGTGAACCATCGA-GTCTT-TGAACGCAAGTTGCGCCCGAATCCTTTTGGTCGAGGGCACGTCTGCCTGGGTGTCACGTACACATGC-CTC-CCGCAAA-CCCT--CCCCACTTTGTGG-----TGAA-GGGCC--TCGCGGGAGCAGATAATGGTATCCCGTGCC----------CTTTCTGCGCGGCTTGCCT-AAAAATAGA-GAGCCG-GTGATGAAACGTCACGCCTAGTGGTGGTTAA-CGAGGCCTGAC-GGCCG----ACCA-GTTC-GCGAC--GTG------GCTAATT-ATCCCC-GG-AAAT-----CTTACACGA--CACCTTGGACG--------------------------------------------------------------------------------------------------------------------
		</sequence>
		<sequence>
			<taxon idref="S_paradoxa_Sax336"/>
			--------------------------------------------------------------------------------------------------TCGTAACAAGGTTTCCGTAGGTGAACCTGCGGAAGGATCATTGTCGTAACC-TGCG-AAAGCAATG--CAA-CTCGCGAACACGTAC--TTAA-CCCTC------GAGAATCCA-AGGGT-----------GCCTCCTTCGGGA--ACACCTTTTTTTTCCCGACAACTTCGGGGCGGCTCGGCGTTC-GTT-GG--TCCCGA-CGGCGTAAAA-CTCGCT-CGGGCTAACAAA-TGTTGGGCTAA-----------ACCAATG-----CAACAAAA-AACCGGCGTGAAATGCGCCAAGGAACATGA-------AAGAGAGTGCGCGCTCGTCTTG-TGT---CAGC--ATT---GCTGCG--CCATG-ACGGG--CGTTGTCTT--CTT-GATGAGTTTATAATGACTCTCGGCAACGGATATCTCGGCTCTTACATCGATGAAGAACGTAGCAAAATGCGATACTTGGTGTGAATTGCAGAATCCCGTGAACCATCGA-GTCTT-TGAACGCAAGTTGCGCCCGAATCCTTTTGGTCGAGGGCACGTCTGCCTGGGTGTCACGTACACATGC-CTC-CTGCAAA-CCTT--TCCCACTCTGTGGA----TTTA-GGGCC--TCGCGGGAGCAGATAATGGTATCCCGTGCCT---------ATTTCTGTGCGGCTTGCCT-AAAAATAGA-GAGCCG-GTGATGAAACGTCACGCCTAGTGGTGGTTAA-CGAGGCCCGAC-GGCCA----ACCA-GTTC-GCGAC--GTG------ACTGATT-ATCACC-GG-AGAA-----CTCATACAA--CACCTTGAATGTCCTGTAATGGA-CGTGCTATT-GTCGCGACCCCAGGTCAGGCGGGACTACCCGCTGAATTTAAGCATATCAATA-----------------------------------------
		</sequence>
		<sequence>
			<taxon idref="S_sedoides_hohenwarthii_Sax160"/>
			---------------------------------------------------------------------------------------------------------------------------------------TCATTGTCGTAACC-TGCG-AAAGCAATG--CAA-CTCGCGAACATGTAC--TTAA-CCCTC------GAGAATCCA-AGGGT-----------GCCTCCTTCGGGA--ACGCCCTTTATTTCCCGACAACTTCGGGGTGGCTTGGCGTTC-GTT-GC--TCCCGA-CGGCGTAAAA-CTCGCT-CGGGCTAACAAA-CGTTGGGCTAA-----------ACCAATG-----CAACAAAA-AACCGGCGTGAAATGCGCCAAGGAACATGA-------AAGAGAGTGCG--CTCGTCCGG-TGT---CAGC--ACT---GCTGCG--CCATG-ACGGG--CGTTGTCTT--CTT-GATGAGTTTATAATGACTCTCGGCAACGGATATCTCGGCTCTTACATCGATGAAGAACGTAGCAAAATGCGATACTTGGTGTGAATTGCAGAATCCCGTGAACCATCGA-GTCTT-TGAACGCAAGTTGCGCCCGAATCCTTTTGGTCGAGGGCACGTCTGCCTGGGTGTCACGTACACATGC-CTC-CCGCAAA-CCTT--TCCCACTTTGTGGA----TTTA-GGGCC--TCGCGGGAGCAGATAATGGTATCCCGTGCCTT--------TTTTCCGTGCGGCTTGCCT-AAAAATAGA-GAGCCG-GTGATGAAACGTCACGCCTAGTGGTGGTTAA-CGAGGCCTGAC-GGCCA----ACCA-GTTC-GCGAC--GTG------ACTAATT-ATCCCC-GG-AGAT-----CTCTTACGA--CACCTTGGATGTCCTGTAATGGA-CGTGCTATT-GTCGCGACCCCA---------------------------------------------------------------------------------
		</sequence>
		<sequence>
			<taxon idref="S_praetermissa_Sax364"/>
			------------------------------------------------------------------------------------------------------------------------------------------TTGTCGTAACC-TGCG-AAAGCAATG--CAA-CTCGCGAACACGTAC--TTTA-CACTC------GGGAATCCA-GGGGT-----------GCCTCCCTTGGGA--ACACCCTTGGTTTCCCGACAACGTTGGGGCGGCTTGGCTTTC-TTT-TC--TCCCGG-CGACGTAAAA-CTCGCT-TGGGCTAACAAG-CGTCGGGCTAA-----------ACCAACG-----CAACAAAA-AACCGGCGTGAAATGCGCCAAGGAACATGA-------AAGAGAGTGCG--CTCTTCTGG-TGT---CAGT--ACT---GCTGCG--CCAGG-ACGGG--CGTCGTCTT--CTT-GATGAGTTTATAATGACTCTCGGCAACGGATATCTCGGCTCTTACATCGATGAAGAACGTAGCAAAATGCGATACTTGGTGTGAATTGCAGAATCCCGTGAACCATCGA-GTCTT-TGAACGCAAGTTGCGCCCGAATCCTTTTGGTCGAGGGCACGTCTGCCTGGGTGTCACGTACACATGC-CTC-CCGCAAA-CCTT---CCCCCTTTGTGGA----TGAA-GGGCC--TCGCGGGAGCAGATAATGGTATCCCGTGCC----------CTTTCCGCGCGGCTTGCCT-AAAAATGGG-GAGCCG-GTGACGTAACGTCACGCCTAGTGGTGGTTAA-CGAGGCCTAAC-GGCCA----ACCA-GTTC-GCGGC--GTG------ACTAGTT-TTCACC-GG-AAAT-----CTCCTGCGA--CACCTTGGACGTCCCCTAATGAA-CGTGCTATT-GTCGCGACCCCAGGTCAGGCGGGACTACCCGCTGAATTTAAGCATATC---------------------------------------------
		</sequence>
		<sequence>
			<taxon idref="S_hypnoides_Sax365"/>
			----------------------------------------------------------------------------------------------------------------------------------------CATTGTCGTAACC-TGCG-AAAGCAATG--CAA-CTCGCGAACACGTAC--TTTA-CACTC------GTGAATCCA-GGGGT-----------GCCTCCCTCGTGA--ACACCCTTGGTTTCTCGACAACGTCGGGGCGGCCTGGCGTTC-TTT-TC--TCCCGG-CGACGTAAAA-CTCGCT-CGGGCAAACAGA-CGCCGAGCTAA-----------ACCAACG-----GAACAAAA-AACCGGCGTGAAATGCGCCAAGGAACATGA-------AAGAGAGTGCG--CTCTTCTGG-TGT---CAGC--ACT---GCTGCG--CTAGG-ATGGG--CGTTGTCTT--CTT-GATGAGTTTATAATGACTCTCGGCAACGGATATCTCGGCTCTTACATCGATGAAGAACGTAGCAAAATGCGATACTTGGTGTGAATTGCAGAATCCCGTGAACCATCGA-GTCTT-TGAACGCAAGTTGCGCCCGAATCCTTTTGGTCGAGGGCACGTCTGCCTGGGTGTCACGTACACATGC-CTC-CCGCAAA-CCTT--CCCCCCTTTGTGGA----TGAA-GGGCC--TCRCGGGAGCAGATAATGGTATCCCGTGCC----------CTTTCTGCGCGGCTTGCCT-AAAAATGGA-GAGCCG-GTGATGTAACGTCACGCCTAGTGGTGGTTAA-CGAGGCCTAAC-GGCCA----ACCA-GTTC-GCGGC--GTG------ACTGGTT-TTCACC-GG-AAAT-----CTCTTGCGA--CACCTTGGACGTCCTTTATTGTA-CGTGCTATT-GTCGCGACCCCAGGTCAGGCGGGACTACCCGCTGAATTTAAGCATATCA--------------------------------------------
		</sequence>
		<sequence>
			<taxon idref="S_pedemontana_cymosa_Sax154"/>
			------------------------------------------------------------------------------------------------------AACAAGGTTTCCGTAGGTGAACCTGCGGAAGGATCATTGTCGTAACC-TGCG-AAAGCAATG--CAA-CTCGCGAACACGTAC--TTTA-CACTC------GGGAATCTA-GGGGT-----------GCCTCCCTCGCGA--ACACCCTTGGTTTCCCGACAATGTCGGGGCGGCCCGGCGTTC-TTT-TC--TCCCGG-CGACGTAAAA-CTCACT-CGGGCTAACAAA-CGCCGGGCTAA-----------ACCAACG-----CAACAAAA-AACCGGCGTGAAATGCGCCAAGGAACATGA-------AAGAGAGTGCG--CTCTTTTGG-TGT---CAGC--AGT---GCTGCG--CCAGG-ACGAG--CGTTGTCTT--CTT-GATGAGTTTATAATGACTCTCGGCAACGGATATCTCGGCTCTTACATCGATGAAGAACGTAGCAAAATGCGATACTTGGTGTGAATTGCAGAATCCCGTGAACCATCGA-GTCTT-TGAACGCAAGTTGCGCCCGAATCCTTTTGGTCGAGGGCACGTCTGCCTGGGTGTCACGTACACATGC-CTC-TCGCAAA-CCTT--CCCCCCTTTGTGGA----TGAA-GGGCC--TCGCGGGAGCAGATAATGGTATCCCGTGCC----------CTTTCCGCGCGGCTTGCCT-AAAAATGGG-GAGCCG-GTGACGTAATGTCACGCCTAGTGGTGGTTAA-CGAGGCCTAAC-GGCCA----ACCA-GTTC-GCGGC--GTG------ACTAGTT-TTCACC-GG-AAAT-----CTCCTGCGA--CACCTTGGACGTCCTATAATGGA-CTTGCTATT-GTCGCGACCCCA---------------------------------------------------------------------------------
		</sequence>
		<sequence>
			<taxon idref="S_irrigua_JE104"/>
			---GGTGA-AGT-GTTCTGATCGCGGCGATGTGGGCGGTTCGCTGCCTGCGACGTCGCGAGAAGTCCATTGAACCTTATCATTTAGAGGAAGGAGAAGTCGTAACAAGGTTTCCGTAGGTGAACCTGCGGAAGGATCATTGTCGTAACC-TGCG-AAAGCAACG--CAA-CTCGCGAACACGTAC--TTAA-CACTC------AGGAATCCA-AGGGT-----------GTCTCCCTTGGGA--ACACCCTTTGTTTCCAGACAACGTCGGGGCGGCTTGGCGTTC-GTT-GC--TCCCTG-CGGTGTAAAA-CTCGCT-CGGGCCAACAAA-CGCCAGGCTAT-----------ACCAACG-----AAACAAAA-AACCGGCGTGAAATGCGCCAAGGAACATGA-------AAGAGAGTGCG--CTCTTCTGG-TGT---CAGC--ACT---GCTGCG--CTAGA-ACGGG--CGTTGTCTT--CTT-GATGAGTTTATAATGACTCTCGGCAACGGATATCTCGGCTCTTACATCGATGAAGAACGTAGCAAAATGCGATACTTGGTGTGAATTGCAGAATCCCGTGAACCATCGAAGTCTTTTGAACGCAAGTTGCGCCCGAATCCTTTTGGTCGAGGGCACGCCTGCCTGGGTGTCACGTACACATGC-CTC-CCGCAAT-CCTT--TCAACCTTTGTGGA----TGAA-GGGCC--TCGCGGGAGCAGATAATGGTATCCCGTGCT----------CTTTCTGTGCGGCTTGCCT-AAAAATGGA-GAGCCG-GTGATTGAACGTCACGCCTAGTGGTGGTTAA-CGAGGCCTGAC-GGTCA----ACCA-GTTC-GCGAC--GTG------ACTAGTT-ATCCCC-GG-AAGT-----CTCATACGA--CACCTTGGACGTCCTGCAACGGA-CGTGCTATT-GTCGCGACCCCAGGTCAGGCGGGACTACCCGCTGAATTTAAGCATATCAATA-AG-CGGAGGAAGAGAAACTTACAAGGATTCCCCTAGTAAC
		</sequence>
		<sequence>
			<taxon idref="S_italica_JE70.1_size=1839_"/>
			------------------------------------------------------------------------------------------------------------------------------------------------------------------------------------------------------------------------------------------------------------------------------------------------------------------------------------------------------------------------------------------------------------------------------------------------------------------------------------------------------------------------------------------------------------------------------------------------TGCAGAATCCCGTGAACCATCGA-GTCTT-TGAACGCAAGTTGCGCCCGAATCCTTTTGGTCGAGGGCACGTCTGCCTGGGTGTCACGTACACATGC-CTC-CCGCAAA-CCTT--CACCCCTTTGTGGA----TGAA-GGG-C--TCGCGGGAGCAGATAATGGTATCCCGTGCT----------CTTTTCGTGCGGCTTGCCT-AAAAATAGA-GAGCCG-GTGATTAAACGTCACGCCTAGTGGTGGTTAA-CGAGGCCTAAC-GGCCA----ACCA-GTTC-GCGAC--GTG------ACTAACT-ATCCCCCGG-AAAT-----CTCACACGA--CGCCTTGGACGTCCGGTAATGGA-CGTGCTATT-GTCGCGACCCCAGGTCAGGCGGGACTACCCGCTGAATTTAA----------------------------------------------------
		</sequence>
		<sequence>
			<taxon idref="S_italica_JE70"/>
			TTCGGTGAAAGT-GTTCGGATCGCGGCGATGTGGGCGGTTCGCTGCTTGCGACGTCGCGAGAAGTCCATTGAACCTTATCATTTAGAGGAAGGAGAAGTCGTAACAAGGTTTCCGTAGGTGAACCTGCGGAAGGATCATTGTCGTAACC-TGCG-AAAGCAATG--CAA-CTTGCGAACACGTAC--TTAA-CACTC------GGATAACCGTAGGGT-----------GTCTCCCTTGGGA--ACACCCTTTGTTTCCCGACAACGTCGTGGCGACTCGGCGTTC-GTT-GC--TCRCAG-CGACGTAAGA-CTCGCT-CGGGACAACAAA-CGCCGGGCTGA-----------ACCAACG-----CAACAAAA-AACCGGCGTGAAATGCGCCAAGGAACATGA-------AAGAGAGTGCG--CTCTTCTGG-TGT---CAGC--ACT---GCTGCG--CTAGG-ACGGG--CGTTGTCTT--CTT-GATGAGTTTATAATGACTCTCGGCAACGGATATCTTGGCTCTTACATCGATGAAGAACGTAGCAAAATGCGATACTTGGTGTGAATTGCAGAATCCCGTGAACCATCGA-GTCTT-TGAACGCAAGTTGCGCCCGAATCCTTTTGGTCGAGGGCACGTCTGCCTGGGTGTCACGTACACATGC-CTC-CCGCAAA-CCTT--CACCCCTTTGTGGA----TGAA-GGG-C--TCGCGGGAGCAGATAATGGTATCCCGTGCT----------CTTTTCGTGCGGCTTGCCT-AAAAATAGA-GAGCCG-GTGATTAAACGTCACGCCTAGTGGTGGTTAA-CGAGGCCTAAC-GGCCA----ACCA-GTTC-GCGAC--GTG------ACTAACT-ATCCCCCGG-AAAT-----CTCACACGA--CGCCTTGGACGTCCGGTAATGGA-CGTGCTATT-GTCGCGACCCCAGGTCAGGCGGGACTACCCGCTGAATTTAAGCATATCAATA-AGCCGGAGGAAGAGAAACTTACAAGGATTCCCCTAGTAAC
		</sequence>
		<sequence>
			<taxon idref="S_androsacea_Sax362"/>
			------------------------------------------------------------------------------------------------------------------------------------------TTGTCGTAACC-TGCG-AAAGCAATG--CAA-CTTGCGAACACGTAC--TTAA-CACTC------GGGAATCCA-AGGGT-----------GCCTCCCTCGGGA--GCACCCTTTGTTTTCCGACAACGTCGGTGCGACTTGGCGTTC-GTT-GC--TCCCTG-CGTTGTAAAA-CTCGCT-CGGGCCAACCAA-CGTCGGGCTAA-----------ACCAACG-----CAACAAAA-AACCGGCGTGAAATGCGCCAAGGAACATGA-------AAGAGAGTGCG--CTCTTCTGG-TGT---CAGC--ACT---GCTGCG--CCAGG-ACGGG--CGTTGTCTT--CTT-GATGAGTTTATAATGACTCTCGGCAACGGATATCTCGGCTCTTACATCGATGAAGAACGTAGCAAAATGCGATACTTGGTGTGAATTGCAGAATCCCGTGAACCATCGA-GTCTT-TGAACGCAAGTTGCGCCCGAATCCTTTTGGTCGAGGGCACGTCTGCCTGGGTGTCACGTACACATGC-CTC-CCGCAAA-CCTT--CCCCCGTTTGTGGA----TGAA-GGG-C--TCGCGGGAGCAGATAATGGTATCCCGTGCT----------CTTTCCGCGCGGCTTGCCT-AAAAATAGA-GAGCCG-GTGATTAAACGTCACGCCTAGTGGTGGTTAA-CGAGGCCTAAC-GGCCA----ACCA-GTTC-GCGAC--GTG------ACTAACT-ATCCCCCGG-AAAT-----CTCACACGA--CACCTTGGACGTCTTGTAATGGA-CGTGCTATT-GTCGCGACCCCAGGTCAGGCGGGACTACCCGCTGAATTTAAGCATATCA--------------------------------------------
		</sequence>
		<sequence>
			<taxon idref="S_androsacea_Sax119"/>
			------------------------------------------------------------------------------------------------------AACAAGGTTTCCGTAGGTGAACCTGCGGAAGGATCATTGTCGTAACC-TGCG-AAAGCAATG--CAA-CTTGCGAACATGTAC--TTAA-CACTC------GGGAATCCA-AAGGT-----------GTCTCCCTTGGGA--ACATCCTTTGTTTCCCGACAACGTCGGTGCGACTCGGCGTTC-GTT-GC--TCCCAGTAGTCATATGA-CTCGCT-CGGGCCAACAAA-CGCCGGGCTGA-----------ACCAACG-----CAACAAAA-AACCGGCGTGAAATGCGCCAAGGAACATGA-------AAGAGAGTGCG--CTCTTCTGG-TGT---CAGC--ACT---GCTGCG--CTAGG-ACGGG--CGTTGTCTT--CTT-GATGAGTTTATAATGACTCTCGGCAACGGATATCTCGGCTCTTACATCGATGAAGAACGTAGCAAAATGCGATACTTGGTGTGAATTGCAGAATCCCGTGAACCATCGA-GTCTT-TGAACGCAAGTTGCGCCCGAATCCTTTTGGTCGAGGGCACGTCTGCCTGGGTGTCACGTACACATGC-CTC-CCGCAAA-CCTT----CCCCTTTGTGGA----TGAA-GGG-C--TCGCGGGAGCAGATAATGGTATCCCGTGCT----------CTTTCCGTGCGGCTTGCCT-AAAATTAGA-GAGCCG-GTGATTAAACGTCACGCCTAGTGGTGGTTAA-CGAGGCCTAAC-GGCCA----ACCA-GTTC-GCGAC--GTG------ACTAACT-ATCCCCCGG-AAAT-----CTCACACGA--CACCTTGGACGTCCGGTAATGGA-CGTGCTATT-GTCGCGACCCCA---------------------------------------------------------------------------------
		</sequence>
		<sequence>
			<taxon idref="S_seguieri_Sax161"/>
			--------------------------------------------------------------------------------------------------TCGTAACAAGGTTTCCGTAGGTGAACCTGCGGAAGGATCATTGTCGTAACC-TGCG-AAAGCAATG--CAA-CTTGCGAACATGTAC--TTAA-CACTC------GGGAATCCA-AAGGT-----------GTCTCCCTTGGGA--ACATCCTTTGTTTCCCGACAACGTCGGTGCGACTCGGCGTTC-GTT-GC--TCCCAGTAGTCATATGA-CTCGCT-CGGGCCAACAAA-CGCCGGGCTGA-----------ACCAACG-----CAACAAAA-AACCGGCGTGAAATGCGCCAAGGAACATGA-------AAGAGAGTGCG--CTCTTCTGG-TGT---CAGC--ACT---GCTGCG--CTAGG-ACGGG--CGTTGTCTT--CTT-GATGAGTTTATAATGACTCTCGGCAACGGATATCTCGGCTCTTACATCGATGAAGAACGTAGCAAAATGCGATACTTGGTGTGAATTGCAGAATCCCGTGAACCATCGA-GTCTT-TGAACGCAAGTTGCGCCCGAATCCTTTTGGTCGAGGGCACGTCTGCCTGGGTGTCACGTACACATGC-CTC-CCGCAAA-CCTT----CCCCTTTGTGGA----TGAA-GGG-C--TCGCGGGAGCAGATAATGGTATCCCGTGCT----------CTTTCCGTGCGGCTTGCCT-AAAATTAGA-GAGCCG-GTGATTAAACGTCACGCCTAGTGGTGGTTAA-CGAGGCCTAAC-GGCCA----ACCA-GTTC-GCGAC--GTG------ACTAACT-ATCCCCCGG-AAAT-----CTCACACGA--CACCTTGGACGTCCGGTAATGGA-CGTGCTATT-GTCGCGACCCCAGGTCAGGCGGGACTACCCGC-------------------------------------------------------------
		</sequence>
		<sequence>
			<taxon idref="S_styriaca_Sst_2_1"/>
			-------------------------------------------------------------------------------------------------------------------------------------------TGTCGTA-CC-TGCG-AAAGCAATG--CAA-CTTGCGAACACGTAC--TTAA-CACTC------GGGAATCCA-AGGGT-----------GTCTCCCTCGGGA--ACACCCTTTGTTTCCCGACAACGTCGGTGCGACTCGGCGTTC-GTT-GC--TCCCAG-CGAAGTAAGA-CTCGCT-CGGGCCAACAAA-CGCCGGGCTGA-----------ACCAACG-----CAACAAAA-AACCGGCGTGAAATGCGCCAAGGAACATGA-------AAGAGAGTGCG--CTCTTCTGG-TGT---CAGC--ACT---GCTGCG--CTAGG-ACGGG--CGTTGTCTT--CTT-GATGAGTTTATAATGACTCTCGGCAACGGATATCTCGGCTCTTACATCGATGAAGAACGTAGCAAAATGCGATACTTGGTGTGAATTGCAGAATCCCGTGAACCATCGA-GTCTT-TGAACGCAAGTTGCGCCCGAATCCTTTTGGTCGAGGGCACGTCTGCCTGGGTGTCACGTACACATGC-CTC-CCGCAAA-CCTT--CCCCCCTTTGTGGA----TGAA-GGG-C--TCGCGGGAGCAGATAATGGTATCCCGTGCT----------CTTCCCGTGCGGCTTGCCT-AAAAAAAGA-GAGCCG-GTGAATAAATGTCACGCCTAGTGGTGGTTAA-CATGGCCTAAC-GGCCA----ACCA-GTTC-GCGAC--GTG------ACTAATT-GTCCCCCGG-AAAT-----CTCACACGA--CACCTTGGACGTCCGGCAATGGA-CGTGCTATT-GTCGCGACCCCAGGTCAGGCGGGACTACCCGCTGAATTTAAGCATATCA--------------------------------------------
		</sequence>
		<sequence>
			<taxon idref="S_styriaca_Sst_G31_4"/>
			-------------------------------------------------------------------------------------------------------------------------------------------TGTCGTA-CC-TGCG-AAAGCAATG--CAA-CTTGCGAACACGTAC--TTAA-CACTC------GGGAATCCA-AGGGT-----------GTCTCCCTCGGGA--ACACCCTTTGTTTCCCGACAACGTCGGTGCGACTCGGCGTTC-GTT-GC--TCCCAG-CGAAGTAAGA-CTCGCT-CGGGCCAACAAA-CGCCGGGCTGA-----------ACCAACG-----CAACAAAA-AACCGGCGTGAAATGCGCCAAGGAACATGA-------AAGAGAGTGCG--CTCTTCTGG-TGT---CAGC--ACT---GCTGCG--CTAGG-ACGGG--CGTTGTCTT--CTT-GATGAGTTTATAATGACTCTCGGCAACGGATATCTCGGCTCTTACATCGATGAAGAACGTAGCAAAATGCGATACTTGGTGTGAATTGCAGAATCCCGTGAACCATCGA-GTCTT-TGAACGCAAGTTGCGCCCGAATCCTTTTGGTCGAGGGCACGTCTGCCTGGGTGTCACGTACACATGC-CTC-CCGCAAA-CCTT--CCCCCCTTTGTGGA----TGAA-GGG-C--TCGCGGGAGCAGATAATGGTATCCCGTGCT----------CTTCCCGTGCGGCTTGCCT-AAAAAAAGA-GAGCCG-GTGAATAAATGTCACGCCTAGTGGTGGTTAA-CATGGCCTAAC-GGCCA----ACCA-GTTC-GCGAC--GTG------ACTAATT-GTCCCCCGG-AAAT-----CTCACACGA--CACCTTGGACGTCCGGCAATGGA-CGTGCTATT-GTCGCGACCCCAGGTCAGGCGGGACTACCCGCTGAATTTAAGCATATCA--------------------------------------------
		</sequence>
		<sequence>
			<taxon idref="S_styriaca_Sst_G31_1"/>
			-------------------------------------------------------------------------------------------------------------------------------------------TGTCGTAACC-TGCG-AAAGCAATG--CAA-CTTGCGAACACGTAC--TTAA-CACTC------GGGAATCCA-AGGGT-----------GTCTCCCTCGGGA--ACACCCTTTGTTTCCCGACAACGTCGGTGCGACTCGGCGTTC-GTT-GC--TCCCAG-CGAAGTAAGA-CTCGCT-CGGGCCAACAAA-CGCCGGGCTGA-----------ACCAACG-----CAACAAAA-AACCGGCGTGAAATGCGCCAAGGAACATGA-------AAGAGAGTGCG--CTCTTCTGG-TGT---CAGC--ACT---GCTGCG--CTAGG-ACGGG--CGTTGTCTT--CTT-GATGAGTTTATAATGACTCTCGGCAACGGATATCTCGGCTCTTACATCGATGAAGAACGTAGCAAAATGCGATACTTGGTGTGAATTGCAGAATCCCGTGAACCATCGA-GTCTT-TGAACGCAAGTTGCGCCCGAATCCTTTTGGTCGAGGGCACGTCTGCCTGGGTGTCACGTACACATGC-CTC-CCGCAAA-CCTT--CCCCCCTTTGTGGA----TGAA-GGG-C--TCGCGGGAGCAGATAATGGTATCCCGTGCT----------CTTCCCGTGCGGCTTGCCT-AAAAAAAGA-GAGCCG-GTGAATAAATGTCACGCCTAGTGGTGGTTAA-CATGGCCTAAC-GGCCA----ACCA-GTTC-GCGAC--GTG------ACTAATT-GTCCCCCGG-AAAT-----CTCACACGA--CACCTTGGACGTCCGGCAATGGA-CGTGCTATT-GTCGCGACCCCAGGTCAGGCGGGACTACCCGCTGAATTTAAGCATATCA--------------------------------------------
		</sequence>
		<sequence>
			<taxon idref="S_styriaca_Sst_2_3"/>
			-------------------------------------------------------------------------------------------------------------------------------------------TGTCGTA-CC-TGCG-AAAGCAATG--CAA-CTTGCGAACACGTAC--TTAA-CACTC------GGGAATCCA-AGGGT-----------GTCTCCCTCGGGA--ACACCCTTTGTTTCCCGACAACGTCGGTGCGACTCGGCGTTC-GTT-GC--TCCCAG-CGAAGTAAGA-CTCGCT-CGGGCCAACAAA-CGCCGGGCTGA-----------ACCAACG-----CAACAAAA-AACCGGCGTGAAATGCGCCAAGGAACATGA-------AAGAGAGTGCG--CTCTTCTGG-TGT---CAGC--ACT---GCTGCG--CTAGG-ACGGG--CGTTGTCTT--CTT-GATGAGTTTATAATGACTCTCGGCAACGGATATCTCGGCTCTTACATCGATGAAGAACGTAGCAAAATGCGATACTTGGTGTGAATTGCAGAATCCCGTGAACCATCGA-GTCTT-TGAACGCAAGTTGCGCCCGAATCCTTTTGGTCGAGGGCACGTCTGCCTGGGTGTCACGTACACATGC-CTC-CCGCAAA-CCTT--CCCCCCTTTGTGGA----TGAA-GGG-C--TCGCGGGAGCAGATAATGGTATCCCGTGCT----------CTTCCCGTGCGGCTTGCCT-AAAAAAAGA-GAGCCG-GTGAATAAATGTCACGCCTAGTGGTGGTTAA-CATGGCCTAACGGGCCA----ACCA-GTTC-GCGAC--GTG------ACTAATT-GTCCCCCGG-AAAT-----CTCACACGA--CACCTTGGACGTCCGGCAATGGA-CGTGCTATTTGTCGCGACCCCAGGTCAGGCGGGACTACCCGCTGAATTTAAGCATATCA--------------------------------------------
		</sequence>
		<sequence>
			<taxon idref="S_osloensis_JE107"/>
			-----------------GGATCGCGGCGATGTGGGCGGTTCGCTGCCTGCGACGTCGCGAGAAGTCCATTGAACCTTATCATTTAGAGGAAGGAGAAGTCGTAACAAGGTTTCCGTAGGTGAACCTGCGGAAGGATCATTGTCGTAACC-TGCG-AAAGCAAGG--CAA-CTCGCGAACACGTAC--TTAA-CACTC------GGGGATCGA-AGGGT-----------GTCTCCCCCGGGA--ACACCCTTTCTTCCCCGACAACGTCGGGTCTGCTCGGCGTTC-GTT-GCCTTCCATG-CGATGCAACA-CTCGCT-TGGGCTAGCGAC-CGTCGGGCTTG----------TCCCAACG-----CAACAAAAAAACCGGCGCTAAACGTGCCAAGGAACATGA-------AAGAGAGTGCG--CCCGTCTGG-CTT---CAGC--ACC---GCTGTG--CTAGG-ATGGG--CGTTGTCTT--CTT-GATGAGTTTATAATGACTCTCGGCAACGGATATCTCGGCTCTTACATCGATGAAGAACGTAGCAAAATGCGATACTTGGTGTGAATTGCAGAATCCCGTGAACCATCGA-GTCTT-TGAACGCAAGTTGCGCCCGAATCCTTTTGGTCGAGGGCACGTCTGCCTGGGTGTCACGTACACATGC-CTC-CCGCAAA-CCTTT-CCCACTTATGTGGA----CAAA-GGGGC-TTTGCGCGAGCAGATAATGGTATCCCGTGCT----------CTTTCCGCGCGGCTTGCCC-AAAAACAGA-GAGCCG-GCGATGAAACGTCACGCCTAGTGGTGGTTAA-CGACGCCTAAC-GGCTG----ACCA-GTTC-GCGGC--GTG------ACTAGTT-ATCACC-GG-AAAT-----CTCATACGA--CACCTTAGACGTCCTATAATGGG-CGTGCTATT-GTCGCGACCCCAGGTCAGGCGGGACTACCCGCTGAATTTAAGCATATCAATA-AG-CGGAGGAAGAGAAACTTACAAGGATTCCC--------
		</sequence>
		<sequence>
			<taxon idref="S_tridactylites_Sax121"/>
			----------------------------------------------------------------------------------------------------GTAACAAGGTTTCCGTAGGTGAACCTGCGGAAGGATCATTGTCGTAACC-TGCG-AAAGCAAGG--CAA-CTCGCGAACACGTAC--TTAA-CACTC------GGGGATCGA-AGGGT-----------GTCTCCCCCGGGA--ACACCCTTTCTTCYCCGACAACGTCGGGTCTGCTCGGCGTTC-GTT-GCCTTTCATG-CGATGCAACA-CTCGCT-TGGGCTAGCGAC-CGTCGGGCTTG----------TCCCAACG-----CAACAAAAAAACCGGCGCTAAACGTGCCAAGGAACATGA-------AAGAGAGTGCG--CCCGTCTGG-CTT---CAGC--ACC---GCTGTG--CTAGG-ATGGG--CGTTGTCTT--CTT-GATGAGTTTATAATGACTCTCGGCAACGGATATCTCGGCTCTTACATCGATGAAGAACGTAGCAAAATGCGATACTTGGTGTGAATTGCAGAATCCCGTGAACCATCGA-GTCTT-TGAACGCAAGTTGCGCCCGAATCCTTTTGGTCGAGGGCACGTCTGCCTGGGTGTCACGTACACATGC-CTC-CCGCAAA-CCTTT-CCCACTTATGTGGA----CAAA-GGGGC--TTGCGCGAGCAGATAATGGTATCCCGTGCT----------CTTTCCGCGCGGCTTGCCC-AAAAACAGA-GAGCCG-GCGATGAAACGTCACGCCTAGTGGTGGTTAA-CGACGCCTAAC-GGCTG----ACCA-GTTC-GCGGC--GTG------ACTAGTT-ATCACC-GG-AAAT-----CTCATACGA--CACCTTAGACGTCCTATAATGGG-CGTGCTATT-GTCGCGACCCC----------------------------------------------------------------------------------
		</sequence>
		<sequence>
			<taxon idref="S_tridactylites_Sax363"/>
			------------------------------------------------------------------------------------------------------------------------------------------TTGTCGTAACC-TGCG-AAAGCAAGG--CAA-CTCGCGAACACGTAC--TTAA-CACTC------GGGGATCGA-AGGGT-----------GTCTCCCCCGGGA--ACACCCTTTCTTCCCCGACAACGTCGGGTCTGCTCGGCGTTC-GTT-GCCTTTCATG-CGATGCAACA-CTCGCT-TGGGCTAGCGAC-CGTCGGGCTTG----------TCCCAACG-----CAACAAAAAAACCGGCGCTAAACGTGCCAAGGAACATGA-------AAGAGAGTGCG--CCCGTCTGG-CTT---CAGC--ACC---GCTGTG--CTAGG-ATGGG--CGTTGTCTT--CTT-GATGAGTTTATAATGACTCTCGGCAACGGATATCTCGGCTCTTACATCGATGAAGAACGTAGCAAAATGCGATACTTGGTGTGAATTGCAGAATCCCGTGAACCATCGA-GTCTT-TGAACGCAAGTTGCGCCCGAATCCTTTTGGTCGAGGGCACGTCTGCCTGGGTGTCACGTACACATGC-CTC-CCGCAAA-CCTTT-CCCACTTATGTGGA----CAAA-GGGGC--TTGCGCGAGCAGATAATGGTATCCCGTGCT----------CTTTCCGCGCGGCTTGCCC-AAAAACAGA-GAGCCG-GCGATGAAACGTCACGCCTAGTGGTGGTTAA-CGACGCCTAAC-GGCTG----ACCA-GTTC-GCGGC--GTG------ACTAGTT-ATCACC-GG-AAAT-----CTCATACGA--CACCTTAGACGTCCTATAATGGG-CGTGCTATT-GTCGCGACCCCAGGTCAGGCGGGACTACCCGCTGAATTTAAGCATATCA--------------------------------------------
		</sequence>
		<sequence>
			<taxon idref="S_osloensis"/>
			---------------------------------------------------------------------------------------------------------------------------------------------TCGTAACCT-GCG-AAAGCAAGG--CAA-CTCGCGAACACGTAA--TTTA-CACTC------GGGAATCGA-AGGGT-----------GTCTCCCCCGGGA--AAGCCCTTCCTT-CCCGAAAACGTCGGTTCGGCTCGGCGCTC-GTT-GCTTTTCCTA-CGACGTAACA-CTCGTT-TGGGCCAGCGAC-CGTCGGGCTTG----------TCCCTACG-----CAACAAAAAAACCGGCGCGAAATGTGCCAAGGAACATGA-------AAGAGAGTGCG--CTCTTCTGG-CGT---CAGC--ACT---GCTGCG--CTGGG-ATGGG--CGTTGTCTT--CTT-GATGAGTTNNNNNNNNNNNNNNNNNNNNNNNNNNNNNNNNNNNNNNNNNNNNNNNNNNNNNNNNNNNNNNNNNNNNNNNNNNNNNNNNNNNNNNNNNNNNNNNNNNNNN-NNNNN-NNNNNNNNNNNNNNNNNNNNNNNNNNNNNNNNNNNNNNNNNNNNNNNNNNNNNNNNNNNNCACGCGC-CTC-CTGCAAA-CCTT--CCCCTCTTTGTGGT----CGAA-GGGAC--TTGCGGGAGCAGATAATGGTATCCCGTGCT----------CTTTCCGCGCGGCTTGCCT-AAAAACAGA-GAACCG-GCGATGAAACGTCACGCCTAGTGGTGGTTAA-CGACGCCTAAC-GGCCG----ACCA-GTTC-GCGAC--GTG------ACTAGTT-ATCCCC-TG-AAAT-----CTCATACGA--CACCTCGGACGTCCTCTAATGGG-CGTGCTATT-GT-------------------------------------------------------------------------------------------
		</sequence>
		<sequence>
			<taxon idref="S_discolor_Sax338"/>
			-----------------------------------------------------------------------------------------------------------------------------------------ATTGTCGTAACCT-GCG-AAAGCAAGG--CAA-CTCGCGAACACGTAC--TTTA-CACTC------GGGAATYGA-AGGGT-----------GTCTCCCCCGGGA--AAGCCCTTCCTT-CCCGGCAACGTCGGGTCGGCTCGGCGCTC-GTT-GC-TTTCCGA-CGAAGTAACA-CTCGTT-TGGGCTAGCGAC-CGTCGGGCTTG----------TCCCTACG-----CAACAAAAAAACCGGCGCGAAATGTGCCAAGGAACATGA-------AAGAGAGTGCG--CTCTTCTGG-CGT---CAGC--ACT---GCTGCG--CTGGG-ATGGG--CGTTGTCTT--CTT-GATGAGTTTATAATGACTCTCGGCAACGGATATCTCGGCTCTTACATCGATGAAGAACGTAGCAAAATGCGATACTTGGTGTGAATTGCAGAATCCCGTGAACCATCGA-GTCTT-TGAACGCAAGTTGCGCCCGAATCCTTTTGGTCGAGGGCACGTCTGCCTGGGTGTCACGTACACGCGC-CTC-CCGTAAAACCTT--CCCCCTTTTGTGGT----TGAA-GGGAC--TTGCGGGAGCAGATAATGGTATCCCGTGCT----------CTTTCCGCGCGGCTTGCCT-AAAGACAGA-GAACCG-GCGATGAAACGTCACGCCTAGTGGTGGTTAA-CGACGCCTAAC-GGCCG----ACCA-GTTC-GCGAC--GTG------ACTAGTT-ATCCCC-GG-AAAT-----CTCATACGA--CACCTCGGACGTCCTCTAATGGG-CGTGCTATT-GTCGCGACCCCAGGTCAGGCGGGACTACCCGCTGAATTTAAGCATATCA--------------------------------------------
		</sequence>
		<sequence>
			<taxon idref="S_adscendens_Sax366"/>
			----------------------------------------------------------------------------------------------------------------------------------------CATTGTCGTAACCT-GCG-AAAGCAAGG--CAA-CTCGCGAACACGTAC--TTTA-CACTC------GGGAATCGA-AGGGT-----------GTCTCCCCCGGGA--AAGCCCTTCCTT-CCCGGCAACGTCGGGTCGGCTCGGCGCTC-GTT-GC-TTTCCGA-CGAAGTAACA-CTCGTT-TGGGCTAGCGAC-CGTCGGGCTTG----------TCCCTACG-----CAACAAAAAAACCGGCGCGAAATGTGCCAAGGAACATGA-------AAGAGAGTGCG--CTCTTCTGG-CGT---CAGC--ACT---GCTGCG--CTGGG-ATGGG--CGTTGTCTT--CTT-GATGAGTTTATAATGACTCTCGGCAACGGATATCTCGGCTCTTACATCGATGAAGAACGTAGCAAAATGCGATACTTGGTGTGAATTGCAGAATCCCGTGAACCATCGA-GTCTT-TGAACGCAAGTTGCGCCCGAATCCTTTTGGTCGAGGGCACGTCTGCCTGGGTGTCACGTACACGCGC-CTC-CCGTAAAACCTT--CCCCCTTTTGTGGT----TGAA-GGGAC--TTGCGGGAGCAGATAATGGTATCCCGTGCT----------CTTTCCGCGCGGCTTGCCT-AAAGACAGA-GAACCG-GCGATGAAACGTCACGCCTAGTGGTGGTTAA-CGACGCCTAAC-GGCCG----ACCA-GTTC-GCGAC--GTG------ACTAGTT-ATCCCC-GG-AAAT-----CTCATACGA--CACCTCGGACGTCCTCTAATGGG-CGTGCTAAT-GTCGCGACCCCAGGTCAGGCGGGACTACCCGCTGAATTTAAGCATATC---------------------------------------------
		</sequence>
		<sequence>
			<taxon idref="S_adscendens_Sax122"/>
			------------------------------------------------------------------------------------------------------AACAAGGTTTCCGTAGGTGAACCTGCGGAAGGATCATTGTCGTAACCT-GCG-AAAGCAAGG--CAA-CTCGCGAACACGTAA--TTTA-CACTC------GGGAATCGA-AGGGT-----------GTCTCCCCCGGGA--AAGCCCTTCCTT-CCCGAAAACGTCGGTTCGGCTCGGCGCTC-GTT-GCTTTTCCTA-CGACGTAACA-CTCGTT-TGGGCCAGCGAC-CGTCGGGCTTG----------TCCCTACG-----CAACAAAAAAACCGGCGCGAAATGTGCCAAGGAACATGA-------AAGAGAGTGCG--CTCTTCTGG-CGT---CAGC--ACT---GCTGCG--CTGGG-ATGGG--CGTTGTCTT--CTT-GATGAGTTTATAATGACTCTCGGCAACGGATATCTCGGCTCTTACATCGATGAAGAACGTAGCAAAATGCGATACTTGGTGTGAATTGCAGAATCCCGTGAACCATCGA-GTCTT-TGAACGCAAGTTGCGCCCGAATCCTTTTGGTCGAGGGCACGTCTGCCTGGGTGTCACGTACACGCGC-CTC-CTGCAAA-CCTT--CCYCTCTTTGTGGT----CGAA-GGGAC--TTGCGGGAGCAGATAATGGTATCCCGTGCT----------CTTTCCGCGCGGCTTGCCT-AAAAACAGA-GAACCG-GCGATGAAACGTCACGCCTAGTGGTGGTTAA-CGACGCCTAAC-GGCCG----ACCA-GTTC-GCGAC--GTG------ACTAGTT-ATCCCC-TG-AAAT-----CTCATACGA--CACCTCGGACGTCCTCTAATGGG-CGTGCTATT-GTCGCGACCCCA---------------------------------------------------------------------------------
		</sequence>
		<sequence>
			<taxon idref="S_wahlenbergii_JE55"/>
			----------------CGGATCGCGGCGATGTGGGCGGTTCGCTGCCTGCGACGTCGCGAGAAGTCCATTGAACCTTATCATTTAGAGGAAGGAGAAGTCGTAACAAGGTTTCCGTAGGTGAACCTGCGGAAGGATCATTGTCGTAACCT-GCG-AAAGCAAGG--CAA-CTCGCGAACACGTAC--TTTA-CACTC------GGGAATCGA-AGGGT-----------GTCTCCCCCGGGA--AAGCCCTTCCTT-CCCGACAACGTCGGGTCGGCTCGGCGCTC-GTT-GC-TTTCCGA-CGACGTAACA-CTCGTT-TGGGCTATCGAC-CGTCGGGCTTG----------TCCCTACG-----CAACAAAAAAACCGGCGCGAAATGTGCCAAGGAACATGA-------AAGAGAGTGCG--CTCTTCTGG-CGT---CAGC--ACC---GCTGCG--CTGGG-ATGGG--CGTTGTCTT--CTT-GATGAGTTTATAATGACTCTCGGCAACGGATATCTCGGCTCTTACATCGATGAAGAACGTAGCAAAATGCGATACTTGGTGTGAATTGCAGAATCCCGTGAACCATCGA-GTCTT-TGAACGCAAGTTGCGCCCGAATCCTTTTGGTCGAGGGCACGTCTGCCTGGGTGTCACGTACACGCGC-CTC-CCGCAAA-CCTT---CCCCTTTTGTGGT----CGAA-GGGAC--TTGCGGGAGCAGATAATGGTATCCCGTGCT----------CTTTCCGCGCGGCTTGCCT-AAAAACAGA-GAACCG-GCGATGAAACGTCACGCCTAGTGGTGGTTAA-CGACGCCTAAC-GGCCG----ACCA-GTTC-GCGAC--GTG------ACTAGTT-ATCCCC-GGAAAAT-----CTCATACGA--CACCTCGGACGTCCTCTAATGGG-CGTGCTATT-GTCGCGACCCCAGGTCAGGCGGGACTACCCGCTGAATTTAAGCATATCAATAAGCGGAGGAAGAGAAACTTACAAGGATTCCCCTAGTAA---
		</sequence>
		<sequence>
			<taxon idref="S_wahlenbergii_Swa_R1"/>
			-------------------------------------------------------------------------------------------------------------------------------------------TGTCGTA-CCT-GCG--AAGCAAGG--CAA-CTCGCGAACACGTAC--TTTA-CACTC------GGGAATCGA-AGGGT-----------GTCTCCCCCGGGA--AAGCCCTTCCTT-CCCGACAACGTCGGGTCGGCTCGGCGCTC-GTT-GC-TTTCCGA-CGACGTAACA-CTCGTT-TGGGCTATCGAC-CGTCGGGCTTG----------TCCCTACG-----CAACAAAAAAACCGGCGCGAAATGTGCCAAGGAACATGA-------AAGAGAGTGCG--CTCTTCTGG-CGT---CAGC--ACC---GCTGCG--CTGGG-ATGGG--CGTTGTCTT--CTT-GATGAGTTTATAATGACTCTCGGCAACGGATATCTCGGCTCTTACATCGATGAAGAACGTAGCAAAATGCGATACTTGGTGTGAATTGCAGAATCCCGTGAACCATCGA-GTCTT-TGAACGCAAGTTGCGCCCGAATCCTTTTGGTCGAGGGCACGTCTGCCTGGGTGTCACGTACACGCGC-CTC-CCGCAAA-CCTT---CCCCTTTTGTGGT----CGAA-GGGAC--TTGCGGGAGCAGATAATGGTATCCCGTGCT----------CTTTCCGCGCGGCTTGCCT-AAAAACAGA-GAACCG-GCGATGAAACGTCACGCCTAGTGGTGGTTAA-CGACGCCTAACGGGCCG----ACCA-GTTC-GCGAC--GTG------ACTAGTT-ATCCCC-GGAAAAT-----CTCATACGA--CACCTCGGACGTCCTCTAATGGG-CGTGCTATT-GTCGCGACCCCAGGTCAGGCGGGACTACCCGCTGAATTTAAGCATATCA--------------------------------------------
		</sequence>
		<sequence>
			<taxon idref="S_wahlenbergii_Swa_V9"/>
			-------------------------------------------------------------------------------------------------------------------------------------------TGTCGTA-CCT-GCG-AAAGCAAGG--CAA-CTCGCGAACACGTAC--TTTA-CACTC------GGGAATCGA-AGGGT-----------GTCTCCCCCGGGA--AAGCCCTTCCTT-CCCGACAACGTCGGGTCGGCTCGGCGCTC-GTT-GC-TTTCCGA-CGACGTAACA-CTCGTT-TGGGCTATCGAC-CGTCGGGCTTG----------TCCCTACG-----CAACAAAAAAACCGGCGCGAAATGTGCCAAGGAACATGA-------AAGAGAGTGCG--CTCTTCTGG-CGT---CAGC--ACC---GCTGCG--CTGGG-ATGGG--CGTTGTCTT--CTT-GATGAGTTTATAATGACTCTCGGCAACGGATATCTCGGCTCTTACATCGATGAAGAACGTAGCAAAATGCGATACTTGGTGTGAATTGCAGAATCCCGTGAACCATCGA-GTCTT-TGAACGCAAGTTGCGCCCGAATCCTTTTGGTCGAGGGCACGTCTGCCTGGGTGTCACGTACACGCGC-CTC-CCGCAAA-CCTT---CCCCTTTTGTGGT----CGAA-GGGAC--TTGCGGGAGCAGATAATGGTATCCCGTGCT----------CTTTCCGCGCGGCTTGCCT-AAAAACAGA-GAACCG-GCGATGAAACGTCACGCCTAGTGGTGGTTAA-CGACGCCTAAC-GGCCG----ACCA-GTTC-GCGAC--GTG------ACTAGTT-ATCCCC-GGAAAAT-----CTCATACGA--CACCTCGGACGTCCTCTAATGGG-CGTGCTATT-GTCGCGACCCCAGGTCAGGCGGGACTACCCGCTGAATTTAAGCATATCA--------------------------------------------
		</sequence>
		<sequence>
			<taxon idref="S_perdurans_Sax367"/>
			----------------------------------------------------------------------------------------GAAGTAAAAGTCGTAACAAGGTTTCCGTAGGTGAACCTGCGGAAGGATCATTGTCGTAACCT-GCG-AAAGCAAGG--CAA-CTCGCGAACACGTAC--TTTA-CACTC------GGGAATCGA-AGGGT-----------GTCTCCCCCGGGA--AAGCCCTTCCTT-CCCGACAACGTCGGGTCGGCTCGGCGCTC-GTT-GC-TTTCCGA-CGACGTAACA-CTCGTT-TGGGCTATCGAC-CGTCGGGCTTG----------TCCCTACG-----CAACAAAAAAACCGGCGCGAAATGTGMCAAGGAACATGA-------AAGAGAGTGCG--CTCTTCTGG-CGT---CAGC--ACC---GCTGCG--CTGGG-ATGGG--CGTTRTCTT--CTT-GATGAGTTTATAATGACTCTCGGCAACGGATATMTCGGCTCTTACATCGATGAAGAACGTAGCAAAATGCGATACTTGGTGTGAATTGCAGAATCCCGTGAACCATCGA-GWCTT-TGAACGCAAGTTGCGCCCGAATCCTTTTGGTCGAGGGCACGTCTGCCTGGGTGTCACGTACACGCGC-CTC-CCGCAAA-CCTT---CCCCTTTTGTGGT----CGAA-GGGAC--TTGCGGGAGCAGATAATGGTATCCCGTGCT----------CTTTCCGCGCGGCTTGCCT-AAAKACAGA-GAACCG-GCGATGAAACGTCACGCCTAGTGGTGGTTAA-CGACGCCTAAC-GGCCG----ACCA-GTTC-GCGAC--GTG------ACTAGTT-ATCCCC-GGAA-AT-----CTCATACGA--CACCTCGGACGTCCTCTAATGGG-CGTGCTA------------------------------------------------------------------------------------------------
		</sequence>
		<sequence>
			<taxon idref="S_wahlenbergii_Swa_648_1_2"/>
			-------------------------------------------------------------------------------------------------------------------------------------------TGTCGTAACCT-GCG-AAAGCAAGG--CAA-CTCGCGAACACGTAC--TTTA-CACTC------GGGAATCGA-AGGGT-----------GTCTCCCCCGGGA--AAGCCCTTCCTT-CCCGACAACGTCGGGTCGGCTCGGCGCTC-GTT-GC-TTTCCGA-CGACGTAACA-CTCGTT-TGGGCTATCGAC-CGTCGGGCTTG----------TCCCTACG-----CAACAAAAAAACCGGCGCGAAATGTGCCAAGGAACATGA-------AAGAGAGTGCG--CTCTTCTGG-CGT---CAGC--ACC---GCTGCG--CTGGG-ATGGG--CGTTGTCTT--CTT-GATGAGTTTATAATGACTCTCGGCAACGGATATCTCGGCTCTTACATCGATGAAGAACGTAGCAAAATGCGATACTTGGTGTGAATTGCAGAATCCCGTGAACCATCGA-GTCTT-TGAACGCAAGTTGCGCCCGAATCCTTTTGGTCGAGGGCACGTCTGCCTGGGTGTCACGTACACGCGC-CTC-CCGCAAA-CCTT---CCCCTTTTGTGGT----CGAA-GGGAC--TTGCGGGAGCAGATAATGGTATCCCGTGCT----------CTTTCCGCGCGGCTTGCCT-AAAAACAGA-GAACCG-GCGATGAAACGTCACGCCTAGTGGTGGTTAA-CGACGCCTAAC-GGCCG----ACCA-GTTC-GCGAC--GTG------ACTAGTT-ATCCCC-GGAAAAT-----CTCATACGA--CACCTCGGACGTCCTCTAATGGG-CGTGCTATT-GTCGCGACCCCAGGTCAGGCGGGACTACCCGCTGAATTTAAGCATATCA--------------------------------------------
		</sequence>
		<sequence>
			<taxon idref="S_wahlenbergii_Swa_H1"/>
			-------------------------------------------------------------------------------------------------------------------------------------------TGTCGTAACCT-GCG-AAAGCAAGG--CAA-CTCGCGAACACGTAC--TTTA-CACTC------GGGAATCGA-AGGGT-----------GTCTCCCCCGGGA--AAGCCCTTCCTT-CCCGACAACGTCGGGTCGGCTCGGCGCTC-GTT-GC-TTTCCGA-CGACGTAACA-CTCGTT-TGGGCTATCGAC-CGTCGGGCTTG----------TCCCTACG-----CAACAAAAAAACCGGCGCGAAATGTGCCAAGGAACATGA-------AAGAGAGTGCG--CTCTTCTGG-CGT---CAGC--ACC---GCTGCG--CTGGG-ATGGG--CGTTGTCTT--CTT-GATGAGTTTATAATGACTCTCGGCAACGGATATCTCGGCTCTTACATCGATGAAGAACGTAGCAAAATGCGATACTTGGTGTGAATTGCAGAATCCCGTGAACCATCGA-GTCTT-TGAACGCAAGTTGCGCCCGAATCCTTTTGGTCGAGGGCACGTCTGCCTGGGTGTCACGTACACGCGC-CTC-CCGCAAA-CCTT---CCCCTTTTGTGGT----CGAA-GGGAC--TTGCGGGAGCAGATAATGGTATCCCGTGCT----------CTTTCCGCGCGGCTTGCCT-AAAAACAGA-GAACCG-GCGATGAAACGTCACGCCTAGTGGTGGTTAA-CGACGCCTAAC-GGCCG----ACCA-GTTC-GCGAC--GTG------ACTAGTT-ATCCCC-GGAAAAT-----CTCATACGA--CACCTCGGACGTCCTCTAATGGG-CGTGCTATT-GTCGCGACCCCAGGTCAGGCGGGACTACCCGCTGAATTTAAGCATATCA--------------------------------------------
		</sequence>
		<sequence>
			<taxon idref="S_wahlenbergii_Swa_747_2"/>
			-------------------------------------------------------------------------------------------------------------------------------------------TGTCGTAACCT-GCG--AAGCAAGG--CAA-CTCGCGAACACGTAC--TTTA-CACTC------GGGAATCGA-AGGGT-----------GTCTCCCCCGGGA--AAGCCCTTCCTT-CCCGACAACGTCGGGTCGGCTCGGCGCTC-GTT-GC-TTTCCGA-CGACGTAACA-CTCGTT-TGGGCTATCGAC-CGTCGGGCTTG----------TCCCTACG-----CAACAAAAAAACCGGCGCGAAATGTGCCAAGGAACATGA-------AAGAGAGTGCG--CTCTTCTGG-CGT---CAGC--ACC---GCTGCG--CTGGG-ATGGG--CGTTGTCTT--CTT-GATGAGTTTATAATGACTCTCGGCAACGGATATCTCGGCTCTTACATCGATGAAGAACGTAGCAAAATGCGATACTTGGTGTGAATTGCAGAATCCCGTGAACCATCGA-GTCTT-TGAACGCAAGTTGCGCCCGAATCCTTTTGGTCGAGGGCACGTCTGCCTGGGTGTCACGTACACGCGC-CTC-CCGCAAA-CCTT---CCCCTTTTGTGGT----CGAA-GGGAC--TTGCGGGAGCAGATAATGGTATCCCGTGCT----------CTTTCCGCGCGGCTTGCCT-AAAAACAGA-GAACCG-GCGATGAAACGTCACGCCTAGTGGTGGTTAA-CGACGCCTAAC-GGCCG----ACCA-GTTC-GCGAC--GTG------ACTAGTT-ATCCCC-GGAAAAT-----CTCATACGA--CACCTCGGACGTCCTCTAATGGG-CGTGCTATT-GTCGCGACCCCAGGTCAGGCGGGACTACCCGCTGAATTTAAGCATATCA--------------------------------------------
		</sequence>
		<sequence>
			<taxon idref="S_wahlenbergii_Swa_P1"/>
			-------------------------------------------------------------------------------------------------------------------------------------------TGTCGTAACCT-GCG--AAGCAAGG--CAA-CTCGCGAACACGTAC--TTTA-CACTC------GGGAATCGA-AGGGT-----------GTCTCCCCCGGGA--AAGCCCTTCCTT-CCCGACAACGTCGGGTCGGCTCGGCGCTC-GTT-GC-TTTCCGA-CGACGTAACA-CTCGTT-TGGGCTATCGAC-CGTCGGGCTTG----------TCCCTACG-----CAACAAAAAAACCGGCGCGAAATGTGCCAAGGAACATGA-------AAGAGAGTGCG--CTCTTCTGG-CGT---CAGC--ACC---GCTGCG--CTGGG-ATGGG--CGTTGTCTT--CTT-GATGAGTTTATAATGACTCTCGGCAACGGATATCTCGGCTCTTACATCGATGAAGAACGTAGCAAAATGCGATACTTGGTGTGAATTGCAGAATCCCGTGAACCATCGA-GTCTT-TGAACGCAAGTTGCGCCCGAATCCTTTTGGTCGAGGGCACGTCTGCCTGGGTGTCACGTACACGCGC-CTC-CCGCAAA-CCTT---CCCCTTTTGTGGT----CGAA-GGGAC--TTGCGGGAGCAGATAATGGTATCCCGTGCT----------CTTTCCGCGCGGCTTGCCT-AAAAACAGA-GAACCG-GCGATGAAACGTCACGCCTAGTGGTGGTTAA-CGACGCCTAAC-GGCCG----ACCA-GTTC-GCGAC--GTG------ACTAGTT-ATCCCC-GGAAAAT-----CTCATACGA--CACCTCGGACGTCCTCTAATGGG-CGTGCTATT-GTCGCGACCCCAGGTCAGGCGGGACTACCCGCTGAATTTAAGCATATCA--------------------------------------------
		</sequence>
		<sequence>
			<taxon idref="S_wahlenbergii_Swa_846_2"/>
			-------------------------------------------------------------------------------------------------------------------------------------------TGTCGTA-CCT-GCG--AAGCAAGG--CAA-CTCGCGAACACGTAC--TTTA-CACTC------GGGAATCGA-AGGGT-----------GTCTCCCCCGGGA--AAGCCCTTCCTT-CCCGACAACGTCGGGTCGGCTCGGCGCTC-GTT-GC-TTTCCGA-CGACGTAACA-CTCGTT-TGGGCTATCGAC-CGTCGGGCTTG----------TCCCTACG-----CAACAAAAAAACCGGCGCGAAATGTGCCAAGGAACATGA-------AAGAGAGTGCG--CTCTTCTGG-CGT---CAGC--ACC---GCTGCG--CTGGG-ATGGG--CGTTGTCTT--CTT-GATGAGTTTATAATGACTCTCGGCAACGGATATCTCGGCTCTTACATCGATGAAGAACGTAGCAAAATGCGATACTTGGTGTGAATTGCAGAATCCCGTGAACCATCGA-GTCTT-TGAACGCAAGTTGCGCCCGAATCCTTTTGGTCGAGGGCACGTCTGCCTGGGTGTCACGTACACGCGC-CTC-CCGCAAA-CCTT---CCCCTTTTGTGGT----CGAA-GGGAC--TTGCGGGAGCAGATAATGGTATCCCGTGCT----------CTTTCCGCGCGGCTTGCCT-AAAAACAGA-GAACCG-GCGATGAAACGTCACGCCTAGTGGTGGTTAA-CGACGCCTAAC-GGCCG----ACCA-GTTC-GCGAC--GTG------ACTAGTT-ATCCCC-GGAAAAT-----CTCATACGA--CACCTCGGACGTCCTCTAATGGG-CGTGCTATT-GTCGCGACCCCAGGTCAGGCGGGACTACCCGCTGAATTTAAGCATATCA--------------------------------------------
		</sequence>
		<sequence>
			<taxon idref="S_wahlenbergii_Swa_K1"/>
			-------------------------------------------------------------------------------------------------------------------------------------------TGTCGTA-CCT-GCG--AAGCAAGG--CAA-CTCGCGAACACGTAC--TTTA-CACTC------GGGAATCGA-AGGGT-----------GTCTCCCCCGGGA--AAGCCCTTCCTT-CCCGACAACGTCGGGTCGGCTCGGCGCTC-GTT-GC-TTTCCGA-CGACGTAACA-CTCGTT-TGGGCTATCGAC-CGTCGGGCTTG----------TCCCTACG-----CAACAAAAAAACCGGCGCGAAATGTGCCAAGGAACATGA-------AAGAGAGTGCG--CTCTTCTGG-CGT---CAGC--ACC---GCTGCG--CTGGG-ATGGG--CGTTGTCTT--CTT-GATGAGTTTATAATGACTCTCGGCAACGGATATCTCGGCTCTTACATCGATGAAGAACGTAGCAAAATGCGATACTTGGTGTGAATTGCAGAATCCCGTGAACCATCGA-GTCTT-TGAACGCAAGTTGCGCCCGAATCCTTTTGGTCGAGGGCACGTCTGCCTGGGTGTCACGTACACGCGC-CTC-CCGCAAA-CCTT---CCCCTTTTGTGGT----CGAA-GGGAC--TTGCGGGAGCAGATAATGGTATCCCGTGCT----------CTTTCCGCGCGGCTTGCCT-AAAAACAGA-GAACCG-GCGATGAAACGTCACGCCTAGTGGTGGTTAA-CGACGCCTAAC-GGCCG----ACCA-GTTC-GCGAC--GTG------ACTAGTT-ATCCCC-GGAAAAT-----CTCATACGA--CACCTCGGACGTCCTCTAATGGG-CGTGCTATT-GTCGCGACCCCAGGTCAGGCGGGACTACCCGCTGAATTTAAGCATATCA--------------------------------------------
		</sequence>
		<sequence>
			<taxon idref="S_wahlenbergii_Swa_M1"/>
			-------------------------------------------------------------------------------------------------------------------------------------------TGTCGTA-CCT-GCG--AAGCAAGG--CAA-CTCGCGAACACGTAC--TTTA-CACTC------GGGAATCGA-AGGGT-----------GTCTCCCCCGGGA--AAGCCCTTCCTT-CCCGACAACGTCGGGTCGGCTCGGCGCTC-GTT-GC-TTTCCGA-CGACGTAACA-CTCGTT-TGGGCTATCGAC-CGTCGGGCTTG----------TCCCTACG-----CAACAAAAAAACCGGCGCGAAATGTGCCAAGGAACATGA-------AAGAGAGTGCG--CTCTTCTGG-CGT---CAGC--ACC---GCTGCG--CTGGG-ATGGG--CGTTGTCTT--CTT-GATGAGTTTATAATGACTCTCGGCAACGGATATCTCGGCTCTTACATCGATGAAGAACGTAGCAAAATGCGATACTTGGTGTGAATTGCAGAATCCCGTGAACCATCGA-GTCTT-TGAACGCAAGTTGCGCCCGAATCCTTTTGGTCGAGGGCACGTCTGCCTGGGTGTCACGTACACGCGC-CTC-CCGCAAA-CCTT---CCCCTTTTGTGGT----CGAA-GGGAC--TTGCGGGAGCAGATAATGGTATCCCGTGCT----------CTTTCCGCGCGGCTTGCCT-AAAAACAGA-GAACCG-GCGATGAAACGTCACGCCTAGTGGTGGTTAA-CGACGCCTAAC-GGCCG----ACCA-GTTC-GCGAC--GTG------ACTAGTT-ATCCCC-GGAAAAT-----CTCATACGA--CACCTCGGACGTCCTCTAATGGG-CGTGCTATT-GTCGCGACCCCAGGTCAGGCGGGACTACCCGCTGAATTTAAGCATATCA--------------------------------------------
		</sequence>
		<sequence>
			<taxon idref="S_wahlenbergii_Swa_R5"/>
			-------------------------------------------------------------------------------------------------------------------------------------------TGTCGTA-CCT-GCG--AAGCAAGG--CAA-CTCGCGAACACGTAC--TTTA-CACTC------GGGAATCGA-AGGGT-----------GTCTCCCCCGGGA--AAGCCCTTCCTT-CCCGACAACGTCGGGTCGGCTCGGCGCTC-GTT-GC-TTTCCGA-CGACGTAACA-CTCGTT-TGGGCTATCGAC-CGTCGGGCTTG----------TCCCTACG-----CAACAAAAAAACCGGCGCGAAATGTGCCAAGGAACATGA-------AAGAGAGTGCG--CTCTTCTGG-CGT---CAGC--ACC---GCTGCG--CTGGG-ATGGG--CGTTGTCTT--CTT-GATGAGTTTATAATGACTCTCGGCAACGGATATCTCGGCTCTTACATCGATGAAGAACGTAGCAAAATGCGATACTTGGTGTGAATTGCAGAATCCCGTGAACCATCGA-GTCTT-TGAACGCAAGTTGCGCCCGAATCCTTTTGGTCGAGGGCACGTCTGCCTGGGTGTCACGTACACGCGC-CTC-CCGCAAA-CCTT---CCCCTTTTGTGGT----CGAA-GGGAC--TTGCGGGAGCAGATAATGGTATCCCGTGCT----------CTTTCCGCGCGGCTTGCCT-AAAAACAGA-GAACCG-GCGATGAAACGTCACGCCTAGTGGTGGTTAA-CGACGCCTAAC-GGCCG----ACCA-GTTC-GCGAC--GTG------ACTAGTT-ATCCCC-GGAAAAT-----CTCATACGA--CACCTCGGACGTCCTCTAATGGG-CGTGCTATT-GTCGCGACCCCAGGTCAGGCGGGACTACCCGCTGAATTTAAGCATATCA--------------------------------------------
		</sequence>
		<sequence>
			<taxon idref="S_wahlenbergii_Swa_V10"/>
			-------------------------------------------------------------------------------------------------------------------------------------------TGTCGTA-CCT-GCG--AAGCAAGG--CAA-CTCGCGAACACGTAC--TTTA-CACTC------GGGAATCGA-AGGGT-----------GTCTCCCCCGGGA--AAGCCCTTCCTT-CCCGACAACGTCGGGTCGGCTCGGCGCTC-GTT-GC-TTTCCGA-CGACGTAACA-CTCGTT-TGGGCTATCGAC-CGTCGGGCTTG----------TCCCTACG-----CAACAAAAAAACCGGCGCGAAATGTGCCAAGGAACATGA-------AAGAGAGTGCG--CTCTTCTGG-CGT---CAGC--ACC---GCTGCG--CTGGG-ATGGG--CGTTGTCTT--CTT-GATGAGTTTATAATGACTCTCGGCAACGGATATCTCGGCTCTTACATCGATGAAGAACGTAGCAAAATGCGATACTTGGTGTGAATTGCAGAATCCCGTGAACCATCGA-GTCTT-TGAACGCAAGTTGCGCCCGAATCCTTTTGGTCGAGGGCACGTCTGCCTGGGTGTCACGTACACGCGC-CTC-CCGCAAA-CCTT---CCCCTTTTGTGGT----CGAA-GGGAC--TTGCGGGAGCAGATAATGGTATCCCGTGCT----------CTTTCCGCGCGGCTTGCCT-AAAAACAGA-GAACCG-GCGATGAAACGTCACGCCTAGTGGTGGTTAA-CGACGCCTAAC-GGCCG----ACCA-GTTC-GCGAC--GTG------ACTAGTT-ATCCCC-GGAAAAT-----CTCATACGA--CACCTCGGACGTCCTCTAATGGG-CGTGCTATT-GTCGCGACCCCAGGTCAGGCGGGACTACCCGCTGAATTTAAGCATATCA--------------------------------------------
		</sequence>
		<sequence>
			<taxon idref="S_spathularis_Sax163"/>
			---------------------------------------------------------------------------------------------------------------------------------------------------------G-AAAGCAAAG--CAA-CTCGCGAACATGTAG--TTAA-CACTC------GGGGATCCA-AGCGC-----------GTCCCCCC-GGGG--GCGCCCTTTCTT-CCC---AACGTCGGGGCGGCTTGGCTTTA-GTC---------------GCTCGCG-CATGTCGCGAGCTGACGAC-CCCC-GGCCCT-----------CCCGACG-----CAACAAAA-AACCGGCGTGAAATGCGCCAAGGAACATGA-------AAGAGAGTGCG--TTCTTCCGG-CGT---CGGC-TTGC---GCTGCG--CTCGG-ACGGG--CGTCGTCTT--CTT-GATGAGTTTATAATGACTCTCGGCAACGGATATCTCGGCTCTTACATCGATGAAGAACGTAGCAAAATGCGATACTTGGTGTGAATTGCAGAATCCCGTGAACCATCGA-GTCTT-TGAACGCAAGTTGCGCCCGAATCCATCTGGTCGAGGGCACGTCTGCCTGGGTGTCACGTACACACGC-CTC-CCGCGAA-CCTT--CCCCTCCTCATGGA----CGAA-GGGTC--TCGCGGGAGCAGATATTGGCATCCCGTGCT----------AAATCCGCGCGGCTTGCCT-AAAAATGGA-GAGCCG-GCGATGAAACGTCACGTCTAGTGGTGGTTGA-CGAGGCCTAAC-GGCCG----AACA-GTCC-GCGGC--GTGAGCGTGAGCGTTT-GTCGCACGG-AAGT-----CTCAGACGA--CACCTTGGACGTCCTCTAATGGG-CG--CCACT-GTCGCGACCCCAGGTCAGGCGGGACTACCCGCTGAATTTAAGCATATCAATA-AG-CGG----------------------------------
		</sequence>
		<sequence>
			<taxon idref="S_rotundifolia_Sax137"/>
			-------------------------------------------------------------------------------------------------------ACAAGGTTTCCGTAGGTGAACCTGCGGAAGGATCATTGTCGTAACC-TGCG-AAAGCAAAG--CAA-CTCGCGAACACGTAG--TTAA-CACTC------GGGGATCCA-AGCGC-----------GTCTCCCTCGGGGG-ACTCCCTTTCTT-CCC---AACGTCGGGGCGGCTTGGCGTTC-GTT-GC----TTGC-AGGCGACGCG-CTCGTCGCAAGTTAACGGC-CTCCGAGCCTT-----------CCCGGCG-----CAACAAAA-AACCGGCGTGAAATGCGCCAAGGAACATGA-------AAGAGAGTGCG--CTCTTCCGG-CGT---TAGC-TTGC---GCTGCG--CTCGG-ACGGG--TGTCGTCTT--CTT-GATGAGTTTATAATGACTCTCGGCAACGGATATCTCGGCTCTTACATCGATGAAGAACGTAGCAAAATGCGATACTTGGTGTGAATTGCAGAATCCCGTGAACCATCGA-GTCTT-TGAACGCAAGTTGCGCCCGAATCCATCCGGTCGAGGGCACGTCTGCCTGGGTGTCACGTACACACGC-CTC-CCGCCGA-CCTT---CCCCTTTTATGGA----CGAA-GGGAC--GCGCGGGAGCAGATATTGGTATCCCGTGCT----------CGTTCCGCGCGGCTTGCCT-TAAAACGGA-GAGCCG-GTGATATAACGTCACGTCTAGTGGTGGTTGA-TGAGGCCTAAC-GGCCG----ACCA-GTTC-GCGGC--GTG------ACTGCTT-GTCGCACGG-AAAG-----CTCAGACGA--CACCATGGACGTCCTCTAATGGG-CGTGCTACT-GTCGCGACCCCAGGTC-----------------------------------------------------------------------------
		</sequence>
		<sequence>
			<taxon idref="S_vandelii_Sax208"/>
			----------------------------------------------------------------------------------------------------------------------------------------CATTGTCGTAACC-TGCA-AAAGTAAAG--CAA-CTCGCGAACACGTAG--TCAA-CACTC------GGGGATCCG-AGCGC-----------GTCCTCCCCGGGGG-ACGCCCTTTCTC-CCC---AAAGTCGGGGCGGCCCGGCGCTC-GTT-GC----TCGC-AGGCGGCGCG-ATCGTCGCGAGCTAACGGC-CTCCGGGCCTT-----------CCCGAAG-----CAACAAAA-AACCGGCGCGGAATGCGCCAAGGAATATGA-------AAGAGAGTGCG--CTCTTCCGG-CGT---CAGC-TCGC---GCTGCG--CTCGG-ACGGG--CGTCGTCTT--CTT-GATGAGTTTATAATGACTCTCGGCAACGGATATCTCGGCTCTTACATCGATGAAGAACGTAGCAAAATGCGATACTTGGTGTGAATTGCAGAATCCCGTGAACCATCGA-GTCTT-TGAACGCAAGTTGCGCCCGAATCCATCTGGTTGAGGGCACGTCTGCCTGGGTGTCACGTACACGCGC-CTC-CCGCCAA-CCTT--CCCCTTTATGCGGA----CGAA-GGGTC--TCGCGGGAGCAGATGTTGGTATCCCGTGCC----------TGTTTCGCGCGGCTTGCCT-AAAAACGGA-GATCCG-GCGACGAAGCGTCGCGTCTAGTGGTGGTTGA-TGAGGCCTAAC-GGCCG---AACCA-GTTC-GCGGC--GCG------ATCGTTT-GTCGCAGGA-AAGT-----CTCGGACGA--CACCTCGGACGCCCCCTAACGGG-CGTGCTACT-GTCGCGACCCCAGGTCAGGCGGGACTACCCGCTGAATTTAAGCATATCA--------------------------------------------
		</sequence>
		<sequence>
			<taxon idref="S_sibirica_Sax90"/>
			----------------------------------------------------------------------------------------------------GTAACAAGGTTTCCGTAGGTGAACCTGCGGAAGGATCATTGTCGTAGCC-TGCG-AAAGCAAAG--CAA-CTCGCGAACACGTAG--TCAA-CGCCC------GGGGACTC--GGGGC-----------GCCTCTCC-GGAGA-ACGCCCCTTCTCTCCG---AACGTCGGG-CGGCCCGGAGTCC-GTT---------------------------TCGCGGA---------CGACGCGCCGT-----------CCCGGCC-----CAACAACA-AACCGGCGTGAAATGCGCCAAGGAACGCGA-------AAGAGAGTGCA---CCCTCCGGTCGT---CGGC-TCGC---GCCGCG--CCCGG-GTGGG--TGTCGTCTT--CTT-GATGAGTTTATAATGACTCTCGGCAACGGATATCTCGGCTCTTACATCGATGAAGAACGTAGCAAAATGCGATACTTGGTGTGAATTGCAGAATCCCGTGAACCATCGA-GTCTT-TGAACGCAAGTTGCGCCCGAATCCATCTGGTCGAGGGCACGTCTGCCTGGGTGTCACGTACACGCGC-CTC-CCGCAAA-CCTT----CCCCCTCGGGGA----CGAA-GGGTC--TTGCAGGAGCAGATGTTGGTATCCCGTGCC----------CGTTCCGCGCGGCTTGCCT-AAAAATGGA-GAGCCG-GTGACGAAACGTCGCGCCTAGTGGTGGTTGC-ATCGGCCTAGC-GGCTG----ACCC-GTTC-GCGGC--GTG------GACGTTT-GTGTCCCGG-AGAT-----CTCGGACGA--CACCTCGGACGCCCTTCAATGGG-CGTGCTACT-GTCGCGACCCCA---------------------------------------------------------------------------------
		</sequence>
		<sequence>
			<taxon idref="S_rivularis_Sax81"/>
			----------------------------------------------------------------------------------------------------GTAACAAGGTTTCCGTAGGTGAACCTGCGGAAGGATCATTGTCGTAGCC-TGCG-AAAGCAAAG--CAA-CTCGCGAACACGTAG--TCAA-CGCCC------GGGGACTC--GGGGC-----------GCCTCTCC-GGAGA-ACGCCCCTTCTCCCCG---AACGTCGGG-CGGCTCGGAGTCC-GTT---------------------------TCGCGGA---------CGACGCGCCGT-----------CCCGGCC-----CAACAACA-AACCGGCGTGAAATGCGCCAAGGAACGCGA-------AAGAGAGTGCA---CCCTCCGGTCGT---CGGC-TCGC---GCCGCG--CCCGG-GCTGG--TGTCGTCTT--CTT-GATGAGTTTATAATGACTCTCGGCAACGGATATCTCGGCTCTTACATCGATGAAGAACGTAGCAAAATGCGATACTTGGTGTGAATTGCAGAATCCCGTGAACCATCGA-GTCTT-TGAACGCAAGTTGCGCCCGAATCCTCTTGGTCGAGGGCACGTCTGCCTGGGTGTCACGTACACGCGC-CTC-CCGCAAA-CCTT----CCCCCTTGGGGA----CGAA-GGGTC--ATGCGGGAGCAGATGTTGGTATCCCGTGCC----------CGTTCCGCGCGGCTTGCCT-AAAAACGGA-GAGCCG-GTGACGAAACGTCGCGCCTAGTGGTGGTTGC-ATTGGCCTAGC-GGCCG----ACCC-GTTC-GCGGC--GTG------GACGTTT-GTGTCCCGG-AGAT-----CTCGGACGA--CACCTCGGACGCCCTCCAATGGG-CGTGCTACT-GTCGCGACCCCA---------------------------------------------------------------------------------
		</sequence>
		<sequence>
			<taxon idref="S_oppositifolia_Sax170"/>
			----------------------------------------------------------------------------------------------------------------CCGTAGGTGAACCTGCGGAAGGATCATTGTCGTAACC-TGCG-AAAGCAAAG--CAA-CTCGCGAACACGTAG--TTAA-CACTC------GGGGATCCA-AGCGC-----------GTCCTCCCCGGGGG-GCGCCCTTTCTC-CCC---AAAGTCGGGGCGGCTCGGTGCTC-GTT-GC----TCGT-KGGCGGCGCV-CCCGTCGCGAGCTTACGGC-YTCCGGGCCTY-----------CCCGACA-----CAACAAAA-AACCGGCGCGGAATGCGCCAAGGAAAATGA-------AAGAGAGTGCG--CCTGTCCGG-CTT---CGGC-TCGC---GCTGCG--CTCGG-ACGGG--CGCCGTCTT--CTT-GATGAGTTTATAATGACTCTCGGCAACGGATATCTCGGCTCTTACATCGATGAAGAACGTAGCAAAATGCGATACTTGGTGTGAATTGCAGAATCCCGTGAACCATCGA-GTCTT-TGAACGCAAGTTGCGCCCGAATCCATCTGGTTGAGGGCACGTCTGCCTGGGTGTCACGTACGCACGC-CTC-CCGCAAA-CCTT--CCCATTTTTGTGGA----CGAA-GGGTC--TCGCGGGAGCAGATATTGGTATCCCGTGCC----------CGTTCCGCGCGGCTTGCCT-AAAAACGGA-GATCCG-GCGRCGAAACGTCACGTCTAGTGGTGGTTGA-TGAGGCCTAAC-GGCCG----ACCA-GTTC-GCGGC--GTG------ATCGTTT-GTCGCACGG-AAGT-----CTCGGACGA--CACCTTGGACGCCCTCTAACGGG-CGTGCTACT-GTCGCGACCCCAGGTCAGGCGG-----------------------------------------------------------------------
		</sequence>
		<sequence>
			<taxon idref="S_aizoides_Sax142"/>
			-----------------------------------------------------------------------------------------------------TAACAAGGTTTCCGTAGGTGAACCTGCGGAAGGATCATTGTCGTAACC-TGCG-AAAGCAAAG--CAA-CTCGCGAACACGTAG--TTAA-CACTC------GGGGATCCA-AGCGC-----------GTCCTCCTTGGGGG-ACGCCCTTTCTC-CCC---AAAGTCGGGACGGCTCGGTGCTC-GTT-GC----TCGC-AGGCGGCGCG-CYCGTCGCGAGCTTACGGC-CTCCGGGCCTT-----------CCAGACT-----CAACAAAA-AACCGGCGTGGAATGCGCCAAGGAACATGA-------AAGAGAGTGCG--CTMTTCCGG-CGT---CAGC-TCGC---GCTGCG--CTCGG-ATGGG--CGTTGTCTT--CTT-GATGAGTTTATAATGACTCTCGGCAACGGATATCTCGGCTCTTACATCGATGAAGAACGTAGCAAAATGCGATACTTGGTGTGAATTGCAGAATCCCGTGAACCATCGA-GTCTT-TGAACGCAAGTTGCGCCCGAATCCATCTGGTTGAGGGCACGTCTGCCTGGGTGTCACGTACACATGC-CTC-CCGCAAA-CCTT--CCCCTTTTTGTGGA----CGAA-GGGTC--TAGCGGGAGCAGATGATGGTATCCCGTGCC----------CTTTCTGCGCGGCTTGCCT-AAAAATGGA-GATTCG-GCGACGAAACGTCACGTCTAGTGGTGGTTGA-TGAGGCCTAAC-GGCCG----ACCA-GTTC-GCGGC--GTG------ATCGTTT-GTCGCACGA-AAGT-----CTCGGACGA--CACCTTGGACGCCCTATAACGGG-CGTGCTACT-GTCGCGACCCCAGGTCA----------------------------------------------------------------------------
		</sequence>
		<sequence>
			<taxon idref="S_andersonii_Sax188"/>
			--------------------------------------------------------------------------------------------------------------------------------GGAAGGATCATTGTCGTAACC-TGCG-AAAGCAAAG--CAA-CTCGCGAACACGTAG--TCAA-CACTC------GGGGATTCG-AGCGC-----------GTCCTCCCCGGGGG-ACGCCCTTTCTC-CCC---AAAGTCGGGGCGGCCCGGCGCTC-GTT-GC----TCGC-AGGCGGCGCG-ATTGTCGCGAGCYAACGGC-CTCCGAGCCCT-----------YCCGACG-----CAACAAAA-AACCGGCGCGGAATGCGCCAAGGAATATGA-------AAGAGAGTGCG--CTCTTCCGG-CKT---CAGC-TCGC---GCTGCG--CTCGG-ACGGG--CGTCGTCTT--CT--GATGAGTTTATAATGACTCTCGGCAACGGATATCTCGGCTCTTACATCGATGAAGAACGTAGCAAAATGCGATACTTGGTGTGAATTGCAGAATCCCGTGAACCATCGA-GTCTT-TGAACGCAAGTTGCGCCCGAATCCATCTGGTTGAGGGCACGTCTGCCTGGGTGTCACGTATAAGCGC-CTC-CCGCGAA-CCTT--CCCCTTTATGCGGA----CGAA-TGGTC--TCGCGGGAGCAGATGTTGGTATCCCGTGCC----------TGTTTCGCGCGGCTTGCCT-AAAAACGGA-GATCCG-GCGACGAAACGTCGCGTCTAGTGGTGGTTGA-TGAGGCCTAAC-GGCCG---AACCA-GTTC-GCGGC--GCG------ATCGTTT-GTCGCAAGA-AAGT-----CTCGGACGA--CACCTCGGACGCCCCCTAACGGG-CGTGCCACT-GTCGCGACCCCAGGTCAGGCGGGACTACCCGCTGAATTTAAGCATATC---------------------------------------------
		</sequence>
		<sequence>
			<taxon idref="S_felineri_Sax215"/>
			----------------------------------------------------------------------------------------------------------------------------------------CATTGTCGTAACC-TGCG-AAAGTAAAG--CAA-CTCGCGAACACGTAG--TCAA-CACTC------GGGGATCCG-AGCGC-----------GTCCTCCCCGGGGG-ACGCCCTTTCTC-CCC---AAAGTCGGGGCGGCCCGGCGCTC-GTT-GC----TCGC-AGGCGGCGCG-ATTGTCGCGAGCTAACGGC-CTTCGGGCCTT-----------CCCGACG-----CAACAAAA-AACCGGCGCGGAATGCGCCAAGGAATATGA-------AAGAGAGTGCG--ATCTTCCGG-CGT---CAGC-TCGC---GCTGCG--CTCGG-ACGGG--CGTCGTCTT--CTT-AATGAGTTTATAATGACTCTCGGCAACGGATATCTCGGCTCTTACATCGATGAAGAACGTAGCAAAATGCGATACTTGGTGTGAATTGCAGAATCCCGTGAACCATCGA-GTCTT-TGAACGCAAGTTGCGCCCGAATCCATCTGGTTGAGGGCACGTCTGCCTGGGTGTCACGTACACGCGC-CTC-CCGCCAA-CCTT--CCCCTTTATGCGGA----CGAA-GGGTC--TCGCGGGAGCAGATGTTGGTATCCCGTGCC----------TGTTTCGCGCGGCTTGCTT-AAAAACGGA-GATCCG-GCGATGAAATGTCGCGTCTAGTGGTGGTTGA-TGAGGCATAGC-CGCCG---AACCATGTGCTTCGGC--GCG------ATCGTTT-GTCGCAGGA-AAGT-----CTCGGACGA--CACCTCGGACGCCCCCTAACGGG-CGTGTTACT-GTCGCGACCCCAGGTCAGGCGGGACTACCCGCTGAATTTAAGCATATC---------------------------------------------
		</sequence>
		<sequence>
			<taxon idref="S_juniperifolia_Sax43"/>
			------------------------------------------------------------------------------------------------AGTCGTAACAAGGTTTCCGTAGGTGAACCTGCGGAAGGATCATTGTCGTAACC-TGCG-AAAGCAAAG--CAA-CTCGCGAACACGTAG--TCAA-CACTC------GGGGATCCA-AGTGC-----------GTCCTCCCCGGGGG-ACGCCCTTTCTC-CCC---AAAGTCGGGGCGGCTCGGTGCTC-GTT-GC----TCGC-AGGCGGTGCG-ACCGTCGCGAGCTCACGAT-CTCCGGGCCTT-----------CCCGGCG-----CAACAAAA-AACCGGCGCGGAATGCGCCAAGGAACATGA-------AAGAGAGTGCG--GTCTTCCGG-CGT---CAGC-TCGC---GCTGCG--CTCGG-ACGGG--CGTCGTCTT--CTT-GATGAGTTTATAATGACTCTCGGCAACGGATATCTCGGCTCTTACATCGATGAAGAACGTAGCAAAATGCGATACTTGGTGTGAATTGCAGAATCCCGTGAACCATCGA-GTCTT-TGAACGCAAGTTGCGCCCGAATCCATCTGGTTGAGGGCACGTCTGCCTGGGTGTCACGTACACGCGC-CTC-CCGCGAA-CCTT--TCCCCTTTTTCGGA----CGAA-GGGTC--TCGCTGGAGCAGATGTTGGTATCCCGTGCC----------CGTTCCGCGCGGCTTGCCT-AAAAACGGA-GATCCG-GCGACGAAACGTCGCGTCTAGTGGTGGTTGA-TGAGGCCTAAC-GGCCG---AACCA-GTTC-GCGGC--GCG------ATCGTTT-GTCGCACGG-AAGT-----CTCGGACGA--CACCTCGGACGCCCCTTAACGGG-CGTGCTACT-GTCGCGACC------------------------------------------------------------------------------------
		</sequence>
		<sequence>
			<taxon idref="S_bryoides_Sax129"/>
			------------------------------------------------------------------------------------------------------------------------------------------------------------------------------CGAACACGTAG--CTAA-CAATC------GGGGATCCA-AGCGC-----------GTCTCCCCTGGGGG-AGGCCCTTTCTT-CCC---AACGTCGGGGCGGC-------------------------------------TCGTTGCGAGTTAACGAC-CTCCGGGCCTT-----------CCCGATG-----CAACAAAA-AACCGGCGCGAAATGCGCCAAGGAACATGA-------AAGAGAGTGCG--CTCTTCCGG-CGT---CAGC-TCGC---GCTGTG--CTCGG-ACGGG--CGTCGTCTT--CTT-GATGAGTTTATAATGACTCTCGGCAACGGATATCTCGGCTCTTACATCGATGAAGAACGTAGCAAAATGCGATACTTGGTGTGAATTGCAGAATCCBGTGAACCATCGA-GTCTT-TGAACGCAAGTTGCGCCCGAATCCATCTGGTCGAGGGCACGTCTGCCTGGGTGTCACGTACACGCGT-CTC-CCGCGAA-CCTY---CCCCTTTCGAGGA----CGAA-GGGTC--TCGCGGGAGCAGATATTGGTATCCCGTGCC----------CGTTTCGCGCGGTTTGCCT-AAAAACGGA-GAGCCT-GTGACGAAACGTCACGCCTAGTGGTGGTTAA-CAAGGCCTAAC-GGCCG----ACCA-GTTC-GTGGC--GTG------CGCGTTT-GTCGCAAGG-AAGT-----CTCAGACGA--CACCTTGAACGTCCCCTAACGGGGCGTGCTACT-GTCGCGACCCCAGGTCAGGCGGGACTACCCGCTGAA---------------------------------------------------------
		</sequence>
		<sequence>
			<taxon idref="S_korshinskyi_Sax46"/>
			---------------------------------------------------------------------------------------------------CGTAACAAGGTTTCCGTAGGTGAACCTGCGGAAGGATCATTGTCGTAACC-CGCT-AAAGCAAAG--CAA-CTTGTGAACATGTAG--TTAA--ACCA------AGGGATTCA-AGGGC-----------ATCCCCTTTGGGT--ACGCCCTTTCTT-CCC---AACGTCGGGACGGCTTGTTGTTT-GCT-------------------ATG-CT------------------TTCCAAGCTGT-----------CCGGGCG-----CAACAAAA-ACCCGGCGCAAAATGCGCCAAGGAATATAA-------AAGAATGTGCA--TTCTTTCGG-TGA---TCCC-GTGC---GGACCA--CTCGG-ACGGA--TGTGTTCTT--CTT-GATGAGTTTATAATGACTCTCGGCAACGGATATCTCGGCTCTTACATCGATGAAGAACGTAGCAAAATGCGATACTTGGTGTGAATTGCAGAATCCCGTGAACCATCGA-GTCTT-TGAACGCAAGTTGCGCCCAAATCCATCCGGTTGAGGGCACGTCTGCCTGGGTGTCACGTACACAAGG-CTC-CCACAAA-CCTT----CCCTGCTTTAGA----CGAA-GGGCG--TTGTGCGAGCTGAGATTGGTCTCCCGGGCT----------TGTTCTGCGCGGCTAACCT-AAAATCAGA-G--CCA-GTGACAAAACGTCACGTCTAGTGGTGGTTAA-TGAGCCTTAAG-GGTCG----ACCA-GTTC-GCGGC--GTG------AATGTTT-GTCACCTGA-AAAG-----CTCAATTGA--CACCTCGAACGTCT--TAATCGG-CGTGCTACT-GTCGCGACCCCA---------------------------------------------------------------------------------
		</sequence>
		<sequence>
			<taxon idref="S_anadyrensis_Sax02"/>
			--------------------------------------------------------------------------------------------------------------------------------------------------------------GCAAAA--CAA-CCTGCGAACATGTAC--TTA--CATTC------GGGGATCCA-AGTGC-----------GTCTGCTTCGGCGG-ATGCTCTTTCTT-CCC---AACGTTGAGATGGCTCGGCATGT-GCTTGC----TTAC-CAACGAAGCA-TTCGTTGGGAGTTGGCACT-TACTGAGCTTT-----------CTCGACA-----TAACAAAA-ACCCGGCGTGAACTGCGCCAAGGAACATAAT------AAGAGCGTGCA--TTCTCCCGG-TGT---TTGC-TTTT---GCTTCA--CTCGG-ATGGA--TGTCATCTT--CTT-GATGAGTTTATAATGACTCTCGGCAACGGATATCTCGGCTCTTGCATCGATGAAGAACGCAGCAAAATGCGATACTTGGTGTGAATTGCAGAATCCCGTGAACCATCGA-GTCTT-TGAACGCAAGTTGCGCCCGAATCCTTCCGGTCGAGGGCACGTCTGCCTGGGTGTCACGTACACACGT-CTC-TCACAAA-CCTT----TCCCTTCATGGG----TGAA-GGGTC--TTGCGTGAGCAGAATTTGGTCTCCCGTGCTT---------TGTATTGTGCGGCTTACCT-AAAAATTGA-GAGCCA-GTGATGAAACTTCACGTCTAGTGGTGGTTAA-GGAACCTTCGTGGGTCA-AAAACCA-GTTC-GCGGC--GTG------AAAGTTT-GTCACTTGGAAAGTT----CTCTATCGA--CACCTTGAACGTCTTTTAATGAC-CGTTCTACT-GTCGCGACCCC----------------------------------------------------------------------------------
		</sequence>
		<sequence>
			<taxon idref="S_tricuspidata_Sax180"/>
			-------------------------------------------------------------------------------------------------------ACAAGGTTTCCGTAGGTGAACCTGCGGAAGGATCATTGTCGTAACC-TGCT-AATGCAAAA--CAA-CCCGCGAACATGTACACTTA--CATTC------GGGGATCCA-AGTGC-----------GTCTACTTTGGCGG-ATGCTCTTTCTT-CCC---AACGTTGAGATGGCTCGGTGTGT-GCTTGC----TTAC-CGACGAAGTA-TTCGTTGGGAGTTGGCACT-TACTGAGCTTT-----------CTTGACA-----TAACAAAA-ACCCGGCGTGAACTGCGCCAAGGAACATAAT------AAGAGCGTGCA--TTCTCCCGG-TGT---TTGC-TTTT---GCTTCA--CTCGG-ATGGA--TGTCATCTT--CTT-GATGAGTTTATAATGACTCTCGGCAACGGATATCTCGGCTCTTACATCGATGAAGAACGTAGCAAAATGCGATACTTGGTGTGAATTGCAGAATCCCGTGAACCATCGA-GTCTT-TGAACGCAAGTTGCGCCCGAATCCATCAGGTCGAGGGCACGTCTGCCTGGGTGTCACGTACACACGT-CTC-TCACAAA-CCTT----TCCCTTCATGGG----GGAA-GGGTC--TTGTGTGAGCAGAGTTTGGTCTCCCGTGCT----------TGTATTGTGCGGCTTACCT-AAAAATTGA-GAGCCA-GTGATGAAACTTCACGTCTAGTGGTGGTTAA-GGAACCTTCATGGGTCA--AAACCA-GTTC-GCGGC--GTG------AATGTTT-GTTGCTTGGGAAGTT----CTCTATCGA--CACCTTGAACGTCTTTTAATGAC-CGTTCTACT-GTCGCGACCCCAGGTC-----------------------------------------------------------------------------
		</sequence>
		<sequence>
			<taxon idref="S_paniculata_Sax111"/>
			------------------------------------------------------------------------------------------------------AACAAGGTTTCCGTAGGTGAACCTGCGGAAGGATCATTGTCGTAACC-TGCG-AAAGCAAAG--CAA-CTCGCGAACACGTAG--TTAA-CACTC------GGGGATCCA-AGCGC-----------GTCCCTCCCGGGGG-TCGCCCTTTCTT-CCC---AACGTCGGGGCTGC-------------------------------------YCGTTGCGAGTTAACGAC-CTCCGGGCCGT-----------CCCGACG-----CAACAAAA-AACCGGCGTGAAATGCGCCAAGGAACGCGA-------AAGAGAGTGCG--CTCTTCCGG-CGT---CAGC-TCGC---GCTGTG--CCCGG-ACGGG--CGTCGTCTT--CTT-GATGAGTTTATAATGACTCTCGGCAACGGATATCTCGGCTCTTACATCGATGAAGAACGTAGCAAAATGCGATACTTGGTGTGAATTGCAGAATCCCGTGAACCATCGA-GTCTT-TGAACGCAAGTTGCGCCCGAATCCATCTGGTCGAGGGCACGTCTGCCTGGGTGTCACGTACACGCGT-CTC-CCGCAAA-CCTT---CCCCTTTTGTGGA----CGAA-GGGTC--TCGCGGGAGCAGATATTGGTATCCCGTGCT----------CGTTCCGCGCGGCTTGCCT-AAAATCGGA-GAGCCG-GCGACGAAACGTCACGCTTAGTGGTGGTTAA-CCAGGCCTAAC-GGCCG----ACCA-GTTC-GTGGC--GTG------GGCGTTT-GTCGCACGG-AAGT-----CTCAGACGA--CACCTTGGACGTCCCCTAACGGG-CGTGCTACT-GTCGCGACCCCAGGTCA----------------------------------------------------------------------------
		</sequence>
		<sequence>
			<taxon idref="S_caesia_Sax131"/>
			-----------------------------------------------------------------------------------------------------TAACAAGGTTTCCGTAGGTGAACCTGCGGAAGGATCATTGTCGTAACC-TGCG-AAAGCAAAG--CAA-CTCGCGAACACGTAG--TTAA-CACTC------GGGGATCCA-AGCGC-----------GTCCTCCCCGGGGG-ACGCCCTTTCTC-CCC---AATGTCGGGTCGGCTCGGGGCTC-GTC-GC----TCGC-AGGCGGCGCG-CTCGTCGCGGGCTTACGGC-CTCCGGGCCTT-----------CCCGACG-----CAACAAAA-AACCGGCGCGGAATGCGCCAAGGAACATGA-------AAGAGAGTGCG--CTCTTCCGG-CGT---CAGC-TCGC---GCTGCG--TTCGG-ACGGG--CGTCGTCTT--CTT-GATGAGTTTATAATGACTCTCGGCAACGGATATCTCGGCTCTTACATCGATGAAGAACGTAGCAAAATGCGATACTTGGTGTGAATTGCAGAATCCCGTGAACCATCGA-GTCTT-TGAACGCAAGTTGCGCCCGAATCCATCTGGTTGAGGGCACGTCTGCCTGGGTGTCACGTACAAACGC-CTC-CCGCAAA-CCTT--CCCCCTTTTGTGGG----CGAA-GGGTC--TCGCGGGAGCAGATATTGGTATCCCGTGCC----------CGTTCCGCGCGGCTTGCCT-AAAATCGGA-GATCCG-GCGACGAAACGTCACGTCTAGTGGTGGTTGA-TGAGGCCTAAC-GGCCG----ACCA-GTTC-GCGGC--GTG------ATCGTTT-GTCGTACGG-AAGT-----CTCGGACGA--CACCTCGGACGCCCTCTAACGGG-CGTGCTACT-GTCGCGACCCC----------------------------------------------------------------------------------
		</sequence>
		<sequence>
			<taxon idref="S_eschscholtzii_Sax28"/>
			--------------------------------------------------------------------------------------------------TCGTAACAAGGTTTCCGTAGGTGAACCTGCGGAAGGATCATTGTCGTAACC-TGCG-AAAGCAACA--CGA-CTCGCGAACACGTAG--TTAA--ACTC------GGGGATCCG-AGCGC-----------GTCTCCTCCGGGC--ACGCTCTCGGTT-CCC---AACGCCGGAGTGGCTCGGCGTCT-GCC-GC----TCGC-CGACGAAGCA-TTCGTCGCGGGCCGGCGTTCGTCCGGGCTGT-----------CCCGACA-----CAACAAAA-ACCCGGCGTGAAATGCGCCAAGGAACATAA-------AAGAGAGCGCA--TTCGTCCGG-TGC---CAGC-WCGC---GCTGCG--CTCGG-ACGGG--TGCCGTCTT--CTT-GATGAGTTTATAATGACTCTCGGCAACGGATATCTCGGCTCTTACATCGATGAAGAACGTAGCAAAATGCGATACTTGGTGTGAATTGCAGAATCCCGTGAACCATCGA-GTCTT-TGAACGCAAGTTGCGCCCGAATCCTTCTGGTTAAGGGCACGTCTGCCTGGGCGTCACGTACACACGT-CTC-CCACAAT-CCTT---CGCCCCTTGCGGA----CGGA-GGGTC--CCGTGCGAGCAGAGATTGGCATCCCGCGCT----------CTCGAGGCGCGGCTTGCCT-AAAAACGGA-GAGCCA-GTGATGAAACGTCACGTCTAGTGGTGGTTAG-TGTGCCTYGAC-GGCCG----ACCA-GTTC-GCGGC--GTG------AATGTTT-GTCGCTCGG-AAAG-----CTCGACCGA--CACCTCGAACGTCGTCTAATCGG-CGTGCTACT-GTCGCGACCCCAGGTCAGGCG------------------------------------------------------------------------
		</sequence>
		<sequence>
			<taxon idref="S_wardii_Sax290"/>
			------------------------------------------------------------------------------------------------------------------------------------------------------------AAGCAAGA--CGA-CCCGCGAACACGTAG--TTA--CCCTC------AGGGATCCA-TGCGC-----------GACTCCTCCGGGCTGAAGCGCTTGGTT-CCC---AACGTTGGGACGGCCCGGCGTTC-GCC-GC----CCGC-GGACGAAGTA-TTCGTCGTGAGTTGGCGTT-TCTCTGGTATG----------TCCCGACA-----CAACAAAA-ACCCGGCGTGAAATGCGCCAAGGAACATAA-------AAGAGAGCGCA--TTCTTTCGG-TGC---TAGC-TCGC---GCTGCA--CTCGG-ACGGG--TGCCGTCTT--CTT-GATGAGTTTATAATGACTCTCGGCAACGGATATCTCGGCTCTTACATCGATGAAGAACGTAGCAAAATGCGATACTTGGTGTGAATTGCAGAATCCCGTGAACCATCGA-GTCTT-TGAACGCAAGTTGCGCCCGAATCCCTTGGGTTAAGGGCACGTCTGCCTGGGTGTCACGTACACACGT-CTC-CCACAA--CCTT--TCGCCCTTTGCGGA----CGAA-GGGTC--TCGTGCGAGCAGAGATTGGTATCCCGTGCC----------CTCGGGGCGCGGCTTACCT-AAAAAACGA-GAGCCA-GTGATGAAACGTCACGTCTAGTGGTGGTTAA-TGTGCCTTGAC-GGCCG----ACCA-GTTC-GCGGC--GTG------AGTGTTT-GTCGCTCGG-AAAG-----CTCGTCCGA--CACCTTGAACGTCGTCTAATCGA-CGTGCTACT-GTCGCGACCCCAGGTCAGGCGGGACTACC----------------------------------------------------------------
		</sequence>
		<sequence>
			<taxon idref="S_hirculus_Sax166"/>
			----------------------------------------------------------------------------------------------------GTAACAAGGTTTCCGTAGGTGAACCTGCGGAAGGATCATTGTCGTAACC-TGCG-AAAGCAAAA--CGA-CTCGCGAACACGTAG--TTA--CAATC------GGGGATCCA-AGCGY-----------GTCTCCCTAGGGGT-ACGCTCTTGTTT-CCC---AACGTCGGGATGGTTAGGCGTTT-GCC-GC----TCGT-CGGCGAAGTA-TTCGTCGTGAGTTGGCATTTCTCCTCGCTTT----------GCCCGACGCA---CAACAAAA-ACCCGGCGCGAAATGCGCCAAGGAATATAA-------AAGAGAGCGCA--CTCTTTCGG-TGC---TAGC-TTGC---GCTGCA--CTCGG-AYGGG--TGYCGTCTT--CTT-GATGAGTTTATAATGACTCTCGGCAACGGATATCTCGGCTCTTACATCGATGAAGAACGTAGCAAAATGCGATACTTGGTGTGAATTGCAGAATCCCGTGAACCATCGA-GTCTT-TGAACGCAAGTTGCGCCCGAACCCTTCGGGTTGAGGGCACGTCTGCYTGGGCGTCACGTACGCATGT-CTC-TCACAAC-CCTT---CGCCCCTTGCGGA----CGTA-GGGCT--TCGTGCGAGCAGAGATTGGTATCCCGTGCT----------CTCGAGGCGCGGCTTACCT-AAAAATAGA-GAGCCA-GTGACAAAGCGTCACGTCTAGTGGTGGTTAA-TGTGCCTTTAC-GGCCG----ACCA-GTTC-GCGGC--GTG------AATGCTT-GTCGCTTGG-AAAG-----CTCGATCGA--CACCTTGAGCATCGTCAAATCGG-TGTGCTACT-GTCGCGACCC-----------------------------------------------------------------------------------
		</sequence>
		<sequence>
			<taxon idref="S_serpyllifolia_serpyllifolia_Sax88"/>
			---------------------------------------------------------------------------------------------------CGTAACAAGGTTTCCGTAGGTGAACCTGCGGAAGGATCATTGTCGTAACC-TGCG-AAAGCAAAAAACGA-CTCGCGAACACGTAG--TTA--CACTC------GGGGATTCA-AGCGC-----------GTCTCCCTAGGGAC-ACGCCCTTGGTT-CCC---AACGTCGGGATGGCTAGGCGTAT-GTC-GC----TCGT-CGGCGAAGTA-TTCGTCGCGAGTTGGCGTATCTCTGCGCTTT----------GCCCGACGCA---TAACAAAA-ACCCGGCGCGAAATGCGCCAAGGAACATGA-------AAGAGAGCGCA--CTCTTCCGG-TGC---TAGC-TCGC---GCTGCA--CTCGG-ACGGG--TGCCGTCTT--CTT-GATGAGTTTATAATGACTCTCGGCAACGGATATCTCGGCTCTTACATCGATGAAGAACGTAGCAAAATGCGATACTTGGTGTGAATTGCAGAATCCCGTGAACCATCGA-GTCTT-TGAACGCAAGTTGCGCCCGAACCCTTCGGGTTGAGGGCACGTCTGCCTGGGTGTCACGTACACACGT-CTC-CCACAAA-CCTT---CGCCCTTTGCGGA----CGGA-GGGCT--TCGTGCGAGCAGAGATTGGTTTCCCGTGCT----------CTCGCGGCGCGGCTTACCT-AAAAACAGA-GAGCCA-GTGACGAAGCGTCACGTCTAGTGGTGGTTAA-TGTGCCTTT-T-GGCCG----ACCA-GTTC-GCGGC--GTG------AATGCTT-GTCGCTCGG-AAAG-----CTCGACCGA--CACCTTGAACGTCGTCCAATCGG-CGTGCTACT-GTCGCGACCCCA---------------------------------------------------------------------------------
		</sequence>
		<sequence>
			<taxon idref="S_unguiculata_Sax287"/>
			----------------------------------------------------------------------------------------------------------------------------------------CATTGTAGTAACC-TGCG-AAAGCAAAAAACGA-CTCGCGAACACGTAG--TTA--CACTC------GGGGAATCA-AGTGC-----------GTCTCCCTAGGGAC-ACGCCCTTGGTT-CCC---AACGTCGGGATGGCTAGGCGTCT-GTC-GC----TCGT-CGGCGAAGTA-TTCGTCGTGGGTTGCCTTATCTCCGTGCTTT----------GCCCGATGCA---TAACCAAA-ACCCGGCGCGAAATGCGCCAAGGAACATGA-------AAGAGAGCGCA--CTCTTCCGG-TGC---TAGC-TCGC---GCTGCA--CTCGG-ACGGG--TGCCGTCTT--CTT-GATGAGTTTATAATGACTCTCGGCAACGGATATCTCGGCTCTTACATCGATGAAGAACGTAGCAAAATGCGATACTTGGTGTGAATTGCAGAATCCCGTGAACCATCGA-GTCTT-TGAACGCAAGTTGCGCCCGAACCCTTCGGGTTGAGGGCACGTCTGCCTGGGTGTCACGTACACATGT-CTC-CCACAAA-CCTT---CGCCCTTTGCGGA----CGGA-GGGCT--TCGTGCGAGCAGAGATTGGTTTCCCGTGCT----------CTCGCGGCGCGGCTTACCT-AAAAATAGA-GAGCCA-GTGAYGAAGCGTCACGTCTAGTGGTGGTTAA-TGTGCCTTTTT-GGCCG----ACCA-ATTC-GCGGC--GTG------AATGCTT-GTCTCTCGG-AAAT-----CTCGACCGA--CACCCTGAACGCTGTTCAATCGG-CGTGCTACT-GTCGCGACCCCAGGTCAGGCGGGACTACCCGCTGAATTTAAGCATATCA--------------------------------------------
		</sequence>
		<sequence>
			<taxon idref="S_zimmermannii_Sax292"/>
			----------------------------------------------------------------------------------------------------------------------------------------CATTGTCGTAACC-TGYG-AAAGCAAAAARCGA-CTCGYGAACACGTAG--TTA--CAATC------GGGGATCCA-AGTGC-----------GTCTCCCTAGGGGT-ACGCTCTTGTTT-CCC---AACGTCGGGATGGCTAKGCGTTT-GYY-GC----TCGT-CGGYGAAGTA-TTCGTCGTGAGTTGGCATTTCTCCTCGCTTT----------KCCCGACGCA---CAACAAAA-ACCCGGCGCGAAATGCGCCAAGGAATATAA-------AAGAGAGCGCA--CTCTTTCGG-TGC---TAGC-TTGC---GCTGCA--CTCGG-ACGGG--TGCCGTCWT--CTT-GATGAGTTTATAATGACTCTCGGCAACGGATATCTCGGCTCTTACATCGATGAAGAACGTAGCAAAATGCGATACTTGGTGTGAATTGCAGAATCCCGTGAACCATCGA-GTCTT-TGAACGCAAGTTGCGCCCGAACCCTTCGGGTTGAGGGCACGTCTGCCTGGGCGTCACGTACGCATGT-CTC-TCACAAC-CCTT---CGCCCCTTGCGGA----CGTA-GGGCT--TCGTGCGAGCAGAGATTGGTATCCCGTGCT----------CTCGAGGCGCGGCTTACCT-AAAAAAAGA-GAGCCA-GTGACAAAGCGTCACGTCTAGTGGTGGTTAA-TGTGCCTTTAY-GGCCG----ACCA-GTTC-GCGGC--GTG------AATGCTT-GTCGCTTGG-AAAG-----CTCGACCGA--CACCTTGAGCATCGTCAAATCGG-TGTGCTACT-GTCGCGACCCCAGGTCAGGCGGGACTACCCGCTGAATTTAAGCATATC---------------------------------------------
		</sequence>
		<sequence>
			<taxon idref="S_cymbalaria_Sax25"/>
			-------------------------------------------------------------------------------------------------------ACAAGGTTTCCGTAGGTGAACCTGCGGAAGGATCATTGTCGTAGCCTTGCG-AAAGCAAAA--CAA-CTCGTGAACGCGTAG--TCAA-CACTC------GGGGATCAA-AGAGA-----------GTCCCCCAAGG-GG-ACCCCCTTTCTT-CCC---AACGTCGCGAAGGACCGGCGCTT-GCTCGC----TCGT-CGGCGAAGCT-CTCGTCGCGAGTTGGCGGTTTTTCGGTCCCT-----------CGAGACA-----CAACCAAA-ACCCGGCGTGAAATGCGCCAAGGAACATAA-------AAGGGAGTGCC--CCCGTTCGG-CGC---CGGC-TCGC---GCCGCG--CTAGG-ACGGG--CGTCGTCTT--CTT-GATGAGTTTATAATGACTCTCGGCAACGGATATCTCGGCTCTTACATCGATGAAGAACGTAGCAAAATGCGATACTTGGTGTGAATTGCAGAATCCCGTGAACCATCGA-GTCTT-TGAACGCAAGTTGCGCCCGAATCCTTTTGGTTGAGGGCACGTCTGCCTGGGTGTCACGTACACACGC-CTC-CCCTCAAACCCT--TCCCCCTATG-GGA----CGAA-GGGCGCGTTGGGTGAGCAGAGATTGGTATCCCGTGCC----------ACTGCCGCGCGGCCTACCT-AAAATCAGG-GAGCCA-GTGATGAAACTTCACGCCTAGTGGTGGTTAA-TGAGCCCTACG-GGTCG----ACCA-GTTC-CTGGC--GTG------AGTGTTT-TTCCATCGG-AACT-----CCCGTTCGA--CACCTTGGACGTCCTCTAATGGG-CGTGCTATT-GTCGCGACCCCA---------------------------------------------------------------------------------
		</sequence>
		<sequence>
			<taxon idref="S_stolonifera_Sax293"/>
			----------------------------------------------------------------------------------------------------------------------------------------CATTGTCGCCACC-TGCTCAAAGCAGAA--CAA-CTTGTGAACACGTAA--TCGC-AACCCT-----ACGAACTAA-AGGCG---------CTGTCTTTTTGGCATG-CCGCCCTTCGTT-CCC---AATGTCGAGGCCTGCCGGTGAAC-AC--GC---AGCAC-CCGAACGCCC-GTCGTT-TGAGCT-GCGTTTTCCCGGGTTGA-----------CTTGACATG---AAACAAAA-ACCCGGCGTGAAATGCGCCAAGGAAATTAA-------AAGAATGTGCA--TCTGTTCCGTGGT---TTGC-TCGT---GCAACA-TTTCGG-AAGGA--TGTCATCTT--CTT-GATG--TCTTTAATGACTCTCGGCAACGGATATCTCGGCTCTTACATCGATGAAGAACGTAGCGAAATGCGATACTTGGTGTGAATTGCAGAATCCCGTGAACCATCGA-GTCTT-TGAACGCAAGTTGCGCCCGAATCCATCCGGTCGAGGGCACGTCTGCCTGGGTGTCACGTACACGCGT-CTC-CACTAAC-CCCT----CTCCTCTAAGGA----TTGGCGGGAC--TTGTGCGAGCAGAGATTGGCATCCCGTGCTTA--------CGTCAAGCACGGTTTGCCT-AAACAC-GA-GTRCCG-GTGATGAAATTTCACGCCAAGTGGTGGTTCA-TAAACCTCAAG-GGTTT----GCCA-GTAT-GCGCC--GTG------RAAGCCC-ATCACTCGG-AAAG-----CTCAATGGA--CACCTTGAACGTC---TAAAYTG--ATGCTATT-GTCGCGACCCCAGGTCAGGCGGGATTACCCGCTGAATTTAAGCATATCA--------------------------------------------
		</sequence>
		<sequence>
			<taxon idref="S_mertensiana_Sax354"/>
			-------------------------------------------------------------------------------------------------------------------------------------------------AACC-TGCACAAAGCAGAA--CAA-CTCGTGAACATGTAA--TCGC-AACCG------ACGAACTTAGGAATG---------CTYTCTCTTTTGGTGG-GATTCCTTTGTT-CGC---AATGTCAAGGTATCTCATCGTAG-CCC------------ATCCACGCTT-GTTGTT-GGAGCT-ACGTT-TGCCCGGCTGA-----------CTTGACATGAACAAACAACA-ACCCGGCGTGAAATGCGCCAAGGAACTTTA-------AAGAATGCACA--TCTGTCCCG-TGT---TTGC-TTGC---GCAACA---TTGG-AGGGA--TGTTATCTT--CTT-GATG--TCTTTAATGACTCTCGGCAACGGATATCTCGGCTCTTACATCGATGAAGAACGTAGCGAAATGCGATACTTGGTGTGAATTGCAGAATCCCGTGAACCATCGA-GTCTT-TGAACGCAAGTTGCGCCCAAATCCATCTGGTCGAGGGCACGTCTGCCTGGGTGTCACGTRCACGCGG-CTC-ACACTAA-CCCT--CTCCTTTTCAAGGG----CGAC-GGAT---CCGTGCGAGCAGAGATTGGCCTCCCGTGCTT---------CGAATGGCACGGTTTGCCT-AAAAAT-GA-GTACCG-GTGATGAAGTTTCACGCCAAGTGGTGGTTCA-TCAACCCTAAG-GGTTT----GCCA-GTTC-GCGTC--GTG------AAAGCCC-ATCACTCGG-AAAG-----CTTGATAGA--CACCTTGAACGTC---TAATTTG--ACGCTATT-GTCGCGACCCCAGGTCAGGCGGGATTACCCGCTGAATTTAAGCATATC---------------------------------------------
		</sequence>
		<sequence>
			<taxon idref="S_praetermissa_Sax364.1_size=52696_"/>
			------------------------------------------------------------------------------------------------------------------------------------------------------------------------------------------------------------------------------------------------------------------------------------------------------------------------------------------------------------------------------------------------------------------------------------------------------------------------------------------------------------------------------------------------------------------------------------------------TGCAGAATCCCGTGAACCATCGA-GTCTT-TGAACGCAAGTTGCGCCCGAATCCTTTTGGTCGAGGGCACGTCTGCCTGGGTGTCACGTACACATGC-CTC-CCGCAAA-CCTT---CCCCCTTTGTGGA----TGAA-GGGCC--TCGCGGGAGCAGATAATGGTATCCCGTGCC----------CTTTCCGCGCGGCTTGCCT-AAAAATGGG-GAGCCG-GTGACGTAACGTCACGCCTAGTGGTGGTTAA-CGAGGCCTAAC-GGCCA----ACCA-GTTC-GCGGC--GTG------ACTAGTT-TTCACC-GG-AAAT-----CTCCTGCGA--CACCTTGGACGTCCCCTAATGAA-CGTGCTATT-GTCGCGACCCCAGGTCAGGCGGGACTACCCGCTGAATTTAA----------------------------------------------------
		</sequence>
		<sequence>
			<taxon idref="S_tridactylites_Sax363.2_size=1563_"/>
			------------------------------------------------------------------------------------------------------------------------------------------------------------------------------------------------------------------------------------------------------------------------------------------------------------------------------------------------------------------------------------------------------------------------------------------------------------------------------------------------------------------------------------------------------------------------------------------------TGCAGAATCCCGTGAACCATCGA-GTCTT-TGAACGCAAGTTGCGCCCGAATCCTTTTGGTCGAGGGCACGTCTGCCTGGGTGTCACGTACACATGC-CTC-CCGCAAA-CCTTT-CCCACTTATGTGGA----CAAA-GGGGC--TTGCGCGAGCAGATAATGGTATCCCGTGCT----------CTTTCCGCGCGGCTTGCCC-AAAAACAGA-GAGCCG-GCGATGAAACGTCACGCCTAGTGGTGGTTAA-CGACGCCTAAC-GGCTG----ACCA-GTTG-TCGGCCTGTG------ACTAGTT-ATCACC-GG-AAAT-----CTCATACGA--CACCTTAGACGTCCTATAATGGG-CGTGCTATT-GTCGCGACCCCAGGTCAGGCGGGACTACCCGCTGAATTTAA----------------------------------------------------
		</sequence>
		<sequence>
			<taxon idref="S_tridactylites_Sax121.1_size=41465_"/>
			------------------------------------------------------------------------------------------------------------------------------------------------------------------------------------------------------------------------------------------------------------------------------------------------------------------------------------------------------------------------------------------------------------------------------------------------------------------------------------------------------------------------------------------------------------------------------------------------TGCAGAATCCCGTGAACCATCGA-GTCTT-TGAACGCAAGTTGCGCCCGAATCCTTTTGGTCGAGGGCACGTCTGCCTGGGTGTCACGTACACATGC-CTC-CCGCAAA-CCTTT-CCCACTTATGTGGA----CAAA-GGGGC--TTGCGCGAGCAGATAATGGTATCCCGTGCT----------CTTTCCGCGCGGCTTGCCC-AAAAACAGA-GAGCCG-GCGATGAAACGTCACGCCTAGTGGTGGTTAA-CGACGCCTAAC-GGCTG----ACCA-GTTC-GCGGC--GTG------ACTAGTT-ATCACC-GG-AAAT-----CTCATACGA--CACCTTAGACGTCCTATAATGGG-CGTGCTATT-GTCGCGACCCCAGGTCAGGCGGGACTACCCGCTGAATTTAA----------------------------------------------------
		</sequence>
		<sequence>
			<taxon idref="S_discolor_Sax338.1_size=58258_"/>
			------------------------------------------------------------------------------------------------------------------------------------------------------------------------------------------------------------------------------------------------------------------------------------------------------------------------------------------------------------------------------------------------------------------------------------------------------------------------------------------------------------------------------------------------------------------------------------------------TGCAGAATCCCGTGAACCATCGA-GTCTT-TGAACGCAAGTTGCGCCCGAATCCTTTTGGTCGAGGGCACGTCTGCCTGGGTGTCACGTACACGCGC-CTC-CCGTAAAACCTT--CCCCCTTTTGTGGT----TGAA-GGGAC--TTGCGGGAGCAGATAATGGTATCCCGTGCT----------CTTTCCGCGCGGCTTGCCT-AAAGACAGA-GAACCG-GCGATGAAACGTCACGCCTAGTGGTGGTTAA-CGACGCCTAAC-GGCCG----ACCA-GTTC-GCGAC--GTG------ACTAGTT-ATCCCC-GG-AAAT-----CTCATACGA--CACCTCGGACGTCCTCTAATGGG-CGTGCTATT-GTCGCGACCCCAGGTCAGGCGGGACTACCCGCTGAATTTAA----------------------------------------------------
		</sequence>
		<sequence>
			<taxon idref="S_adscendens_Sax366.1_size=60580_"/>
			------------------------------------------------------------------------------------------------------------------------------------------------------------------------------------------------------------------------------------------------------------------------------------------------------------------------------------------------------------------------------------------------------------------------------------------------------------------------------------------------------------------------------------------------------------------------------------------------TGCAGAATCCCGTGAACCATCGA-GTCTT-TGAACGCAAGTTGCGCCCGAATCCTTTTGGTCGAGGGCACGTCTGCCTGGGTGTCACGTACACGCGC-CTC-CCGTAAAACCTT--CCCCCTTTTGTGGT----TGAA-GGGAC--TTGCGGGAGCAGATAATGGTATCCCGTGCT----------CTTTCCGCGCGGCTTGCCT-AAAGACAGA-GAACCG-GCGATGAAACGTCACGCCTAGTGGTGGTTAA-CGACGCCTAAC-GGCCG----ACCA-GTTC-GCGAC--GTG------ACTAGTT-ATCCCC-GG-AAAT-----CTCATACGA--CACCTCGGACGTCCTCTAATGGG-CGTGCTAAT-GTCGCGACCCCAGGTCAGGCGGGACTACCCGCTGAATTTAA----------------------------------------------------
		</sequence>
		<sequence>
			<taxon idref="S_adscendens_Sax122.1_size=51971_"/>
			------------------------------------------------------------------------------------------------------------------------------------------------------------------------------------------------------------------------------------------------------------------------------------------------------------------------------------------------------------------------------------------------------------------------------------------------------------------------------------------------------------------------------------------------------------------------------------------------TGCAGAATCCCGTGAACCATCGA-GTCTT-TGAACGCAAGTTGCGCCCGAATCCTTTTGGTCGAGGGCACGTCTGCCTGGGTGTCACGTACACGCGC-CTC-CTGCAAA-CCTT--CCCCTCTTTGTGGT----CGAA-GGGAC--TTGCGGGAGCAGATAATGGTATCCCGTGCT----------CTTTCCGCGCGGCTTGCCT-AAAAACAGA-GAACCG-GCGATGAAACGTCACGCCTAGTGGTGGTTAA-CGACGCCTAAC-GGCCG----ACCA-GTTC-GCGAC--GTG------ACTAGTT-ATCCCC-TG-AAAT-----CTCATACGA--CACCTCGGACGTCCTCTAATGGG-CGTGCTATT-GTCGCGACCCCAGGTCAGGCGGGACTACCCGCTGAATTTAA----------------------------------------------------
		</sequence>
		<sequence>
			<taxon idref="S_tridactylites_Sax363.1_size=86908_"/>
			------------------------------------------------------------------------------------------------------------------------------------------------------------------------------------------------------------------------------------------------------------------------------------------------------------------------------------------------------------------------------------------------------------------------------------------------------------------------------------------------------------------------------------------------------------------------------------------------TGCAGAATCCCGTGAACCATCGA-GTCTT-TGAACGCAAGTTGCGCCCGAATCCTTTTGGTCGAGGGCACGTCTGCCTGGGTGTCACGTACACATGC-CTC-CCGCAAA-CCTTT-CCCACTTATGTGGA----CAAA-GGGGC--TTGCGCGAGCAGATAATGGTATCCCGTGCT----------CTTTCCGCGCGGCTTGCCC-AAAAACAGA-GAGCCG-GCGATGAAACGTCACGCCTAGTGGTGGTTAA-CGACGCCTAAC-GGCTG----ACCA-GTTC-GCGGC--GTG------ACTAGTT-ATCACC-GG-AAAT-----CTCATACGA--CACCTTAGACGTCCTATAATGGG-CGTGCTATT-GTCGCGACCCCAGGTCAGGCGGGACTACCCGCTGAATTTAA----------------------------------------------------
		</sequence>
		<sequence>
			<taxon idref="S_osloensis_JE107.1_size=56887_"/>
			------------------------------------------------------------------------------------------------------------------------------------------------------------------------------------------------------------------------------------------------------------------------------------------------------------------------------------------------------------------------------------------------------------------------------------------------------------------------------------------------------------------------------------------------------------------------------------------------TGCAGAATCCCGTGAACCATCGA-GTCTT-TGAACGCAAGTTGCGCCCGAATCCTTTTGGTCGAGGGCACGTCTGCCTGGGTGTCACGTACACATGC-CTC-CCGCAAA-CCTTT-CCCACTTATGTGGA----CAAA-GGGGC-TTTGCGCGAGCAGATAATGGTATCCCGTGCT----------CTTTCCGCGCGGCTTGCCC-AAAAACAGA-GAGCCG-GCGATGAAACGTCACGCCTAGTGGTGGTTAA-CGACGCCTAAC-GGCTG----ACCA-GTTC-GCGGC--GTG------ACTAGTT-ATCACC-GG-AAAT-----CTCATACGA--CACCTTAGACGTCCTATAATGGG-CGTGCTATT-GTCGCGACCCCAGGTCAGGCGGGACTACCCGCTGAATTTAA----------------------------------------------------
		</sequence>
		<sequence>
			<taxon idref="S_androsacea_San_Pyr_4.1_size=84406_"/>
			------------------------------------------------------------------------------------------------------------------------------------------------------------------------------------------------------------------------------------------------------------------------------------------------------------------------------------------------------------------------------------------------------------------------------------------------------------------------------------------------------------------------------------------------------------------------------------------------TGCAGAATCCCGTGAACCATCGA-GTCTT-TGAACGCAAGTTGCGCCCGAATCCTTTTGGTCGAGGGCACGTCTGCCTGGGTGTCACGTACACATGC-CTC-CCGCAAA-CCTT--CCCCCGTTTGTGGA----TGAA-GGG-C--TCGCGGGAGCAGATAATGGTATCCCGTGCT----------CTTTCCGCGCGGCTTGCCT-AAAAATAGA-GAGCCG-GTGATTAAACGTCACGCCTAGTGGTGGTTAA-CGAGGCCTAAC-GGCCA----ACCA-GTTC-GCGAC--GTG------ACTAACT-ATCCCCCGG-AAAT-----CTCACACGA--CACCTTGGACGTCTTGTAATGGA-CGTGCTATT-GTCGCGACCCCAGGTCAGGCGGGACTACCCGCTGAATTTAA----------------------------------------------------
		</sequence>
		<sequence>
			<taxon idref="S_androsacea_San_Tat_3.1_size=97354_"/>
			------------------------------------------------------------------------------------------------------------------------------------------------------------------------------------------------------------------------------------------------------------------------------------------------------------------------------------------------------------------------------------------------------------------------------------------------------------------------------------------------------------------------------------------------------------------------------------------------TGCAGAATCCCGTGAACCATCGA-GTCTT-TGAACGCAAGTTGCGCCCGAATCCTTTTGGTCGAGGGCACGTCTGCCTGGGTGTCACGTACACATGC-CTC-CCGCAAA-CCTT--CCCCCGTTTGTGGA----TGAA-GGG-C--TCGCGGGAGCAGATAATGGTATCCCGTGCT----------CTTTCCGCGCGGCTTGCCT-AAAAATAGA-GAGCCG-GTGATTAAACGTCACGCCTAGTGGTGGTTAA-CGAGGCCTAAC-GGCCA----ACCA-GTTC-GCGAC--GTG------ACTAACT-ATCCCCCGG-AAAT-----CTCACACGA--CACCTTGGACGTCTTGTAATGGA-CGTGCTATT-GTCGCGACCCCAGGTCAGGCGGGACTACCCGCTGAATTTAA----------------------------------------------------
		</sequence>
		<sequence>
			<taxon idref="S_androsacea_Sax362.1_size=25561_"/>
			------------------------------------------------------------------------------------------------------------------------------------------------------------------------------------------------------------------------------------------------------------------------------------------------------------------------------------------------------------------------------------------------------------------------------------------------------------------------------------------------------------------------------------------------------------------------------------------------TGCAGAATCCCGTGAACCATCGA-GTCTT-TGAACGCAAGTTGCGCCCGAATCCTTTTGGTCGAGGGCACGTCTGCCTGGGTGTCACGTACACATGC-CTC-CCGCAAA-CCTT--CCCCCGTTTGTGGA----TGAA-GGG-C--TCGCGGGAGCAGATAATGGTATCCCGTGCT----------CTTTCCGCGCGGCTTGCCT-AAAAATAGA-GAGCCG-GTGATTAAACGTCACGCCTAGTGGTGGTTAA-CGAGGCCTAAC-GGCCA----ACCA-GTTC-GCGAC--GTG------ACTAACT-ATCCCCCGG-AAAT-----CTCACACGA--CACCTTGGACGTCTTGTAATGGA-CGTGCTATT-GTCGCGACCCCAGGTCAGGCGGGACTACCCGCTGAATTTAA----------------------------------------------------
		</sequence>
		<sequence>
			<taxon idref="S_androsacea_San_Pyr_4.5_size=547_"/>
			------------------------------------------------------------------------------------------------------------------------------------------------------------------------------------------------------------------------------------------------------------------------------------------------------------------------------------------------------------------------------------------------------------------------------------------------------------------------------------------------------------------------------------------------------------------------------------------------TGCAGAATCCCGTGAAC-------GT--------AGCAAGTTGCGCCCGAATCCTTTTGGTCGAGGGCACGTCTGCCTGGGTGTCACGTACACATGC-CTC-CCGCAAA-CCTT--CCCCCGTTTGTGGA----TGAA-GGG-C--TCGCGGGAGCAGATAATGGTATCCCGTGCT----------CTTTCCGCGCGGCTTGCCT-AAAAATAGA-GAGCCG-GTGATTAAACGTCACGCCTAGTGGTGGTTAA-CGAGGCCTAAC-GGCCA----ACCA-GTTC-GCGAC--GTG------ACTAACT-ATCCCCCGG-AAAT-----CTCACACGA--CACCTTGGACGTCTTGTAATGGA-CGTGCTATT-GTCGCGACCCCAGGTCAGGCGGGACTACCCGCTGAATTTAA----------------------------------------------------
		</sequence>
		<sequence>
			<taxon idref="S_androsacea_San_Pyr_4.7_size=636_"/>
			------------------------------------------------------------------------------------------------------------------------------------------------------------------------------------------------------------------------------------------------------------------------------------------------------------------------------------------------------------------------------------------------------------------------------------------------------------------------------------------------------------------------------------------------------------------------------------------------TGCAGAATCCCGTGAACCATCGA-GTCTT-TGAACGCAAGTTGCGCCCGAATCCTTTTGGTCGAGGGCACGTCTGCCTGGGTGTCACGTACACATGC-CTC-CCGCAAA-CCTT--CACCCCTTTGTGGA----TGAA-GGG-C--TCGCGGGAGCAGATAATGGTATCCCGTGCT----------CTTTTCGTGCGGCTTGCCT-AAAAATAGA-GAGCCG-GTGATTAAACGTCACGCCTAGTGGTGGTTAA-CGAGGCCTAAC-GGCCA----ACCA-GTTC-GCGAC--GTG------ACTAACT-ATCCCCCGG-AAAT-----CTCACACGA--CGCCTTGGACGTCCGGTAATGGA-CGTGCTATT-GTCGCGACCCCAGGTCAGGCGGGACTACCCGCTGAATTTAA----------------------------------------------------
		</sequence>
		<sequence>
			<taxon idref="S_androsacea_San_Pyr_4.4_size=1348_"/>
			------------------------------------------------------------------------------------------------------------------------------------------------------------------------------------------------------------------------------------------------------------------------------------------------------------------------------------------------------------------------------------------------------------------------------------------------------------------------------------------------------------------------------------------------------------------------------------------------TGCAGAATCCCGTGAACCATCGA-GTCTT-TGAACGCAAGTTGCGCCCGAATCCTTTTGGTCGAGGGCACGTCTGCCTGGGTGTCACGTACACATGC-CTC-CCGCAAA-CCTT----CCCCTTTGTGGA----TGAA-GGG-C--TCGCGGGAGCAGATAATGGTATCCCGTGCT----------CTTTCCGTGCGGCTTGCCT-AAAATTAGA-GAGCCG-GTGATTAAACGTCACGCCTAGTGGTGGTTAA-CGAGGCCTAAC-GGCCA----ACCA-GTTC-GCGAC--GTG------ACTAACT-ATCCCCCGG-AAAT-----CTCACACGA--CACCTTGGACGTCCGGTAATGGA-CGTGCTATT-GTCGCGACCCCAGGTCAGGCGGGACTACCCGCTGAATTTAA----------------------------------------------------
		</sequence>
		<sequence>
			<taxon idref="S_androsacea_San_Tat_3.5_size=1626_"/>
			------------------------------------------------------------------------------------------------------------------------------------------------------------------------------------------------------------------------------------------------------------------------------------------------------------------------------------------------------------------------------------------------------------------------------------------------------------------------------------------------------------------------------------------------------------------------------------------------TGCAGAATCCCGTGAACCATCGA-GTCTT-TGAACGCAAGTTGCGCCCGAATCCTTTTGGTCGAGGGCACGTCTGCCTGGGTGTCACGTACACATGC-CTC-CCGCAAA-CCTT----CCCCTTTGTGGA----TGAA-GGG-C--TCGCGGGAGCAGATAATGGTATCCCGTGCT----------CTTTCCGTGCGGCTTGCCT-AAAATTAGA-GAGCCG-GTGATTAAACGTCACGCCTAGTGGTGGTTAA-CGAGGCCTAAC-GGCCA----ACCA-GTTC-GCGAC--GTG------ACTAACT-ATCCCCCGG-AAAT-----CTCACACGA--CACCTTGGACGTCCGGTAATGGA-CGTGCTATT-GTCGCGACCCCAGGTCAGGCGGGACTACCCGCTGAATTTAA----------------------------------------------------
		</sequence>
		<sequence>
			<taxon idref="S_depressa_Sde_Ita01.4_size=290_"/>
			------------------------------------------------------------------------------------------------------------------------------------------------------------------------------------------------------------------------------------------------------------------------------------------------------------------------------------------------------------------------------------------------------------------------------------------------------------------------------------------------------------------------------------------------------------------------------------------------TGCAGAATCCCGTGAACCATCGA-GTCTT-TGAACGCAAGTTGCGCCCGAATCCTTTTGGTCGAGGGCACGTCTGCCTGGGTGTCACGTACACATGC-CTC-CCGCAAA-CCTT--CCCCCGTTTGTGGA----TGAA-GGG-C--TCGCGGGAGCAGATAATGGTATCCCGTGCT----------CTTTCCGCGCGGCTTGCCT-AAAAATAGA-GAGCCG-GTGATTAAACGTCACGCCTAGTGGTGGTTAA-CGAGGCCTAAC-GGCCA----ACCA-GTTC-GCGAC--GTG------ACTAACT-ATCCCCCGG-AAAT-----CTCACACGA--CACCTTGGACGTCTTGTAATGGA-CGTGCTATT-GTCGCGACCCCAGGTCAGGCGGGACTACCCGCTGAATTTAA----------------------------------------------------
		</sequence>
		<sequence>
			<taxon idref="S_depressa_Sde_Ita01.1_size=44667_"/>
			------------------------------------------------------------------------------------------------------------------------------------------------------------------------------------------------------------------------------------------------------------------------------------------------------------------------------------------------------------------------------------------------------------------------------------------------------------------------------------------------------------------------------------------------------------------------------------------------TGCAGAATCCCGTGAACCATCGA-GTCTT-TGAACGCAAGTTGCGCCCGAATCCTTTTGGTCGAGGGCACGTCTGCCTGGGTGTCACGTACACATGC-CTC-CCGCAAA-CCTT--CCCCCCTTTGTGGA----TGAA-GGG-C--TCGCGGGAGCAGATAATGGTATCCCGTGCT----------CTTTTCGTGCGGCTTGCCT-AAAAATAGA-GAGCCG-GTGATTAAACGTCACGCCTAGTGGTGGTTAA-CGAGGCCTAGC-GGCCA----ACCA-GTTC-GCGAC--GTG------ACTAACT-ATCGCCCGG-AAAT-----CTCACACGA--CACCTTGGACGTCTGGTAATGGA-CGTGCTATT-GTCGCGACCCCAGGTCAGGCGGGACTACCCGCTGAATTTAA----------------------------------------------------
		</sequence>
		<sequence>
			<taxon idref="S_seguieri_Sse_Aus.1_size=20879_"/>
			------------------------------------------------------------------------------------------------------------------------------------------------------------------------------------------------------------------------------------------------------------------------------------------------------------------------------------------------------------------------------------------------------------------------------------------------------------------------------------------------------------------------------------------------------------------------------------------------TGCAGAATCCCGTGAACCATCGA-GTCTT-TGAACGCAAGTTGCGCCCGAATCCTTTTGGTCGAGGGCACGTCTGCCTGGGTGTCACGTACACATGC-CTC-CCGCAAA-CCTT----CCCCTTTGTGGA----TGAA-GGG-C--TCGCGGGAGCAGATAATGGTATCCCGTGCT----------CTTTCCGTGCGGCTTGCCT-AAAATTAGA-GAGCCG-GTGATTAAACGTCACGCCTAGTGGTGGTTAA-CGAGGCCTAAC-GGCCA----ACCA-GTTC-GCGAC--GTG------ACTAACT-ATCCCCCGG-AAAT-----CTCACACGA--CACCTTGGACGTCCGGTAATGGA-CGTGCTATT-GTCGCGACCCCAGGTCAGGCGGGACTACCCGCTGAATTTAA----------------------------------------------------
		</sequence>
		<sequence>
			<taxon idref="S_seguieri_Sse_Aus.4_size=284_"/>
			------------------------------------------------------------------------------------------------------------------------------------------------------------------------------------------------------------------------------------------------------------------------------------------------------------------------------------------------------------------------------------------------------------------------------------------------------------------------------------------------------------------------------------------------------------------------------------------------TGCAGAATCCCGTGAACCATCGA-GTCTT-TGAACGCAAGTTGCGCCCGAATCCTTTTGGTCGAGGGCACGTCTGCCTGGGTGTCACGTACACATGC-CTC-CCGCAAA-CCTT--CCCCCGTTTGTGGA----TGAA-GGG-C--TCGCGGGAGCAGATAATGGTATCCCGTGCT----------CTTTCCGCGCGGCTTGCCT-AAAAATAGA-GAGCCG-GTGATTAAACGTCACGCCTAGTGGTGGTTAA-CGAGGCCTAAC-GGCCA----ACCA-GTTC-GCGAC--GTG------ACTAACT-ATCCCCCGG-AAAT-----CTCACACGA--CACCTTGGACGTCTTGTAATGGA-CGTGCTATT-GTCGCGACCCCAGGTCAGGCGGGACTACCCGCTGAATTTAA----------------------------------------------------
		</sequence>
		<sequence>
			<taxon idref="S_styriaca_Sst_G31_4.22_size=218_"/>
			------------------------------------------------------------------------------------------------------------------------------------------------------------------------------------------------------------------------------------------------------------------------------------------------------------------------------------------------------------------------------------------------------------------------------------------------------------------------------------------------------------------------------------------------------------------------------------------------TGCAGAATCCCGTGAACCATCGA-GTCTT-TGAACGCAAGTTGCGCCCGAATCCTTTTGGTCGAGGGCACGTCTGCCTGGGTGTCACGTACACATGC-CTC-CCGCAAA-CCTT--CCCCCGTTTGTGGA----TGAA-GGG-C--TCGCGGGAGCAGATAATGGTATCCCGTGCT----------CTTTCCGCGCGGCTTGCCT-AAAAATAGA-GAGCCG-GTGAATAAATGTCACGCCTAGTGGTGGTTAA-CATGGCCTAAC-GGCCA----ACCA-GTTC-GCGAC--GTG------ACTAATT-GTCCCCCGG-AAAT-----CTCACACGA--CACCTTGGACGTCCGGCAATGGA-CGTGCTATT-GTCGCGACCCCAGGTCAGGCGGGACTACCCGCTGAATTTAA----------------------------------------------------
		</sequence>
		<sequence>
			<taxon idref="S_styriaca_Sst_2_1.1_size=92729_"/>
			------------------------------------------------------------------------------------------------------------------------------------------------------------------------------------------------------------------------------------------------------------------------------------------------------------------------------------------------------------------------------------------------------------------------------------------------------------------------------------------------------------------------------------------------------------------------------------------------TGCAGAATCCCGTGAACCATCGA-GTCTT-TGAACGCAAGTTGCGCCCGAATCCTTTTGGTCGAGGGCACGTCTGCCTGGGTGTCACGTACACATGC-CTC-CCGCAAA-CCTT--CCCCCCTTTGTGGA----TGAA-GGG-C--TCGCGGGAGCAGATAATGGTATCCCGTGCT----------CTTCCCGTGCGGCTTGCCT-AAAAAAAGA-GAGCCG-GTGAATAAATGTCACGCCTAGTGGTGGTTAA-CATGGCCTAAC-GGCCA----ACCA-GTTC-GCGAC--GTG------ACTAATT-GTCCCCCGG-AAAT-----CTCACACGA--CACCTTGGACGTCCGGCAATGGA-CGTGCTATT-GTCGCGACCCCAGGTCAGGCGGGACTACCCGCTGAATTTAA----------------------------------------------------
		</sequence>
		<sequence>
			<taxon idref="S_styriaca_Sst_2_3.1_size=85056_"/>
			------------------------------------------------------------------------------------------------------------------------------------------------------------------------------------------------------------------------------------------------------------------------------------------------------------------------------------------------------------------------------------------------------------------------------------------------------------------------------------------------------------------------------------------------------------------------------------------------TGCAGAATCCCGTGAACCATCGA-GTCTT-TGAACGCAAGTTGCGCCCGAATCCTTTTGGTCGAGGGCACGTCTGCCTGGGTGTCACGTACACATGC-CTC-CCGCAAA-CCTT--CCCCCCTTTGTGGA----TGAA-GGG-C--TCGCGGGAGCAGATAATGGTATCCCGTGCT----------CTTCCCGTGCGGCTTGCCT-AAAAAAAGA-GAGCCG-GTGAATAAATGTCACGCCTAGTGGTGGTTAA-CATGGCCTAAC-GGCCA----ACCA-GTTC-GCGAC--GTG------ACTAATT-GTCCCCCGG-AAAT-----CTCACACGA--CACCTTGGACGTCCGGCAATGGA-CGTGCTATT-GTCGCGACCCCAGGTCAGGCGGGACTACCCGCTGAATTTAA----------------------------------------------------
		</sequence>
		<sequence>
			<taxon idref="S_styriaca_Sst_G31_1.1_size=94506_"/>
			------------------------------------------------------------------------------------------------------------------------------------------------------------------------------------------------------------------------------------------------------------------------------------------------------------------------------------------------------------------------------------------------------------------------------------------------------------------------------------------------------------------------------------------------------------------------------------------------TGCAGAATCCCGTGAACCATCGA-GTCTT-TGAACGCAAGTTGCGCCCGAATCCTTTTGGTCGAGGGCACGTCTGCCTGGGTGTCACGTACACATGC-CTC-CCGCAAA-CCTT--CCCCCCTTTGTGGA----TGAA-GGG-C--TCGCGGGAGCAGATAATGGTATCCCGTGCT----------CTTCCCGTGCGGCTTGCCT-AAAAAAAGA-GAGCCG-GTGAATAAATGTCACGCCTAGTGGTGGTTAA-CATGGCCTAAC-GGCCA----ACCA-GTTC-GCGAC--GTG------ACTAATT-GTCCCCCGG-AAAT-----CTCACACGA--CACCTTGGACGTCCGGCAATGGA-CGTGCTATT-GTCGCGACCCCAGGTCAGGCGGGACTACCCGCTGAATTTAA----------------------------------------------------
		</sequence>
		<sequence>
			<taxon idref="S_styriaca_Sst_G31_4.1_size=124018_"/>
			------------------------------------------------------------------------------------------------------------------------------------------------------------------------------------------------------------------------------------------------------------------------------------------------------------------------------------------------------------------------------------------------------------------------------------------------------------------------------------------------------------------------------------------------------------------------------------------------TGCAGAATCCCGTGAACCATCGA-GTCTT-TGAACGCAAGTTGCGCCCGAATCCTTTTGGTCGAGGGCACGTCTGCCTGGGTGTCACGTACACATGC-CTC-CCGCAAA-CCTT--CCCCCCTTTGTGGA----TGAA-GGG-C--TCGCGGGAGCAGATAATGGTATCCCGTGCT----------CTTCCCGTGCGGCTTGCCT-AAAAAAAGA-GAGCCG-GTGAATAAATGTCACGCCTAGTGGTGGTTAA-CATGGCCTAAC-GGCCA----ACCA-GTTC-GCGAC--GTG------ACTAATT-GTCCCCCGG-AAAT-----CTCACACGA--CACCTTGGACGTCCGGCAATGGA-CGTGCTATT-GTCGCGACCCCAGGTCAGGCGGGACTACCCGCTGAATTTAA----------------------------------------------------
		</sequence>
		<sequence>
			<taxon idref="S_styriaca_Sst_G31_1.19_size=245_"/>
			------------------------------------------------------------------------------------------------------------------------------------------------------------------------------------------------------------------------------------------------------------------------------------------------------------------------------------------------------------------------------------------------------------------------------------------------------------------------------------------------------------------------------------------------------------------------------------------------TGCAGAATCCCGTGAACCATCGA-GTCTT-TGAACGCAAGTTGCGCCCGAATCCTTTTGGTCGAGGGCACGTCTGCCTGGGTGTCACGTACACATGC-CTC-CCGCAAA-CCTT--CCCCCCTTTGTGGA----TGAA-GGG-C--TCGCGGGAGCAGATAATGGTATCCCGTGCT----------CTTCCCGTGCGGCTTGCCT-AAAAAAAGA-GAGCCG---------------------GTGGTGGTTAA-CATGGCCTAAC-GGCCA----ACCA-GTTC-GCGAC--GTG------ACTAATT-GTCCCCCGG-AAAT-----CTCACACGA--CACCTTGGACGTCCGGCAATGGA-CGTGCTATT-GTCGCGACCCCAGGTCAGGCGGGACTACCCGCTGAATTTAA----------------------------------------------------
		</sequence>
		<sequence>
			<taxon idref="S_styriaca_Sst_2_1.7_size=724_"/>
			------------------------------------------------------------------------------------------------------------------------------------------------------------------------------------------------------------------------------------------------------------------------------------------------------------------------------------------------------------------------------------------------------------------------------------------------------------------------------------------------------------------------------------------------------------------------------------------------TGCAGAATCCCGTGAACCATCGA-GTCTT-TGAACGCAAGTTGCGCCCGAATCCTTTTGGTCGAGGGCACGTCTGCCTGGGTGTCACGTACACATGC-CTC-CCGCAAA-CCTT--CCCCCGTTTGTGGA----TGAA-GGG-C--TCGCGGGAGCAGATAATGGTATCCCGTGCT----------CTTTCCGCGCGGCTTGCCT-AAAAATAGA-GAGCCG-GTGATTAAACGTCACGCCTAGTGGTGGTTAA-CGAGGCCTAAC-GGCCA----ACCA-GTTC-GCGAC--GTG------ACTAACT-ATCCCCCGG-AAAT-----CTCACACGA--CACCTTGGACGTCTTGTAATGGA-CGTGCTATT-GTCGCGACCCCAGGTCAGGCGGGACTACCCGCTGAATTTAA----------------------------------------------------
		</sequence>
		<sequence>
			<taxon idref="S_styriaca_Sst_2_3.9_size=592_"/>
			------------------------------------------------------------------------------------------------------------------------------------------------------------------------------------------------------------------------------------------------------------------------------------------------------------------------------------------------------------------------------------------------------------------------------------------------------------------------------------------------------------------------------------------------------------------------------------------------TGCAGAATCCCGTGAACCATCGA-GTCTT-TGAACGCAAGTTGCGCCCGAATCCTTTTGGTCGAGGGCACGTCTGCCTGGGTGTCACGTACACATGC-CTC-CCGCAAA-CCTT--CCCCCGTTTGTGGA----TGAA-GGG-C--TCGCGGGAGCAGATAATGGTATCCCGTGCT----------CTTTCCGCGCGGCTTGCCT-AAAAATAGA-GAGCCG-GTGATTAAACGTCACGCCTAGTGGTGGTTAA-CGAGGCCTAAC-GGCCA----ACCA-GTTC-GCGAC--GTG------ACTAACT-ATCCCCCGG-AAAT-----CTCACACGA--CACCTTGGACGTCTTGTAATGGA-CGTGCTATT-GTCGCGACCCCAGGTCAGGCGGGACTACCCGCTGAATTTAA----------------------------------------------------
		</sequence>
		<sequence>
			<taxon idref="S_styriaca_Sst_G31_1.7_size=795_"/>
			------------------------------------------------------------------------------------------------------------------------------------------------------------------------------------------------------------------------------------------------------------------------------------------------------------------------------------------------------------------------------------------------------------------------------------------------------------------------------------------------------------------------------------------------------------------------------------------------TGCAGAATCCCGTGAACCATCGA-GTCTT-TGAACGCAAGTTGCGCCCGAATCCTTTTGGTCGAGGGCACGTCTGCCTGGGTGTCACGTACACATGC-CTC-CCGCAAA-CCTT--CCCCCGTTTGTGGA----TGAA-GGG-C--TCGCGGGAGCAGATAATGGTATCCCGTGCT----------CTTTCCGCGCGGCTTGCCT-AAAAATAGA-GAGCCG-GTGATTAAACGTCACGCCTAGTGGTGGTTAA-CGAGGCCTAAC-GGCCA----ACCA-GTTC-GCGAC--GTG------ACTAACT-ATCCCCCGG-AAAT-----CTCACACGA--CACCTTGGACGTCTTGTAATGGA-CGTGCTATT-GTCGCGACCCCAGGTCAGGCGGGACTACCCGCTGAATTTAA----------------------------------------------------
		</sequence>
		<sequence>
			<taxon idref="S_styriaca_Sst_G31_4.8_size=917_"/>
			------------------------------------------------------------------------------------------------------------------------------------------------------------------------------------------------------------------------------------------------------------------------------------------------------------------------------------------------------------------------------------------------------------------------------------------------------------------------------------------------------------------------------------------------------------------------------------------------TGCAGAATCCCGTGAACCATCGA-GTCTT-TGAACGCAAGTTGCGCCCGAATCCTTTTGGTCGAGGGCACGTCTGCCTGGGTGTCACGTACACATGC-CTC-CCGCAAA-CCTT--CCCCCGTTTGTGGA----TGAA-GGG-C--TCGCGGGAGCAGATAATGGTATCCCGTGCT----------CTTTCCGCGCGGCTTGCCT-AAAAATAGA-GAGCCG-GTGATTAAACGTCACGCCTAGTGGTGGTTAA-CGAGGCCTAAC-GGCCA----ACCA-GTTC-GCGAC--GTG------ACTAACT-ATCCCCCGG-AAAT-----CTCACACGA--CACCTTGGACGTCTTGTAATGGA-CGTGCTATT-GTCGCGACCCCAGGTCAGGCGGGACTACCCGCTGAATTTAA----------------------------------------------------
		</sequence>
		<sequence>
			<taxon idref="S_wahlenbergii_Swa_648_1.10_size=218_"/>
			------------------------------------------------------------------------------------------------------------------------------------------------------------------------------------------------------------------------------------------------------------------------------------------------------------------------------------------------------------------------------------------------------------------------------------------------------------------------------------------------------------------------------------------------------------------------------------------------TGCAGAATCCCGTGAACCATCGA-GTCTT-TGAACGCAAGTTGCGCCCGAATCCTTTTGGTCGAGGGCACGTCTGCCTGGGTGTCACGTACACATGC-CTC-CCGCAAA-CCTT--CCCCCGTTTGTGGA----TGAA-GGG-C--TCGCGGGAGCAGATAATGGTATCCCGTGCT----------CTTTCCGCGCGGCTTGCCT-AAAAATAGA-GAGCCG-GTGATTAAACGTCACGCCTAGTGGTGGTTAA-CGAGGCCTAAC-GGCCA----ACCA-GTTC-GCGAC--GTG------ACTAACT-ATCCCCCGG-AAAT-----CTCACACGA--CACCTTGGACGTCTTGTAATGGA-CGTGCTATT-GTCGCGACCCCAGGTCAGGCGGGACTACCCGCTGAATTTAA----------------------------------------------------
		</sequence>
		<sequence>
			<taxon idref="S_wahlenbergii_Swa_648_2.6_size=405_"/>
			------------------------------------------------------------------------------------------------------------------------------------------------------------------------------------------------------------------------------------------------------------------------------------------------------------------------------------------------------------------------------------------------------------------------------------------------------------------------------------------------------------------------------------------------------------------------------------------------TGCAGAATCCCGTGAACCATCGA-GTCTT-TGAACGCAAGTTGCGCCCGAATCCTTTTGGTCGAGGGCACGTCTGCCTGGGTGTCACGTACACATGC-CTC-CCGCAAA-CCTT--CCCCCGTTTGTGGA----TGAA-GGG-C--TCGCGGGAGCAGATAATGGTATCCCGTGCT----------CTTTCCGCGCGGCTTGCCT-AAAAATAGA-GAGCCG-GTGATTAAACGTCACGCCTAGTGGTGGTTAA-CGAGGCCTAAC-GGCCA----ACCA-GTTC-GCGAC--GTG------ACTAACT-ATCCCCCGG-AAAT-----CTCACACGA--CACCTTGGACGTCTTGTAATGGA-CGTGCTATT-GTCGCGACCCCAGGTCAGGCGGGACTACCCGCTGAATTTAA----------------------------------------------------
		</sequence>
		<sequence>
			<taxon idref="S_wahlenbergii_Swa_747_2.6_size=332_"/>
			------------------------------------------------------------------------------------------------------------------------------------------------------------------------------------------------------------------------------------------------------------------------------------------------------------------------------------------------------------------------------------------------------------------------------------------------------------------------------------------------------------------------------------------------------------------------------------------------TGCAGAATCCCGTGAACCATCGA-GTCTT-TGAACGCAAGTTGCGCCCGAATCCTTTTGGTCGAGGGCACGTCTGCCTGGGTGTCACGTACACATGC-CTC-CCGCAAA-CCTT--CCCCCGTTTGTGGA----TGAA-GGG-C--TCGCGGGAGCAGATAATGGTATCCCGTGCT----------CTTTCCGCGCGGCTTGCCT-AAAAATAGA-GAGCCG-GTGATTAAACGTCACGCCTAGTGGTGGTTAA-CGAGGCCTAAC-GGCCA----ACCA-GTTC-GCGAC--GTG------ACTAACT-ATCCCCCGG-AAAT-----CTCACACGA--CACCTTGGACGTCTTGTAATGGA-CGTGCTATT-GTCGCGACCCCAGGTCAGGCGGGACTACCCGCTGAATTTAA----------------------------------------------------
		</sequence>
		<sequence>
			<taxon idref="S_wahlenbergii_Swa_846_2.14_size=408_"/>
			------------------------------------------------------------------------------------------------------------------------------------------------------------------------------------------------------------------------------------------------------------------------------------------------------------------------------------------------------------------------------------------------------------------------------------------------------------------------------------------------------------------------------------------------------------------------------------------------TGCAGAATCCCGTGAACCATCGA-GTCTT-TGAACGCAAGTTGCGCCCGAATCCTTTTGGTCGAGGGCACGTCTGCCTGGGTGTCACGTACACATGC-CTC-CCGCAAA-CCTT--CCCCCGTTTGTGGA----TGAA-GGG-C--TCGCGGGAGCAGATAATGGTATCCCGTGCT----------CTTTCCGCGCGGCTTGCCT-AAAAATAGA-GAGCCG-GTGATTAAACGTCACGCCTAGTGGTGGTTAA-CGAGGCCTAAC-GGCCA----ACCA-GTTC-GCGAC--GTG------ACTAACT-ATCCCCCGG-AAAT-----CTCACACGA--CACCTTGGACGTCTTGTAATGGA-CGTGCTATT-GTCGCGACCCCAGGTCAGGCGGGACTACCCGCTGAATTTAA----------------------------------------------------
		</sequence>
		<sequence>
			<taxon idref="S_wahlenbergii_Swa_K1.11_size=444_"/>
			------------------------------------------------------------------------------------------------------------------------------------------------------------------------------------------------------------------------------------------------------------------------------------------------------------------------------------------------------------------------------------------------------------------------------------------------------------------------------------------------------------------------------------------------------------------------------------------------TGCAGAATCCCGTGAACCATCGA-GTCTT-TGAACGCAAGTTGCGCCCGAATCCTTTTGGTCGAGGGCACGTCTGCCTGGGTGTCACGTACACATGC-CTC-CCGCAAA-CCTT--CCCCCGTTTGTGGA----TGAA-GGG-C--TCGCGGGAGCAGATAATGGTATCCCGTGCT----------CTTTCCGCGCGGCTTGCCT-AAAAATAGA-GAGCCG-GTGATTAAACGTCACGCCTAGTGGTGGTTAA-CGAGGCCTAAC-GGCCA----ACCA-GTTC-GCGAC--GTG------ACTAACT-ATCCCCCGG-AAAT-----CTCACACGA--CACCTTGGACGTCTTGTAATGGA-CGTGCTATT-GTCGCGACCCCAGGTCAGGCGGGACTACCCGCTGAATTTAA----------------------------------------------------
		</sequence>
		<sequence>
			<taxon idref="S_wahlenbergii_Swa_M1.7_size=284_"/>
			------------------------------------------------------------------------------------------------------------------------------------------------------------------------------------------------------------------------------------------------------------------------------------------------------------------------------------------------------------------------------------------------------------------------------------------------------------------------------------------------------------------------------------------------------------------------------------------------TGCAGAATCCCGTGAACCATCGA-GTCTT-TGAACGCAAGTTGCGCCCGAATCCTTTTGGTCGAGGGCACGTCTGCCTGGGTGTCACGTACACATGC-CTC-CCGCAAA-CCTT--CCCCCGTTTGTGGA----TGAA-GGG-C--TCGCGGGAGCAGATAATGGTATCCCGTGCT----------CTTTCCGCGCGGCTTGCCT-AAAAATAGA-GAGCCG-GTGATTAAACGTCACGCCTAGTGGTGGTTAA-CGAGGCCTAAC-GGCCA----ACCA-GTTC-GCGAC--GTG------ACTAACT-ATCCCCCGG-AAAT-----CTCACACGA--CACCTTGGACGTCTTGTAATGGA-CGTGCTATT-GTCGCGACCCCAGGTCAGGCGGGACTACCCGCTGAATTTAA----------------------------------------------------
		</sequence>
		<sequence>
			<taxon idref="S_wahlenbergii_Swa_V9.8_size=308_"/>
			------------------------------------------------------------------------------------------------------------------------------------------------------------------------------------------------------------------------------------------------------------------------------------------------------------------------------------------------------------------------------------------------------------------------------------------------------------------------------------------------------------------------------------------------------------------------------------------------TGCAGAATCCCGTGAACCATCGA-GTCTT-TGAACGCAAGTTGCGCCCGAATCCTTTTGGTCGAGGGCACGTCTGCCTGGGTGTCACGTACACATGC-CTC-CCGCAAA-CCTT--CCCCCGTTTGTGGA----TGAA-GGG-C--TCGCGGGAGCAGATAATGGTATCCCGTGCT----------CTTTCCGCGCGGCTTGCCT-AAAAATAGA-GAGCCG-GTGATTAAACGTCACGCCTAGTGGTGGTTAA-CGAGGCCTAAC-GGCCA----ACCA-GTTC-GCGAC--GTG------ACTAACT-ATCCCCCGG-AAAT-----CTCACACGA--CACCTTGGACGTCTTGTAATGGA-CGTGCTATT-GTCGCGACCCCAGGTCAGGCGGGACTACCCGCTGAATTTAA----------------------------------------------------
		</sequence>
		<sequence>
			<taxon idref="S_wahlenbergii_Swa_H1.6_size=476_"/>
			------------------------------------------------------------------------------------------------------------------------------------------------------------------------------------------------------------------------------------------------------------------------------------------------------------------------------------------------------------------------------------------------------------------------------------------------------------------------------------------------------------------------------------------------------------------------------------------------TGCAGAATCCCGTGAACCATCGA-GTCTT-TGAACGCAAGTTGCGCCCGAATCCTTTTGGTCGAGGGCACGTCTGCCTGGGTGTCACGTACACGCGC-CTC-CCGCAAA-CCTT---CCCCTTTTGTGGT----CGAA-GGGAC--TTGCGGGAGCAGATAATGGTATCCC------------------------------------------------------------------------------GTTAA-CGACGCCTAAC-GGCCG----ACCA-GTTC-GCGAC--GTG------ACTAGTT-ATCCCC-GGAAAAT-----CTCATACGA--CACCTCGGACGTCCTCTAATGGG-CGTGCTATT-GTCGCGACCCCAGGTCAGGCGGGACTACCCGCTGAATTTAA----------------------------------------------------
		</sequence>
		<sequence>
			<taxon idref="S_wahlenbergii_Swa_648_1.1_size=94817_"/>
			------------------------------------------------------------------------------------------------------------------------------------------------------------------------------------------------------------------------------------------------------------------------------------------------------------------------------------------------------------------------------------------------------------------------------------------------------------------------------------------------------------------------------------------------------------------------------------------------TGCAGAATCCCGTGAACCATCGA-GTCTT-TGAACGCAAGTTGCGCCCGAATCCTTTTGGTCGAGGGCACGTCTGCCTGGGTGTCACGTACACGCGC-CTC-CCGCAAA-CCTT---CCCCTTTTGTGGT----CGAA-GGGAC--TTGCGGGAGCAGATAATGGTATCCCGTGCT----------CTTTCCGCGCGGCTTGCCT-AAAAACAGA-GAACCG-GCGATGAAACGTCACGCCTAGTGGTGGTTAA-CGACGCCTAAC-GGCCG----ACCA-GTTC-GCGAC--GTG------ACTAGTT-ATCCCC-GGAAAAT-----CTCATACGA--CACCTCGGACGTCCTCTAATGGG-CGTGCTATT-GTCGCGACCCCAGGTCAGGCGGGACTACCCGCTGAATTTAA----------------------------------------------------
		</sequence>
		<sequence>
			<taxon idref="S_wahlenbergii_Swa_648_2.1_size=105196_"/>
			------------------------------------------------------------------------------------------------------------------------------------------------------------------------------------------------------------------------------------------------------------------------------------------------------------------------------------------------------------------------------------------------------------------------------------------------------------------------------------------------------------------------------------------------------------------------------------------------TGCAGAATCCCGTGAACCATCGA-GTCTT-TGAACGCAAGTTGCGCCCGAATCCTTTTGGTCGAGGGCACGTCTGCCTGGGTGTCACGTACACGCGC-CTC-CCGCAAA-CCTT---CCCCTTTTGTGGT----CGAA-GGGAC--TTGCGGGAGCAGATAATGGTATCCCGTGCT----------CTTTCCGCGCGGCTTGCCT-AAAAACAGA-GAACCG-GCGATGAAACGTCACGCCTAGTGGTGGTTAA-CGACGCCTAAC-GGCCG----ACCA-GTTC-GCGAC--GTG------ACTAGTT-ATCCCC-GGAAAAT-----CTCATACGA--CACCTCGGACGTCCTCTAATGGG-CGTGCTATT-GTCGCGACCCCAGGTCAGGCGGGACTACCCGCTGAATTTAA----------------------------------------------------
		</sequence>
		<sequence>
			<taxon idref="S_wahlenbergii_Swa_747_2.1_size=90505_"/>
			------------------------------------------------------------------------------------------------------------------------------------------------------------------------------------------------------------------------------------------------------------------------------------------------------------------------------------------------------------------------------------------------------------------------------------------------------------------------------------------------------------------------------------------------------------------------------------------------TGCAGAATCCCGTGAACCATCGA-GTCTT-TGAACGCAAGTTGCGCCCGAATCCTTTTGGTCGAGGGCACGTCTGCCTGGGTGTCACGTACACGCGC-CTC-CCGCAAA-CCTT---CCCCTTTTGTGGT----CGAA-GGGAC--TTGCGGGAGCAGATAATGGTATCCCGTGCT----------CTTTCCGCGCGGCTTGCCT-AAAAACAGA-GAACCG-GCGATGAAACGTCACGCCTAGTGGTGGTTAA-CGACGCCTAAC-GGCCG----ACCA-GTTC-GCGAC--GTG------ACTAGTT-ATCCCC-GGAAAAT-----CTCATACGA--CACCTCGGACGTCCTCTAATGGG-CGTGCTATT-GTCGCGACCCCAGGTCAGGCGGGACTACCCGCTGAATTTAA----------------------------------------------------
		</sequence>
		<sequence>
			<taxon idref="S_wahlenbergii_Swa_846_2.1_size=144813_"/>
			------------------------------------------------------------------------------------------------------------------------------------------------------------------------------------------------------------------------------------------------------------------------------------------------------------------------------------------------------------------------------------------------------------------------------------------------------------------------------------------------------------------------------------------------------------------------------------------------TGCAGAATCCCGTGAACCATCGA-GTCTT-TGAACGCAAGTTGCGCCCGAATCCTTTTGGTCGAGGGCACGTCTGCCTGGGTGTCACGTACACGCGC-CTC-CCGCAAA-CCTT---CCCCTTTTGTGGT----CGAA-GGGAC--TTGCGGGAGCAGATAATGGTATCCCGTGCT----------CTTTCCGCGCGGCTTGCCT-AAAAACAGA-GAACCG-GCGATGAAACGTCACGCCTAGTGGTGGTTAA-CGACGCCTAAC-GGCCG----ACCA-GTTC-GCGAC--GTG------ACTAGTT-ATCCCC-GGAAAAT-----CTCATACGA--CACCTCGGACGTCCTCTAATGGG-CGTGCTATT-GTCGCGACCCCAGGTCAGGCGGGACTACCCGCTGAATTTAA----------------------------------------------------
		</sequence>
		<sequence>
			<taxon idref="S_wahlenbergii_Swa_H1.1_size=103596_"/>
			------------------------------------------------------------------------------------------------------------------------------------------------------------------------------------------------------------------------------------------------------------------------------------------------------------------------------------------------------------------------------------------------------------------------------------------------------------------------------------------------------------------------------------------------------------------------------------------------TGCAGAATCCCGTGAACCATCGA-GTCTT-TGAACGCAAGTTGCGCCCGAATCCTTTTGGTCGAGGGCACGTCTGCCTGGGTGTCACGTACACGCGC-CTC-CCGCAAA-CCTT---CCCCTTTTGTGGT----CGAA-GGGAC--TTGCGGGAGCAGATAATGGTATCCCGTGCT----------CTTTCCGCGCGGCTTGCCT-AAAAACAGA-GAACCG-GCGATGAAACGTCACGCCTAGTGGTGGTTAA-CGACGCCTAAC-GGCCG----ACCA-GTTC-GCGAC--GTG------ACTAGTT-ATCCCC-GGAAAAT-----CTCATACGA--CACCTCGGACGTCCTCTAATGGG-CGTGCTATT-GTCGCGACCCCAGGTCAGGCGGGACTACCCGCTGAATTTAA----------------------------------------------------
		</sequence>
		<sequence>
			<taxon idref="S_wahlenbergii_Swa_K1.1_size=109176_"/>
			------------------------------------------------------------------------------------------------------------------------------------------------------------------------------------------------------------------------------------------------------------------------------------------------------------------------------------------------------------------------------------------------------------------------------------------------------------------------------------------------------------------------------------------------------------------------------------------------TGCAGAATCCCGTGAACCATCGA-GTCTT-TGAACGCAAGTTGCGCCCGAATCCTTTTGGTCGAGGGCACGTCTGCCTGGGTGTCACGTACACGCGC-CTC-CCGCAAA-CCTT---CCCCTTTTGTGGT----CGAA-GGGAC--TTGCGGGAGCAGATAATGGTATCCCGTGCT----------CTTTCCGCGCGGCTTGCCT-AAAAACAGA-GAACCG-GCGATGAAACGTCACGCCTAGTGGTGGTTAA-CGACGCCTAAC-GGCCG----ACCA-GTTC-GCGAC--GTG------ACTAGTT-ATCCCC-GGAAAAT-----CTCATACGA--CACCTCGGACGTCCTCTAATGGG-CGTGCTATT-GTCGCGACCCCAGGTCAGGCGGGACTACCCGCTGAATTTAA----------------------------------------------------
		</sequence>
		<sequence>
			<taxon idref="S_wahlenbergii_Swa_M1.1_size=98532_"/>
			------------------------------------------------------------------------------------------------------------------------------------------------------------------------------------------------------------------------------------------------------------------------------------------------------------------------------------------------------------------------------------------------------------------------------------------------------------------------------------------------------------------------------------------------------------------------------------------------TGCAGAATCCCGTGAACCATCGA-GTCTT-TGAACGCAAGTTGCGCCCGAATCCTTTTGGTCGAGGGCACGTCTGCCTGGGTGTCACGTACACGCGC-CTC-CCGCAAA-CCTT---CCCCTTTTGTGGT----CGAA-GGGAC--TTGCGGGAGCAGATAATGGTATCCCGTGCT----------CTTTCCGCGCGGCTTGCCT-AAAAACAGA-GAACCG-GCGATGAAACGTCACGCCTAGTGGTGGTTAA-CGACGCCTAAC-GGCCG----ACCA-GTTC-GCGAC--GTG------ACTAGTT-ATCCCC-GGAAAAT-----CTCATACGA--CACCTCGGACGTCCTCTAATGGG-CGTGCTATT-GTCGCGACCCCAGGTCAGGCGGGACTACCCGCTGAATTTAA----------------------------------------------------
		</sequence>
		<sequence>
			<taxon idref="S_wahlenbergii_Swa_P1.1_size=100109_"/>
			------------------------------------------------------------------------------------------------------------------------------------------------------------------------------------------------------------------------------------------------------------------------------------------------------------------------------------------------------------------------------------------------------------------------------------------------------------------------------------------------------------------------------------------------------------------------------------------------TGCAGAATCCCGTGAACCATCGA-GTCTT-TGAACGCAAGTTGCGCCCGAATCCTTTTGGTCGAGGGCACGTCTGCCTGGGTGTCACGTACACGCGC-CTC-CCGCAAA-CCTT---CCCCTTTTGTGGT----CGAA-GGGAC--TTGCGGGAGCAGATAATGGTATCCCGTGCT----------CTTTCCGCGCGGCTTGCCT-AAAAACAGA-GAACCG-GCGATGAAACGTCACGCCTAGTGGTGGTTAA-CGACGCCTAAC-GGCCG----ACCA-GTTC-GCGAC--GTG------ACTAGTT-ATCCCC-GGAAAAT-----CTCATACGA--CACCTCGGACGTCCTCTAATGGG-CGTGCTATT-GTCGCGACCCCAGGTCAGGCGGGACTACCCGCTGAATTTAA----------------------------------------------------
		</sequence>
		<sequence>
			<taxon idref="S_wahlenbergii_Swa_R5.1_size=113063_"/>
			------------------------------------------------------------------------------------------------------------------------------------------------------------------------------------------------------------------------------------------------------------------------------------------------------------------------------------------------------------------------------------------------------------------------------------------------------------------------------------------------------------------------------------------------------------------------------------------------TGCAGAATCCCGTGAACCATCGA-GTCTT-TGAACGCAAGTTGCGCCCGAATCCTTTTGGTCGAGGGCACGTCTGCCTGGGTGTCACGTACACGCGC-CTC-CCGCAAA-CCTT---CCCCTTTTGTGGT----CGAA-GGGAC--TTGCGGGAGCAGATAATGGTATCCCGTGCT----------CTTTCCGCGCGGCTTGCCT-AAAAACAGA-GAACCG-GCGATGAAACGTCACGCCTAGTGGTGGTTAA-CGACGCCTAAC-GGCCG----ACCA-GTTC-GCGAC--GTG------ACTAGTT-ATCCCC-GGAAAAT-----CTCATACGA--CACCTCGGACGTCCTCTAATGGG-CGTGCTATT-GTCGCGACCCCAGGTCAGGCGGGACTACCCGCTGAATTTAA----------------------------------------------------
		</sequence>
		<sequence>
			<taxon idref="S_wahlenbergii_Swa_V10.1_size=103959_"/>
			------------------------------------------------------------------------------------------------------------------------------------------------------------------------------------------------------------------------------------------------------------------------------------------------------------------------------------------------------------------------------------------------------------------------------------------------------------------------------------------------------------------------------------------------------------------------------------------------TGCAGAATCCCGTGAACCATCGA-GTCTT-TGAACGCAAGTTGCGCCCGAATCCTTTTGGTCGAGGGCACGTCTGCCTGGGTGTCACGTACACGCGC-CTC-CCGCAAA-CCTT---CCCCTTTTGTGGT----CGAA-GGGAC--TTGCGGGAGCAGATAATGGTATCCCGTGCT----------CTTTCCGCGCGGCTTGCCT-AAAAACAGA-GAACCG-GCGATGAAACGTCACGCCTAGTGGTGGTTAA-CGACGCCTAAC-GGCCG----ACCA-GTTC-GCGAC--GTG------ACTAGTT-ATCCCC-GGAAAAT-----CTCATACGA--CACCTCGGACGTCCTCTAATGGG-CGTGCTATT-GTCGCGACCCCAGGTCAGGCGGGACTACCCGCTGAATTTAA----------------------------------------------------
		</sequence>
		<sequence>
			<taxon idref="S_wahlenbergii_Swa_V9.1_size=104313_"/>
			------------------------------------------------------------------------------------------------------------------------------------------------------------------------------------------------------------------------------------------------------------------------------------------------------------------------------------------------------------------------------------------------------------------------------------------------------------------------------------------------------------------------------------------------------------------------------------------------TGCAGAATCCCGTGAACCATCGA-GTCTT-TGAACGCAAGTTGCGCCCGAATCCTTTTGGTCGAGGGCACGTCTGCCTGGGTGTCACGTACACGCGC-CTC-CCGCAAA-CCTT---CCCCTTTTGTGGT----CGAA-GGGAC--TTGCGGGAGCAGATAATGGTATCCCGTGCT----------CTTTCCGCGCGGCTTGCCT-AAAAACAGA-GAACCG-GCGATGAAACGTCACGCCTAGTGGTGGTTAA-CGACGCCTAAC-GGCCG----ACCA-GTTC-GCGAC--GTG------ACTAGTT-ATCCCC-GGAAAAT-----CTCATACGA--CACCTCGGACGTCCTCTAATGGG-CGTGCTATT-GTCGCGACCCCAGGTCAGGCGGGACTACCCGCTGAATTTAA----------------------------------------------------
		</sequence>
		<sequence>
			<taxon idref="S_wahlenbergii_Swa_747_2.10_size=364_"/>
			------------------------------------------------------------------------------------------------------------------------------------------------------------------------------------------------------------------------------------------------------------------------------------------------------------------------------------------------------------------------------------------------------------------------------------------------------------------------------------------------------------------------------------------------------------------------------------------------TGCAGAATCCCGTGAACCATCGA-GTCTT-TGAACGCAAGTTGCGCCCGAATCCTTTTGGTCGAGGGCACGTCTGCCTGGGTGTCACGTACACGCGC-CTC-CCGCAAA-CCTT---CCCCTTTTGTGGT----CGAA-GGGAC--TTGCGGGAGCAGATAATGGTATCCCGTGCT----------CTTTCCGCGCGGCTTGCCT-AAAAACAGA-GAACCG-GCGATGAAACGTCACGCCTAGTGGTGGTTAA-C-----------GGCCG----ACCA-GTTC-GCGAC--GTG------ACTAGTT-ATCCCC-GGAAAAT-----CTCATACGA--CACCTCGGACGTCCTCTAATGGG-CGTGCTATT-GTCGCGACCCCAGGTCAGGCGGGACTACCCGCTGAATTTAA----------------------------------------------------
		</sequence>
		<sequence>
			<taxon idref="S_wahlenbergii_Swa_H1.9_size=249_"/>
			------------------------------------------------------------------------------------------------------------------------------------------------------------------------------------------------------------------------------------------------------------------------------------------------------------------------------------------------------------------------------------------------------------------------------------------------------------------------------------------------------------------------------------------------------------------------------------------------TGCAGAATCCCGTGAACCATCGA-GTCTT-TGAACGCAAGTTGCGCCCGAATCCTTTTGGTCGAGGGCACGTCTGCCTGGGTGTCACGTACACGCGC-CTC-CCGCAAA-CCTT---CCCCTTTTGTGGT----CGAA-GGGAC--TTGCGGGAGCAGATAATGGTATCCCGTGCT----------CTTTCCGCGCGGCTTGCCT-AAAAACAGA-GAACCG-GCGATGAAACGTCACGCCTAGTGGTGGTTAA-C-----------GGCCG----ACCA-GTTC-GCGAC--GTG------ACTAGTT-ATCCCC-GGAAAAT-----CTCATACGA--CACCTCGGACGTCCTCTAATGGG-CGTGCTATT-GTCGCGACCCCAGGTCAGGCGGGACTACCCGCTGAATTTAA----------------------------------------------------
		</sequence>
		<sequence>
			<taxon idref="S_wahlenbergii_Swa_K1.15_size=257_"/>
			------------------------------------------------------------------------------------------------------------------------------------------------------------------------------------------------------------------------------------------------------------------------------------------------------------------------------------------------------------------------------------------------------------------------------------------------------------------------------------------------------------------------------------------------------------------------------------------------TGCAGAATCCCGTGAACCATCGA-GTCTT-TGAACGCAAGTTGCGCCCGAATCCTTTTGGTCGAGGGCACGTCTGCCTGGGTGTCACGTACACGCGC-CTC-CCGCAAA-CCTT---CCCCTTTTGTGGT----CGAA-GGGAC--TTGCGGGAGCAGATAATGGTATCCCGTGCT----------CTTTCCGCGCGGCTTGCCT-AAAAACAGA-GAACCG-GCGATGAAACGTCACGCCTAGTGGTGGTTAA-C-----------GGCCG----ACCA-GTTC-GCGAC--GTG------ACTAGTT-ATCCCC-GGAAAAT-----CTCATACGA--CACCTCGGACGTCCTCTAATGGG-CGTGCTATT-GTCGCGACCCCAGGTCAGGCGGGACTACCCGCTGAATTTAA----------------------------------------------------
		</sequence>
	</alignment>

	<!-- The unique patterns from 1 to end                                       -->
	<!-- npatterns=801                                                           -->
	<patterns id="patterns" from="1" strip="false">
		<alignment idref="alignment"/>
	</patterns>

	<!-- A prior on the distribution node heights defined given                  -->
	<!-- a Yule speciation process (a pure birth process).                       -->
	<yuleModel id="yule" units="substitutions">
		<birthRate>
			<parameter id="yule.birthRate" value="1.0" lower="0.0"/>
		</birthRate>
	</yuleModel>

	<!-- This is a simple constant population size coalescent model              -->
	<!-- that is used to generate an initial tree for the chain.                 -->
	<constantSize id="initialDemo" units="substitutions">
		<populationSize>
			<parameter id="initialDemo.popSize" value="100.0"/>
		</populationSize>
	</constantSize>

	<!-- Generate a random starting tree under the coalescent process            -->
	<coalescentSimulator id="startingTree">
		<coalescentSimulator>
			<coalescentSimulator>
				<taxa idref="Iteaceae"/>
				<constantSize idref="initialDemo"/>
			</coalescentSimulator>
			<coalescentSimulator>
				<coalescentSimulator>
					<taxa idref="Ribes"/>
					<constantSize idref="initialDemo"/>
				</coalescentSimulator>
				<taxa idref="SaxiGrossu"/>
				<constantSize idref="initialDemo"/>
			</coalescentSimulator>
			<taxa idref="Alliance"/>
			<constantSize idref="initialDemo"/>
		</coalescentSimulator>
		<taxa idref="taxa"/>
		<constantSize idref="initialDemo"/>
	</coalescentSimulator>

	<!-- Generate a tree model                                                   -->
	<treeModel id="treeModel">
		<coalescentTree idref="startingTree"/>
		<rootHeight>
			<parameter id="treeModel.rootHeight"/>
		</rootHeight>
		<nodeHeights internalNodes="true">
			<parameter id="treeModel.internalNodeHeights"/>
		</nodeHeights>
		<nodeHeights internalNodes="true" rootNode="true">
			<parameter id="treeModel.allInternalNodeHeights"/>
		</nodeHeights>
	</treeModel>

	<!-- Taxon Sets                                                              -->
	<tmrcaStatistic id="tmrca(Iteaceae)" includeStem="false">
		<mrca>
			<taxa idref="Iteaceae"/>
		</mrca>
		<treeModel idref="treeModel"/>
	</tmrcaStatistic>
	<monophylyStatistic id="monophyly(Iteaceae)">
		<mrca>
			<taxa idref="Iteaceae"/>
		</mrca>
		<treeModel idref="treeModel"/>
	</monophylyStatistic>
	<tmrcaStatistic id="tmrca(Ribes)" includeStem="false">
		<mrca>
			<taxa idref="Ribes"/>
		</mrca>
		<treeModel idref="treeModel"/>
	</tmrcaStatistic>
	<monophylyStatistic id="monophyly(Ribes)">
		<mrca>
			<taxa idref="Ribes"/>
		</mrca>
		<treeModel idref="treeModel"/>
	</monophylyStatistic>
	<tmrcaStatistic id="tmrca(SaxiGrossu)" includeStem="false">
		<mrca>
			<taxa idref="SaxiGrossu"/>
		</mrca>
		<treeModel idref="treeModel"/>
	</tmrcaStatistic>
	<monophylyStatistic id="monophyly(SaxiGrossu)">
		<mrca>
			<taxa idref="SaxiGrossu"/>
		</mrca>
		<treeModel idref="treeModel"/>
	</monophylyStatistic>
	<tmrcaStatistic id="tmrca(Alliance)" includeStem="false">
		<mrca>
			<taxa idref="Alliance"/>
		</mrca>
		<treeModel idref="treeModel"/>
	</tmrcaStatistic>
	<monophylyStatistic id="monophyly(Alliance)">
		<mrca>
			<taxa idref="Alliance"/>
		</mrca>
		<treeModel idref="treeModel"/>
	</monophylyStatistic>

	<!-- Generate a speciation likelihood for Yule or Birth Death                -->
	<speciationLikelihood id="speciation">
		<model>
			<yuleModel idref="yule"/>
		</model>
		<speciesTree>
			<treeModel idref="treeModel"/>
		</speciesTree>
	</speciationLikelihood>

	<!-- The uncorrelated relaxed clock (Drummond, Ho, Phillips & Rambaut (2006) PLoS Biology 4, e88 )-->
	<discretizedBranchRates id="branchRates">
		<treeModel idref="treeModel"/>
		<distribution>
			<logNormalDistributionModel meanInRealSpace="true">
				<mean>
					<parameter id="ucld.mean" value="1.0" lower="0.0"/>
				</mean>
				<stdev>
					<parameter id="ucld.stdev" value="0.3333333333333333" lower="0.0"/>
				</stdev>
			</logNormalDistributionModel>
		</distribution>
		<rateCategories>
			<parameter id="branchRates.categories"/>
		</rateCategories>
	</discretizedBranchRates>
	<rateStatistic id="meanRate" name="meanRate" mode="mean" internal="true" external="true">
		<treeModel idref="treeModel"/>
		<discretizedBranchRates idref="branchRates"/>
	</rateStatistic>
	<rateStatistic id="coefficientOfVariation" name="coefficientOfVariation" mode="coefficientOfVariation" internal="true" external="true">
		<treeModel idref="treeModel"/>
		<discretizedBranchRates idref="branchRates"/>
	</rateStatistic>
	<rateCovarianceStatistic id="covariance" name="covariance">
		<treeModel idref="treeModel"/>
		<discretizedBranchRates idref="branchRates"/>
	</rateCovarianceStatistic>

	<!-- The general time reversible (GTR) substitution model                    -->
	<gtrModel id="gtr">
		<frequencies>
			<frequencyModel dataType="nucleotide">
				<frequencies>
					<parameter id="frequencies" value="0.25 0.25 0.25 0.25"/>
				</frequencies>
			</frequencyModel>
		</frequencies>
		<rateAC>
			<parameter id="ac" value="1.0" lower="0.0"/>
		</rateAC>
		<rateAG>
			<parameter id="ag" value="1.0" lower="0.0"/>
		</rateAG>
		<rateAT>
			<parameter id="at" value="1.0" lower="0.0"/>
		</rateAT>
		<rateCG>
			<parameter id="cg" value="1.0" lower="0.0"/>
		</rateCG>
		<rateGT>
			<parameter id="gt" value="1.0" lower="0.0"/>
		</rateGT>
	</gtrModel>

	<!-- site model                                                              -->
	<siteModel id="siteModel">
		<substitutionModel>
			<gtrModel idref="gtr"/>
		</substitutionModel>
		<relativeRate>
			<parameter id="mu" value="1.0" lower="0.0"/>
		</relativeRate>
		<gammaShape gammaCategories="4">
			<parameter id="alpha" value="0.5" lower="0.0"/>
		</gammaShape>
		<proportionInvariant>
			<parameter id="pInv" value="0.5" lower="0.0" upper="1.0"/>
		</proportionInvariant>
	</siteModel>

	<!-- Likelihood for tree given sequence data                                 -->
	<treeLikelihood id="treeLikelihood" useAmbiguities="false">
		<patterns idref="patterns"/>
		<treeModel idref="treeModel"/>
		<siteModel idref="siteModel"/>
		<discretizedBranchRates idref="branchRates"/>
	</treeLikelihood>

	<!-- Define operators                                                        -->
	<operators id="operators" optimizationSchedule="default">
		<scaleOperator scaleFactor="0.75" weight="1">
			<parameter idref="ac"/>
		</scaleOperator>
		<scaleOperator scaleFactor="0.75" weight="1">
			<parameter idref="ag"/>
		</scaleOperator>
		<scaleOperator scaleFactor="0.75" weight="1">
			<parameter idref="at"/>
		</scaleOperator>
		<scaleOperator scaleFactor="0.75" weight="1">
			<parameter idref="cg"/>
		</scaleOperator>
		<scaleOperator scaleFactor="0.75" weight="1">
			<parameter idref="gt"/>
		</scaleOperator>
		<scaleOperator scaleFactor="0.75" weight="1">
			<parameter idref="alpha"/>
		</scaleOperator>
		<scaleOperator scaleFactor="0.75" weight="1">
			<parameter idref="pInv"/>
		</scaleOperator>
		<scaleOperator scaleFactor="0.75" weight="3">
			<parameter idref="ucld.mean"/>
		</scaleOperator>
		<scaleOperator scaleFactor="0.75" weight="3">
			<parameter idref="ucld.stdev"/>
		</scaleOperator>
		<subtreeSlide size="1.0" gaussian="true" weight="15">
			<treeModel idref="treeModel"/>
		</subtreeSlide>
		<narrowExchange weight="15">
			<treeModel idref="treeModel"/>
		</narrowExchange>
		<wideExchange weight="3">
			<treeModel idref="treeModel"/>
		</wideExchange>
		<wilsonBalding weight="3">
			<treeModel idref="treeModel"/>
		</wilsonBalding>
		<scaleOperator scaleFactor="0.75" weight="3">
			<parameter idref="treeModel.rootHeight"/>
		</scaleOperator>
		<uniformOperator weight="30">
			<parameter idref="treeModel.internalNodeHeights"/>
		</uniformOperator>
		<scaleOperator scaleFactor="0.75" weight="3">
			<parameter idref="yule.birthRate"/>
		</scaleOperator>
		<upDownOperator scaleFactor="0.75" weight="3">
			<up>
				<parameter idref="ucld.mean"/>
			</up>
			<down>
				<parameter idref="treeModel.allInternalNodeHeights"/>
			</down>
		</upDownOperator>
		<swapOperator size="1" weight="10" autoOptimize="false">
			<parameter idref="branchRates.categories"/>
		</swapOperator>
		<uniformIntegerOperator weight="10">
			<parameter idref="branchRates.categories"/>
		</uniformIntegerOperator>
	</operators>

	<!-- Define MCMC                                                             -->
	<mcmc id="mcmc" chainLength="100000000" autoOptimize="true">
		<posterior id="posterior">
			<prior id="prior">
				<booleanLikelihood>
					<monophylyStatistic idref="monophyly(Iteaceae)"/>
					<monophylyStatistic idref="monophyly(SaxiGrossu)"/>
					<monophylyStatistic idref="monophyly(Alliance)"/>
					<monophylyStatistic idref="monophyly(Ribes)"/>
				</booleanLikelihood>
				<logNormalPrior mean="1.5" stdev="1.0" offset="49.0" meanInRealSpace="false">
					<statistic idref="tmrca(Iteaceae)"/>
				</logNormalPrior>
				<logNormalPrior mean="1.5" stdev="1.0" offset="14.5" meanInRealSpace="false">
					<statistic idref="tmrca(Ribes)"/>
				</logNormalPrior>
				<logNormalPrior mean="1.5" stdev="1.0" offset="48.9" meanInRealSpace="false">
					<statistic idref="tmrca(SaxiGrossu)"/>
				</logNormalPrior>
				<logNormalPrior mean="1.5" stdev="1.0" offset="89.0" meanInRealSpace="false">
					<statistic idref="tmrca(Alliance)"/>
				</logNormalPrior>
				<gammaPrior shape="0.05" scale="10.0" offset="0.0">
					<parameter idref="ac"/>
				</gammaPrior>
				<gammaPrior shape="0.05" scale="20.0" offset="0.0">
					<parameter idref="ag"/>
				</gammaPrior>
				<gammaPrior shape="0.05" scale="10.0" offset="0.0">
					<parameter idref="at"/>
				</gammaPrior>
				<gammaPrior shape="0.05" scale="10.0" offset="0.0">
					<parameter idref="cg"/>
				</gammaPrior>
				<gammaPrior shape="0.05" scale="10.0" offset="0.0">
					<parameter idref="gt"/>
				</gammaPrior>
				<exponentialPrior mean="0.5" offset="0.0">
					<parameter idref="alpha"/>
				</exponentialPrior>
				<uniformPrior lower="0.0" upper="1.0">
					<parameter idref="pInv"/>
				</uniformPrior>
				<exponentialPrior mean="0.3333333333333333" offset="0.0">
					<parameter idref="ucld.stdev"/>
				</exponentialPrior>
				<ctmcScalePrior>
					<ctmcScale>
						<parameter idref="ucld.mean"/>
					</ctmcScale>
					<treeModel idref="treeModel"/>
				</ctmcScalePrior>
				<uniformPrior lower="0.0" upper="1.0E100">
					<parameter idref="yule.birthRate"/>
				</uniformPrior>
				<speciationLikelihood idref="speciation"/>
				<discretizedBranchRates idref="branchRates"/>
			</prior>
			<likelihood id="likelihood">
				<treeLikelihood idref="treeLikelihood"/>
			</likelihood>
		</posterior>
		<operators idref="operators"/>

		<!-- write log to screen                                                     -->
		<log id="screenLog" logEvery="10000">
			<column label="Posterior" dp="4" width="12">
				<posterior idref="posterior"/>
			</column>
			<column label="Prior" dp="4" width="12">
				<prior idref="prior"/>
			</column>
			<column label="Likelihood" dp="4" width="12">
				<likelihood idref="likelihood"/>
			</column>
			<column label="rootHeight" sf="6" width="12">
				<parameter idref="treeModel.rootHeight"/>
			</column>
			<column label="ucld.mean" sf="6" width="12">
				<parameter idref="ucld.mean"/>
			</column>
		</log>

		<!-- write log to file                                                       -->
		<log id="fileLog" logEvery="10000" fileName="ITS_NGS_BEAST.log.txt" overwrite="false">
			<posterior idref="posterior"/>
			<prior idref="prior"/>
			<likelihood idref="likelihood"/>
			<parameter idref="treeModel.rootHeight"/>
			<tmrcaStatistic idref="tmrca(Iteaceae)"/>
			<tmrcaStatistic idref="tmrca(Ribes)"/>
			<tmrcaStatistic idref="tmrca(SaxiGrossu)"/>
			<tmrcaStatistic idref="tmrca(Alliance)"/>
			<parameter idref="yule.birthRate"/>
			<parameter idref="ac"/>
			<parameter idref="ag"/>
			<parameter idref="at"/>
			<parameter idref="cg"/>
			<parameter idref="gt"/>
			<parameter idref="alpha"/>
			<parameter idref="pInv"/>
			<parameter idref="ucld.mean"/>
			<parameter idref="ucld.stdev"/>
			<rateStatistic idref="meanRate"/>
			<rateStatistic idref="coefficientOfVariation"/>
			<rateCovarianceStatistic idref="covariance"/>
			<treeLikelihood idref="treeLikelihood"/>
			<discretizedBranchRates idref="branchRates"/>
			<speciationLikelihood idref="speciation"/>
		</log>

		<!-- write tree log to file                                                  -->
		<logTree id="treeFileLog" logEvery="10000" nexusFormat="true" fileName="ITS_NGS_BEAST.trees.txt" sortTranslationTable="true">
			<treeModel idref="treeModel"/>
			<trait name="rate" tag="rate">
				<discretizedBranchRates idref="branchRates"/>
			</trait>
			<posterior idref="posterior"/>
		</logTree>
	</mcmc>
	<report>
		<property name="timer">
			<mcmc idref="mcmc"/>
		</property>
	</report>
</beast>
